# Supplementary material for: Toward a CRISPR-based mouse model of Vhl-deficient clear cell kidney cancer: Initial experience and lessons learned
Source: Proc Natl Acad Sci U S A. 2024 Oct 4;121(41):e2408549121. doi: 10.1073/pnas.2408549121 (PMC11474080; doi:10.1073/pnas.2408549121)
Supplement: Supplementary file 2 — Dataset S01 (XLSX) [file pnas.2408549121.sd01.xlsx]

## Sheet: README
Dataset S1A-F	Cell-level metadata and differential expression results for non-immune cells from normal kidney and tumor scRNA-Seq
S1A	Metadata for non-immune cells from normal kidney samples
S1B	Differential expression results between normal kidney clusters
S1C	Differential expression results for PT STC versus all other PT clusters
S1D	Metadata for non-immune cells from tumor samples
S1E	Differential expression results between tumor clusters
S1F	Differential expression results for Tumor-Clust2 versus Tumor-Clust1

## Sheet: Dataset S1A
Dataset S1A. Metadata for non-immune cells from normal kidney samples. Related to Fig. S8.
Barcode	nCount_RNA	nFeature_RNA	percent.mt	Sample	Figure_Sample_Name	TumorNormal	Sex	Helicobacter	Annot_Granular	Figure_CellType_Name
Sample.10_VX516_N.TACGTCCCACGCGCAT-1	69019	6782	7.4733	10_VX516_N	S10_N	Normal	Female	neg	PT_S3_Slc7a12	PT S3
Sample.10_VX516_N.CCCTCAAAGACGCTCC-1	66137	6986	2.26046	10_VX516_N	S10_N	Normal	Female	neg	Uroepithelium_Upk3a	Uroepi-Upk3a
Sample.10_VX516_N.CAAAGAAAGTACAACA-1	61369	6527	7.43046	10_VX516_N	S10_N	Normal	Female	neg	Uroepithelium_Upk3a	Uroepi-Upk3a
Sample.10_VX516_N.GTGAGGACACGTATAC-1	60909	7034	11.9096	10_VX516_N	S10_N	Normal	Female	neg	PT_S2_Cyp4a14	PT S2
Sample.10_VX516_N.AACAAGATCGTGCTCT-1	59146	7494	5.2717	10_VX516_N	S10_N	Normal	Female	neg	Uroepithelium_Upk3a	Uroepi-Upk3a
Sample.10_VX516_N.GACACGCTCGGTCTAA-1	59102	6930	8.01327	10_VX516_N	S10_N	Normal	Female	neg	PT_S2_Cyp4a14	PT S2
Sample.10_VX516_N.CTTCCTTTCGATTTCT-1	56087	7231	12.2167	10_VX516_N	S10_N	Normal	Female	neg	PT_S1S2_Miox	PT S1/S2
Sample.10_VX516_N.CAGTTCCAGCCAAGCA-1	54858	7326	4.32024	10_VX516_N	S10_N	Normal	Female	neg	Uroepithelium_Upk3a	Uroepi-Upk3a
Sample.10_VX516_N.TTTACTGAGACCGCCT-1	51047	6645	13.7834	10_VX516_N	S10_N	Normal	Female	neg	PT_S1_Slc5a2	PT S1-Slc5a2
Sample.10_VX516_N.CCCAACTCAAATGAAC-1	50089	6340	13.9472	10_VX516_N	S10_N	Normal	Female	neg	PT_S2_Cyp4a14	PT S2
Sample.10_VX516_N.GGAGCAACACTCATAG-1	49998	7116	7.69831	10_VX516_N	S10_N	Normal	Female	neg	PT_S1_Slc5a2	PT S1-Slc5a2
Sample.10_VX516_N.TTGTTGTCAAATCCCA-1	49200	6201	16.2073	10_VX516_N	S10_N	Normal	Female	neg	PT_S3_Slc7a12	PT S3
Sample.10_VX516_N.TAAGCCAGTTCTGAGT-1	49079	6025	9.70272	10_VX516_N	S10_N	Normal	Female	neg	PT_S3_Slc7a12	PT S3
Sample.10_VX516_N.GCATTAGCATTGACCA-1	49045	6615	10.3803	10_VX516_N	S10_N	Normal	Female	neg	PT_S3_Slc7a12	PT S3
Sample.10_VX516_N.AACGTCAGTCAAGGCA-1	47548	6171	18.4424	10_VX516_N	S10_N	Normal	Female	neg	PT_S2_Cyp4a14	PT S2
Sample.10_VX516_N.TTACGTTAGGGTTTCT-1	47240	7043	6.35902	10_VX516_N	S10_N	Normal	Female	neg	Uroepithelium_Upk3a	Uroepi-Upk3a
Sample.10_VX516_N.CTCAATTCAGGACATG-1	46736	6423	10.1164	10_VX516_N	S10_N	Normal	Female	neg	PT_S1_Slc5a2	PT S1-Slc5a2
Sample.10_VX516_N.GAGGCAAGTGTTGCCG-1	45853	6355	3.43707	10_VX516_N	S10_N	Normal	Female	neg	PT_S1S2_Miox	PT S1/S2
Sample.10_VX516_N.GGTGGCTTCCTCGCAT-1	45763	6552	7.7071	10_VX516_N	S10_N	Normal	Female	neg	PT_S1S2_Miox	PT S1/S2
Sample.10_VX516_N.AAAGGATGTCAGTCGC-1	45668	6148	17.879	10_VX516_N	S10_N	Normal	Female	neg	PT_S3_Slc7a12	PT S3
Sample.10_VX516_N.GCACATAGTTAACCTG-1	45400	6450	14.2225	10_VX516_N	S10_N	Normal	Female	neg	PT_S2_Cyp4a14	PT S2
Sample.10_VX516_N.TTTCACATCTTACCGC-1	44851	6153	4.14261	10_VX516_N	S10_N	Normal	Female	neg	Uroepithelium_Krt19	Uroepi-Krt19
Sample.10_VX516_N.CTTAGGATCGCAATGT-1	44300	5893	19.0971	10_VX516_N	S10_N	Normal	Female	neg	PT_S2_Cyp4a14	PT S2
Sample.10_VX516_N.TCACTCGCACCAGACC-1	43976	6524	10.6876	10_VX516_N	S10_N	Normal	Female	neg	PT_S2_Cyp4a14	PT S2
Sample.10_VX516_N.TGCATCCCATTGTCGA-1	43205	6007	16.3176	10_VX516_N	S10_N	Normal	Female	neg	PT_S2_Cyp4a14	PT S2
Sample.10_VX516_N.CCTCACAAGCCTTGAT-1	42855	5967	18.8169	10_VX516_N	S10_N	Normal	Female	neg	PT_S2_Cyp4a14	PT S2
Sample.10_VX516_N.TAGACCACACTACACA-1	42854	6049	15.1981	10_VX516_N	S10_N	Normal	Female	neg	PT_S2_Cyp4a14	PT S2
Sample.10_VX516_N.GAGGCAACACCAGCTG-1	42703	6088	10.7627	10_VX516_N	S10_N	Normal	Female	neg	PT_S3_Slc7a12	PT S3
Sample.10_VX516_N.AGCTCAAAGACGAGCT-1	42662	6097	10.33	10_VX516_N	S10_N	Normal	Female	neg	PT_S2_Cyp4a14	PT S2
Sample.10_VX516_N.TCGGGTGCATGTCAGT-1	42393	6447	9.72802	10_VX516_N	S10_N	Normal	Female	neg	PT_S2_Cyp4a14	PT S2
Sample.10_VX516_N.AGGTCATCAACAGCTT-1	42288	5839	8.96708	10_VX516_N	S10_N	Normal	Female	neg	PT_S3_Slc7a12	PT S3
Sample.10_VX516_N.CTCAGGGAGATCCCAT-1	42257	5581	8.62816	10_VX516_N	S10_N	Normal	Female	neg	PT_S2_Cyp4a14	PT S2
Sample.10_VX516_N.CAACAGTTCCCTCGTA-1	42145	5872	7.52877	10_VX516_N	S10_N	Normal	Female	neg	PT_S1S2_Miox	PT S1/S2
Sample.10_VX516_N.GTATTGGGTCTACATG-1	41864	5747	17.06	10_VX516_N	S10_N	Normal	Female	neg	PT_S2_Cyp4a14	PT S2
Sample.10_VX516_N.TGCAGATCAAATCAAG-1	41550	5123	17.1721	10_VX516_N	S10_N	Normal	Female	neg	PT_S2_Cyp4a14	PT S2
Sample.10_VX516_N.AGTGACTGTTGTAGCT-1	41510	5963	11.3515	10_VX516_N	S10_N	Normal	Female	neg	PT_S3_Slc7a12	PT S3
Sample.10_VX516_N.AATAGAGAGTAAACGT-1	41360	6602	7.01886	10_VX516_N	S10_N	Normal	Female	neg	Uroepithelium_Upk3a	Uroepi-Upk3a
Sample.10_VX516_N.AAGCCATTCATGAGAA-1	41096	5852	19.2111	10_VX516_N	S10_N	Normal	Female	neg	PT_S2_Cyp4a14	PT S2
Sample.10_VX516_N.AACAAAGTCTGGTCAA-1	40983	6294	13.5739	10_VX516_N	S10_N	Normal	Female	neg	PT_S2_Cyp4a14	PT S2
Sample.10_VX516_N.CTCAACCAGCAGAAAG-1	40532	6314	18.6421	10_VX516_N	S10_N	Normal	Female	neg	PT_S3_Slc7a12	PT S3
Sample.10_VX516_N.TCACATTCATCGTGGC-1	40251	6341	11.4656	10_VX516_N	S10_N	Normal	Female	neg	PT_S2_Cyp4a14	PT S2
Sample.10_VX516_N.TCTTCCTTCTCACGAA-1	40038	6241	16.2795	10_VX516_N	S10_N	Normal	Female	neg	PT_S3_Slc7a12	PT S3
Sample.10_VX516_N.GGGTGTCAGAGTCGAC-1	40029	5727	13.093	10_VX516_N	S10_N	Normal	Female	neg	PT_S2_Cyp4a14	PT S2
Sample.10_VX516_N.TTCCGGTTCGCAGTCG-1	39836	5793	10.4704	10_VX516_N	S10_N	Normal	Female	neg	PT_S3_Slc7a12	PT S3
Sample.10_VX516_N.CATTGTTCAAGCACCC-1	39785	5520	16.0211	10_VX516_N	S10_N	Normal	Female	neg	PT_S3_Slc7a12	PT S3
Sample.10_VX516_N.GCCAGTGCAGAGAAAG-1	39767	5386	19.4558	10_VX516_N	S10_N	Normal	Female	neg	PT_S3_Slc7a12	PT S3
Sample.10_VX516_N.CCATCACGTAGGCAGT-1	39836	6213	14.5898	10_VX516_N	S10_N	Normal	Female	neg	PT_S1S2_Miox	PT S1/S2
Sample.10_VX516_N.AAGACAACACTTCAAG-1	39595	5941	17.881	10_VX516_N	S10_N	Normal	Female	neg	PT_S2_Cyp4a14	PT S2
Sample.10_VX516_N.GATAGCTTCACTTTGT-1	39581	6042	14.0118	10_VX516_N	S10_N	Normal	Female	neg	PT_S2_Cyp4a14	PT S2
Sample.10_VX516_N.CATGCGGAGGTATAGT-1	39544	6124	13.7745	10_VX516_N	S10_N	Normal	Female	neg	PT_S2_Cyp4a14	PT S2
Sample.10_VX516_N.ACTTCCGAGCCGATCC-1	39336	5911	12.0932	10_VX516_N	S10_N	Normal	Female	neg	PT_S3_Slc7a12	PT S3
Sample.10_VX516_N.AGGATCTGTTATGACC-1	39130	5477	8.48709	10_VX516_N	S10_N	Normal	Female	neg	PT_S2_Cyp4a14	PT S2
Sample.10_VX516_N.GGGCTACAGGCTCCCA-1	39083	6105	4.58511	10_VX516_N	S10_N	Normal	Female	neg	PT_S1S2_Miox	PT S1/S2
Sample.10_VX516_N.TACACCCGTCACATTG-1	39087	5796	19.518	10_VX516_N	S10_N	Normal	Female	neg	PT_S2_Cyp4a14	PT S2
Sample.10_VX516_N.AGGGTCCGTCAGCTTA-1	39057	5363	16.9675	10_VX516_N	S10_N	Normal	Female	neg	PT_S2_Cyp4a14	PT S2
Sample.10_VX516_N.CCCTCAAAGCTCTTCC-1	38935	6043	11.1776	10_VX516_N	S10_N	Normal	Female	neg	PT_S2_Cyp4a14	PT S2
Sample.10_VX516_N.ACGGTTAAGGTTGGAC-1	38872	6319	14.9182	10_VX516_N	S10_N	Normal	Female	neg	PT_S3_Slc7a12	PT S3
Sample.10_VX516_N.TTCCTTCTCCTTTAGT-1	38843	6426	14.2111	10_VX516_N	S10_N	Normal	Female	neg	PT_S1_Slc5a2	PT S1-Slc5a2
Sample.10_VX516_N.CACATGACACTTGACA-1	38664	5553	3.97269	10_VX516_N	S10_N	Normal	Female	neg	Uroepithelium_Krt19	Uroepi-Krt19
Sample.10_VX516_N.GTTACGAAGGACGCAT-1	38493	5374	12.9582	10_VX516_N	S10_N	Normal	Female	neg	PT_S3_Slc7a12	PT S3
Sample.10_VX516_N.TCCCACACATGTGTCA-1	38538	5783	5.03918	10_VX516_N	S10_N	Normal	Female	neg	PT_S2_Cyp4a14	PT S2
Sample.10_VX516_N.ATGAGGGCAACGACAG-1	38435	5601	16.2352	10_VX516_N	S10_N	Normal	Female	neg	PT_S3_Slc7a12	PT S3
Sample.10_VX516_N.GAAACCTAGGATTTCC-1	38247	5647	16.7699	10_VX516_N	S10_N	Normal	Female	neg	PT_S3_Slc7a12	PT S3
Sample.10_VX516_N.GTAATCGTCTTGCAAG-1	38281	5676	11.1622	10_VX516_N	S10_N	Normal	Female	neg	PT_S2_Cyp4a14	PT S2
Sample.10_VX516_N.CCCAACTGTTCAAACC-1	38042	6291	12.3574	10_VX516_N	S10_N	Normal	Female	neg	PT_S1S2_Miox	PT S1/S2
Sample.10_VX516_N.CCTCAGTCAATAAGGT-1	37653	6192	9.17058	10_VX516_N	S10_N	Normal	Female	neg	Uroepithelium_Upk3a	Uroepi-Upk3a
Sample.10_VX516_N.TCAGCCTAGGAGACCT-1	37899	5975	14.5703	10_VX516_N	S10_N	Normal	Female	neg	PT_S2_Cyp4a14	PT S2
Sample.10_VX516_N.AGACTCAGTGTCCCTT-1	37919	5648	19.4467	10_VX516_N	S10_N	Normal	Female	neg	PT_S2_Cyp4a14	PT S2
Sample.10_VX516_N.TTTGTTGAGTTCCTGA-1	37642	6476	9.45752	10_VX516_N	S10_N	Normal	Female	neg	PT_S1_Slc5a2	PT S1-Slc5a2
Sample.10_VX516_N.CCTGTTGTCAACCTTT-1	37608	5816	18.1717	10_VX516_N	S10_N	Normal	Female	neg	PT_S3_Slc7a12	PT S3
Sample.10_VX516_N.ATGTCTTAGCAATTAG-1	37580	6254	6.99308	10_VX516_N	S10_N	Normal	Female	neg	PT_S1_Slc5a2	PT S1-Slc5a2
Sample.10_VX516_N.ATCTTCATCGAACGCC-1	37235	6499	19.7583	10_VX516_N	S10_N	Normal	Female	neg	IC_Atp6v1g3	IC
Sample.10_VX516_N.AAGACAAGTAGGCAGT-1	37169	5928	14.0655	10_VX516_N	S10_N	Normal	Female	neg	PT_S2_Cyp4a14	PT S2
Sample.10_VX516_N.TTGTGTTGTAGATGTA-1	36949	5499	16.5742	10_VX516_N	S10_N	Normal	Female	neg	PT_S3_Slc7a12	PT S3
Sample.10_VX516_N.CCCTCAATCCGTGGCA-1	36937	6297	8.16796	10_VX516_N	S10_N	Normal	Female	neg	PT_S1_Slc5a2	PT S1-Slc5a2
Sample.10_VX516_N.CCACGTTAGCTCGACC-1	36753	5704	4.1466	10_VX516_N	S10_N	Normal	Female	neg	Uroepithelium_Upk3a	Uroepi-Upk3a
Sample.10_VX516_N.TGAGTCATCTCGCTTG-1	36696	5683	17.6722	10_VX516_N	S10_N	Normal	Female	neg	PT_S2_Cyp4a14	PT S2
Sample.10_VX516_N.ATGGATCCAAGCACCC-1	36721	5979	13.529	10_VX516_N	S10_N	Normal	Female	neg	PT_ISG_High_Ifit3	PT ISG-Hi
Sample.10_VX516_N.TTTCCTCTCCTCTCGA-1	36582	6092	11.4647	10_VX516_N	S10_N	Normal	Female	neg	PT_S3_Slc7a12	PT S3
Sample.10_VX516_N.TCGGATATCTAGTGTG-1	36419	5941	7.95464	10_VX516_N	S10_N	Normal	Female	neg	Uroepithelium_Upk3a	Uroepi-Upk3a
Sample.10_VX516_N.TCGAAGTAGCGTGAAC-1	36337	5362	1.8411	10_VX516_N	S10_N	Normal	Female	neg	PT_S1S2_Miox	PT S1/S2
Sample.10_VX516_N.AACCCAAAGGAATTAC-1	36389	6181	9.31325	10_VX516_N	S10_N	Normal	Female	neg	PT_S2_Cyp4a14	PT S2
Sample.10_VX516_N.TTTATGCCACGGTCTG-1	36233	5202	12.1602	10_VX516_N	S10_N	Normal	Female	neg	PT_S3_Slc7a12	PT S3
Sample.10_VX516_N.CCCAACTTCACCGACG-1	36296	6513	9.80273	10_VX516_N	S10_N	Normal	Female	neg	Uroepithelium_Upk3a	Uroepi-Upk3a
Sample.10_VX516_N.AACCACACACCAGCTG-1	36358	5656	7.87997	10_VX516_N	S10_N	Normal	Female	neg	PT_S2_Cyp4a14	PT S2
Sample.10_VX516_N.TATTGCTAGTATGGAT-1	36169	6248	15.2257	10_VX516_N	S10_N	Normal	Female	neg	Uroepithelium_Upk3a	Uroepi-Upk3a
Sample.10_VX516_N.TGATCTTCAGAGGACT-1	36231	5689	3.91378	10_VX516_N	S10_N	Normal	Female	neg	PT_S1S2_Miox	PT S1/S2
Sample.10_VX516_N.ATTGTTCGTGGCTACC-1	36000	5350	15.6944	10_VX516_N	S10_N	Normal	Female	neg	PT_S3_Slc7a12	PT S3
Sample.10_VX516_N.TTCCTCTGTATGTCAC-1	36066	6076	14.7868	10_VX516_N	S10_N	Normal	Female	neg	PT_S1S2_Miox	PT S1/S2
Sample.10_VX516_N.ACATGCACATACTTTC-1	35985	5510	11.9717	10_VX516_N	S10_N	Normal	Female	neg	PT_S2_Cyp4a14	PT S2
Sample.10_VX516_N.AACTTCTCATAGAATG-1	35854	6282	9.54705	10_VX516_N	S10_N	Normal	Female	neg	PT_S1_Slc5a2	PT S1-Slc5a2
Sample.10_VX516_N.TCCTAATCACCTGCTT-1	35775	5968	19.2872	10_VX516_N	S10_N	Normal	Female	neg	PT_S1_Slc5a2	PT S1-Slc5a2
Sample.10_VX516_N.AGACCATCAGAAATTG-1	35850	5979	7.78801	10_VX516_N	S10_N	Normal	Female	neg	PT_S1S2_Miox	PT S1/S2
Sample.10_VX516_N.ACACCAAGTAGTTACC-1	35606	5729	11.1414	10_VX516_N	S10_N	Normal	Female	neg	PT_S2_Cyp4a14	PT S2
Sample.10_VX516_N.CTTCCGAGTGGCATCC-1	35513	5348	16.5714	10_VX516_N	S10_N	Normal	Female	neg	PT_S3_Slc7a12	PT S3
Sample.10_VX516_N.GTCAGCGAGGTAAGTT-1	35404	5263	3.27364	10_VX516_N	S10_N	Normal	Female	neg	PT_S2_Cyp4a14	PT S2
Sample.10_VX516_N.TTTGACTGTGTTGAGG-1	35415	5651	7.82154	10_VX516_N	S10_N	Normal	Female	neg	PT_S2_Cyp4a14	PT S2
Sample.10_VX516_N.AATGCCACAGACCTGC-1	35226	5391	11.0373	10_VX516_N	S10_N	Normal	Female	neg	PT_S2_Cyp4a14	PT S2
Sample.10_VX516_N.AATCGTGTCCTCGATC-1	35062	5915	14.7082	10_VX516_N	S10_N	Normal	Female	neg	PT_S1_Slc5a2	PT S1-Slc5a2
Sample.10_VX516_N.ACTCCCAGTTCCATTT-1	34912	4875	18.9448	10_VX516_N	S10_N	Normal	Female	neg	PT_S3_Slc7a12	PT S3
Sample.10_VX516_N.AAGGAATAGCTCCATA-1	34873	5650	6.98248	10_VX516_N	S10_N	Normal	Female	neg	PT_S1S2_Miox	PT S1/S2
Sample.10_VX516_N.ATTCACTTCATGGATC-1	34834	6013	10.7194	10_VX516_N	S10_N	Normal	Female	neg	PT_S3_Slc7a12	PT S3
Sample.10_VX516_N.GCCGATGTCCGCTAGG-1	34784	6105	3.08475	10_VX516_N	S10_N	Normal	Female	neg	PT_S1_Slc5a2	PT S1-Slc5a2
Sample.10_VX516_N.ACTTTCAAGCGAGAAA-1	34658	5818	16.4955	10_VX516_N	S10_N	Normal	Female	neg	PT_S1S2_Miox	PT S1/S2
Sample.10_VX516_N.TAACTTCGTGACTGTT-1	34638	5299	12.3102	10_VX516_N	S10_N	Normal	Female	neg	PT_S2_Cyp4a14	PT S2
Sample.10_VX516_N.CAGCAATAGATCACCT-1	34559	6189	2.43063	10_VX516_N	S10_N	Normal	Female	neg	PT_S2_Cyp4a14	PT S2
Sample.10_VX516_N.CGAGAAGCAAGATTGA-1	34502	6135	3.89832	10_VX516_N	S10_N	Normal	Female	neg	PT_S1S2_Miox	PT S1/S2
Sample.10_VX516_N.GATGCTAGTGCTCCGA-1	34448	5413	9.86705	10_VX516_N	S10_N	Normal	Female	neg	PT_S1S2_Miox	PT S1/S2
Sample.10_VX516_N.GGACGTCCATGTTCGA-1	34413	5296	6.33482	10_VX516_N	S10_N	Normal	Female	neg	PT_S2_Cyp4a14	PT S2
Sample.10_VX516_N.GCTCAAACATCTGCGG-1	34165	5908	5.4588	10_VX516_N	S10_N	Normal	Female	neg	Uroepithelium_Krt19	Uroepi-Krt19
Sample.10_VX516_N.TGTTCATGTAACCCGC-1	34256	5563	14.9025	10_VX516_N	S10_N	Normal	Female	neg	PT_S1S2_Miox	PT S1/S2
Sample.10_VX516_N.GAGGCCTAGAGAGAAC-1	34091	5813	8.21038	10_VX516_N	S10_N	Normal	Female	neg	PT_S3_Slc7a12	PT S3
Sample.10_VX516_N.ATGTCCCTCCTTCTTC-1	34061	6198	7.62456	10_VX516_N	S10_N	Normal	Female	neg	PT_S1_Slc5a2	PT S1-Slc5a2
Sample.10_VX516_N.CCGATCTCAAATTGCC-1	33952	5776	14.8533	10_VX516_N	S10_N	Normal	Female	neg	PT_S2_Cyp4a14	PT S2
Sample.10_VX516_N.CTTTCAAGTCGAGCTC-1	33667	5258	17.7176	10_VX516_N	S10_N	Normal	Female	neg	PT_S3_Slc7a12	PT S3
Sample.10_VX516_N.GTCCACTCACTCCTGT-1	33743	5878	2.26121	10_VX516_N	S10_N	Normal	Female	neg	Uroepithelium_Upk3a	Uroepi-Upk3a
Sample.10_VX516_N.CACAACAGTGCAAGAC-1	33896	5505	19.5244	10_VX516_N	S10_N	Normal	Female	neg	PT_S2_Cyp4a14	PT S2
Sample.10_VX516_N.ACAAAGATCTCTAAGG-1	33855	5170	19.5156	10_VX516_N	S10_N	Normal	Female	neg	PT_S3_Slc7a12	PT S3
Sample.10_VX516_N.AACCTGATCAAATGCC-1	33719	5850	9.86684	10_VX516_N	S10_N	Normal	Female	neg	PT_S3_Slc7a12	PT S3
Sample.10_VX516_N.GGTGGCTGTAAGATAC-1	33646	5494	5.85805	10_VX516_N	S10_N	Normal	Female	neg	Uroepithelium_Upk3a	Uroepi-Upk3a
Sample.10_VX516_N.GGGTAGACATAGGTAA-1	33619	5826	1.55269	10_VX516_N	S10_N	Normal	Female	neg	Immune_Contaminant	Immune_Contaminant
Sample.10_VX516_N.GTAATGCTCCCATAGA-1	33657	5855	14.8528	10_VX516_N	S10_N	Normal	Female	neg	PT_S3_Slc7a12	PT S3
Sample.10_VX516_N.AGGTTGTCATAACGGG-1	33593	6050	13.3212	10_VX516_N	S10_N	Normal	Female	neg	PT_S1_Slc5a2	PT S1-Slc5a2
Sample.10_VX516_N.GGTAGAGCATGTTCAG-1	33591	5486	15.3404	10_VX516_N	S10_N	Normal	Female	neg	PT_S2_Cyp4a14	PT S2
Sample.10_VX516_N.CTTCGGTTCGAGAATA-1	33547	5363	16.538	10_VX516_N	S10_N	Normal	Female	neg	PT_S2_Cyp4a14	PT S2
Sample.10_VX516_N.CTGCAGGGTATGCTAC-1	33450	5790	19.3483	10_VX516_N	S10_N	Normal	Female	neg	PT_S1_Slc5a2	PT S1-Slc5a2
Sample.10_VX516_N.AATTCCTCATTCAGGT-1	33347	5173	17.087	10_VX516_N	S10_N	Normal	Female	neg	PT_S3_Slc7a12	PT S3
Sample.10_VX516_N.GGGATGATCTTCGGTC-1	33312	5983	12.8512	10_VX516_N	S10_N	Normal	Female	neg	PT_S3_Slc7a12	PT S3
Sample.10_VX516_N.TCCACCAAGAGGTGCT-1	33359	5894	9.33481	10_VX516_N	S10_N	Normal	Female	neg	PT_S1S2_Miox	PT S1/S2
Sample.10_VX516_N.GTTGCTCTCCACGTAA-1	33356	5220	12.2677	10_VX516_N	S10_N	Normal	Female	neg	PT_S2_Cyp4a14	PT S2
Sample.10_VX516_N.TGTTCCGCAGTCTCTC-1	33240	5372	14.0373	10_VX516_N	S10_N	Normal	Female	neg	PT_S2_Cyp4a14	PT S2
Sample.10_VX516_N.TTGTGGAGTAACAGGC-1	33170	5729	17.4435	10_VX516_N	S10_N	Normal	Female	neg	PT_S2_Cyp4a14	PT S2
Sample.10_VX516_N.GTCATGAGTGTCCACG-1	33039	5642	10.645	10_VX516_N	S10_N	Normal	Female	neg	PT_S2_Cyp4a14	PT S2
Sample.10_VX516_N.CCATCACTCCCATTTA-1	32980	5698	9.70285	10_VX516_N	S10_N	Normal	Female	neg	PT_S2_Cyp4a14	PT S2
Sample.10_VX516_N.ACCCTCAGTCTTTCTA-1	32824	6098	2.1661	10_VX516_N	S10_N	Normal	Female	neg	DCT_Calb1	DCT-Calb1
Sample.10_VX516_N.ATATCCTGTCTCGCGA-1	32926	5522	13.7247	10_VX516_N	S10_N	Normal	Female	neg	PT_ISG_High_Ifit3	PT ISG-Hi
Sample.10_VX516_N.ATCAGGTGTTAACCTG-1	32869	5322	13.7546	10_VX516_N	S10_N	Normal	Female	neg	PT_S2_Cyp4a14	PT S2
Sample.10_VX516_N.ACCACAATCGTAGGGA-1	32733	5557	2.84422	10_VX516_N	S10_N	Normal	Female	neg	PT_S1S2_Miox	PT S1/S2
Sample.10_VX516_N.TGGAGAGAGAAGAGCA-1	32693	5364	18.1537	10_VX516_N	S10_N	Normal	Female	neg	PT_S3_Slc7a12	PT S3
Sample.10_VX516_N.AAATGGATCTCGGCTT-1	32744	5947	10.7195	10_VX516_N	S10_N	Normal	Female	neg	PT_S1_Slc5a2	PT S1-Slc5a2
Sample.10_VX516_N.GCCGATGCATCTCCCA-1	32535	5678	3.90349	10_VX516_N	S10_N	Normal	Female	neg	PT_S1_Slc5a2	PT S1-Slc5a2
Sample.10_VX516_N.TTCTAGTCAGCGCGTT-1	32607	5464	12.8439	10_VX516_N	S10_N	Normal	Female	neg	PT_S2_Cyp4a14	PT S2
Sample.10_VX516_N.AATGCCATCCTTTGAT-1	32560	5275	12.371	10_VX516_N	S10_N	Normal	Female	neg	PT_S3_Slc7a12	PT S3
Sample.10_VX516_N.CGGAATTTCACTGAAC-1	32552	5194	11.2374	10_VX516_N	S10_N	Normal	Female	neg	PT_S2_Cyp4a14	PT S2
Sample.10_VX516_N.TCTACCGCACAAGTTC-1	32459	5598	19.7449	10_VX516_N	S10_N	Normal	Female	neg	PT_S2_Cyp4a14	PT S2
Sample.10_VX516_N.TAAGTCGTCAACTCTT-1	32464	5748	8.2399	10_VX516_N	S10_N	Normal	Female	neg	PT_S1S2_Miox	PT S1/S2
Sample.10_VX516_N.CTGCCTAAGAAATGGG-1	32359	5146	19.2435	10_VX516_N	S10_N	Normal	Female	neg	PT_S2_Cyp4a14	PT S2
Sample.10_VX516_N.GTGAGCCAGTCTCCTC-1	32261	5337	13.0188	10_VX516_N	S10_N	Normal	Female	neg	PT_S3_Slc7a12	PT S3
Sample.10_VX516_N.GAGATGGTCGACCCAG-1	32274	5537	19.2849	10_VX516_N	S10_N	Normal	Female	neg	PT_S1S2_Miox	PT S1/S2
Sample.10_VX516_N.ATCTCTACAGCTACCG-1	32198	5936	11.3578	10_VX516_N	S10_N	Normal	Female	neg	PT_S1S2_Miox	PT S1/S2
Sample.10_VX516_N.ACTTCCGTCTGCGGCA-1	32118	5598	18.0958	10_VX516_N	S10_N	Normal	Female	neg	PT_S1_Slc5a2	PT S1-Slc5a2
Sample.10_VX516_N.TACACCCAGAGAATCT-1	32005	5702	6.93954	10_VX516_N	S10_N	Normal	Female	neg	PT_S1S2_Miox	PT S1/S2
Sample.10_VX516_N.GCATTAGCAGTTACCA-1	31978	5386	16.2987	10_VX516_N	S10_N	Normal	Female	neg	PT_S1S2_Miox	PT S1/S2
Sample.10_VX516_N.CTACGGGGTCCATCTC-1	31943	5398	16.5013	10_VX516_N	S10_N	Normal	Female	neg	PT_S2_Cyp4a14	PT S2
Sample.10_VX516_N.TGCATGAAGGCATTTC-1	31840	5710	9.71734	10_VX516_N	S10_N	Normal	Female	neg	PT_S1_Slc5a2	PT S1-Slc5a2
Sample.10_VX516_N.TCAGTCCGTCTGTAAC-1	31749	5401	4.01272	10_VX516_N	S10_N	Normal	Female	neg	Uroepithelium_Krt19	Uroepi-Krt19
Sample.10_VX516_N.TAAGTCGGTCTTCATT-1	31827	5351	15.3989	10_VX516_N	S10_N	Normal	Female	neg	PT_S3_Slc7a12	PT S3
Sample.10_VX516_N.ATGGAGGGTTCGAGCC-1	31836	5561	8.6443	10_VX516_N	S10_N	Normal	Female	neg	PT_S1S2_Miox	PT S1/S2
Sample.10_VX516_N.ATGGTTGTCGAGCACC-1	31680	4732	14.2645	10_VX516_N	S10_N	Normal	Female	neg	PT_S3_Slc7a12	PT S3
Sample.10_VX516_N.TCTCCGACATCGTGCG-1	31767	5900	14.3325	10_VX516_N	S10_N	Normal	Female	neg	PT_S1S2_Miox	PT S1/S2
Sample.10_VX516_N.CTGCATCTCCATAAGC-1	31755	4984	14.9362	10_VX516_N	S10_N	Normal	Female	neg	PT_S2_Cyp4a14	PT S2
Sample.10_VX516_N.ACTTATCGTAGCACGA-1	31750	5665	16.0945	10_VX516_N	S10_N	Normal	Female	neg	PT_S2_Cyp4a14	PT S2
Sample.10_VX516_N.TGAACGTAGTCTCGTA-1	31381	4904	5.74551	10_VX516_N	S10_N	Normal	Female	neg	Uroepithelium_Upk3a	Uroepi-Upk3a
Sample.10_VX516_N.GTATTGGGTCTGCATA-1	31706	5703	8.35173	10_VX516_N	S10_N	Normal	Female	neg	PT_S2_Cyp4a14	PT S2
Sample.10_VX516_N.TCATTACGTGGCCCAT-1	31721	5419	8.11135	10_VX516_N	S10_N	Normal	Female	neg	PT_S1S2_Miox	PT S1/S2
Sample.10_VX516_N.TTTACGTAGGGACTGT-1	31656	5360	18.72	10_VX516_N	S10_N	Normal	Female	neg	PT_S3_Slc7a12	PT S3
Sample.10_VX516_N.TTCTGTAAGATTGTGA-1	31677	5540	13.6124	10_VX516_N	S10_N	Normal	Female	neg	PT_S2_Cyp4a14	PT S2
Sample.10_VX516_N.CCGTGAGGTGAGTAGC-1	31690	5116	19.3941	10_VX516_N	S10_N	Normal	Female	neg	PT_S2_Cyp4a14	PT S2
Sample.10_VX516_N.CTGCGAGTCCCGAGTG-1	31446	5350	15.6522	10_VX516_N	S10_N	Normal	Female	neg	PT_S3_Slc7a12	PT S3
Sample.10_VX516_N.GAGGCAACAACTGTGT-1	31308	4941	19.8831	10_VX516_N	S10_N	Normal	Female	neg	PT_S3_Slc7a12	PT S3
Sample.10_VX516_N.GAATCACGTACCCAGC-1	31384	5860	11.5728	10_VX516_N	S10_N	Normal	Female	neg	PT_S1_Slc5a2	PT S1-Slc5a2
Sample.10_VX516_N.GTACAGTCAACGGCTC-1	31355	5229	12.4988	10_VX516_N	S10_N	Normal	Female	neg	PT_S2_Cyp4a14	PT S2
Sample.10_VX516_N.AGGAATATCCAGTACA-1	31341	5743	15.9057	10_VX516_N	S10_N	Normal	Female	neg	PT_S1S2_Miox	PT S1/S2
Sample.10_VX516_N.ACATCGATCTCTCCGA-1	31265	5765	10.3055	10_VX516_N	S10_N	Normal	Female	neg	PT_S2_Cyp4a14	PT S2
Sample.10_VX516_N.GGTAATCCAAGCGATG-1	31307	5305	15.8878	10_VX516_N	S10_N	Normal	Female	neg	PT_S2_Cyp4a14	PT S2
Sample.10_VX516_N.CTTCTCTAGTCATGAA-1	31187	5508	10.9276	10_VX516_N	S10_N	Normal	Female	neg	PT_S1S2_Miox	PT S1/S2
Sample.10_VX516_N.TCATGAGCAACTTGCA-1	31187	4983	9.20255	10_VX516_N	S10_N	Normal	Female	neg	PT_S2_Cyp4a14	PT S2
Sample.10_VX516_N.TAGGAGGGTAACATAG-1	31161	5654	7.86239	10_VX516_N	S10_N	Normal	Female	neg	PT_S2_Cyp4a14	PT S2
Sample.10_VX516_N.GAGTCTAAGCTGAAGC-1	31138	5383	9.91714	10_VX516_N	S10_N	Normal	Female	neg	PT_S2_Cyp4a14	PT S2
Sample.10_VX516_N.ATCCCTGGTATTCCTT-1	31103	5574	10.6388	10_VX516_N	S10_N	Normal	Female	neg	PT_S1S2_Miox	PT S1/S2
Sample.10_VX516_N.GTGTGGCCACCAGGTC-1	31044	5350	13.468	10_VX516_N	S10_N	Normal	Female	neg	PT_S2_Cyp4a14	PT S2
Sample.10_VX516_N.ATCCTATTCGGCATAT-1	30956	5662	18.733	10_VX516_N	S10_N	Normal	Female	neg	PT_S3_Slc7a12	PT S3
Sample.10_VX516_N.TCATCATTCCCGAGAC-1	30874	5650	13.0919	10_VX516_N	S10_N	Normal	Female	neg	PT_S3_Slc7a12	PT S3
Sample.10_VX516_N.CTTGAGACAGCTATTG-1	30768	5313	3.01612	10_VX516_N	S10_N	Normal	Female	neg	Uroepithelium_Krt19	Uroepi-Krt19
Sample.10_VX516_N.GTTTACTTCCTACACC-1	30798	5821	12.3125	10_VX516_N	S10_N	Normal	Female	neg	PT_S1_Slc5a2	PT S1-Slc5a2
Sample.10_VX516_N.GGGAGATTCTTCTGGC-1	30883	5210	13.4378	10_VX516_N	S10_N	Normal	Female	neg	PT_S2_Cyp4a14	PT S2
Sample.10_VX516_N.GATTTCTGTAGAGACC-1	30798	5267	10.5202	10_VX516_N	S10_N	Normal	Female	neg	PT_S2_Cyp4a14	PT S2
Sample.10_VX516_N.GGTGTTAGTAGCGCCT-1	30779	4999	13.5092	10_VX516_N	S10_N	Normal	Female	neg	PT_S2_Cyp4a14	PT S2
Sample.10_VX516_N.ACGGGTCTCGACGCTG-1	30692	5667	10.7292	10_VX516_N	S10_N	Normal	Female	neg	PT_S1_Slc5a2	PT S1-Slc5a2
Sample.10_VX516_N.TCTTAGTGTCAAAGCG-1	30739	5318	15.4462	10_VX516_N	S10_N	Normal	Female	neg	PT_S2_Cyp4a14	PT S2
Sample.10_VX516_N.AGAACAATCTGGAAGG-1	30634	4652	15.6493	10_VX516_N	S10_N	Normal	Female	neg	PT_S3_Slc7a12	PT S3
Sample.10_VX516_N.GTAACCACACTGGCCA-1	30622	5657	4.35308	10_VX516_N	S10_N	Normal	Female	neg	PT_S1_Slc5a2	PT S1-Slc5a2
Sample.10_VX516_N.TTCCTTCAGCTCATAC-1	30651	5558	16.4823	10_VX516_N	S10_N	Normal	Female	neg	PT_S2_Cyp4a14	PT S2
Sample.10_VX516_N.AAGGTAATCTAGCCTC-1	30656	5065	11.7041	10_VX516_N	S10_N	Normal	Female	neg	PT_S2_Cyp4a14	PT S2
Sample.10_VX516_N.TTACTGTAGGGCAACT-1	30664	5620	13.6512	10_VX516_N	S10_N	Normal	Female	neg	PT_S2_Cyp4a14	PT S2
Sample.10_VX516_N.ATAGAGACAGACTGCC-1	30669	5210	15.1162	10_VX516_N	S10_N	Normal	Female	neg	PT_S2_Cyp4a14	PT S2
Sample.10_VX516_N.ATTCAGGAGCCGAACA-1	30607	5537	9.56644	10_VX516_N	S10_N	Normal	Female	neg	PT_S1_Slc5a2	PT S1-Slc5a2
Sample.10_VX516_N.ATCCCTGTCTGCACCT-1	30495	4955	18.0259	10_VX516_N	S10_N	Normal	Female	neg	DCT_Calb1	DCT-Calb1
Sample.10_VX516_N.CCCGGAAGTACAAGCG-1	30466	4712	15.6437	10_VX516_N	S10_N	Normal	Female	neg	PT_S3_Slc7a12	PT S3
Sample.10_VX516_N.ACCCAAATCGTCAAAC-1	30427	4899	16.4591	10_VX516_N	S10_N	Normal	Female	neg	PT_S3_Slc7a12	PT S3
Sample.10_VX516_N.CATGCGGGTAAGATCA-1	30327	6013	2.73684	10_VX516_N	S10_N	Normal	Female	neg	Uroepithelium_Upk3a	Uroepi-Upk3a
Sample.10_VX516_N.CATTTCAGTAACCCTA-1	30446	5546	9.60717	10_VX516_N	S10_N	Normal	Female	neg	PT_S1_Slc5a2	PT S1-Slc5a2
Sample.10_VX516_N.AGCTCAATCTCGAACA-1	30371	5338	12.6667	10_VX516_N	S10_N	Normal	Female	neg	PT_S2_Cyp4a14	PT S2
Sample.10_VX516_N.GGGTATTTCACCTCTG-1	30195	5488	8.96506	10_VX516_N	S10_N	Normal	Female	neg	Uroepithelium_Upk3a	Uroepi-Upk3a
Sample.10_VX516_N.CACGTTCTCTTACACT-1	30252	5404	14.2668	10_VX516_N	S10_N	Normal	Female	neg	PT_S3_Slc7a12	PT S3
Sample.10_VX516_N.AGTTCCCTCCTTACCG-1	30179	5704	9.71868	10_VX516_N	S10_N	Normal	Female	neg	PT_S3_Slc7a12	PT S3
Sample.10_VX516_N.CTCATGCCATCAGCAT-1	30264	4950	19.5381	10_VX516_N	S10_N	Normal	Female	neg	PT_S2_Cyp4a14	PT S2
Sample.10_VX516_N.GATAGCTTCCGTGCGA-1	30236	5250	16.0239	10_VX516_N	S10_N	Normal	Female	neg	PT_S1_Slc5a2	PT S1-Slc5a2
Sample.10_VX516_N.GCTGCAGGTTCTAACG-1	30133	5888	3.14605	10_VX516_N	S10_N	Normal	Female	neg	PT_S1_Slc5a2	PT S1-Slc5a2
Sample.10_VX516_N.CAATCGAAGGGTGAAA-1	30123	5301	14.6765	10_VX516_N	S10_N	Normal	Female	neg	PT_S3_Slc7a12	PT S3
Sample.10_VX516_N.TACAGGTAGGTTCTTG-1	30124	5367	12.6344	10_VX516_N	S10_N	Normal	Female	neg	PT_S1_Slc5a2	PT S1-Slc5a2
Sample.10_VX516_N.ATCCTATTCCATCCGT-1	29968	5030	15.9704	10_VX516_N	S10_N	Normal	Female	neg	PT_S3_Slc7a12	PT S3
Sample.10_VX516_N.CCATCACTCTATACTC-1	30023	5094	17.5166	10_VX516_N	S10_N	Normal	Female	neg	PT_S2_Cyp4a14	PT S2
Sample.10_VX516_N.GTTAGTGCATCATGAC-1	29956	5854	10.8025	10_VX516_N	S10_N	Normal	Female	neg	PT_S1S2_Miox	PT S1/S2
Sample.10_VX516_N.CCAAGCGCACAATGAA-1	29815	5549	4.16233	10_VX516_N	S10_N	Normal	Female	neg	PT_S2_Cyp4a14	PT S2
Sample.10_VX516_N.GTAGCTACACTGCGAC-1	29715	4959	16.7693	10_VX516_N	S10_N	Normal	Female	neg	PT_S2_Cyp4a14	PT S2
Sample.10_VX516_N.TCAAGCAAGGTGCTAG-1	29615	5217	2.5764	10_VX516_N	S10_N	Normal	Female	neg	PT_S2_Cyp4a14	PT S2
Sample.10_VX516_N.GACTCTCCAAAGAGTT-1	29615	5115	15.1984	10_VX516_N	S10_N	Normal	Female	neg	PT_S2_Cyp4a14	PT S2
Sample.10_VX516_N.GCGGATCTCCGATCGG-1	29628	5569	11.1887	10_VX516_N	S10_N	Normal	Female	neg	PT_S2_Cyp4a14	PT S2
Sample.10_VX516_N.CATGCAACAAAGGATT-1	29412	4847	2.81178	10_VX516_N	S10_N	Normal	Female	neg	Uroepithelium_Krt19	Uroepi-Krt19
Sample.10_VX516_N.GTCACGGGTTCAGTAC-1	29508	5536	11.2614	10_VX516_N	S10_N	Normal	Female	neg	PT_S1S2_Miox	PT S1/S2
Sample.10_VX516_N.TAATCTCTCTCTGAGA-1	29376	5226	5.63385	10_VX516_N	S10_N	Normal	Female	neg	PT_S1S2_Miox	PT S1/S2
Sample.10_VX516_N.AGTCAACTCGGCATAT-1	29368	4972	10.6817	10_VX516_N	S10_N	Normal	Female	neg	PT_S2_Cyp4a14	PT S2
Sample.10_VX516_N.CGTGAATGTGCCTGCA-1	29351	4802	19.6518	10_VX516_N	S10_N	Normal	Female	neg	PT_S1S2_Miox	PT S1/S2
Sample.10_VX516_N.GCTTTCGGTAGGAGGG-1	29261	5661	19.5038	10_VX516_N	S10_N	Normal	Female	neg	PT_S1_Slc5a2	PT S1-Slc5a2
Sample.10_VX516_N.CCGTAGGCAACCCGCA-1	29165	5552	13.4682	10_VX516_N	S10_N	Normal	Female	neg	PT_S3_Slc7a12	PT S3
Sample.10_VX516_N.TAACTTCCAAACCACT-1	29295	5229	13.2719	10_VX516_N	S10_N	Normal	Female	neg	PT_S2_Cyp4a14	PT S2
Sample.10_VX516_N.TTTCATGCAGTTCCAA-1	29039	5479	3.07862	10_VX516_N	S10_N	Normal	Female	neg	Uroepithelium_Upk3a	Uroepi-Upk3a
Sample.10_VX516_N.AACCATGTCTACTGAG-1	29099	5381	1.75607	10_VX516_N	S10_N	Normal	Female	neg	PT_S1S2_Miox	PT S1/S2
Sample.10_VX516_N.CCTATCGGTTACGTAC-1	29088	5184	7.00289	10_VX516_N	S10_N	Normal	Female	neg	PT_STC_Ptgds	PT STC
Sample.10_VX516_N.CTCTCGACACCGTGGT-1	29131	5645	11.2183	10_VX516_N	S10_N	Normal	Female	neg	PT_S1_Slc5a2	PT S1-Slc5a2
Sample.10_VX516_N.TTTACCAAGCAAATCA-1	29013	5022	3.53635	10_VX516_N	S10_N	Normal	Female	neg	PT_S2_Cyp4a14	PT S2
Sample.10_VX516_N.GGTGTCGGTCTTACTT-1	29058	5241	14.0512	10_VX516_N	S10_N	Normal	Female	neg	PT_S1_Slc5a2	PT S1-Slc5a2
Sample.10_VX516_N.ATTCGTTGTATGCTAC-1	29019	5793	8.76322	10_VX516_N	S10_N	Normal	Female	neg	PT_S1_Slc5a2	PT S1-Slc5a2
Sample.10_VX516_N.TACGGGCTCTGACAGT-1	29024	5455	14.9704	10_VX516_N	S10_N	Normal	Female	neg	PT_S1S2_Miox	PT S1/S2
Sample.10_VX516_N.AGAACCTAGCCATATC-1	29016	4842	19.5478	10_VX516_N	S10_N	Normal	Female	neg	PT_S2_Cyp4a14	PT S2
Sample.10_VX516_N.ATTGGGTTCAACACCA-1	28987	5268	17.6872	10_VX516_N	S10_N	Normal	Female	neg	PT_S1S2_Miox	PT S1/S2
Sample.10_VX516_N.GATCACAGTATTTCCT-1	28824	5429	3.60117	10_VX516_N	S10_N	Normal	Female	neg	Uroepithelium_Upk3a	Uroepi-Upk3a
Sample.10_VX516_N.CAACGATGTCAACGCC-1	28897	5242	9.27778	10_VX516_N	S10_N	Normal	Female	neg	PT_S1S2_Miox	PT S1/S2
Sample.10_VX516_N.GAAGAATGTCCATACA-1	28850	5072	0.436742	10_VX516_N	S10_N	Normal	Female	neg	PT_S1S2_Miox	PT S1/S2
Sample.10_VX516_N.AACCATGCAAGAAATC-1	28915	5397	14.0896	10_VX516_N	S10_N	Normal	Female	neg	PT_S1_Slc5a2	PT S1-Slc5a2
Sample.10_VX516_N.ATCCACCAGAATTGCA-1	28810	5689	11.6001	10_VX516_N	S10_N	Normal	Female	neg	PT_S3_Slc7a12	PT S3
Sample.10_VX516_N.GAACACTAGATGTTAG-1	28897	5206	8.86251	10_VX516_N	S10_N	Normal	Female	neg	PT_S1S2_Miox	PT S1/S2
Sample.10_VX516_N.GAACACTAGATGCTAA-1	28800	5548	9.21875	10_VX516_N	S10_N	Normal	Female	neg	PT_S1_Slc5a2	PT S1-Slc5a2
Sample.10_VX516_N.CACTGAACAGTGGTGA-1	28807	5653	13.9862	10_VX516_N	S10_N	Normal	Female	neg	PT_S1_Slc5a2	PT S1-Slc5a2
Sample.10_VX516_N.TACGTCCTCTCAAAGC-1	28858	4858	16.3178	10_VX516_N	S10_N	Normal	Female	neg	PT_S1S2_Miox	PT S1/S2
Sample.10_VX516_N.GACCTTCCACTAACGT-1	28740	4981	12.1364	10_VX516_N	S10_N	Normal	Female	neg	PT_S2_Cyp4a14	PT S2
Sample.10_VX516_N.CCTCTAGAGGTTGACG-1	28704	5454	2.38643	10_VX516_N	S10_N	Normal	Female	neg	PT_S1S2_Miox	PT S1/S2
Sample.10_VX516_N.CAATTTCAGCTGTTAC-1	28766	5386	12.0524	10_VX516_N	S10_N	Normal	Female	neg	PT_S2_Cyp4a14	PT S2
Sample.10_VX516_N.AAAGGATCAGGATTCT-1	28524	5447	19.3101	10_VX516_N	S10_N	Normal	Female	neg	IC_Atp6v1g3	IC
Sample.10_VX516_N.AGTTCGACAGGCACTC-1	28673	5176	16.4824	10_VX516_N	S10_N	Normal	Female	neg	PT_S1S2_Miox	PT S1/S2
Sample.10_VX516_N.CTCTGGTTCCGATGTA-1	28628	5255	10.6225	10_VX516_N	S10_N	Normal	Female	neg	PT_S2_Cyp4a14	PT S2
Sample.10_VX516_N.ACGTACATCGATACTG-1	28468	5549	2.61346	10_VX516_N	S10_N	Normal	Female	neg	PT_S1S2_Miox	PT S1/S2
Sample.10_VX516_N.TGAGGTTAGCGTTCAT-1	28426	5145	8.0349	10_VX516_N	S10_N	Normal	Female	neg	PT_S2_Cyp4a14	PT S2
Sample.10_VX516_N.TCGGATATCAAAGGAT-1	28448	5227	12.4613	10_VX516_N	S10_N	Normal	Female	neg	PT_S2_Cyp4a14	PT S2
Sample.10_VX516_N.AACCTGACACATGAAA-1	28422	4906	17.1205	10_VX516_N	S10_N	Normal	Female	neg	PT_S2_Cyp4a14	PT S2
Sample.10_VX516_N.TTTATGCTCCGCCTAT-1	28233	5357	6.06383	10_VX516_N	S10_N	Normal	Female	neg	PT_S2_Cyp4a14	PT S2
Sample.10_VX516_N.GATCGTAAGTGAGGTC-1	28196	5562	10.0546	10_VX516_N	S10_N	Normal	Female	neg	Uroepithelium_Upk3a	Uroepi-Upk3a
Sample.10_VX516_N.TTAGTCTAGAACAAGG-1	28260	5570	15.7042	10_VX516_N	S10_N	Normal	Female	neg	PT_S2_Cyp4a14	PT S2
Sample.10_VX516_N.CAGCCAGTCCGTAGGC-1	28256	5443	15.9081	10_VX516_N	S10_N	Normal	Female	neg	PT_S2_Cyp4a14	PT S2
Sample.10_VX516_N.TCTAACTCACAGCCAC-1	28121	4357	14.9532	10_VX516_N	S10_N	Normal	Female	neg	PT_S3_Slc7a12	PT S3
Sample.10_VX516_N.GATCAGTCATGCAGGA-1	28154	5496	14.8398	10_VX516_N	S10_N	Normal	Female	neg	PT_S3_Slc7a12	PT S3
Sample.10_VX516_N.CTGCATCAGCAAATCA-1	28150	5538	10.3126	10_VX516_N	S10_N	Normal	Female	neg	PT_S2_Cyp4a14	PT S2
Sample.10_VX516_N.GGTTGTATCATGCCAA-1	28128	5316	15.9165	10_VX516_N	S10_N	Normal	Female	neg	PT_S2_Cyp4a14	PT S2
Sample.10_VX516_N.GTCTCACCAAGTGTCT-1	28063	5173	7.70053	10_VX516_N	S10_N	Normal	Female	neg	PT_S2_Cyp4a14	PT S2
Sample.10_VX516_N.TTCACGCTCTATTCGT-1	28064	5547	9.8311	10_VX516_N	S10_N	Normal	Female	neg	PT_S1_Slc5a2	PT S1-Slc5a2
Sample.10_VX516_N.CTGCCATTCACAAGAA-1	28062	5476	9.17967	10_VX516_N	S10_N	Normal	Female	neg	PT_S1_Slc5a2	PT S1-Slc5a2
Sample.10_VX516_N.TCCTTTCTCATCAGTG-1	28030	5327	12.6472	10_VX516_N	S10_N	Normal	Female	neg	PT_S2_Cyp4a14	PT S2
Sample.10_VX516_N.GTTCCGTAGAGGCGTT-1	28071	4920	18.8273	10_VX516_N	S10_N	Normal	Female	neg	PT_S2_Cyp4a14	PT S2
Sample.10_VX516_N.CAACAGTCACCCTAGG-1	27979	4973	4.45334	10_VX516_N	S10_N	Normal	Female	neg	PT_S2_Cyp4a14	PT S2
Sample.10_VX516_N.TTCCACGTCAGTCATG-1	28040	5149	16.7725	10_VX516_N	S10_N	Normal	Female	neg	PT_S1S2_Miox	PT S1/S2
Sample.10_VX516_N.TCCATGCTCGGAACTT-1	27918	5149	16.3944	10_VX516_N	S10_N	Normal	Female	neg	PT_S3_Slc7a12	PT S3
Sample.10_VX516_N.GTTCATTCATCATCCC-1	27934	5231	10.7396	10_VX516_N	S10_N	Normal	Female	neg	PT_S2_Cyp4a14	PT S2
Sample.10_VX516_N.TGACCCTAGTTACTCG-1	27866	4995	9.42726	10_VX516_N	S10_N	Normal	Female	neg	PT_S2_Cyp4a14	PT S2
Sample.10_VX516_N.TTCCAATTCCTGCCAT-1	27832	5277	13.8941	10_VX516_N	S10_N	Normal	Female	neg	PT_S2_Cyp4a14	PT S2
Sample.10_VX516_N.CTGAGGCTCGTGGGTC-1	27825	5238	12.0575	10_VX516_N	S10_N	Normal	Female	neg	PT_S1_Slc5a2	PT S1-Slc5a2
Sample.10_VX516_N.TCTCACGTCCAGCCTT-1	27864	5524	10.641	10_VX516_N	S10_N	Normal	Female	neg	PT_S2_Cyp4a14	PT S2
Sample.10_VX516_N.GAGATGGCATGGCTAT-1	27870	4639	14.0832	10_VX516_N	S10_N	Normal	Female	neg	PT_S2_Cyp4a14	PT S2
Sample.10_VX516_N.ACGGGTCCACCCTATC-1	27825	5096	13.9515	10_VX516_N	S10_N	Normal	Female	neg	PT_S2_Cyp4a14	PT S2
Sample.10_VX516_N.CTCGAGGCACAAGTGG-1	27787	5035	5.15709	10_VX516_N	S10_N	Normal	Female	neg	PT_S1S2_Miox	PT S1/S2
Sample.10_VX516_N.ATAGACCAGACATATG-1	27794	4973	19.6229	10_VX516_N	S10_N	Normal	Female	neg	PT_S3_Slc7a12	PT S3
Sample.10_VX516_N.CCCTAACGTACTTCCC-1	27791	4956	14.2888	10_VX516_N	S10_N	Normal	Female	neg	PT_S2_Cyp4a14	PT S2
Sample.10_VX516_N.TCCCACACACATGTTG-1	27589	4619	2.85984	10_VX516_N	S10_N	Normal	Female	neg	Immune_Contaminant	Immune_Contaminant
Sample.10_VX516_N.GAATAGACAGGTGTTT-1	27699	5296	15.1847	10_VX516_N	S10_N	Normal	Female	neg	PT_S3_Slc7a12	PT S3
Sample.10_VX516_N.TCGAACATCAACTGAC-1	27717	5498	17.1988	10_VX516_N	S10_N	Normal	Female	neg	PT_S1S2_Miox	PT S1/S2
Sample.10_VX516_N.GTAGAGGGTCCCTGAG-1	27743	4885	13.9819	10_VX516_N	S10_N	Normal	Female	neg	PT_S2_Cyp4a14	PT S2
Sample.10_VX516_N.CAACAACGTTCTAACG-1	27705	5205	18.0798	10_VX516_N	S10_N	Normal	Female	neg	PT_S1_Slc5a2	PT S1-Slc5a2
Sample.10_VX516_N.CAACAACAGTCGAAGC-1	27722	4826	15.9945	10_VX516_N	S10_N	Normal	Female	neg	PT_S2_Cyp4a14	PT S2
Sample.10_VX516_N.AGGGTTTGTACAGGTG-1	27661	4841	16.272	10_VX516_N	S10_N	Normal	Female	neg	PT_S2_Cyp4a14	PT S2
Sample.10_VX516_N.CTCCATGAGAGACAAG-1	27617	5228	11.1489	10_VX516_N	S10_N	Normal	Female	neg	PT_S1_Slc5a2	PT S1-Slc5a2
Sample.10_VX516_N.GTCCACTGTCATCGGC-1	27647	5488	17.3292	10_VX516_N	S10_N	Normal	Female	neg	PT_S1S2_Miox	PT S1/S2
Sample.10_VX516_N.CAACAGTCATGACAAA-1	27554	4837	5.49104	10_VX516_N	S10_N	Normal	Female	neg	PT_S1S2_Miox	PT S1/S2
Sample.10_VX516_N.GTGTAACGTTCTCGTC-1	27584	4990	14.3489	10_VX516_N	S10_N	Normal	Female	neg	PT_S2_Cyp4a14	PT S2
Sample.10_VX516_N.GTAGGTTAGGAACGCT-1	27406	4567	4.26184	10_VX516_N	S10_N	Normal	Female	neg	Uroepithelium_Krt19	Uroepi-Krt19
Sample.10_VX516_N.AAAGGATGTGAAAGTT-1	27454	4962	4.37095	10_VX516_N	S10_N	Normal	Female	neg	PT_S3_Slc7a12	PT S3
Sample.10_VX516_N.AGATGAACAGCTAACT-1	27482	4766	9.64268	10_VX516_N	S10_N	Normal	Female	neg	PT_S2_Cyp4a14	PT S2
Sample.10_VX516_N.AGGGTCCTCTTTCGAT-1	27538	4971	16.4246	10_VX516_N	S10_N	Normal	Female	neg	PT_S1S2_Miox	PT S1/S2
Sample.10_VX516_N.ATTACTCAGATCCTAC-1	27522	5338	9.55963	10_VX516_N	S10_N	Normal	Female	neg	PT_S2_Cyp4a14	PT S2
Sample.10_VX516_N.ATTTACCTCTCGCAGG-1	27506	5006	14.4514	10_VX516_N	S10_N	Normal	Female	neg	PT_S2_Cyp4a14	PT S2
Sample.10_VX516_N.CGAGGAACACGCTGAC-1	27446	5065	14.5486	10_VX516_N	S10_N	Normal	Female	neg	PT_S2_Cyp4a14	PT S2
Sample.10_VX516_N.TCTCAGCCAATTTCTC-1	27319	4945	1.33241	10_VX516_N	S10_N	Normal	Female	neg	PT_S1S2_Miox	PT S1/S2
Sample.10_VX516_N.CCGGTGACATCTCATT-1	27409	5246	3.95855	10_VX516_N	S10_N	Normal	Female	neg	PT_S1S2_Miox	PT S1/S2
Sample.10_VX516_N.GGCAGTCAGGTCGACA-1	27429	4762	17.332	10_VX516_N	S10_N	Normal	Female	neg	PT_S3_Slc7a12	PT S3
Sample.10_VX516_N.GCCCAGATCACCTCGT-1	27386	5204	9.28577	10_VX516_N	S10_N	Normal	Female	neg	PT_S1S2_Miox	PT S1/S2
Sample.10_VX516_N.GCTCAAAAGTTTCGGT-1	27298	5304	9.28273	10_VX516_N	S10_N	Normal	Female	neg	PT_S3_Slc7a12	PT S3
Sample.10_VX516_N.CTCAACCAGATAGTCA-1	27282	5073	17.605	10_VX516_N	S10_N	Normal	Female	neg	PT_S3_Slc7a12	PT S3
Sample.10_VX516_N.AGGCTGCTCAGACCGC-1	27272	5260	9.89293	10_VX516_N	S10_N	Normal	Female	neg	PT_S1S2_Miox	PT S1/S2
Sample.10_VX516_N.TGCTCGTTCATTTACC-1	27294	5258	9.01297	10_VX516_N	S10_N	Normal	Female	neg	PT_S1S2_Miox	PT S1/S2
Sample.10_VX516_N.GTCAAACGTGCAGATG-1	27315	4935	19.0701	10_VX516_N	S10_N	Normal	Female	neg	PT_S1_Slc5a2	PT S1-Slc5a2
Sample.10_VX516_N.CTCCCTCGTTCTTAGG-1	27272	5482	7.96788	10_VX516_N	S10_N	Normal	Female	neg	PT_S1_Slc5a2	PT S1-Slc5a2
Sample.10_VX516_N.CGGGACTAGGGTCTTT-1	27168	4593	19.1475	10_VX516_N	S10_N	Normal	Female	neg	PT_S2_Cyp4a14	PT S2
Sample.10_VX516_N.AGACCCGAGGCAGGGA-1	27197	4809	17.7336	10_VX516_N	S10_N	Normal	Female	neg	PT_S2_Cyp4a14	PT S2
Sample.10_VX516_N.GTATTGGTCGAAGGAC-1	27160	5033	14.606	10_VX516_N	S10_N	Normal	Female	neg	PT_S2_Cyp4a14	PT S2
Sample.10_VX516_N.TAACTTCTCTGTGTGA-1	27101	5396	4.70093	10_VX516_N	S10_N	Normal	Female	neg	PT_S2_Cyp4a14	PT S2
Sample.10_VX516_N.ATTACTCAGGCATGGT-1	26995	5867	8.73866	10_VX516_N	S10_N	Normal	Female	neg	PT_S2_Cyp4a14	PT S2
Sample.10_VX516_N.TCATGAGAGACAACTA-1	27075	5277	11.3315	10_VX516_N	S10_N	Normal	Female	neg	PT_S1S2_Miox	PT S1/S2
Sample.10_VX516_N.TCGCACTAGTAAACAC-1	27089	5068	16.5898	10_VX516_N	S10_N	Normal	Female	neg	PT_S3_Slc7a12	PT S3
Sample.10_VX516_N.AGTACTGGTTAAACCC-1	27093	5273	12.1138	10_VX516_N	S10_N	Normal	Female	neg	PT_S2_Cyp4a14	PT S2
Sample.10_VX516_N.TACGTCCCAAATGAGT-1	27024	4903	14.7906	10_VX516_N	S10_N	Normal	Female	neg	PT_S3_Slc7a12	PT S3
Sample.10_VX516_N.GAAGGGTGTACTAACC-1	26969	5353	12.4476	10_VX516_N	S10_N	Normal	Female	neg	PT_S2_Cyp4a14	PT S2
Sample.10_VX516_N.ACATCGACATTGGCAT-1	26911	5391	8.76593	10_VX516_N	S10_N	Normal	Female	neg	PT_S1S2_Miox	PT S1/S2
Sample.10_VX516_N.CAGATTGCACCGTCTT-1	26955	4841	14.22	10_VX516_N	S10_N	Normal	Female	neg	PT_S2_Cyp4a14	PT S2
Sample.10_VX516_N.CTAAGTGAGCAGCGAT-1	26928	4958	18.3675	10_VX516_N	S10_N	Normal	Female	neg	PT_S1_Slc5a2	PT S1-Slc5a2
Sample.10_VX516_N.ATCCACCAGTTAACGA-1	26804	4766	4.88733	10_VX516_N	S10_N	Normal	Female	neg	PT_S3_Slc7a12	PT S3
Sample.10_VX516_N.GGCACGTCACTAGGTT-1	26838	5174	14.0472	10_VX516_N	S10_N	Normal	Female	neg	PT_ISG_High_Ifit3	PT ISG-Hi
Sample.10_VX516_N.ACAGCCGCACATTACG-1	26871	4880	18.4213	10_VX516_N	S10_N	Normal	Female	neg	PT_S1_Slc5a2	PT S1-Slc5a2
Sample.10_VX516_N.GATGGAGCACAACGTT-1	26715	4051	14.9916	10_VX516_N	S10_N	Normal	Female	neg	PT_S3_Slc7a12	PT S3
Sample.10_VX516_N.ACTCTCGGTAGATTGA-1	26801	4926	14.3539	10_VX516_N	S10_N	Normal	Female	neg	PT_S2_Cyp4a14	PT S2
Sample.10_VX516_N.CTCAAGATCTGCGATA-1	26713	5299	11.5711	10_VX516_N	S10_N	Normal	Female	neg	PT_S3_Slc7a12	PT S3
Sample.10_VX516_N.AAGCATCCATTCTTCA-1	26723	5030	16.6785	10_VX516_N	S10_N	Normal	Female	neg	PT_S1_Slc5a2	PT S1-Slc5a2
Sample.10_VX516_N.GTGGTTATCTCATAGG-1	26715	5114	14.6809	10_VX516_N	S10_N	Normal	Female	neg	PT_S2_Cyp4a14	PT S2
Sample.10_VX516_N.TGCTTGCCAATGGGTG-1	26728	4925	14.1238	10_VX516_N	S10_N	Normal	Female	neg	PT_S2_Cyp4a14	PT S2
Sample.10_VX516_N.GTCAGCGAGGCTTCCG-1	26732	4879	15.7975	10_VX516_N	S10_N	Normal	Female	neg	PT_S2_Cyp4a14	PT S2
Sample.10_VX516_N.CGGAATTAGGTTAAAC-1	26667	4719	18.4385	10_VX516_N	S10_N	Normal	Female	neg	PT_S2_Cyp4a14	PT S2
Sample.10_VX516_N.CTTCTCTCAAGCCCAC-1	26683	5423	13.0233	10_VX516_N	S10_N	Normal	Female	neg	Immune_Contaminant	Immune_Contaminant
Sample.10_VX516_N.TATCTTGCATGACTAC-1	26568	5234	3.47787	10_VX516_N	S10_N	Normal	Female	neg	PT_S2_Cyp4a14	PT S2
Sample.10_VX516_N.GTAACCATCACCGGTG-1	26574	5367	7.69925	10_VX516_N	S10_N	Normal	Female	neg	PT_S1_Slc5a2	PT S1-Slc5a2
Sample.10_VX516_N.TACGCTCAGGCCGCTT-1	26540	4780	11.4393	10_VX516_N	S10_N	Normal	Female	neg	PT_S2_Cyp4a14	PT S2
Sample.10_VX516_N.ATCCACCTCCACGTAA-1	26484	5474	11.9921	10_VX516_N	S10_N	Normal	Female	neg	PT_S3_Slc7a12	PT S3
Sample.10_VX516_N.CATGCTCGTGATTAGA-1	26382	4475	9.43825	10_VX516_N	S10_N	Normal	Female	neg	PT_S3_Slc7a12	PT S3
Sample.10_VX516_N.CTCCGATTCGTTCTCG-1	26513	5226	7.86029	10_VX516_N	S10_N	Normal	Female	neg	PT_S1S2_Miox	PT S1/S2
Sample.10_VX516_N.CGCGTGACAGGTGACA-1	26498	4697	19.0354	10_VX516_N	S10_N	Normal	Female	neg	PT_S1S2_Miox	PT S1/S2
Sample.10_VX516_N.CCATCACAGCCTAACT-1	26442	5387	11.0809	10_VX516_N	S10_N	Normal	Female	neg	PT_S1S2_Miox	PT S1/S2
Sample.10_VX516_N.CGCCAGACACTGTCCT-1	26406	5247	9.69855	10_VX516_N	S10_N	Normal	Female	neg	PT_S1_Slc5a2	PT S1-Slc5a2
Sample.10_VX516_N.GTCACGGTCCGACAGC-1	26346	4507	10.7986	10_VX516_N	S10_N	Normal	Female	neg	PT_S2_Cyp4a14	PT S2
Sample.10_VX516_N.GGGATGAAGTGTAGTA-1	26356	4696	15.0744	10_VX516_N	S10_N	Normal	Female	neg	PT_S2_Cyp4a14	PT S2
Sample.10_VX516_N.GTAATGCCAACGAGGT-1	26348	5131	9.6402	10_VX516_N	S10_N	Normal	Female	neg	PT_S2_Cyp4a14	PT S2
Sample.10_VX516_N.AGACCATAGACCTCCG-1	26343	4952	12.4929	10_VX516_N	S10_N	Normal	Female	neg	PT_S2_Cyp4a14	PT S2
Sample.10_VX516_N.GATGAGGAGACATCAA-1	26195	4640	1.9164	10_VX516_N	S10_N	Normal	Female	neg	PT_S1S2_Miox	PT S1/S2
Sample.10_VX516_N.AGAACCTCACTTCAAG-1	26246	4851	11.2817	10_VX516_N	S10_N	Normal	Female	neg	PT_S1S2_Miox	PT S1/S2
Sample.10_VX516_N.CCTTCAGTCAACACGT-1	26193	5059	14.7444	10_VX516_N	S10_N	Normal	Female	neg	PT_S1_Slc5a2	PT S1-Slc5a2
Sample.10_VX516_N.AAAGGATAGACGACGT-1	26128	5079	8.83726	10_VX516_N	S10_N	Normal	Female	neg	PT_S1_Slc5a2	PT S1-Slc5a2
Sample.10_VX516_N.AAGATAGGTCCTCAGG-1	26197	4696	12.2838	10_VX516_N	S10_N	Normal	Female	neg	PT_S2_Cyp4a14	PT S2
Sample.10_VX516_N.AAGGTAATCATGCAGT-1	26132	4720	14.9357	10_VX516_N	S10_N	Normal	Female	neg	PT_S3_Slc7a12	PT S3
Sample.10_VX516_N.GATTCTTGTACATACC-1	26191	4920	17.4411	10_VX516_N	S10_N	Normal	Female	neg	PT_S1S2_Miox	PT S1/S2
Sample.10_VX516_N.CGAAGGACATGAGTAA-1	26066	4559	8.98105	10_VX516_N	S10_N	Normal	Female	neg	PT_S2_Cyp4a14	PT S2
Sample.10_VX516_N.GTGTTAGCATATAGCC-1	26064	4679	18.4354	10_VX516_N	S10_N	Normal	Female	neg	PT_S2_Cyp4a14	PT S2
Sample.10_VX516_N.TCCGGGATCATCGCTC-1	25798	4813	4.08171	10_VX516_N	S10_N	Normal	Female	neg	Uroepithelium_Krt19	Uroepi-Krt19
Sample.10_VX516_N.GATCCCTCAGGTCCGT-1	25719	4400	5.70395	10_VX516_N	S10_N	Normal	Female	neg	Uroepithelium_Krt19	Uroepi-Krt19
Sample.10_VX516_N.TGCTCGTTCTTCCTAA-1	25872	4639	12.8324	10_VX516_N	S10_N	Normal	Female	neg	PT_S2_Cyp4a14	PT S2
Sample.10_VX516_N.CCATCACCAGCGTGCT-1	25798	5185	7.5471	10_VX516_N	S10_N	Normal	Female	neg	PT_S1S2_Miox	PT S1/S2
Sample.10_VX516_N.ACTTATCGTCTCAAGT-1	25802	4985	17.363	10_VX516_N	S10_N	Normal	Female	neg	PT_S2_Cyp4a14	PT S2
Sample.10_VX516_N.TCAGGGCCACCCATAA-1	25743	5304	5.50829	10_VX516_N	S10_N	Normal	Female	neg	PT_S1_Slc5a2	PT S1-Slc5a2
Sample.10_VX516_N.CACTAAGAGCTCATAC-1	25745	4983	3.84929	10_VX516_N	S10_N	Normal	Female	neg	Immune_Contaminant	Immune_Contaminant
Sample.10_VX516_N.GTATTTCAGATACTGA-1	25765	4714	8.98506	10_VX516_N	S10_N	Normal	Female	neg	PT_S2_Cyp4a14	PT S2
Sample.10_VX516_N.CATTGAGCAAAGGGCT-1	25743	5040	11.6537	10_VX516_N	S10_N	Normal	Female	neg	PT_S1_Slc5a2	PT S1-Slc5a2
Sample.10_VX516_N.TTCACCGGTCTGTGAT-1	25765	5305	13.2816	10_VX516_N	S10_N	Normal	Female	neg	PT_S3_Slc7a12	PT S3
Sample.10_VX516_N.CGTAATGGTACCTGTA-1	25752	4833	17.886	10_VX516_N	S10_N	Normal	Female	neg	PT_S2_Cyp4a14	PT S2
Sample.10_VX516_N.ACTTTCACACCGTGGT-1	25734	5385	11.343	10_VX516_N	S10_N	Normal	Female	neg	PT_S1_Slc5a2	PT S1-Slc5a2
Sample.10_VX516_N.GGGCTACTCGAAGCAG-1	25721	4392	15.8975	10_VX516_N	S10_N	Normal	Female	neg	PT_S2_Cyp4a14	PT S2
Sample.10_VX516_N.GGGCTCATCAGCTTCC-1	25719	4830	13.7408	10_VX516_N	S10_N	Normal	Female	neg	PT_S1S2_Miox	PT S1/S2
Sample.10_VX516_N.CGCCATTCACGAGGAT-1	25623	4751	5.42872	10_VX516_N	S10_N	Normal	Female	neg	PT_S1S2_Miox	PT S1/S2
Sample.10_VX516_N.ATCCGTCGTGGCTTAT-1	25671	4949	15.6753	10_VX516_N	S10_N	Normal	Female	neg	PT_S3_Slc7a12	PT S3
Sample.10_VX516_N.GGTTGTATCAGAGCAG-1	25627	5341	2.39591	10_VX516_N	S10_N	Normal	Female	neg	PT_S1S2_Miox	PT S1/S2
Sample.10_VX516_N.GGGAGTATCGATGCTA-1	25608	4993	15.4483	10_VX516_N	S10_N	Normal	Female	neg	PT_S1_Slc5a2	PT S1-Slc5a2
Sample.10_VX516_N.GCACGTGCAGTCAACT-1	25661	4909	13.3822	10_VX516_N	S10_N	Normal	Female	neg	PT_S2_Cyp4a14	PT S2
Sample.10_VX516_N.CGGGTCAAGAATCCCT-1	25577	4576	15.3458	10_VX516_N	S10_N	Normal	Female	neg	PT_S2_Cyp4a14	PT S2
Sample.10_VX516_N.CATTCCGGTTAATCGC-1	25552	5248	10.0462	10_VX516_N	S10_N	Normal	Female	neg	PT_S1S2_Miox	PT S1/S2
Sample.10_VX516_N.GACGCTGAGATGCTAA-1	25466	5159	9.0238	10_VX516_N	S10_N	Normal	Female	neg	Unidentified_PT	Unidentified_PT
Sample.10_VX516_N.GATCAGTTCGGCTCTT-1	25435	4872	11.6808	10_VX516_N	S10_N	Normal	Female	neg	PT_S2_Cyp4a14	PT S2
Sample.10_VX516_N.GTATTGGAGGTTCACT-1	25393	5194	5.69448	10_VX516_N	S10_N	Normal	Female	neg	PT_S1_Slc5a2	PT S1-Slc5a2
Sample.10_VX516_N.ATTTCTGTCTCTCTAA-1	25424	5217	11.9061	10_VX516_N	S10_N	Normal	Female	neg	PT_S1S2_Miox	PT S1/S2
Sample.10_VX516_N.AGTCAACTCTTCTTCC-1	25359	4696	10.5249	10_VX516_N	S10_N	Normal	Female	neg	PT_S1S2_Miox	PT S1/S2
Sample.10_VX516_N.ACCCTCAAGGAACGAA-1	25320	4675	16.3507	10_VX516_N	S10_N	Normal	Female	neg	PT_S2_Cyp4a14	PT S2
Sample.10_VX516_N.GTTCTATTCCTCTGCA-1	25221	4283	13.7901	10_VX516_N	S10_N	Normal	Female	neg	PT_S3_Slc7a12	PT S3
Sample.10_VX516_N.CCCTAACGTATACCCA-1	25293	5126	14.7827	10_VX516_N	S10_N	Normal	Female	neg	PT_S2_Cyp4a14	PT S2
Sample.10_VX516_N.CGCATAATCGAACCTA-1	25270	5231	11.2822	10_VX516_N	S10_N	Normal	Female	neg	PT_S1S2_Miox	PT S1/S2
Sample.10_VX516_N.TCAAGACCACTTCATT-1	25235	5171	8.71012	10_VX516_N	S10_N	Normal	Female	neg	PT_S1S2_Miox	PT S1/S2
Sample.10_VX516_N.GACCGTGCATTGCCGG-1	25246	5043	8.90438	10_VX516_N	S10_N	Normal	Female	neg	PT_S1_Slc5a2	PT S1-Slc5a2
Sample.10_VX516_N.CCTCTCCCAGTAGAAT-1	25251	5067	13.5757	10_VX516_N	S10_N	Normal	Female	neg	PT_S1S2_Miox	PT S1/S2
Sample.10_VX516_N.TGGAGAGTCGAACCTA-1	25238	4410	19.3478	10_VX516_N	S10_N	Normal	Female	neg	PT_S3_Slc7a12	PT S3
Sample.10_VX516_N.GCCCAGACATGGTGGA-1	25191	4711	19.2926	10_VX516_N	S10_N	Normal	Female	neg	PT_S3_Slc7a12	PT S3
Sample.10_VX516_N.GACTTCCAGCTACAAA-1	25205	5011	12.7038	10_VX516_N	S10_N	Normal	Female	neg	PT_S1_Slc5a2	PT S1-Slc5a2
Sample.10_VX516_N.TACTGCCTCTAGTCAG-1	25220	4683	7.954	10_VX516_N	S10_N	Normal	Female	neg	PT_S2_Cyp4a14	PT S2
Sample.10_VX516_N.GTCATGAAGTGTCATC-1	25176	4858	18.0132	10_VX516_N	S10_N	Normal	Female	neg	PT_S2_Cyp4a14	PT S2
Sample.10_VX516_N.CACTGTCCAGCATGCC-1	25093	4619	10.1781	10_VX516_N	S10_N	Normal	Female	neg	PT_S3_Slc7a12	PT S3
Sample.10_VX516_N.TACCCACTCTAGCATG-1	25137	5237	5.26714	10_VX516_N	S10_N	Normal	Female	neg	PT_S1S2_Miox	PT S1/S2
Sample.10_VX516_N.AGTACCATCCTACGAA-1	25145	4543	0.783456	10_VX516_N	S10_N	Normal	Female	neg	PT_S1S2_Miox	PT S1/S2
Sample.10_VX516_N.GCCGTGATCGGTCACG-1	25151	4739	12.922	10_VX516_N	S10_N	Normal	Female	neg	PT_S2_Cyp4a14	PT S2
Sample.10_VX516_N.TAAGCGTCAGAGGCAT-1	25092	4802	16.1047	10_VX516_N	S10_N	Normal	Female	neg	PT_S1S2_Miox	PT S1/S2
Sample.10_VX516_N.ACGTTCCCACCAGCCA-1	25027	5701	6.73672	10_VX516_N	S10_N	Normal	Female	neg	PT_S3_Slc7a12	PT S3
Sample.10_VX516_N.CCACTTGTCGCGTCGA-1	25068	4597	14.696	10_VX516_N	S10_N	Normal	Female	neg	PT_S2_Cyp4a14	PT S2
Sample.10_VX516_N.CTGTACCGTCATCACA-1	25065	5000	0.343108	10_VX516_N	S10_N	Normal	Female	neg	PT_S2_Cyp4a14	PT S2
Sample.10_VX516_N.GCTTGGGCAGGTATGG-1	25027	5221	13.9489	10_VX516_N	S10_N	Normal	Female	neg	PT_S1_Slc5a2	PT S1-Slc5a2
Sample.10_VX516_N.ACCTACCAGGTCGTCC-1	25047	5262	12.0054	10_VX516_N	S10_N	Normal	Female	neg	PT_S2_Cyp4a14	PT S2
Sample.10_VX516_N.TTGAACGCAACTGCCG-1	24994	4970	12.7111	10_VX516_N	S10_N	Normal	Female	neg	PT_S1S2_Miox	PT S1/S2
Sample.10_VX516_N.TGTCCACGTAGCACAG-1	24819	4335	4.26286	10_VX516_N	S10_N	Normal	Female	neg	Uroepithelium_Krt19	Uroepi-Krt19
Sample.10_VX516_N.TGTACAGGTCCACGCA-1	24973	4640	17.0064	10_VX516_N	S10_N	Normal	Female	neg	PT_S2_Cyp4a14	PT S2
Sample.10_VX516_N.GCAGCTGAGTGGTTAA-1	24871	4809	6.21205	10_VX516_N	S10_N	Normal	Female	neg	PT_S1S2_Miox	PT S1/S2
Sample.10_VX516_N.AGTAACCTCCATAGGT-1	24939	4479	16.8692	10_VX516_N	S10_N	Normal	Female	neg	PT_S2_Cyp4a14	PT S2
Sample.10_VX516_N.TGTTACTAGATTAGTG-1	24944	4890	13.7388	10_VX516_N	S10_N	Normal	Female	neg	PT_S2_Cyp4a14	PT S2
Sample.10_VX516_N.CTCACTGTCCACGTCT-1	24835	5267	6.32575	10_VX516_N	S10_N	Normal	Female	neg	PT_S1_Slc5a2	PT S1-Slc5a2
Sample.10_VX516_N.GATCGTACAGGGATAC-1	24886	4914	19.1393	10_VX516_N	S10_N	Normal	Female	neg	PT_S1S2_Miox	PT S1/S2
Sample.10_VX516_N.TTCCACGCAGGCACAA-1	24874	5152	13.5483	10_VX516_N	S10_N	Normal	Female	neg	PT_S2_Cyp4a14	PT S2
Sample.10_VX516_N.AGGGCTCAGATGTTAG-1	24823	5114	6.45369	10_VX516_N	S10_N	Normal	Female	neg	PT_S2_Cyp4a14	PT S2
Sample.10_VX516_N.GCTGAATGTATCAGCT-1	24865	4709	9.93766	10_VX516_N	S10_N	Normal	Female	neg	PT_S1S2_Miox	PT S1/S2
Sample.10_VX516_N.GCAGCCAGTGGTCCCA-1	24817	5043	9.68691	10_VX516_N	S10_N	Normal	Female	neg	PT_S1S2_Miox	PT S1/S2
Sample.10_VX516_N.CGGGACTCAAAGAACT-1	24842	4314	12.1931	10_VX516_N	S10_N	Normal	Female	neg	PT_S2_Cyp4a14	PT S2
Sample.10_VX516_N.CACTGGGAGCGACTAG-1	24830	4862	17.4627	10_VX516_N	S10_N	Normal	Female	neg	PT_S1S2_Miox	PT S1/S2
Sample.10_VX516_N.TCAGCCTTCTCGACGG-1	24775	5089	4.15338	10_VX516_N	S10_N	Normal	Female	neg	PT_S2_Cyp4a14	PT S2
Sample.10_VX516_N.AGAAGCGAGCTGAGTG-1	24834	4761	16.0788	10_VX516_N	S10_N	Normal	Female	neg	PT_S2_Cyp4a14	PT S2
Sample.10_VX516_N.GTCAGCGAGTGCACTT-1	24795	4955	4.68643	10_VX516_N	S10_N	Normal	Female	neg	PT_S1S2_Miox	PT S1/S2
Sample.10_VX516_N.GTTGCGGCACTTGACA-1	24766	4744	17.3706	10_VX516_N	S10_N	Normal	Female	neg	PT_S1S2_Miox	PT S1/S2
Sample.10_VX516_N.ATGTCCCAGGTCGTAG-1	24710	4905	4.86038	10_VX516_N	S10_N	Normal	Female	neg	PT_S1S2_Miox	PT S1/S2
Sample.10_VX516_N.TGGGTTAAGTCAACAA-1	24698	5099	8.03304	10_VX516_N	S10_N	Normal	Female	neg	PT_S1_Slc5a2	PT S1-Slc5a2
Sample.10_VX516_N.GTGTTCCAGGAACGAA-1	24760	5101	14.2367	10_VX516_N	S10_N	Normal	Female	neg	PT_S1S2_Miox	PT S1/S2
Sample.10_VX516_N.CTTCTCTAGCTACAAA-1	24722	5099	14.0482	10_VX516_N	S10_N	Normal	Female	neg	PT_S1S2_Miox	PT S1/S2
Sample.10_VX516_N.TCACTCGGTTACGATC-1	24684	4681	5.37595	10_VX516_N	S10_N	Normal	Female	neg	Immune_Contaminant	Immune_Contaminant
Sample.10_VX516_N.ACATTTCGTTGCTGAT-1	24620	4947	5.43867	10_VX516_N	S10_N	Normal	Female	neg	Uroepithelium_Upk3a	Uroepi-Upk3a
Sample.10_VX516_N.AGACTCAAGGACGCTA-1	24554	5030	3.25812	10_VX516_N	S10_N	Normal	Female	neg	Uroepithelium_Upk3a	Uroepi-Upk3a
Sample.10_VX516_N.AACACACAGTCCCAAT-1	24639	5221	6.98892	10_VX516_N	S10_N	Normal	Female	neg	PT_S1S2_Miox	PT S1/S2
Sample.10_VX516_N.AAACGCTCAGAATTCC-1	24588	5158	8.54075	10_VX516_N	S10_N	Normal	Female	neg	PT_S1_Slc5a2	PT S1-Slc5a2
Sample.10_VX516_N.CTGTACCGTTAAGCAA-1	24479	4708	19.0408	10_VX516_N	S10_N	Normal	Female	neg	PT_S3_Slc7a12	PT S3
Sample.10_VX516_N.ATCATTCAGGAAGTCC-1	24514	4773	7.3713	10_VX516_N	S10_N	Normal	Female	neg	Uroepithelium_Upk3a	Uroepi-Upk3a
Sample.10_VX516_N.CTCCCAAAGTCATCGT-1	24507	4983	17.3216	10_VX516_N	S10_N	Normal	Female	neg	PT_S3_Slc7a12	PT S3
Sample.10_VX516_N.TCCTCCCTCACCTTAT-1	24577	5343	7.70232	10_VX516_N	S10_N	Normal	Female	neg	PT_S1S2_Miox	PT S1/S2
Sample.10_VX516_N.TCATTCATCACCGCTT-1	24557	5180	9.10942	10_VX516_N	S10_N	Normal	Female	neg	PT_S2_Cyp4a14	PT S2
Sample.10_VX516_N.CTACAGAGTTTCCATT-1	24514	5223	7.17549	10_VX516_N	S10_N	Normal	Female	neg	Uroepithelium_Upk3a	Uroepi-Upk3a
Sample.10_VX516_N.TGTCCACAGTAAAGCT-1	24485	5100	18.4113	10_VX516_N	S10_N	Normal	Female	neg	LOH_Slc12a1	LOH-Slc12a1
Sample.10_VX516_N.TATTCCACAGACCTGC-1	24475	4941	12.0123	10_VX516_N	S10_N	Normal	Female	neg	PT_S1S2_Miox	PT S1/S2
Sample.10_VX516_N.ATCGCCTCAATCCTTT-1	24466	4924	8.53429	10_VX516_N	S10_N	Normal	Female	neg	PT_S2_Cyp4a14	PT S2
Sample.10_VX516_N.ATTCATCAGAATTCAG-1	24460	4799	9.65249	10_VX516_N	S10_N	Normal	Female	neg	PT_S2_Cyp4a14	PT S2
Sample.10_VX516_N.ACGGGTCGTCTCGCGA-1	24407	5028	7.82562	10_VX516_N	S10_N	Normal	Female	neg	PT_S1_Slc5a2	PT S1-Slc5a2
Sample.10_VX516_N.AAGCGTTTCTCCCAAC-1	24441	4891	6.41545	10_VX516_N	S10_N	Normal	Female	neg	PT_S1_Slc5a2	PT S1-Slc5a2
Sample.10_VX516_N.ACGATCACAACTCATG-1	24384	4938	7.25066	10_VX516_N	S10_N	Normal	Female	neg	PT_S2_Cyp4a14	PT S2
Sample.10_VX516_N.GAGCTGCTCACTGGTA-1	24354	4697	6.21664	10_VX516_N	S10_N	Normal	Female	neg	PT_S1S2_Miox	PT S1/S2
Sample.10_VX516_N.AACGGGAGTATCGCTA-1	24376	4794	14.543	10_VX516_N	S10_N	Normal	Female	neg	PT_S2_Cyp4a14	PT S2
Sample.10_VX516_N.GTGCTTCCAGAGGACT-1	24341	4795	12.1893	10_VX516_N	S10_N	Normal	Female	neg	PT_S2_Cyp4a14	PT S2
Sample.10_VX516_N.AGCATCATCCGTAATG-1	24313	4797	12.882	10_VX516_N	S10_N	Normal	Female	neg	PT_S2_Cyp4a14	PT S2
Sample.10_VX516_N.TCGAACATCTAAACGC-1	24228	4910	15.4408	10_VX516_N	S10_N	Normal	Female	neg	PT_S3_Slc7a12	PT S3
Sample.10_VX516_N.TACGGGCGTCTAACGT-1	24212	5005	5.75748	10_VX516_N	S10_N	Normal	Female	neg	Uroepithelium_Upk3a	Uroepi-Upk3a
Sample.10_VX516_N.TCACTCGTCGCTGACG-1	24294	4767	11.7313	10_VX516_N	S10_N	Normal	Female	neg	PT_S2_Cyp4a14	PT S2
Sample.10_VX516_N.TTCATTGTCGACATCA-1	24296	4776	14.8666	10_VX516_N	S10_N	Normal	Female	neg	PT_S2_Cyp4a14	PT S2
Sample.10_VX516_N.TAGACCAGTAGGCAGT-1	24267	4615	17.6124	10_VX516_N	S10_N	Normal	Female	neg	PT_S2_Cyp4a14	PT S2
Sample.10_VX516_N.AAACCCAAGATAACGT-1	24259	4811	18.0304	10_VX516_N	S10_N	Normal	Female	neg	PT_S2_Cyp4a14	PT S2
Sample.10_VX516_N.AAGCGAGAGCCTATCA-1	24167	4923	6.0744	10_VX516_N	S10_N	Normal	Female	neg	PT_S1_Slc5a2	PT S1-Slc5a2
Sample.10_VX516_N.ATTTCTGTCCCTCGTA-1	24252	4762	7.99522	10_VX516_N	S10_N	Normal	Female	neg	PT_S2_Cyp4a14	PT S2
Sample.10_VX516_N.CGCATGGAGCGGGTAT-1	24205	5144	7.05639	10_VX516_N	S10_N	Normal	Female	neg	PT_S1_Slc5a2	PT S1-Slc5a2
Sample.10_VX516_N.AGTAACCTCAAAGACA-1	24231	3934	19.2233	10_VX516_N	S10_N	Normal	Female	neg	PT_S3_Slc7a12	PT S3
Sample.10_VX516_N.AAAGGTAGTCGAACGA-1	24218	5087	11.2891	10_VX516_N	S10_N	Normal	Female	neg	PT_S1S2_Miox	PT S1/S2
Sample.10_VX516_N.AAAGTCCAGAGCATAT-1	24231	4860	9.47547	10_VX516_N	S10_N	Normal	Female	neg	PT_S1S2_Miox	PT S1/S2
Sample.10_VX516_N.GGTCTGGCATGTTTGG-1	24178	5133	5.57532	10_VX516_N	S10_N	Normal	Female	neg	PT_S1S2_Miox	PT S1/S2
Sample.10_VX516_N.GGGCTACTCATCGTAG-1	24193	4354	18.092	10_VX516_N	S10_N	Normal	Female	neg	PT_S3_Slc7a12	PT S3
Sample.10_VX516_N.CTAAGTGTCACAACCA-1	24186	4729	14.4505	10_VX516_N	S10_N	Normal	Female	neg	PT_S2_Cyp4a14	PT S2
Sample.10_VX516_N.GACAGCCAGTTACTCG-1	24100	4847	17.8216	10_VX516_N	S10_N	Normal	Female	neg	IC_Atp6v1g3	IC
Sample.10_VX516_N.ATCGTAGCACTACCGG-1	24125	5349	7.74301	10_VX516_N	S10_N	Normal	Female	neg	PT_S1_Slc5a2	PT S1-Slc5a2
Sample.10_VX516_N.TGATTCTTCTCAACGA-1	24147	4962	13.2025	10_VX516_N	S10_N	Normal	Female	neg	PT_S1_Slc5a2	PT S1-Slc5a2
Sample.10_VX516_N.GTTAGACTCCTTACCG-1	24101	4591	10.4643	10_VX516_N	S10_N	Normal	Female	neg	PT_STC_Ptgds	PT STC
Sample.10_VX516_N.GGGAGATTCTGCCCTA-1	24048	4635	18.6419	10_VX516_N	S10_N	Normal	Female	neg	PT_S3_Slc7a12	PT S3
Sample.10_VX516_N.TTCAGGACAACAAAGT-1	24074	4523	5.91094	10_VX516_N	S10_N	Normal	Female	neg	PT_S2_Cyp4a14	PT S2
Sample.10_VX516_N.ATGAGTCAGAAATTGC-1	24070	4325	17.5821	10_VX516_N	S10_N	Normal	Female	neg	PT_S3_Slc7a12	PT S3
Sample.10_VX516_N.TTACCATGTTAATGAG-1	24105	4393	16.6231	10_VX516_N	S10_N	Normal	Female	neg	PT_S2_Cyp4a14	PT S2
Sample.10_VX516_N.TGGATCACACCACTGG-1	24077	4713	16.8501	10_VX516_N	S10_N	Normal	Female	neg	PT_S3_Slc7a12	PT S3
Sample.10_VX516_N.AGGGTGAGTGAGATCG-1	24055	4559	17.9879	10_VX516_N	S10_N	Normal	Female	neg	PT_S2_Cyp4a14	PT S2
Sample.10_VX516_N.TTTGGAGGTCCTTAAG-1	23811	3988	13.9179	10_VX516_N	S10_N	Normal	Female	neg	DCT_Calb1	DCT-Calb1
Sample.10_VX516_N.CTCTCGACATGACACT-1	24020	4977	16.1657	10_VX516_N	S10_N	Normal	Female	neg	PT_S1_Slc5a2	PT S1-Slc5a2
Sample.10_VX516_N.TGGTACACAACCAACT-1	24044	4761	16.657	10_VX516_N	S10_N	Normal	Female	neg	PT_S2_Cyp4a14	PT S2
Sample.10_VX516_N.TACCTCGCAACCGTGC-1	24014	4653	16.1822	10_VX516_N	S10_N	Normal	Female	neg	PT_S2_Cyp4a14	PT S2
Sample.10_VX516_N.GGAATCTCACGCGGTT-1	23986	4581	8.32986	10_VX516_N	S10_N	Normal	Female	neg	PT_S2_Cyp4a14	PT S2
Sample.10_VX516_N.TTTCACATCGCTCCTA-1	23784	4939	2.44702	10_VX516_N	S10_N	Normal	Female	neg	Uroepithelium_Upk3a	Uroepi-Upk3a
Sample.10_VX516_N.GTGGTTACAAGTATCC-1	23997	4503	19.7858	10_VX516_N	S10_N	Normal	Female	neg	PT_S2_Cyp4a14	PT S2
Sample.10_VX516_N.ACACAGTCATACACCA-1	23949	4714	14.1342	10_VX516_N	S10_N	Normal	Female	neg	PT_S1_Slc5a2	PT S1-Slc5a2
Sample.10_VX516_N.TCGCACTGTCTACGTA-1	23888	4684	7.69424	10_VX516_N	S10_N	Normal	Female	neg	PT_S1S2_Miox	PT S1/S2
Sample.10_VX516_N.ACACCAAGTACTCCCT-1	23922	4951	19.5845	10_VX516_N	S10_N	Normal	Female	neg	PT_S2_Cyp4a14	PT S2
Sample.10_VX516_N.TGCGATAGTACTCGAT-1	23897	4837	5.29355	10_VX516_N	S10_N	Normal	Female	neg	PT_S1S2_Miox	PT S1/S2
Sample.10_VX516_N.ACTATTCTCTACGGTA-1	23840	3989	17.1812	10_VX516_N	S10_N	Normal	Female	neg	PT_S3_Slc7a12	PT S3
Sample.10_VX516_N.GTAAGTCAGTCATCCA-1	23837	4958	7.84495	10_VX516_N	S10_N	Normal	Female	neg	PT_S1S2_Miox	PT S1/S2
Sample.10_VX516_N.TCAGCAAAGTGCACAG-1	23857	4545	15.8528	10_VX516_N	S10_N	Normal	Female	neg	PT_S2_Cyp4a14	PT S2
Sample.10_VX516_N.TCGTAGATCCTACGGG-1	23842	4584	19.2098	10_VX516_N	S10_N	Normal	Female	neg	PT_S2_Cyp4a14	PT S2
Sample.10_VX516_N.ATCGTAGAGCGCCTAC-1	23814	4363	11.1783	10_VX516_N	S10_N	Normal	Female	neg	PT_S2_Cyp4a14	PT S2
Sample.10_VX516_N.TCCCATGGTAGGTACG-1	23784	4599	12.4075	10_VX516_N	S10_N	Normal	Female	neg	PT_S2_Cyp4a14	PT S2
Sample.10_VX516_N.ATCCGTCGTATACGGG-1	23784	5000	9.72923	10_VX516_N	S10_N	Normal	Female	neg	PT_S2_Cyp4a14	PT S2
Sample.10_VX516_N.AAGCATCCAACTCATG-1	23765	4007	18.847	10_VX516_N	S10_N	Normal	Female	neg	PT_S3_Slc7a12	PT S3
Sample.10_VX516_N.AGGATAACACGAGAAC-1	23756	4799	8.04849	10_VX516_N	S10_N	Normal	Female	neg	PT_S2_Cyp4a14	PT S2
Sample.10_VX516_N.TGAGCGCAGTACAACA-1	23759	4625	10.7749	10_VX516_N	S10_N	Normal	Female	neg	PT_S3_Slc7a12	PT S3
Sample.10_VX516_N.CAAGACTTCAGACATC-1	23726	4832	13.2134	10_VX516_N	S10_N	Normal	Female	neg	PT_S3_Slc7a12	PT S3
Sample.10_VX516_N.ATCGTAGCAAGAATGT-1	23773	4739	11.4416	10_VX516_N	S10_N	Normal	Female	neg	PT_S1S2_Miox	PT S1/S2
Sample.10_VX516_N.CATCCGTGTGTTCGAT-1	23761	4456	15.214	10_VX516_N	S10_N	Normal	Female	neg	PT_S2_Cyp4a14	PT S2
Sample.10_VX516_N.AAGCCATCATGACGAG-1	23737	4907	12.2678	10_VX516_N	S10_N	Normal	Female	neg	PT_S1_Slc5a2	PT S1-Slc5a2
Sample.10_VX516_N.GACTGATAGTGTTGTC-1	23672	4824	7.44339	10_VX516_N	S10_N	Normal	Female	neg	PT_S2_Cyp4a14	PT S2
Sample.10_VX516_N.TATATCCTCCGACATA-1	23666	5188	8.19319	10_VX516_N	S10_N	Normal	Female	neg	PT_S1S2_Miox	PT S1/S2
Sample.10_VX516_N.AACACACTCATGGTAC-1	23665	4593	13.8475	10_VX516_N	S10_N	Normal	Female	neg	PT_S2_Cyp4a14	PT S2
Sample.10_VX516_N.CCACCATTCATTGCCC-1	23617	4826	10.4289	10_VX516_N	S10_N	Normal	Female	neg	PT_S1S2_Miox	PT S1/S2
Sample.10_VX516_N.GGGTTATTCCTACCGT-1	23565	5079	16.6094	10_VX516_N	S10_N	Normal	Female	neg	PT_S1S2_Miox	PT S1/S2
Sample.10_VX516_N.ATCCCTGGTAAGTCAA-1	23590	5010	11.0047	10_VX516_N	S10_N	Normal	Female	neg	PT_S2_Cyp4a14	PT S2
Sample.10_VX516_N.TCTGCCATCTATACGG-1	23573	5235	3.89853	10_VX516_N	S10_N	Normal	Female	neg	PT_S1S2_Miox	PT S1/S2
Sample.10_VX516_N.GAATCGTTCACGTAGT-1	23598	5559	13.052	10_VX516_N	S10_N	Normal	Female	neg	PC_Aqp2	PC
Sample.10_VX516_N.ACGTACAAGGCTTTCA-1	23575	4721	11.2747	10_VX516_N	S10_N	Normal	Female	neg	PT_S2_Cyp4a14	PT S2
Sample.10_VX516_N.CGTAATGCACCAACAT-1	23541	4937	6.16371	10_VX516_N	S10_N	Normal	Female	neg	PT_S1S2_Miox	PT S1/S2
Sample.10_VX516_N.CTGCAGGCAAGTCCCG-1	23530	4837	7.93455	10_VX516_N	S10_N	Normal	Female	neg	PT_S1_Slc5a2	PT S1-Slc5a2
Sample.10_VX516_N.TAGCACACAGGTGACA-1	23550	4999	2.87898	10_VX516_N	S10_N	Normal	Female	neg	PT_S1S2_Miox	PT S1/S2
Sample.10_VX516_N.ACCCTCATCGTGGACC-1	23435	4474	3.24301	10_VX516_N	S10_N	Normal	Female	neg	Uroepithelium_Upk3a	Uroepi-Upk3a
Sample.10_VX516_N.AGTAGCTCACCGGAAA-1	23521	5025	17.7458	10_VX516_N	S10_N	Normal	Female	neg	PT_S1_Slc5a2	PT S1-Slc5a2
Sample.10_VX516_N.TGTGATGTCCATCTAT-1	23487	4642	5.64568	10_VX516_N	S10_N	Normal	Female	neg	PT_S1S2_Miox	PT S1/S2
Sample.10_VX516_N.CGCCAGAGTCGTATGT-1	23449	5162	9.51426	10_VX516_N	S10_N	Normal	Female	neg	PT_S1_Slc5a2	PT S1-Slc5a2
Sample.10_VX516_N.GAAGTAACAACCGTAT-1	23533	4831	12.0639	10_VX516_N	S10_N	Normal	Female	neg	PT_S2_Cyp4a14	PT S2
Sample.10_VX516_N.ACCATTTAGCGTGCCT-1	23503	4687	13.1345	10_VX516_N	S10_N	Normal	Female	neg	PT_ISG_High_Ifit3	PT ISG-Hi
Sample.10_VX516_N.CTGTGAACAAAGCTCT-1	23484	4394	11.0458	10_VX516_N	S10_N	Normal	Female	neg	PT_S1S2_Miox	PT S1/S2
Sample.10_VX516_N.ACCGTTCAGCACGTCC-1	23456	4758	6.98329	10_VX516_N	S10_N	Normal	Female	neg	PT_S2_Cyp4a14	PT S2
Sample.10_VX516_N.AGCGATTCAGATTTCG-1	23475	4861	4.15761	10_VX516_N	S10_N	Normal	Female	neg	PT_S2_Cyp4a14	PT S2
Sample.10_VX516_N.GTTCATTAGGCATCAG-1	23460	4630	11.7178	10_VX516_N	S10_N	Normal	Female	neg	PT_S2_Cyp4a14	PT S2
Sample.10_VX516_N.CTGTCGTTCAGTCCGG-1	23447	4629	15.9125	10_VX516_N	S10_N	Normal	Female	neg	PT_S2_Cyp4a14	PT S2
Sample.10_VX516_N.AGGATCTTCAAGCTGT-1	23450	4695	14.2345	10_VX516_N	S10_N	Normal	Female	neg	PT_S2_Cyp4a14	PT S2
Sample.10_VX516_N.CTCGAGGTCTCAACCC-1	23404	4806	13.6472	10_VX516_N	S10_N	Normal	Female	neg	PT_S2_Cyp4a14	PT S2
Sample.10_VX516_N.AAGCCATTCCTTACCG-1	23383	4738	6.85113	10_VX516_N	S10_N	Normal	Female	neg	PT_S2_Cyp4a14	PT S2
Sample.10_VX516_N.ACCAAACTCCATACTT-1	23309	5033	8.48599	10_VX516_N	S10_N	Normal	Female	neg	PT_S2_Cyp4a14	PT S2
Sample.10_VX516_N.TCTTTGATCAAACGAA-1	23368	4792	14.1775	10_VX516_N	S10_N	Normal	Female	neg	PT_S1S2_Miox	PT S1/S2
Sample.10_VX516_N.CAGCAATGTACAGCGA-1	23343	4368	13.8114	10_VX516_N	S10_N	Normal	Female	neg	PT_S2_Cyp4a14	PT S2
Sample.10_VX516_N.AACACACTCGCTTAAG-1	23330	4750	15.015	10_VX516_N	S10_N	Normal	Female	neg	PT_S2_Cyp4a14	PT S2
Sample.10_VX516_N.GAACACTCATTCTCCG-1	23314	5037	11.9542	10_VX516_N	S10_N	Normal	Female	neg	PT_S2_Cyp4a14	PT S2
Sample.10_VX516_N.TGGAACTTCCACCCTA-1	23303	4616	17.3754	10_VX516_N	S10_N	Normal	Female	neg	PT_S1S2_Miox	PT S1/S2
Sample.10_VX516_N.TCAGTGAAGAGTACCG-1	23302	4531	13.4109	10_VX516_N	S10_N	Normal	Female	neg	PT_S1S2_Miox	PT S1/S2
Sample.10_VX516_N.TCATTGTCAGAGCCCT-1	23281	4631	11.7607	10_VX516_N	S10_N	Normal	Female	neg	PT_S2_Cyp4a14	PT S2
Sample.10_VX516_N.GGGCTACCATACTGAC-1	23293	4683	14.2661	10_VX516_N	S10_N	Normal	Female	neg	PT_S1_Slc5a2	PT S1-Slc5a2
Sample.10_VX516_N.GTCCCATAGATTAGCA-1	23278	4615	11.4314	10_VX516_N	S10_N	Normal	Female	neg	PT_S2_Cyp4a14	PT S2
Sample.10_VX516_N.TACTTCACAGCACCCA-1	23249	4813	15.1791	10_VX516_N	S10_N	Normal	Female	neg	PT_S2_Cyp4a14	PT S2
Sample.10_VX516_N.AAGCCATCATCGGAGA-1	23256	4672	7.47764	10_VX516_N	S10_N	Normal	Female	neg	PT_S2_Cyp4a14	PT S2
Sample.10_VX516_N.GATCAGTAGCTTTGTG-1	23216	4517	14.3479	10_VX516_N	S10_N	Normal	Female	neg	PT_S3_Slc7a12	PT S3
Sample.10_VX516_N.GTCATCCGTCGCAGTC-1	23216	4461	9.10579	10_VX516_N	S10_N	Normal	Female	neg	PT_S3_Slc7a12	PT S3
Sample.10_VX516_N.ACGTCCTAGCAATTCC-1	23219	4774	11.215	10_VX516_N	S10_N	Normal	Female	neg	PT_S2_Cyp4a14	PT S2
Sample.10_VX516_N.TGTCCCAGTGATATAG-1	23177	5580	8.53432	10_VX516_N	S10_N	Normal	Female	neg	PT_STC_Ptgds	PT STC
Sample.10_VX516_N.TAACACGCAAGTTCCA-1	23220	4284	19.1473	10_VX516_N	S10_N	Normal	Female	neg	PT_S2_Cyp4a14	PT S2
Sample.10_VX516_N.TTTGGTTAGCAGCACA-1	23191	5006	7.74007	10_VX516_N	S10_N	Normal	Female	neg	PT_S1S2_Miox	PT S1/S2
Sample.10_VX516_N.CTACGGGAGACGCTCC-1	23141	4856	9.05752	10_VX516_N	S10_N	Normal	Female	neg	PT_S1S2_Miox	PT S1/S2
Sample.10_VX516_N.CGAAGTTTCTGGGCCA-1	23147	4658	7.62086	10_VX516_N	S10_N	Normal	Female	neg	PT_S2_Cyp4a14	PT S2
Sample.10_VX516_N.TCACGGGGTCTACGAT-1	23141	4570	15.3105	10_VX516_N	S10_N	Normal	Female	neg	PT_S1S2_Miox	PT S1/S2
Sample.10_VX516_N.GACCAATAGGTAATCA-1	23104	5149	7.45758	10_VX516_N	S10_N	Normal	Female	neg	PT_S3_Slc7a12	PT S3
Sample.10_VX516_N.GTCAGCGTCCACACCT-1	23144	4938	8.34774	10_VX516_N	S10_N	Normal	Female	neg	PT_S2_Cyp4a14	PT S2
Sample.10_VX516_N.GTACAACCATAACTCG-1	23156	4513	17.7967	10_VX516_N	S10_N	Normal	Female	neg	PT_S1S2_Miox	PT S1/S2
Sample.10_VX516_N.GAGTTACGTCGATTAC-1	23137	4542	14.6994	10_VX516_N	S10_N	Normal	Female	neg	PT_S2_Cyp4a14	PT S2
Sample.10_VX516_N.TCTGGCTTCCTGCTAC-1	23101	4599	10.874	10_VX516_N	S10_N	Normal	Female	neg	PT_S1S2_Miox	PT S1/S2
Sample.10_VX516_N.GAATAGACATGGGTCC-1	23123	4515	19.4179	10_VX516_N	S10_N	Normal	Female	neg	PT_S1S2_Miox	PT S1/S2
Sample.10_VX516_N.ATATCCTCAACGTATC-1	23104	4764	16.7547	10_VX516_N	S10_N	Normal	Female	neg	PT_S1_Slc5a2	PT S1-Slc5a2
Sample.10_VX516_N.AAGCCATTCGGCTGTG-1	23075	4933	12.6414	10_VX516_N	S10_N	Normal	Female	neg	PT_S1S2_Miox	PT S1/S2
Sample.10_VX516_N.CCTTTGGCAACTCGAT-1	23064	4825	12.7471	10_VX516_N	S10_N	Normal	Female	neg	PT_S2_Cyp4a14	PT S2
Sample.10_VX516_N.CTATCCGTCTATTTCG-1	23030	4872	5.79244	10_VX516_N	S10_N	Normal	Female	neg	PT_S2_Cyp4a14	PT S2
Sample.10_VX516_N.TCAGCAAGTCAAATCC-1	23046	4816	7.2377	10_VX516_N	S10_N	Normal	Female	neg	PT_S2_Cyp4a14	PT S2
Sample.10_VX516_N.TTGGATGCACGACAGA-1	23040	4814	17.0312	10_VX516_N	S10_N	Normal	Female	neg	PT_S1_Slc5a2	PT S1-Slc5a2
Sample.10_VX516_N.CCTCCTCCACCGTGCA-1	23023	5118	11.8012	10_VX516_N	S10_N	Normal	Female	neg	PT_S2_Cyp4a14	PT S2
Sample.10_VX516_N.CCACTTGAGCATGCAG-1	22962	4254	10.1646	10_VX516_N	S10_N	Normal	Female	neg	PT_S2_Cyp4a14	PT S2
Sample.10_VX516_N.TCCATGCAGCAACTTC-1	22970	5119	10.8402	10_VX516_N	S10_N	Normal	Female	neg	PT_S2_Cyp4a14	PT S2
Sample.10_VX516_N.CAGATTGGTCTACACA-1	22885	4884	5.99082	10_VX516_N	S10_N	Normal	Female	neg	Uroepithelium_Upk3a	Uroepi-Upk3a
Sample.10_VX516_N.AGTCATGTCATTCTTG-1	22977	4589	8.14728	10_VX516_N	S10_N	Normal	Female	neg	PT_S2_Cyp4a14	PT S2
Sample.10_VX516_N.TCGCTTGCAAATAAGC-1	22882	5001	2.6877	10_VX516_N	S10_N	Normal	Female	neg	PT_S1S2_Miox	PT S1/S2
Sample.10_VX516_N.GAGTGTTTCAGATGCT-1	22951	4367	16.4699	10_VX516_N	S10_N	Normal	Female	neg	PT_S2_Cyp4a14	PT S2
Sample.10_VX516_N.GGTTGTAAGCAATAAC-1	22956	4480	19.1061	10_VX516_N	S10_N	Normal	Female	neg	PT_S2_Cyp4a14	PT S2
Sample.10_VX516_N.ATGGAGGCAAACACCT-1	22920	4869	7.2993	10_VX516_N	S10_N	Normal	Female	neg	PT_S2_Cyp4a14	PT S2
Sample.10_VX516_N.TCCTGCACATTACGGT-1	22902	4807	8.23072	10_VX516_N	S10_N	Normal	Female	neg	PT_S1S2_Miox	PT S1/S2
Sample.10_VX516_N.CTCTCGATCCACACAA-1	22928	4550	16.0502	10_VX516_N	S10_N	Normal	Female	neg	PT_S2_Cyp4a14	PT S2
Sample.10_VX516_N.TTCACGCTCTGCGATA-1	22864	4564	7.04164	10_VX516_N	S10_N	Normal	Female	neg	PT_S2_Cyp4a14	PT S2
Sample.10_VX516_N.ACACGCGAGATGCAGC-1	22828	4882	11.5166	10_VX516_N	S10_N	Normal	Female	neg	PT_S1_Slc5a2	PT S1-Slc5a2
Sample.10_VX516_N.CTCCCTCTCATCCCGT-1	22805	5054	10.1118	10_VX516_N	S10_N	Normal	Female	neg	PT_S1_Slc5a2	PT S1-Slc5a2
Sample.10_VX516_N.CTACCTGGTATATGGA-1	22825	4633	17.8488	10_VX516_N	S10_N	Normal	Female	neg	PT_S2_Cyp4a14	PT S2
Sample.10_VX516_N.AAACCCAGTAGTGGCA-1	22823	4732	7.79477	10_VX516_N	S10_N	Normal	Female	neg	PT_S2_Cyp4a14	PT S2
Sample.10_VX516_N.GTGCAGCGTCACCTTC-1	22787	4333	8.83837	10_VX516_N	S10_N	Normal	Female	neg	PT_S2_Cyp4a14	PT S2
Sample.10_VX516_N.CGAGAAGGTATCGAGG-1	22690	4832	4.90084	10_VX516_N	S10_N	Normal	Female	neg	Immune_Contaminant	Immune_Contaminant
Sample.10_VX516_N.CGGGTCAGTCCTGTCT-1	22759	5161	3.46676	10_VX516_N	S10_N	Normal	Female	neg	PT_S1_Slc5a2	PT S1-Slc5a2
Sample.10_VX516_N.CGAGTGCCAAGAGTAT-1	22768	4490	3.93535	10_VX516_N	S10_N	Normal	Female	neg	PT_S2_Cyp4a14	PT S2
Sample.10_VX516_N.GTAACACAGAGAGGGC-1	22760	4665	9.74956	10_VX516_N	S10_N	Normal	Female	neg	PT_S1S2_Miox	PT S1/S2
Sample.10_VX516_N.CGAGGAATCTGTCGCT-1	22773	4338	10.4598	10_VX516_N	S10_N	Normal	Female	neg	PT_S1S2_Miox	PT S1/S2
Sample.10_VX516_N.TGATGCATCGTCTCAC-1	22742	4297	17.9184	10_VX516_N	S10_N	Normal	Female	neg	PT_S1S2_Miox	PT S1/S2
Sample.10_VX516_N.CGCATAAAGCACTCAT-1	22723	4779	5.13136	10_VX516_N	S10_N	Normal	Female	neg	PT_S1S2_Miox	PT S1/S2
Sample.10_VX516_N.CTGCTCATCCGATCTC-1	22741	4988	12.1894	10_VX516_N	S10_N	Normal	Female	neg	PT_S2_Cyp4a14	PT S2
Sample.10_VX516_N.TCCTGCAAGACAGCTG-1	22728	4504	5.67582	10_VX516_N	S10_N	Normal	Female	neg	PT_S2_Cyp4a14	PT S2
Sample.10_VX516_N.CATTGCCCAGTAGATA-1	22663	4402	4.40807	10_VX516_N	S10_N	Normal	Female	neg	Uroepithelium_Krt19	Uroepi-Krt19
Sample.10_VX516_N.TGCACGGCACCACTGG-1	22729	4855	10.2336	10_VX516_N	S10_N	Normal	Female	neg	PT_S2_Cyp4a14	PT S2
Sample.10_VX516_N.TTCAATCCACGTCGGT-1	22666	4598	12.9533	10_VX516_N	S10_N	Normal	Female	neg	PT_S2_Cyp4a14	PT S2
Sample.10_VX516_N.GTAGGAGGTATCAGCT-1	22643	4471	7.28702	10_VX516_N	S10_N	Normal	Female	neg	PT_S2_Cyp4a14	PT S2
Sample.10_VX516_N.GTAGTACGTCCAGCGT-1	22676	4663	10.3678	10_VX516_N	S10_N	Normal	Female	neg	PT_S2_Cyp4a14	PT S2
Sample.10_VX516_N.TCATGCCCAAGCTACT-1	22623	4986	3.78376	10_VX516_N	S10_N	Normal	Female	neg	PT_S2_Cyp4a14	PT S2
Sample.10_VX516_N.ATAGGCTCATCCTAAG-1	22644	4589	14.5601	10_VX516_N	S10_N	Normal	Female	neg	PT_S2_Cyp4a14	PT S2
Sample.10_VX516_N.TAACACGGTTCCTACC-1	22568	5037	10.2269	10_VX516_N	S10_N	Normal	Female	neg	PT_S1_Slc5a2	PT S1-Slc5a2
Sample.10_VX516_N.GAGTTTGGTGGATGAC-1	22603	4674	12.6134	10_VX516_N	S10_N	Normal	Female	neg	PT_S1S2_Miox	PT S1/S2
Sample.10_VX516_N.GGGTGTCAGTTACGAA-1	22534	4726	10.4953	10_VX516_N	S10_N	Normal	Female	neg	PT_S2_Cyp4a14	PT S2
Sample.10_VX516_N.TTTGGAGAGAAGATCT-1	22622	4318	16.3911	10_VX516_N	S10_N	Normal	Female	neg	PT_S2_Cyp4a14	PT S2
Sample.10_VX516_N.GCTGAATCACTTCAAG-1	22562	4504	14.2895	10_VX516_N	S10_N	Normal	Female	neg	PT_S2_Cyp4a14	PT S2
Sample.10_VX516_N.TCCCACAGTCTAACTG-1	22521	4832	14.8217	10_VX516_N	S10_N	Normal	Female	neg	PT_S2_Cyp4a14	PT S2
Sample.10_VX516_N.ACAACCAAGTGGCCTC-1	22552	4666	13.9278	10_VX516_N	S10_N	Normal	Female	neg	PT_S1S2_Miox	PT S1/S2
Sample.10_VX516_N.ATGGATCCACAAGGTG-1	22490	4772	13.6639	10_VX516_N	S10_N	Normal	Female	neg	PT_S3_Slc7a12	PT S3
Sample.10_VX516_N.TTCAATCGTGGGCTCT-1	22468	4624	11.6076	10_VX516_N	S10_N	Normal	Female	neg	PT_S1_Slc5a2	PT S1-Slc5a2
Sample.10_VX516_N.AAGATAGAGCAACTCT-1	22468	3888	16.8862	10_VX516_N	S10_N	Normal	Female	neg	PT_S3_Slc7a12	PT S3
Sample.10_VX516_N.GATGTTGAGCTGGAGT-1	22394	4711	14.6646	10_VX516_N	S10_N	Normal	Female	neg	PT_S1_Slc5a2	PT S1-Slc5a2
Sample.10_VX516_N.AGACAAATCATTTGCT-1	22445	4753	7.74337	10_VX516_N	S10_N	Normal	Female	neg	PT_S2_Cyp4a14	PT S2
Sample.10_VX516_N.GGGTGTCTCTGAGGCC-1	22438	4790	16.2938	10_VX516_N	S10_N	Normal	Female	neg	PT_S2_Cyp4a14	PT S2
Sample.10_VX516_N.TAATTCCCAAGGCTTT-1	22358	4813	7.65721	10_VX516_N	S10_N	Normal	Female	neg	PT_S1_Slc5a2	PT S1-Slc5a2
Sample.10_VX516_N.CCTCAGTCATGAGAAT-1	22392	4955	12.2633	10_VX516_N	S10_N	Normal	Female	neg	PT_S2_Cyp4a14	PT S2
Sample.10_VX516_N.AACGTCAGTCACAGAG-1	22410	4624	8.28648	10_VX516_N	S10_N	Normal	Female	neg	PT_S2_Cyp4a14	PT S2
Sample.10_VX516_N.GTGCAGCCACTAACCA-1	22431	4711	17.4134	10_VX516_N	S10_N	Normal	Female	neg	PT_S2_Cyp4a14	PT S2
Sample.10_VX516_N.TTCACGCCAGGTTCGC-1	22414	4552	17.6497	10_VX516_N	S10_N	Normal	Female	neg	PT_S2_Cyp4a14	PT S2
Sample.10_VX516_N.GAGCTGCTCATGCTAG-1	22395	4740	11.516	10_VX516_N	S10_N	Normal	Female	neg	PT_S1S2_Miox	PT S1/S2
Sample.10_VX516_N.GTAGAGGTCAGAGCAG-1	22396	4511	13.7926	10_VX516_N	S10_N	Normal	Female	neg	PT_S2_Cyp4a14	PT S2
Sample.10_VX516_N.CAATCGAAGCTGTACT-1	22363	4495	18.1147	10_VX516_N	S10_N	Normal	Female	neg	PT_S2_Cyp4a14	PT S2
Sample.10_VX516_N.ATGGATCTCGTGAGAG-1	22316	4512	15.9303	10_VX516_N	S10_N	Normal	Female	neg	PT_S2_Cyp4a14	PT S2
Sample.10_VX516_N.TTACGCCAGCCTTTCC-1	22317	4840	10.3777	10_VX516_N	S10_N	Normal	Female	neg	PT_S2_Cyp4a14	PT S2
Sample.10_VX516_N.TTGCTGCCAATTGCCA-1	22318	4823	14.2262	10_VX516_N	S10_N	Normal	Female	neg	PT_S2_Cyp4a14	PT S2
Sample.10_VX516_N.CCCTAACCACGCGTGT-1	22294	4955	19.4716	10_VX516_N	S10_N	Normal	Female	neg	PT_S2_Cyp4a14	PT S2
Sample.10_VX516_N.GGTTCTCAGGGTTGCA-1	22301	4536	14.524	10_VX516_N	S10_N	Normal	Female	neg	PT_S2_Cyp4a14	PT S2
Sample.10_VX516_N.CATGCAACAGGCACTC-1	22239	4640	5.50384	10_VX516_N	S10_N	Normal	Female	neg	PT_S3_Slc7a12	PT S3
Sample.10_VX516_N.GTCTAGATCGATTCCC-1	22260	4575	8.33333	10_VX516_N	S10_N	Normal	Female	neg	PT_S2_Cyp4a14	PT S2
Sample.10_VX516_N.GTGAGCCCATAACGGG-1	22266	4795	8.34905	10_VX516_N	S10_N	Normal	Female	neg	PT_S1S2_Miox	PT S1/S2
Sample.10_VX516_N.ACCTGTCGTGCGAACA-1	22241	4675	7.82339	10_VX516_N	S10_N	Normal	Female	neg	PT_S1_Slc5a2	PT S1-Slc5a2
Sample.10_VX516_N.TGGATGTTCGGTTAGT-1	22176	3818	13.0772	10_VX516_N	S10_N	Normal	Female	neg	PT_S3_Slc7a12	PT S3
Sample.10_VX516_N.GTGTAACAGTCGTCTA-1	22261	4473	14.6849	10_VX516_N	S10_N	Normal	Female	neg	PT_S2_Cyp4a14	PT S2
Sample.10_VX516_N.CTCATGCTCTCACTCG-1	22257	4776	12.0277	10_VX516_N	S10_N	Normal	Female	neg	PT_S2_Cyp4a14	PT S2
Sample.10_VX516_N.TAATTCCAGTCAGCGA-1	21853	5086	13.3483	10_VX516_N	S10_N	Normal	Female	neg	PT_S1_Slc34a1	PT S1-Slc34a1
Sample.10_VX516_N.TGAGGTTCATCTAGAC-1	22250	4390	15.8247	10_VX516_N	S10_N	Normal	Female	neg	PT_S3_Slc7a12	PT S3
Sample.10_VX516_N.CGAGAAGCAGGTGTGA-1	22169	4626	9.94632	10_VX516_N	S10_N	Normal	Female	neg	PT_S3_Slc7a12	PT S3
Sample.10_VX516_N.TCACTCGCACATATCG-1	22212	5078	11.4308	10_VX516_N	S10_N	Normal	Female	neg	PT_S1S2_Miox	PT S1/S2
Sample.10_VX516_N.TGAATCGTCTAGGCCG-1	22173	4635	13.1241	10_VX516_N	S10_N	Normal	Female	neg	PT_S2_Cyp4a14	PT S2
Sample.10_VX516_N.AGTAGTCGTTTCGACA-1	22160	4398	18.1634	10_VX516_N	S10_N	Normal	Female	neg	PT_S2_Cyp4a14	PT S2
Sample.10_VX516_N.TCATCCGGTTGCATGT-1	22201	4660	18.1658	10_VX516_N	S10_N	Normal	Female	neg	PT_S2_Cyp4a14	PT S2
Sample.10_VX516_N.GTGCAGCTCATGCTAG-1	22137	4777	3.38799	10_VX516_N	S10_N	Normal	Female	neg	Uroepithelium_Upk3a	Uroepi-Upk3a
Sample.10_VX516_N.CCCTGATAGTAAGACT-1	22164	4466	18.8639	10_VX516_N	S10_N	Normal	Female	neg	PT_S2_Cyp4a14	PT S2
Sample.10_VX516_N.TCTCCGAGTCGCACAC-1	22058	4423	1.25125	10_VX516_N	S10_N	Normal	Female	neg	PT_S1S2_Miox	PT S1/S2
Sample.10_VX516_N.CTTCGGTGTTATGGTC-1	22124	4806	15.7476	10_VX516_N	S10_N	Normal	Female	neg	PT_S2_Cyp4a14	PT S2
Sample.10_VX516_N.TCTGGCTGTTCTCACC-1	22142	4714	8.49065	10_VX516_N	S10_N	Normal	Female	neg	PT_S2_Cyp4a14	PT S2
Sample.10_VX516_N.AGAAATGAGCACCCAC-1	22132	4380	14.6078	10_VX516_N	S10_N	Normal	Female	neg	PT_S2_Cyp4a14	PT S2
Sample.10_VX516_N.TTAGTCTCAGCGTTGC-1	22111	4586	6.93772	10_VX516_N	S10_N	Normal	Female	neg	PT_S2_Cyp4a14	PT S2
Sample.10_VX516_N.ATTCCCGCAAACCACT-1	22101	4591	11.9904	10_VX516_N	S10_N	Normal	Female	neg	PT_S3_Slc7a12	PT S3
Sample.10_VX516_N.GACTGATGTACGCTAT-1	22097	4538	8.8021	10_VX516_N	S10_N	Normal	Female	neg	PT_S1S2_Miox	PT S1/S2
Sample.10_VX516_N.AGACCCGGTTGGTACT-1	22075	4577	15.9094	10_VX516_N	S10_N	Normal	Female	neg	PT_S2_Cyp4a14	PT S2
Sample.10_VX516_N.CATACAGCAGTCGTTA-1	22067	4403	12.6614	10_VX516_N	S10_N	Normal	Female	neg	PT_S2_Cyp4a14	PT S2
Sample.10_VX516_N.CGTAAGTTCGGTCTGG-1	22095	4361	16.8681	10_VX516_N	S10_N	Normal	Female	neg	PT_S2_Cyp4a14	PT S2
Sample.10_VX516_N.GATTGGTTCTTTCCGG-1	22043	5034	3.9559	10_VX516_N	S10_N	Normal	Female	neg	PT_S2_Cyp4a14	PT S2
Sample.10_VX516_N.TTTGATCAGGGACTGT-1	22021	4509	12.8605	10_VX516_N	S10_N	Normal	Female	neg	PT_S1S2_Miox	PT S1/S2
Sample.10_VX516_N.TCTACATGTGTGGACA-1	21958	4214	11.2169	10_VX516_N	S10_N	Normal	Female	neg	PT_S3_Slc7a12	PT S3
Sample.10_VX516_N.ATTCGTTTCGCTAAAC-1	21958	4786	11.7816	10_VX516_N	S10_N	Normal	Female	neg	PT_S1_Slc5a2	PT S1-Slc5a2
Sample.10_VX516_N.CCCTCTCGTGATGGCA-1	21972	4598	15.9612	10_VX516_N	S10_N	Normal	Female	neg	PT_S2_Cyp4a14	PT S2
Sample.10_VX516_N.GACCCTTCAATAGTCC-1	21952	4311	14.7367	10_VX516_N	S10_N	Normal	Female	neg	PT_S2_Cyp4a14	PT S2
Sample.10_VX516_N.CCATCACCATGTAACC-1	21944	4959	10.021	10_VX516_N	S10_N	Normal	Female	neg	PT_S2_Cyp4a14	PT S2
Sample.10_VX516_N.TGGGAAGTCTGCATAG-1	21937	4537	19.7338	10_VX516_N	S10_N	Normal	Female	neg	PT_S2_Cyp4a14	PT S2
Sample.10_VX516_N.GGGCGTTCAACAGATA-1	21932	4575	12.6026	10_VX516_N	S10_N	Normal	Female	neg	PT_S2_Cyp4a14	PT S2
Sample.10_VX516_N.ACTTCGCAGTCACGAG-1	21808	5053	11.8351	10_VX516_N	S10_N	Normal	Female	neg	Uroepithelium_Upk3a	Uroepi-Upk3a
Sample.10_VX516_N.GAGATGGCACTCAGAT-1	21902	4626	15.7794	10_VX516_N	S10_N	Normal	Female	neg	PT_S2_Cyp4a14	PT S2
Sample.10_VX516_N.CTGCGAGCATGAGAAT-1	21884	4619	13.2517	10_VX516_N	S10_N	Normal	Female	neg	PT_S1_Slc5a2	PT S1-Slc5a2
Sample.10_VX516_N.TGAGCGCTCATGCTAG-1	21866	4393	7.22583	10_VX516_N	S10_N	Normal	Female	neg	PT_S2_Cyp4a14	PT S2
Sample.10_VX516_N.TAACCAGCACATACGT-1	21849	4649	7.82645	10_VX516_N	S10_N	Normal	Female	neg	PT_S1_Slc5a2	PT S1-Slc5a2
Sample.10_VX516_N.ACCAAACTCCCAGTGG-1	21739	4897	5.66263	10_VX516_N	S10_N	Normal	Female	neg	PT_S1_Slc5a2	PT S1-Slc5a2
Sample.10_VX516_N.GTCCACTCAATTGGTC-1	21847	4577	11.3608	10_VX516_N	S10_N	Normal	Female	neg	PT_S2_Cyp4a14	PT S2
Sample.10_VX516_N.GAAGCCCAGCTTACGT-1	21823	4564	10.0444	10_VX516_N	S10_N	Normal	Female	neg	PT_ISG_High_Ifit3	PT ISG-Hi
Sample.10_VX516_N.CTCACTGGTTGGCTAT-1	21786	4789	13.807	10_VX516_N	S10_N	Normal	Female	neg	PT_S1_Slc5a2	PT S1-Slc5a2
Sample.10_VX516_N.CGTGATAGTTGCATAC-1	21771	4972	6.45813	10_VX516_N	S10_N	Normal	Female	neg	PT_S1_Slc5a2	PT S1-Slc5a2
Sample.10_VX516_N.CTGTATTTCCTCCACA-1	21714	4828	8.34485	10_VX516_N	S10_N	Normal	Female	neg	PT_S2_Cyp4a14	PT S2
Sample.10_VX516_N.ATCGTCCTCCGCATAA-1	21737	4322	13.9348	10_VX516_N	S10_N	Normal	Female	neg	PT_S2_Cyp4a14	PT S2
Sample.10_VX516_N.TCGTGGGTCCCTCGTA-1	21728	4556	17.4153	10_VX516_N	S10_N	Normal	Female	neg	PT_S1_Slc5a2	PT S1-Slc5a2
Sample.10_VX516_N.GAGTTTGCAAAGGCGT-1	21724	4645	9.03149	10_VX516_N	S10_N	Normal	Female	neg	PT_S1S2_Miox	PT S1/S2
Sample.10_VX516_N.CTACCCACAGGATCTT-1	21708	4656	14.1929	10_VX516_N	S10_N	Normal	Female	neg	PT_S2_Cyp4a14	PT S2
Sample.10_VX516_N.CATACAGCAGCTTCCT-1	21633	4818	6.41612	10_VX516_N	S10_N	Normal	Female	neg	Uroepithelium_Upk3a	Uroepi-Upk3a
Sample.10_VX516_N.ATTCACTCAAGCGCAA-1	21569	4791	8.13204	10_VX516_N	S10_N	Normal	Female	neg	Uroepithelium_Upk3a	Uroepi-Upk3a
Sample.10_VX516_N.TCATCCGGTGGAAATT-1	21642	4679	10.7615	10_VX516_N	S10_N	Normal	Female	neg	PT_S1_Slc5a2	PT S1-Slc5a2
Sample.10_VX516_N.ACCCTCAGTGATACAA-1	21636	4840	10.4872	10_VX516_N	S10_N	Normal	Female	neg	PT_S1_Slc5a2	PT S1-Slc5a2
Sample.10_VX516_N.CTTGAGATCTTCGGTC-1	21595	4418	9.84487	10_VX516_N	S10_N	Normal	Female	neg	PT_S1_Slc5a2	PT S1-Slc5a2
Sample.10_VX516_N.ATGCCTCGTGCGAACA-1	21574	4804	14.1467	10_VX516_N	S10_N	Normal	Female	neg	IC_Atp6v1g3	IC
Sample.10_VX516_N.CAAGAGGCAGCCTTCT-1	21528	4919	4.51505	10_VX516_N	S10_N	Normal	Female	neg	Uroepithelium_Upk3a	Uroepi-Upk3a
Sample.10_VX516_N.AAAGGTATCCGTTTCG-1	21596	4649	12.0439	10_VX516_N	S10_N	Normal	Female	neg	PT_S1S2_Miox	PT S1/S2
Sample.10_VX516_N.TCATTGTGTATGACAA-1	21598	4337	13.4549	10_VX516_N	S10_N	Normal	Female	neg	PT_S1S2_Miox	PT S1/S2
Sample.10_VX516_N.CTCGAGGAGTAGTCAA-1	21553	4734	11.5993	10_VX516_N	S10_N	Normal	Female	neg	Immune_Contaminant	Immune_Contaminant
Sample.10_VX516_N.ATTACCTAGGTCTACT-1	21550	4794	11.2065	10_VX516_N	S10_N	Normal	Female	neg	PT_S1_Slc5a2	PT S1-Slc5a2
Sample.10_VX516_N.GCTTCACCACTTGACA-1	21508	4344	13.4927	10_VX516_N	S10_N	Normal	Female	neg	IC_Atp6v1g3	IC
Sample.10_VX516_N.TTCCTAAGTGTCGCTG-1	21563	4260	7.99054	10_VX516_N	S10_N	Normal	Female	neg	PT_S2_Cyp4a14	PT S2
Sample.10_VX516_N.CACGAATTCAGAACCT-1	21534	4933	7.46262	10_VX516_N	S10_N	Normal	Female	neg	PT_S1_Slc5a2	PT S1-Slc5a2
Sample.10_VX516_N.AGTCAACGTTGCCGCA-1	21544	4829	10.9404	10_VX516_N	S10_N	Normal	Female	neg	PT_S1_Slc5a2	PT S1-Slc5a2
Sample.10_VX516_N.TTCCGTGAGAAGTATC-1	21513	4051	11.3652	10_VX516_N	S10_N	Normal	Female	neg	PT_S3_Slc7a12	PT S3
Sample.10_VX516_N.TGACTCCGTTTGACAC-1	21512	4535	6.28022	10_VX516_N	S10_N	Normal	Female	neg	PT_S2_Cyp4a14	PT S2
Sample.10_VX516_N.CTTTCAACAGGTTCCG-1	21550	4737	15.0673	10_VX516_N	S10_N	Normal	Female	neg	PT_S2_Cyp4a14	PT S2
Sample.10_VX516_N.TCCTTTCCATCGTGCG-1	21523	4616	9.42712	10_VX516_N	S10_N	Normal	Female	neg	PT_S1S2_Miox	PT S1/S2
Sample.10_VX516_N.GAAGTAAGTCCCGCAA-1	21529	4412	17.3719	10_VX516_N	S10_N	Normal	Female	neg	PT_S2_Cyp4a14	PT S2
Sample.10_VX516_N.GTGGCGTAGATGTAGT-1	21490	4298	18.3434	10_VX516_N	S10_N	Normal	Female	neg	PT_S2_Cyp4a14	PT S2
Sample.10_VX516_N.TTCCAATCAACGACTT-1	21480	4711	7.77933	10_VX516_N	S10_N	Normal	Female	neg	PT_S2_Cyp4a14	PT S2
Sample.10_VX516_N.TACTTGTAGGCTTAAA-1	21499	4772	18.8753	10_VX516_N	S10_N	Normal	Female	neg	PT_S2_Cyp4a14	PT S2
Sample.10_VX516_N.CACTGTCAGTTGCCTA-1	21500	4685	9.4	10_VX516_N	S10_N	Normal	Female	neg	PT_S1_Slc5a2	PT S1-Slc5a2
Sample.10_VX516_N.AGTTCCCCATCGATAC-1	21423	4281	17.3645	10_VX516_N	S10_N	Normal	Female	neg	PT_S2_Cyp4a14	PT S2
Sample.10_VX516_N.AGATCGTCACATTCTT-1	21465	4582	14.9779	10_VX516_N	S10_N	Normal	Female	neg	PT_S2_Cyp4a14	PT S2
Sample.10_VX516_N.GATGAGGCATCGCTCT-1	21417	4623	14.8994	10_VX516_N	S10_N	Normal	Female	neg	PT_S3_Slc7a12	PT S3
Sample.10_VX516_N.GATCATGCAACGTTAC-1	21385	4622	17.1195	10_VX516_N	S10_N	Normal	Female	neg	LOH_Slc12a1	LOH-Slc12a1
Sample.10_VX516_N.CATCGCTCATACCATG-1	21413	4651	11.4276	10_VX516_N	S10_N	Normal	Female	neg	PT_S2_Cyp4a14	PT S2
Sample.10_VX516_N.CATTGTTGTTCATCGA-1	21395	4777	6.08086	10_VX516_N	S10_N	Normal	Female	neg	PT_S1_Slc5a2	PT S1-Slc5a2
Sample.10_VX516_N.GATGATCTCTTTCCAA-1	21361	4302	2.43902	10_VX516_N	S10_N	Normal	Female	neg	PT_S2_Cyp4a14	PT S2
Sample.10_VX516_N.CAGGTATCAACCGCTG-1	21414	4409	19.8281	10_VX516_N	S10_N	Normal	Female	neg	PT_S1S2_Miox	PT S1/S2
Sample.10_VX516_N.GTTGCGGCAGTCGCAC-1	21389	4396	12.7589	10_VX516_N	S10_N	Normal	Female	neg	PT_S2_Cyp4a14	PT S2
Sample.10_VX516_N.CTCAACCCACCCTAAA-1	21395	4689	14.5782	10_VX516_N	S10_N	Normal	Female	neg	PT_S1S2_Miox	PT S1/S2
Sample.10_VX516_N.GGTAGAGTCGCCAACG-1	21233	4074	10.7568	10_VX516_N	S10_N	Normal	Female	neg	PT_S1_Slc5a2	PT S1-Slc5a2
Sample.10_VX516_N.CGATGCGGTTTACTTC-1	21381	4408	9.83116	10_VX516_N	S10_N	Normal	Female	neg	PT_S2_Cyp4a14	PT S2
Sample.10_VX516_N.TCAGCAACACGCAGTC-1	21321	4665	2.36856	10_VX516_N	S10_N	Normal	Female	neg	PT_S1_Slc5a2	PT S1-Slc5a2
Sample.10_VX516_N.GAGATGGCATCGATAC-1	21348	4632	7.36369	10_VX516_N	S10_N	Normal	Female	neg	PT_S2_Cyp4a14	PT S2
Sample.10_VX516_N.CGAAGGACAATGTCTG-1	21379	4349	12.9333	10_VX516_N	S10_N	Normal	Female	neg	PT_S1S2_Miox	PT S1/S2
Sample.10_VX516_N.AAAGTGAGTGGCAGAT-1	21378	4266	15.834	10_VX516_N	S10_N	Normal	Female	neg	PT_S2_Cyp4a14	PT S2
Sample.10_VX516_N.ATCGCCTGTAGGGAGG-1	21325	3881	15.2497	10_VX516_N	S10_N	Normal	Female	neg	PT_S2_Cyp4a14	PT S2
Sample.10_VX516_N.CTCTGGTAGCGCCTAC-1	21330	4938	9.30145	10_VX516_N	S10_N	Normal	Female	neg	PT_S1_Slc5a2	PT S1-Slc5a2
Sample.10_VX516_N.TTCCTAATCTATCACT-1	21329	4862	11.7446	10_VX516_N	S10_N	Normal	Female	neg	PT_S1S2_Miox	PT S1/S2
Sample.10_VX516_N.ATCGTGACAGAGAGGG-1	21327	4273	13.0445	10_VX516_N	S10_N	Normal	Female	neg	PT_S1S2_Miox	PT S1/S2
Sample.10_VX516_N.CTCCTTTGTAGGACTG-1	21305	4138	16.414	10_VX516_N	S10_N	Normal	Female	neg	PT_S2_Cyp4a14	PT S2
Sample.10_VX516_N.CACTTCGGTCGACTTA-1	21294	4821	9.98403	10_VX516_N	S10_N	Normal	Female	neg	PT_S1_Slc5a2	PT S1-Slc5a2
Sample.10_VX516_N.GTCTCACTCGAGAGCA-1	21284	4707	6.9019	10_VX516_N	S10_N	Normal	Female	neg	PT_S2_Cyp4a14	PT S2
Sample.10_VX516_N.AGCGCCATCGCGGACT-1	21281	4204	11.9637	10_VX516_N	S10_N	Normal	Female	neg	PT_S2_Cyp4a14	PT S2
Sample.10_VX516_N.CGGGACTCAACTGCCG-1	21260	4636	11.5381	10_VX516_N	S10_N	Normal	Female	neg	PT_S1S2_Miox	PT S1/S2
Sample.10_VX516_N.CCTAAGAGTGGATTTC-1	21241	4849	9.69823	10_VX516_N	S10_N	Normal	Female	neg	PT_S2_Cyp4a14	PT S2
Sample.10_VX516_N.AAGAACACAACAGCTT-1	21286	4582	16.5461	10_VX516_N	S10_N	Normal	Female	neg	PT_S1S2_Miox	PT S1/S2
Sample.10_VX516_N.CATTGTTGTTAGGGTG-1	21215	4366	6.41999	10_VX516_N	S10_N	Normal	Female	neg	PT_S2_Cyp4a14	PT S2
Sample.10_VX516_N.TGCTTCGTCTGTGCAA-1	21257	4334	12.4618	10_VX516_N	S10_N	Normal	Female	neg	PT_S2_Cyp4a14	PT S2
Sample.10_VX516_N.TTCCTAAGTGCAATAA-1	21231	4819	13.5651	10_VX516_N	S10_N	Normal	Female	neg	PT_S2_Cyp4a14	PT S2
Sample.10_VX516_N.TTGCGTCCATTGTGCA-1	21238	4744	15.5382	10_VX516_N	S10_N	Normal	Female	neg	IC_Atp6v1g3	IC
Sample.10_VX516_N.ATTATCCAGCCTCCAG-1	21219	4774	7.59225	10_VX516_N	S10_N	Normal	Female	neg	PT_S1S2_Miox	PT S1/S2
Sample.10_VX516_N.CTACTATAGTATGAGT-1	21210	4655	8.71287	10_VX516_N	S10_N	Normal	Female	neg	PT_S2_Cyp4a14	PT S2
Sample.10_VX516_N.ACCACAAAGGAGCAAA-1	21175	4828	8.6281	10_VX516_N	S10_N	Normal	Female	neg	PT_S1S2_Miox	PT S1/S2
Sample.10_VX516_N.TCACTATCAAGAGCTG-1	21187	4948	9.38783	10_VX516_N	S10_N	Normal	Female	neg	PT_S2_Cyp4a14	PT S2
Sample.10_VX516_N.TGTCCACTCACTCTTA-1	21123	4930	16.3755	10_VX516_N	S10_N	Normal	Female	neg	PT_S3_Slc7a12	PT S3
Sample.10_VX516_N.TGATTCTCAGCAGAAC-1	21150	4799	16.3215	10_VX516_N	S10_N	Normal	Female	neg	PT_S1_Slc5a2	PT S1-Slc5a2
Sample.10_VX516_N.GAGAAATTCTGGCCGA-1	21191	4547	11.1793	10_VX516_N	S10_N	Normal	Female	neg	PT_S2_Cyp4a14	PT S2
Sample.10_VX516_N.TAGAGTCGTCTACGAT-1	21111	4465	6.97741	10_VX516_N	S10_N	Normal	Female	neg	PT_S1S2_Miox	PT S1/S2
Sample.10_VX516_N.CTCTGGTCATGTCTAG-1	21156	4507	13.9818	10_VX516_N	S10_N	Normal	Female	neg	PT_S2_Cyp4a14	PT S2
Sample.10_VX516_N.TGTTCCGGTCCCTGTT-1	21158	4304	17.0337	10_VX516_N	S10_N	Normal	Female	neg	PT_S2_Cyp4a14	PT S2
Sample.10_VX516_N.CACTGTCCAAGAAATC-1	21127	5115	13.9679	10_VX516_N	S10_N	Normal	Female	neg	PT_S2_Cyp4a14	PT S2
Sample.10_VX516_N.AGTCACATCATATGGC-1	21137	4350	17.5664	10_VX516_N	S10_N	Normal	Female	neg	PT_S2_Cyp4a14	PT S2
Sample.10_VX516_N.AATGGAACAACTAGAA-1	21133	4669	18.6296	10_VX516_N	S10_N	Normal	Female	neg	PT_S1_Slc5a2	PT S1-Slc5a2
Sample.10_VX516_N.TTCAGGACAGATACCT-1	21157	4511	12.6199	10_VX516_N	S10_N	Normal	Female	neg	PT_S1S2_Miox	PT S1/S2
Sample.10_VX516_N.TGTTCCGAGTGATCGG-1	21077	4099	12.9667	10_VX516_N	S10_N	Normal	Female	neg	PT_S2_Cyp4a14	PT S2
Sample.10_VX516_N.TCGAACACAGGCGAAT-1	21139	4463	18.5912	10_VX516_N	S10_N	Normal	Female	neg	PT_S1_Slc5a2	PT S1-Slc5a2
Sample.10_VX516_N.AACACACTCAGAACCT-1	21109	4412	4.81785	10_VX516_N	S10_N	Normal	Female	neg	PT_S1S2_Miox	PT S1/S2
Sample.10_VX516_N.TAGGTTGGTGACACGA-1	21003	4235	10.2747	10_VX516_N	S10_N	Normal	Female	neg	PT_S3_Slc7a12	PT S3
Sample.10_VX516_N.CTGCAGGTCTCTTAAC-1	21120	4522	19.9384	10_VX516_N	S10_N	Normal	Female	neg	PT_S2_Cyp4a14	PT S2
Sample.10_VX516_N.TCTCTGGCACAGTGAG-1	21011	4734	5.14492	10_VX516_N	S10_N	Normal	Female	neg	Uroepithelium_Upk3a	Uroepi-Upk3a
Sample.10_VX516_N.GTCATTTCACGCGGTT-1	21086	4515	18.8656	10_VX516_N	S10_N	Normal	Female	neg	PT_S2_Cyp4a14	PT S2
Sample.10_VX516_N.ATTCCTAAGCCGCACT-1	21074	4560	9.81778	10_VX516_N	S10_N	Normal	Female	neg	PT_S2_Cyp4a14	PT S2
Sample.10_VX516_N.CACGAATTCGTAGAGG-1	21082	4353	13.9076	10_VX516_N	S10_N	Normal	Female	neg	PT_S1S2_Miox	PT S1/S2
Sample.10_VX516_N.GTATTTCCAGAAGTGC-1	21036	4615	11.6847	10_VX516_N	S10_N	Normal	Female	neg	PT_S2_Cyp4a14	PT S2
Sample.10_VX516_N.ATTCATCTCCACTTTA-1	20998	4899	16.7968	10_VX516_N	S10_N	Normal	Female	neg	IC_Atp6v1g3	IC
Sample.10_VX516_N.TATCAGGGTCACTCAA-1	20999	4460	12.6006	10_VX516_N	S10_N	Normal	Female	neg	PT_S2_Cyp4a14	PT S2
Sample.10_VX516_N.ATCGATGTCAGCTTCC-1	20962	4780	9.12604	10_VX516_N	S10_N	Normal	Female	neg	PT_S1_Slc5a2	PT S1-Slc5a2
Sample.10_VX516_N.CACCAAAGTACAGAGC-1	20938	4387	6.81536	10_VX516_N	S10_N	Normal	Female	neg	PT_S2_Cyp4a14	PT S2
Sample.10_VX516_N.TAGTGCAGTTGCCATA-1	20916	4214	4.50851	10_VX516_N	S10_N	Normal	Female	neg	Uroepithelium_Upk3a	Uroepi-Upk3a
Sample.10_VX516_N.ACACGCGCAGTAGTTC-1	20944	4443	14.1091	10_VX516_N	S10_N	Normal	Female	neg	PT_S2_Cyp4a14	PT S2
Sample.10_VX516_N.GTTACAGCAACTGCCG-1	20964	4420	16.867	10_VX516_N	S10_N	Normal	Female	neg	PT_S1_Slc5a2	PT S1-Slc5a2
Sample.10_VX516_N.TCCCATGAGGTCACTT-1	20938	5032	11.5388	10_VX516_N	S10_N	Normal	Female	neg	PT_S2_Cyp4a14	PT S2
Sample.10_VX516_N.AACCTTTCAGCTATTG-1	20929	4381	4.64427	10_VX516_N	S10_N	Normal	Female	neg	PT_S2_Cyp4a14	PT S2
Sample.10_VX516_N.GTCTACCTCATGCATG-1	20913	4385	10.9836	10_VX516_N	S10_N	Normal	Female	neg	PT_S2_Cyp4a14	PT S2
Sample.10_VX516_N.GCATGATTCTGAACGT-1	20914	4504	16.8834	10_VX516_N	S10_N	Normal	Female	neg	PT_S1S2_Miox	PT S1/S2
Sample.10_VX516_N.GCATCTCCACTCCGGA-1	20913	4612	18.4287	10_VX516_N	S10_N	Normal	Female	neg	PT_S2_Cyp4a14	PT S2
Sample.10_VX516_N.TGCTTCGAGACGAAGA-1	20890	4580	12.4222	10_VX516_N	S10_N	Normal	Female	neg	PT_S1S2_Miox	PT S1/S2
Sample.10_VX516_N.ACCAACAGTCCACAGC-1	20876	4811	7.52539	10_VX516_N	S10_N	Normal	Female	neg	PT_S2_Cyp4a14	PT S2
Sample.10_VX516_N.GCCATTCCAGCAGTCC-1	20906	4334	5.23295	10_VX516_N	S10_N	Normal	Female	neg	PT_S2_Cyp4a14	PT S2
Sample.10_VX516_N.AACCCAATCTCTTAAC-1	20896	4336	9.57121	10_VX516_N	S10_N	Normal	Female	neg	PT_S2_Cyp4a14	PT S2
Sample.10_VX516_N.CTTCTCTCAACACAGG-1	20858	4986	12.6187	10_VX516_N	S10_N	Normal	Female	neg	IC_Atp6v1g3	IC
Sample.10_VX516_N.TCGACCTAGGATATGT-1	20870	3732	15.7451	10_VX516_N	S10_N	Normal	Female	neg	PT_S3_Slc7a12	PT S3
Sample.10_VX516_N.CATACCCAGACTCATC-1	20857	4494	15.2131	10_VX516_N	S10_N	Normal	Female	neg	PT_S1_Slc5a2	PT S1-Slc5a2
Sample.10_VX516_N.CAACAGTCATACATCG-1	20895	4585	16.3149	10_VX516_N	S10_N	Normal	Female	neg	PT_S1_Slc5a2	PT S1-Slc5a2
Sample.10_VX516_N.ACCATTTGTCACATTG-1	20848	4576	5.13239	10_VX516_N	S10_N	Normal	Female	neg	PT_S2_Cyp4a14	PT S2
Sample.10_VX516_N.TTTCAGTCATTGTCGA-1	20882	4667	15.2859	10_VX516_N	S10_N	Normal	Female	neg	PT_S1_Slc5a2	PT S1-Slc5a2
Sample.10_VX516_N.CTTAGGAAGCATGCAG-1	20851	4495	11.1889	10_VX516_N	S10_N	Normal	Female	neg	PT_S1_Slc5a2	PT S1-Slc5a2
Sample.10_VX516_N.GCGGATCTCCGGTAGC-1	20861	4894	14.5966	10_VX516_N	S10_N	Normal	Female	neg	PT_S1S2_Miox	PT S1/S2
Sample.10_VX516_N.GCAGCTGCAAGCACAG-1	20851	4357	8.80533	10_VX516_N	S10_N	Normal	Female	neg	PT_S3_Slc7a12	PT S3
Sample.10_VX516_N.CAGCAATGTTACAGCT-1	20788	4375	8.31249	10_VX516_N	S10_N	Normal	Female	neg	PT_S3_Slc7a12	PT S3
Sample.10_VX516_N.CTTTCAATCGCTAATG-1	20844	4601	8.17022	10_VX516_N	S10_N	Normal	Female	neg	PT_S1S2_Miox	PT S1/S2
Sample.10_VX516_N.TGGGATTTCTGGAAGG-1	20890	4440	18.8176	10_VX516_N	S10_N	Normal	Female	neg	PT_S2_Cyp4a14	PT S2
Sample.10_VX516_N.AAGTCGTTCCGTCAAA-1	20819	4452	8.07436	10_VX516_N	S10_N	Normal	Female	neg	PT_S1S2_Miox	PT S1/S2
Sample.10_VX516_N.TACCGAAAGGCCCACT-1	20768	4422	15.6539	10_VX516_N	S10_N	Normal	Female	neg	PT_S1S2_Miox	PT S1/S2
Sample.10_VX516_N.AAGAACATCCTAGCGG-1	20823	4077	10.522	10_VX516_N	S10_N	Normal	Female	neg	PT_S2_Cyp4a14	PT S2
Sample.10_VX516_N.TAACGACGTGGCTTGC-1	20798	4738	11.1982	10_VX516_N	S10_N	Normal	Female	neg	PT_S1S2_Miox	PT S1/S2
Sample.10_VX516_N.CAACCTCGTACATTGC-1	20806	4744	5.73873	10_VX516_N	S10_N	Normal	Female	neg	PT_S1_Slc5a2	PT S1-Slc5a2
Sample.10_VX516_N.CCCATTGCAATACCCA-1	20785	4431	13.019	10_VX516_N	S10_N	Normal	Female	neg	PT_S1_Slc5a2	PT S1-Slc5a2
Sample.10_VX516_N.ACCCTTGCATTCTCCG-1	20796	4647	18.4987	10_VX516_N	S10_N	Normal	Female	neg	PT_S1S2_Miox	PT S1/S2
Sample.10_VX516_N.GTGAGGACATGTACGT-1	20769	4297	14.6083	10_VX516_N	S10_N	Normal	Female	neg	PT_S2_Cyp4a14	PT S2
Sample.10_VX516_N.CAGATCAGTTACCCAA-1	20724	4353	15.4941	10_VX516_N	S10_N	Normal	Female	neg	IC_Atp6v1g3	IC
Sample.10_VX516_N.CCTCTCCAGTCTAGAA-1	20652	3892	1.8158	10_VX516_N	S10_N	Normal	Female	neg	PT_S3_Slc7a12	PT S3
Sample.10_VX516_N.TCCTAATGTCTCAGAT-1	20754	4617	11.4484	10_VX516_N	S10_N	Normal	Female	neg	PT_S1S2_Miox	PT S1/S2
Sample.10_VX516_N.CAACGATTCATTGCGA-1	20715	4441	7.54526	10_VX516_N	S10_N	Normal	Female	neg	PT_S1_Slc5a2	PT S1-Slc5a2
Sample.10_VX516_N.GGGATCCTCTCGAGTA-1	20727	4671	8.71327	10_VX516_N	S10_N	Normal	Female	neg	PT_S1_Slc5a2	PT S1-Slc5a2
Sample.10_VX516_N.TAGTGCATCTACGCAA-1	20703	4059	9.10013	10_VX516_N	S10_N	Normal	Female	neg	PT_ISG_High_Ifit3	PT ISG-Hi
Sample.10_VX516_N.GTGCTTCTCCGGACGT-1	20727	4399	14.5704	10_VX516_N	S10_N	Normal	Female	neg	PT_S2_Cyp4a14	PT S2
Sample.10_VX516_N.TTTGACTCACTGCTTC-1	20715	4614	9.66449	10_VX516_N	S10_N	Normal	Female	neg	PT_S1_Slc5a2	PT S1-Slc5a2
Sample.10_VX516_N.GTTGCGGTCCTCACGT-1	20726	4528	11.9608	10_VX516_N	S10_N	Normal	Female	neg	PT_S2_Cyp4a14	PT S2
Sample.10_VX516_N.CACTAAGGTGCCTTCT-1	20718	4453	9.13216	10_VX516_N	S10_N	Normal	Female	neg	PT_S1_Slc5a2	PT S1-Slc5a2
Sample.10_VX516_N.AATGCCAAGAAATCCA-1	20697	4350	14.9007	10_VX516_N	S10_N	Normal	Female	neg	PT_S2_Cyp4a14	PT S2
Sample.10_VX516_N.CAACGGCCAACTACGT-1	20711	4550	11.0424	10_VX516_N	S10_N	Normal	Female	neg	PT_S1_Slc5a2	PT S1-Slc5a2
Sample.10_VX516_N.CCATAAGAGTGACACG-1	20669	4129	2.68518	10_VX516_N	S10_N	Normal	Female	neg	PT_S2_Cyp4a14	PT S2
Sample.10_VX516_N.GTCATGAGTTTCACAG-1	20678	4824	1.98762	10_VX516_N	S10_N	Normal	Female	neg	PT_S1_Slc5a2	PT S1-Slc5a2
Sample.10_VX516_N.TGTCCACGTATCGTTG-1	20684	4456	1.79849	10_VX516_N	S10_N	Normal	Female	neg	PT_S1S2_Miox	PT S1/S2
Sample.10_VX516_N.ATCGCCTGTTAGCGGA-1	20671	4532	18.7219	10_VX516_N	S10_N	Normal	Female	neg	Uroepithelium_Upk3a	Uroepi-Upk3a
Sample.10_VX516_N.CTGTATTAGTTGTACC-1	20704	4775	9.10452	10_VX516_N	S10_N	Normal	Female	neg	PT_S1_Slc5a2	PT S1-Slc5a2
Sample.10_VX516_N.GATCATGTCATTCGTT-1	20693	4528	8.20567	10_VX516_N	S10_N	Normal	Female	neg	PT_S2_Cyp4a14	PT S2
Sample.10_VX516_N.GACCTTCGTTTAAGGA-1	20617	4524	5.87379	10_VX516_N	S10_N	Normal	Female	neg	Uroepithelium_Upk3a	Uroepi-Upk3a
Sample.10_VX516_N.CTCCTTTTCTCGACGG-1	20609	3628	8.637	10_VX516_N	S10_N	Normal	Female	neg	PT_S3_Slc7a12	PT S3
Sample.10_VX516_N.CGAGTTATCCCATAGA-1	20640	4992	13.9826	10_VX516_N	S10_N	Normal	Female	neg	PT_S1_Slc5a2	PT S1-Slc5a2
Sample.10_VX516_N.AACCAACTCTCAGGCG-1	20635	4140	15.3041	10_VX516_N	S10_N	Normal	Female	neg	PT_S2_Cyp4a14	PT S2
Sample.10_VX516_N.TGTAAGCCAGTTCTAG-1	20592	4212	4.70571	10_VX516_N	S10_N	Normal	Female	neg	PT_S2_Cyp4a14	PT S2
Sample.10_VX516_N.TCATACTAGCCGCTTG-1	20453	4531	14.0615	10_VX516_N	S10_N	Normal	Female	neg	PT_S3_Slc7a12	PT S3
Sample.10_VX516_N.CCGAACGGTGTGCTTA-1	20582	4369	19.6434	10_VX516_N	S10_N	Normal	Female	neg	PT_S1_Slc5a2	PT S1-Slc5a2
Sample.10_VX516_N.CACGTTCGTTAGGGTG-1	20553	4411	2.34516	10_VX516_N	S10_N	Normal	Female	neg	PT_S1S2_Miox	PT S1/S2
Sample.10_VX516_N.CATTTCAGTCTACAGT-1	20544	4742	2.67718	10_VX516_N	S10_N	Normal	Female	neg	PT_S2_Cyp4a14	PT S2
Sample.10_VX516_N.TTGCCTGCAGTTGAAA-1	20546	4352	6.61443	10_VX516_N	S10_N	Normal	Female	neg	PT_S2_Cyp4a14	PT S2
Sample.10_VX516_N.CTGTAGATCGCGGACT-1	20571	4195	14.2385	10_VX516_N	S10_N	Normal	Female	neg	PT_S2_Cyp4a14	PT S2
Sample.10_VX516_N.ACGGGTCTCATCGCAA-1	20539	4644	15.3123	10_VX516_N	S10_N	Normal	Female	neg	PT_S3_Slc7a12	PT S3
Sample.10_VX516_N.AGATCCATCGACCAAT-1	20552	4333	11.5707	10_VX516_N	S10_N	Normal	Female	neg	PT_S3_Slc7a12	PT S3
Sample.10_VX516_N.TTCTAACAGTGAGGCT-1	20569	4612	9.55807	10_VX516_N	S10_N	Normal	Female	neg	PT_S2_Cyp4a14	PT S2
Sample.10_VX516_N.GTTACGACATTGCCGG-1	20509	4866	2.71588	10_VX516_N	S10_N	Normal	Female	neg	PT_S1_Slc5a2	PT S1-Slc5a2
Sample.10_VX516_N.CCCTCTCGTCTTACAG-1	20520	4828	10.614	10_VX516_N	S10_N	Normal	Female	neg	PT_S1_Slc5a2	PT S1-Slc5a2
Sample.10_VX516_N.TCATCATGTGGACCTC-1	20506	4439	18.0191	10_VX516_N	S10_N	Normal	Female	neg	PT_S3_Slc7a12	PT S3
Sample.10_VX516_N.ATTTACCTCTGAGTCA-1	20492	4453	19.92	10_VX516_N	S10_N	Normal	Female	neg	PT_S2_Cyp4a14	PT S2
Sample.10_VX516_N.TGATGCACACAATGAA-1	20452	4457	5.1193	10_VX516_N	S10_N	Normal	Female	neg	PT_S2_Cyp4a14	PT S2
Sample.10_VX516_N.CTGTAGAAGGTCACCC-1	20488	4334	8.33171	10_VX516_N	S10_N	Normal	Female	neg	PT_S2_Cyp4a14	PT S2
Sample.10_VX516_N.TCACGCTCATAGAAAC-1	20467	4664	6.75233	10_VX516_N	S10_N	Normal	Female	neg	PT_S2_Cyp4a14	PT S2
Sample.10_VX516_N.TGAGGTTTCTTCGACC-1	20449	4749	10.3526	10_VX516_N	S10_N	Normal	Female	neg	PT_S1S2_Miox	PT S1/S2
Sample.10_VX516_N.CAACAGTCACAAACGG-1	20471	4512	16.3255	10_VX516_N	S10_N	Normal	Female	neg	PT_S1_Slc5a2	PT S1-Slc5a2
Sample.10_VX516_N.GCTGAATCACGACGAA-1	20472	4287	14.7128	10_VX516_N	S10_N	Normal	Female	neg	PT_S2_Cyp4a14	PT S2
Sample.10_VX516_N.CGCATGGAGACGTCCC-1	20450	4006	19.9364	10_VX516_N	S10_N	Normal	Female	neg	PT_S2_Cyp4a14	PT S2
Sample.10_VX516_N.TCACACCAGACCTTTG-1	20362	4948	4.38562	10_VX516_N	S10_N	Normal	Female	neg	Uroepithelium_Upk3a	Uroepi-Upk3a
Sample.10_VX516_N.TGACAGTAGTCACTAC-1	20421	4660	15.8268	10_VX516_N	S10_N	Normal	Female	neg	PT_S1_Slc5a2	PT S1-Slc5a2
Sample.10_VX516_N.GAGTCTAAGGATGGCT-1	20392	4599	9.74892	10_VX516_N	S10_N	Normal	Female	neg	PT_S1_Slc5a2	PT S1-Slc5a2
Sample.10_VX516_N.CTCAATTAGATTACCC-1	20382	4571	11.098	10_VX516_N	S10_N	Normal	Female	neg	PT_S2_Cyp4a14	PT S2
Sample.10_VX516_N.TGCACGGAGACGACGT-1	20409	4185	18.8495	10_VX516_N	S10_N	Normal	Female	neg	PT_S2_Cyp4a14	PT S2
Sample.10_VX516_N.GACCGTGTCCATCAGA-1	20401	4430	16.112	10_VX516_N	S10_N	Normal	Female	neg	PT_S2_Cyp4a14	PT S2
Sample.10_VX516_N.ACCAAACCAGCATGCC-1	20392	4110	11.5437	10_VX516_N	S10_N	Normal	Female	neg	PT_S2_Cyp4a14	PT S2
Sample.10_VX516_N.TACCCACTCCGGTTCT-1	20375	4337	12.3337	10_VX516_N	S10_N	Normal	Female	neg	PT_S1S2_Miox	PT S1/S2
Sample.10_VX516_N.TGGGCGTAGAGCATCG-1	20384	4160	9.23273	10_VX516_N	S10_N	Normal	Female	neg	PT_S1S2_Miox	PT S1/S2
Sample.10_VX516_N.GCGGAAAGTGGCTACC-1	20391	4224	19.5527	10_VX516_N	S10_N	Normal	Female	neg	PT_S2_Cyp4a14	PT S2
Sample.10_VX516_N.AGGTCTAAGCTCCCTT-1	20384	4511	13.0642	10_VX516_N	S10_N	Normal	Female	neg	PT_S2_Cyp4a14	PT S2
Sample.10_VX516_N.TCCACCAGTAACACGG-1	20370	4254	7.76632	10_VX516_N	S10_N	Normal	Female	neg	PT_S2_Cyp4a14	PT S2
Sample.10_VX516_N.TACTTCATCGTCACCT-1	20367	4181	6.55963	10_VX516_N	S10_N	Normal	Female	neg	PT_S2_Cyp4a14	PT S2
Sample.10_VX516_N.GAGGGATCATCTGCGG-1	20284	3404	17.1514	10_VX516_N	S10_N	Normal	Female	neg	PT_S3_Slc7a12	PT S3
Sample.10_VX516_N.ATGGATCTCTTGGAAC-1	20349	4193	9.83832	10_VX516_N	S10_N	Normal	Female	neg	PT_S2_Cyp4a14	PT S2
Sample.10_VX516_N.TTCTAGTCACAACGTT-1	20334	4233	7.98171	10_VX516_N	S10_N	Normal	Female	neg	PT_S2_Cyp4a14	PT S2
Sample.10_VX516_N.AGCGATTGTAGTGTGG-1	20319	4269	10.7289	10_VX516_N	S10_N	Normal	Female	neg	PT_S2_Cyp4a14	PT S2
Sample.10_VX516_N.CATAAGCTCCCACAGG-1	20302	4692	6.97468	10_VX516_N	S10_N	Normal	Female	neg	PT_S1S2_Miox	PT S1/S2
Sample.10_VX516_N.TGTACAGGTAATACCC-1	20282	4650	17.6363	10_VX516_N	S10_N	Normal	Female	neg	IC_Atp6v1g3	IC
Sample.10_VX516_N.AGCGCCACAGGTTCCG-1	20294	4365	10.1508	10_VX516_N	S10_N	Normal	Female	neg	PT_S2_Cyp4a14	PT S2
Sample.10_VX516_N.TCTCACGCACATTGTG-1	20305	4688	5.82615	10_VX516_N	S10_N	Normal	Female	neg	PT_ISG_High_Ifit3	PT ISG-Hi
Sample.10_VX516_N.CAGTTCCGTGTACAGG-1	20282	4650	12.0205	10_VX516_N	S10_N	Normal	Female	neg	PT_S1S2_Miox	PT S1/S2
Sample.10_VX516_N.TAACTTCTCTTACCAT-1	20295	4118	17.2407	10_VX516_N	S10_N	Normal	Female	neg	PT_S1S2_Miox	PT S1/S2
Sample.10_VX516_N.ACGTAACTCCAGCCTT-1	20262	4536	5.42395	10_VX516_N	S10_N	Normal	Female	neg	PT_S1_Slc5a2	PT S1-Slc5a2
Sample.10_VX516_N.CTCCTCCCAAACAGGC-1	20277	4602	11.7473	10_VX516_N	S10_N	Normal	Female	neg	PT_S1_Slc5a2	PT S1-Slc5a2
Sample.10_VX516_N.CATGCTCCAATATCCG-1	20225	4402	11.5204	10_VX516_N	S10_N	Normal	Female	neg	PT_S1S2_Miox	PT S1/S2
Sample.10_VX516_N.TAGACCATCCGTCAAA-1	20191	3833	17.5128	10_VX516_N	S10_N	Normal	Female	neg	PT_S3_Slc7a12	PT S3
Sample.10_VX516_N.TCGTCCAGTTGGTGTT-1	20210	4486	18.0158	10_VX516_N	S10_N	Normal	Female	neg	PT_S1_Slc5a2	PT S1-Slc5a2
Sample.10_VX516_N.CACTTCGCAAGCCTGC-1	20233	4299	16.4681	10_VX516_N	S10_N	Normal	Female	neg	PT_S1S2_Miox	PT S1/S2
Sample.10_VX516_N.CACTGTCCAAAGGGCT-1	20181	3909	18.6363	10_VX516_N	S10_N	Normal	Female	neg	PT_S3_Slc7a12	PT S3
Sample.10_VX516_N.GGATCTACATGTTCGA-1	20193	4434	12.4251	10_VX516_N	S10_N	Normal	Female	neg	PT_S1_Slc5a2	PT S1-Slc5a2
Sample.10_VX516_N.CCAATTTTCGCGGTAC-1	20171	4537	4.92291	10_VX516_N	S10_N	Normal	Female	neg	PT_S2_Cyp4a14	PT S2
Sample.10_VX516_N.TATCGCCTCCAGCCTT-1	20160	4763	5.61012	10_VX516_N	S10_N	Normal	Female	neg	PT_S1S2_Miox	PT S1/S2
Sample.10_VX516_N.CTCCAACCAACTCGTA-1	20199	4597	12.0699	10_VX516_N	S10_N	Normal	Female	neg	PT_S1S2_Miox	PT S1/S2
Sample.10_VX516_N.CCACTTGAGGAACGTC-1	20180	4012	14.886	10_VX516_N	S10_N	Normal	Female	neg	PT_S2_Cyp4a14	PT S2
Sample.10_VX516_N.ATAGAGACAGCTGTGC-1	20130	4503	13.0849	10_VX516_N	S10_N	Normal	Female	neg	PT_S1_Slc5a2	PT S1-Slc5a2
Sample.10_VX516_N.AGGCCACGTTCATCGA-1	20147	4809	13.873	10_VX516_N	S10_N	Normal	Female	neg	IC_Atp6v1g3	IC
Sample.10_VX516_N.TCACAAGCAAGAAACT-1	20150	4586	11.2159	10_VX516_N	S10_N	Normal	Female	neg	PT_S1_Slc5a2	PT S1-Slc5a2
Sample.10_VX516_N.AGATCCAGTTGTCAGT-1	20158	4254	11.1519	10_VX516_N	S10_N	Normal	Female	neg	PT_S2_Cyp4a14	PT S2
Sample.10_VX516_N.ACAACCATCGACACCG-1	20142	4385	12.1686	10_VX516_N	S10_N	Normal	Female	neg	PT_S2_Cyp4a14	PT S2
Sample.10_VX516_N.GGAGAACAGCGAATGC-1	20142	4640	15.629	10_VX516_N	S10_N	Normal	Female	neg	PT_S2_Cyp4a14	PT S2
Sample.10_VX516_N.CATAGACCAGTTGTCA-1	20128	4729	7.97893	10_VX516_N	S10_N	Normal	Female	neg	PT_S1S2_Miox	PT S1/S2
Sample.10_VX516_N.TTAGTCTTCCTTCTAA-1	20146	4595	7.95195	10_VX516_N	S10_N	Normal	Female	neg	PT_S2_Cyp4a14	PT S2
Sample.10_VX516_N.AGACCATTCGGTAAGG-1	20106	3932	15.7714	10_VX516_N	S10_N	Normal	Female	neg	PT_S3_Slc7a12	PT S3
Sample.10_VX516_N.AGCGCTGTCCTAACAG-1	20109	4427	7.51902	10_VX516_N	S10_N	Normal	Female	neg	PT_S2_Cyp4a14	PT S2
Sample.10_VX516_N.TTTCGATCATTAAGCC-1	20073	4604	8.1104	10_VX516_N	S10_N	Normal	Female	neg	PT_S1_Slc5a2	PT S1-Slc5a2
Sample.10_VX516_N.CGGAATTGTACATACC-1	20040	4633	4.63074	10_VX516_N	S10_N	Normal	Female	neg	PT_S1_Slc5a2	PT S1-Slc5a2
Sample.10_VX516_N.TTACCGCCACAATTCG-1	20037	4860	7.30149	10_VX516_N	S10_N	Normal	Female	neg	PT_S1_Slc5a2	PT S1-Slc5a2
Sample.10_VX516_N.TGCGATATCTTAGCCC-1	20073	4748	10.9052	10_VX516_N	S10_N	Normal	Female	neg	PT_S1S2_Miox	PT S1/S2
Sample.10_VX516_N.ATCCACCCACCATATG-1	20005	4316	18.1805	10_VX516_N	S10_N	Normal	Female	neg	PT_S1_Slc5a2	PT S1-Slc5a2
Sample.10_VX516_N.GTGGAGAGTTGACTAC-1	19964	3995	17.1409	10_VX516_N	S10_N	Normal	Female	neg	DCT_Calb1	DCT-Calb1
Sample.10_VX516_N.AGATCGTTCTACGCAA-1	20054	3873	15.189	10_VX516_N	S10_N	Normal	Female	neg	PT_S2_Cyp4a14	PT S2
Sample.10_VX516_N.GGACGTCCACGCGCAT-1	20058	4284	19.314	10_VX516_N	S10_N	Normal	Female	neg	PT_S2_Cyp4a14	PT S2
Sample.10_VX516_N.CAAAGAAGTCAACATC-1	20015	4349	16.8024	10_VX516_N	S10_N	Normal	Female	neg	PT_S2_Cyp4a14	PT S2
Sample.10_VX516_N.GCCCAGAAGTGGAAAG-1	20038	4385	10.2455	10_VX516_N	S10_N	Normal	Female	neg	PT_S1S2_Miox	PT S1/S2
Sample.10_VX516_N.ATCCCTGAGCGATGGT-1	20006	4123	4.28371	10_VX516_N	S10_N	Normal	Female	neg	PT_S1S2_Miox	PT S1/S2
Sample.10_VX516_N.CTCAGAATCCGTGACG-1	19969	3261	12.0286	10_VX516_N	S10_N	Normal	Female	neg	PT_S3_Slc7a12	PT S3
Sample.10_VX516_N.GACTTCCAGCTACTGT-1	20001	4842	6.24469	10_VX516_N	S10_N	Normal	Female	neg	PT_S3_Slc7a12	PT S3
Sample.10_VX516_N.AAGCCATCAAGTCCCG-1	19996	3890	19.5489	10_VX516_N	S10_N	Normal	Female	neg	PT_S3_Slc7a12	PT S3
Sample.10_VX516_N.ATTTCACGTAGCTTTG-1	20004	4618	0.659868	10_VX516_N	S10_N	Normal	Female	neg	PT_S1_Slc5a2	PT S1-Slc5a2
Sample.10_VX516_N.CACGTGGGTTCTCCAC-1	19985	4396	16.5074	10_VX516_N	S10_N	Normal	Female	neg	PT_S2_Cyp4a14	PT S2
Sample.10_VX516_N.ATTTCACAGTATGATG-1	19976	4478	16.5599	10_VX516_N	S10_N	Normal	Female	neg	PT_S1_Slc5a2	PT S1-Slc5a2
Sample.10_VX516_N.TGGAGGATCTCTCCGA-1	19919	4703	6.35072	10_VX516_N	S10_N	Normal	Female	neg	PT_ISG_High_Ifit3	PT ISG-Hi
Sample.10_VX516_N.TGTGTGAGTGCGTTTA-1	19963	4572	16.1298	10_VX516_N	S10_N	Normal	Female	neg	PT_S1S2_Miox	PT S1/S2
Sample.10_VX516_N.TGGGCGTCAATGTTGC-1	19933	4398	12.0052	10_VX516_N	S10_N	Normal	Female	neg	PT_S1_Slc5a2	PT S1-Slc5a2
Sample.10_VX516_N.GCTGCAGTCATGAAAG-1	19923	4037	12.8796	10_VX516_N	S10_N	Normal	Female	neg	PT_S2_Cyp4a14	PT S2
Sample.10_VX516_N.ATCCTATAGAGGTTAT-1	19929	4458	10.8034	10_VX516_N	S10_N	Normal	Female	neg	PT_S1S2_Miox	PT S1/S2
Sample.10_VX516_N.CGAGAAGCATTCGATG-1	19883	3882	9.6917	10_VX516_N	S10_N	Normal	Female	neg	PT_S3_Slc7a12	PT S3
Sample.10_VX516_N.TAGGTTGTCTAGTACG-1	19891	4307	8.63204	10_VX516_N	S10_N	Normal	Female	neg	PT_S2_Cyp4a14	PT S2
Sample.10_VX516_N.AAACCCACAATCAGCT-1	19875	4637	16.9258	10_VX516_N	S10_N	Normal	Female	neg	IC_Atp6v1g3	IC
Sample.10_VX516_N.TCTCTGGCAAGCGCTC-1	19880	4481	9.03421	10_VX516_N	S10_N	Normal	Female	neg	PT_S2_Cyp4a14	PT S2
Sample.10_VX516_N.CCTGTTGGTGGCCTCA-1	19877	4604	14.2527	10_VX516_N	S10_N	Normal	Female	neg	PT_S2_Cyp4a14	PT S2
Sample.10_VX516_N.CTTACCGTCACTACGA-1	19849	4368	6.91723	10_VX516_N	S10_N	Normal	Female	neg	PT_S2_Cyp4a14	PT S2
Sample.10_VX516_N.AGATAGAAGGAAACGA-1	19858	4587	14.3871	10_VX516_N	S10_N	Normal	Female	neg	PT_S1_Slc5a2	PT S1-Slc5a2
Sample.10_VX516_N.CAGGTATGTAGACGTG-1	19842	4135	9.16742	10_VX516_N	S10_N	Normal	Female	neg	PT_S2_Cyp4a14	PT S2
Sample.10_VX516_N.CGTGAATTCGTTAGTG-1	19837	3902	18.3798	10_VX516_N	S10_N	Normal	Female	neg	PT_S2_Cyp4a14	PT S2
Sample.10_VX516_N.GCCAGGTAGGCTAGCA-1	19849	4140	7.5369	10_VX516_N	S10_N	Normal	Female	neg	PT_S1S2_Miox	PT S1/S2
Sample.10_VX516_N.CAAGGGACACCGTACG-1	19833	4355	12.0153	10_VX516_N	S10_N	Normal	Female	neg	PT_S1_Slc5a2	PT S1-Slc5a2
Sample.10_VX516_N.GATGTTGGTTGATGTC-1	19816	4681	3.94631	10_VX516_N	S10_N	Normal	Female	neg	Uroepithelium_Upk3a	Uroepi-Upk3a
Sample.10_VX516_N.ATTCCTAGTTGGATCT-1	19820	3984	16.8618	10_VX516_N	S10_N	Normal	Female	neg	PT_S2_Cyp4a14	PT S2
Sample.10_VX516_N.GTGCGTGCAGCGGATA-1	19815	4265	15.0694	10_VX516_N	S10_N	Normal	Female	neg	PT_S2_Cyp4a14	PT S2
Sample.10_VX516_N.AGGAAATGTGATACTC-1	19768	4381	10.9824	10_VX516_N	S10_N	Normal	Female	neg	PT_S2_Cyp4a14	PT S2
Sample.10_VX516_N.GGCTTGGCACGCGGTT-1	19817	4422	15.5422	10_VX516_N	S10_N	Normal	Female	neg	PT_S1S2_Miox	PT S1/S2
Sample.10_VX516_N.GTTCCGTCAATGGGTG-1	19720	4534	11.7546	10_VX516_N	S10_N	Normal	Female	neg	IC_Atp6v1g3	IC
Sample.10_VX516_N.ACCCTCACATGACAGG-1	19763	4507	3.48631	10_VX516_N	S10_N	Normal	Female	neg	PT_S1S2_Miox	PT S1/S2
Sample.10_VX516_N.TTGTTGTGTGATTCTG-1	19762	4614	2.89444	10_VX516_N	S10_N	Normal	Female	neg	PT_S2_Cyp4a14	PT S2
Sample.10_VX516_N.ATCGTCCGTGTCCAAT-1	19774	4400	12.8957	10_VX516_N	S10_N	Normal	Female	neg	PT_S1S2_Miox	PT S1/S2
Sample.10_VX516_N.GCACTAATCTCCCTAG-1	19713	4467	4.56552	10_VX516_N	S10_N	Normal	Female	neg	Uroepithelium_Upk3a	Uroepi-Upk3a
Sample.10_VX516_N.TAATTCCTCATGCAGT-1	19699	4649	5.95462	10_VX516_N	S10_N	Normal	Female	neg	PT_S2_Cyp4a14	PT S2
Sample.10_VX516_N.GTTATGGAGCTTCGTA-1	19686	4782	4.8664	10_VX516_N	S10_N	Normal	Female	neg	PT_S1_Slc5a2	PT S1-Slc5a2
Sample.10_VX516_N.CAGTGCGTCGCTTTAT-1	19667	4037	1.28133	10_VX516_N	S10_N	Normal	Female	neg	Uroepithelium_Krt19	Uroepi-Krt19
Sample.10_VX516_N.GTCAAGTCACCCTGAG-1	19687	4385	7.40082	10_VX516_N	S10_N	Normal	Female	neg	PT_S1_Slc5a2	PT S1-Slc5a2
Sample.10_VX516_N.TCATGGAGTCACATTG-1	19712	4492	19.8661	10_VX516_N	S10_N	Normal	Female	neg	PT_S2_Cyp4a14	PT S2
Sample.10_VX516_N.CCCAACTTCTAGTGTG-1	19675	4241	12.8488	10_VX516_N	S10_N	Normal	Female	neg	PT_S2_Cyp4a14	PT S2
Sample.10_VX516_N.TATATCCTCAGACCGC-1	19686	4441	7.54851	10_VX516_N	S10_N	Normal	Female	neg	PT_S1S2_Miox	PT S1/S2
Sample.10_VX516_N.AGGGCCTTCCTCTTTC-1	19678	3711	17.2324	10_VX516_N	S10_N	Normal	Female	neg	PT_ISG_High_Ifit3	PT ISG-Hi
Sample.10_VX516_N.TCGCACTAGCTAAACA-1	19677	4411	9.4425	10_VX516_N	S10_N	Normal	Female	neg	PT_S2_Cyp4a14	PT S2
Sample.10_VX516_N.CCTCCTCGTTCGGACC-1	19695	4619	14.1	10_VX516_N	S10_N	Normal	Female	neg	PT_S1S2_Miox	PT S1/S2
Sample.10_VX516_N.CTCAAGACACGCACCA-1	19643	3931	18.714	10_VX516_N	S10_N	Normal	Female	neg	PT_S3_Slc7a12	PT S3
Sample.10_VX516_N.TCATTGTCAGCACAAG-1	19658	4526	13.4093	10_VX516_N	S10_N	Normal	Female	neg	PT_S2_Cyp4a14	PT S2
Sample.10_VX516_N.TCCACCACACTCTAGA-1	19652	4397	12.1158	10_VX516_N	S10_N	Normal	Female	neg	PT_S1S2_Miox	PT S1/S2
Sample.10_VX516_N.TGCTTCGTCTCAGGCG-1	19630	4475	11.6302	10_VX516_N	S10_N	Normal	Female	neg	PT_S1_Slc5a2	PT S1-Slc5a2
Sample.10_VX516_N.GACTCTCAGCAGCACA-1	19603	4664	4.98903	10_VX516_N	S10_N	Normal	Female	neg	Uroepithelium_Upk3a	Uroepi-Upk3a
Sample.10_VX516_N.GAGTGAGTCACGGACC-1	19613	4112	8.42298	10_VX516_N	S10_N	Normal	Female	neg	PT_S1S2_Miox	PT S1/S2
Sample.10_VX516_N.CCTCAACTCCATCTGC-1	19576	5103	2.39068	10_VX516_N	S10_N	Normal	Female	neg	PT_S1S2_Miox	PT S1/S2
Sample.10_VX516_N.GGTAACTAGCATTGTC-1	19558	4312	18.5653	10_VX516_N	S10_N	Normal	Female	neg	PT_S2_Cyp4a14	PT S2
Sample.10_VX516_N.GTAGATCTCGGCTTGG-1	19585	4626	9.84937	10_VX516_N	S10_N	Normal	Female	neg	PT_S2_Cyp4a14	PT S2
Sample.10_VX516_N.ATGTCTTGTGAGAGGG-1	19548	4227	12.8095	10_VX516_N	S10_N	Normal	Female	neg	PT_S2_Cyp4a14	PT S2
Sample.10_VX516_N.GTGCTGGCACACCTTC-1	19541	4610	2.41032	10_VX516_N	S10_N	Normal	Female	neg	PT_S2_Cyp4a14	PT S2
Sample.10_VX516_N.TCTTGCGTCTGCTGAA-1	19567	4236	9.95043	10_VX516_N	S10_N	Normal	Female	neg	PT_S2_Cyp4a14	PT S2
Sample.10_VX516_N.ATCGCCTTCTGCGGCA-1	19528	4308	13.4678	10_VX516_N	S10_N	Normal	Female	neg	PT_S2_Cyp4a14	PT S2
Sample.10_VX516_N.CTCCGATCACCAGCTG-1	19545	4323	13.6352	10_VX516_N	S10_N	Normal	Female	neg	PT_S1S2_Miox	PT S1/S2
Sample.10_VX516_N.GCAGCTGCACTTGTGA-1	19381	4407	4.38058	10_VX516_N	S10_N	Normal	Female	neg	Uroepithelium_Upk3a	Uroepi-Upk3a
Sample.10_VX516_N.CTCCATGGTCCAGTTA-1	19496	4533	9.14034	10_VX516_N	S10_N	Normal	Female	neg	PT_S2_Cyp4a14	PT S2
Sample.10_VX516_N.TCAAGTGCATGGGATG-1	19463	4283	12.5572	10_VX516_N	S10_N	Normal	Female	neg	PT_S1S2_Miox	PT S1/S2
Sample.10_VX516_N.AATCGACGTAGATTAG-1	19520	4202	14.293	10_VX516_N	S10_N	Normal	Female	neg	PT_S2_Cyp4a14	PT S2
Sample.10_VX516_N.AACCTTTGTTACCCTC-1	19472	4369	5.64914	10_VX516_N	S10_N	Normal	Female	neg	PT_S1_Slc5a2	PT S1-Slc5a2
Sample.10_VX516_N.ATACCTTTCAAACGAA-1	19521	4283	10.3632	10_VX516_N	S10_N	Normal	Female	neg	PT_S2_Cyp4a14	PT S2
Sample.10_VX516_N.CCGCAAGGTACACTCA-1	19524	4469	13.5372	10_VX516_N	S10_N	Normal	Female	neg	PT_S2_Cyp4a14	PT S2
Sample.10_VX516_N.GAGTCATAGGTGCTGA-1	19486	4437	10.623	10_VX516_N	S10_N	Normal	Female	neg	PT_S2_Cyp4a14	PT S2
Sample.10_VX516_N.GCCAGTGAGTTGCCTA-1	19456	4671	15.6044	10_VX516_N	S10_N	Normal	Female	neg	PT_S3_Slc7a12	PT S3
Sample.10_VX516_N.CGGGCATAGACCGTTT-1	19476	4516	19.1261	10_VX516_N	S10_N	Normal	Female	neg	PT_S1_Slc5a2	PT S1-Slc5a2
Sample.10_VX516_N.AATAGAGTCCTATTTG-1	19454	4507	14.7065	10_VX516_N	S10_N	Normal	Female	neg	PT_S2_Cyp4a14	PT S2
Sample.10_VX516_N.CGATGCGCAATGACCT-1	19462	4017	18.0351	10_VX516_N	S10_N	Normal	Female	neg	PT_S2_Cyp4a14	PT S2
Sample.10_VX516_N.GTTTACTGTGGATCAG-1	19381	4536	9.38032	10_VX516_N	S10_N	Normal	Female	neg	PT_S1_Slc5a2	PT S1-Slc5a2
Sample.10_VX516_N.TATGTTCGTTACCCAA-1	19355	4352	16.4454	10_VX516_N	S10_N	Normal	Female	neg	PT_S3_Slc7a12	PT S3
Sample.10_VX516_N.TTCGCTGGTACTCGAT-1	19391	4452	11.5363	10_VX516_N	S10_N	Normal	Female	neg	PT_S1S2_Miox	PT S1/S2
Sample.10_VX516_N.AAACCCAAGCTGACAG-1	19354	4238	6.79446	10_VX516_N	S10_N	Normal	Female	neg	PT_S2_Cyp4a14	PT S2
Sample.10_VX516_N.AGATGCTTCTCCTGTG-1	19420	4517	19.9949	10_VX516_N	S10_N	Normal	Female	neg	PT_S2_Cyp4a14	PT S2
Sample.10_VX516_N.ATATCCTCAACAGCTT-1	19355	4647	4.69129	10_VX516_N	S10_N	Normal	Female	neg	PT_S1_Slc5a2	PT S1-Slc5a2
Sample.10_VX516_N.CATGCCTGTAGGTAGC-1	19357	4225	5.52255	10_VX516_N	S10_N	Normal	Female	neg	PT_S2_Cyp4a14	PT S2
Sample.10_VX516_N.TCGATTTAGCGCCCAT-1	19361	4589	18.9815	10_VX516_N	S10_N	Normal	Female	neg	PT_S1_Slc5a2	PT S1-Slc5a2
Sample.10_VX516_N.AGGATAAAGCAACCAG-1	19342	4738	4.47213	10_VX516_N	S10_N	Normal	Female	neg	PT_S1S2_Miox	PT S1/S2
Sample.10_VX516_N.CTTCCTTTCACTTATC-1	19327	4268	13.4216	10_VX516_N	S10_N	Normal	Female	neg	PT_S1S2_Miox	PT S1/S2
Sample.10_VX516_N.CCGGTAGGTCTTACTT-1	19373	4319	19.4652	10_VX516_N	S10_N	Normal	Female	neg	PT_S1_Slc5a2	PT S1-Slc5a2
Sample.10_VX516_N.CTTGATTGTATGAGCG-1	19328	4114	19.4692	10_VX516_N	S10_N	Normal	Female	neg	PT_S2_Cyp4a14	PT S2
Sample.10_VX516_N.TTGCTGCCATACTGTG-1	19303	4278	4.40346	10_VX516_N	S10_N	Normal	Female	neg	PT_S2_Cyp4a14	PT S2
Sample.10_VX516_N.AGCGCCAGTTATGTCG-1	19306	4486	6.3659	10_VX516_N	S10_N	Normal	Female	neg	PT_S1S2_Miox	PT S1/S2
Sample.10_VX516_N.CTCCTTTGTGTTGACT-1	19338	4414	15.3273	10_VX516_N	S10_N	Normal	Female	neg	PT_S2_Cyp4a14	PT S2
Sample.10_VX516_N.GTAGGTTGTCACTAGT-1	19253	4586	8.95445	10_VX516_N	S10_N	Normal	Female	neg	PT_S3_Slc7a12	PT S3
Sample.10_VX516_N.GGGAGATCATGATAGA-1	19259	4827	9.22685	10_VX516_N	S10_N	Normal	Female	neg	PT_S1_Slc5a2	PT S1-Slc5a2
Sample.10_VX516_N.CACGTGGGTGATACAA-1	19292	4267	16.442	10_VX516_N	S10_N	Normal	Female	neg	PT_S2_Cyp4a14	PT S2
Sample.10_VX516_N.GGAAGTGTCTAAGCGT-1	19263	4083	18.7614	10_VX516_N	S10_N	Normal	Female	neg	PT_S2_Cyp4a14	PT S2
Sample.10_VX516_N.CGTTCTGCAGTTGTTG-1	19285	4425	10.9567	10_VX516_N	S10_N	Normal	Female	neg	PT_S2_Cyp4a14	PT S2
Sample.10_VX516_N.AGTAGTCAGCAATTAG-1	19217	4282	4.63132	10_VX516_N	S10_N	Normal	Female	neg	PT_S2_Cyp4a14	PT S2
Sample.10_VX516_N.ACTATCTCAATTGCGT-1	19272	4411	17.6162	10_VX516_N	S10_N	Normal	Female	neg	PT_S2_Cyp4a14	PT S2
Sample.10_VX516_N.GATGATCGTGCATTTG-1	19195	4212	6.94973	10_VX516_N	S10_N	Normal	Female	neg	PT_S2_Cyp4a14	PT S2
Sample.10_VX516_N.CTGCCATGTGCCTGAC-1	19230	4724	9.04316	10_VX516_N	S10_N	Normal	Female	neg	PT_S1S2_Miox	PT S1/S2
Sample.10_VX516_N.TCTGTCGCAGTCGCAC-1	19224	4392	14.9189	10_VX516_N	S10_N	Normal	Female	neg	PT_S1_Slc5a2	PT S1-Slc5a2
Sample.10_VX516_N.CCGATCTCAAGAGATT-1	19216	4594	14.8418	10_VX516_N	S10_N	Normal	Female	neg	IC_Atp6v1g3	IC
Sample.10_VX516_N.GCCTGTTCAGGGTCTC-1	19167	4733	12.1511	10_VX516_N	S10_N	Normal	Female	neg	IC_Atp6v1g3	IC
Sample.10_VX516_N.GGGATCCAGAGGCTGT-1	19188	3892	16.4061	10_VX516_N	S10_N	Normal	Female	neg	PT_S3_Slc7a12	PT S3
Sample.10_VX516_N.GTTATGGGTTAGAGAT-1	19192	4129	2.46457	10_VX516_N	S10_N	Normal	Female	neg	PT_S2_Cyp4a14	PT S2
Sample.10_VX516_N.TGACTCCGTATCCCTC-1	19200	4384	8.30729	10_VX516_N	S10_N	Normal	Female	neg	PT_S1_Slc5a2	PT S1-Slc5a2
Sample.10_VX516_N.AGGTCTAAGATGCTGG-1	19210	4318	16.101	10_VX516_N	S10_N	Normal	Female	neg	PT_S2_Cyp4a14	PT S2
Sample.10_VX516_N.TAAGCCACACAGACGA-1	19077	4907	5.14232	10_VX516_N	S10_N	Normal	Female	neg	DCT_Calb1	DCT-Calb1
Sample.10_VX516_N.AACCAACTCCTACCAC-1	19189	4659	12.2622	10_VX516_N	S10_N	Normal	Female	neg	PT_S2_Cyp4a14	PT S2
Sample.10_VX516_N.GTACAGTCATAATGAG-1	19066	4800	8.92689	10_VX516_N	S10_N	Normal	Female	neg	IC_Atp6v1g3	IC
Sample.10_VX516_N.CTCCCTCGTTCTTGTT-1	19162	4711	11.5646	10_VX516_N	S10_N	Normal	Female	neg	PT_S1_Slc5a2	PT S1-Slc5a2
Sample.10_VX516_N.TCTTTGATCCACCCTA-1	19138	4776	13.8154	10_VX516_N	S10_N	Normal	Female	neg	IC_Atp6v1g3	IC
Sample.10_VX516_N.GTCGTAATCCACCTCA-1	19143	4412	17.4685	10_VX516_N	S10_N	Normal	Female	neg	PT_S1S2_Miox	PT S1/S2
Sample.10_VX516_N.GGGTATTAGCTGTACT-1	19123	4162	1.54264	10_VX516_N	S10_N	Normal	Female	neg	Uroepithelium_Upk3a	Uroepi-Upk3a
Sample.10_VX516_N.AGATGCTCAATGCAGG-1	19130	4147	18.2436	10_VX516_N	S10_N	Normal	Female	neg	PT_S1_Slc5a2	PT S1-Slc5a2
Sample.10_VX516_N.ATATCCTCACAACGAG-1	19123	4011	10.7776	10_VX516_N	S10_N	Normal	Female	neg	PT_S2_Cyp4a14	PT S2
Sample.10_VX516_N.GACCTTCAGTAGCCAG-1	19084	4715	7.14735	10_VX516_N	S10_N	Normal	Female	neg	PT_S3_Slc7a12	PT S3
Sample.10_VX516_N.ATGCATGAGAACGTGC-1	19127	4238	14.9475	10_VX516_N	S10_N	Normal	Female	neg	PT_S2_Cyp4a14	PT S2
Sample.10_VX516_N.GCGTGCAAGCATTTGC-1	19085	4217	19.4551	10_VX516_N	S10_N	Normal	Female	neg	PT_S3_Slc7a12	PT S3
Sample.10_VX516_N.AAATGGAAGAATCGCG-1	19070	4508	1.59413	10_VX516_N	S10_N	Normal	Female	neg	PT_S1_Slc5a2	PT S1-Slc5a2
Sample.10_VX516_N.TGCTCCATCCTCTAAT-1	19123	4388	15.8709	10_VX516_N	S10_N	Normal	Female	neg	PT_S3_Slc7a12	PT S3
Sample.10_VX516_N.GTTGCTCGTACTAACC-1	19085	4446	6.40817	10_VX516_N	S10_N	Normal	Female	neg	PT_S1S2_Miox	PT S1/S2
Sample.10_VX516_N.TCGGATAAGCAGGTCA-1	19114	3808	13.1841	10_VX516_N	S10_N	Normal	Female	neg	PT_S1S2_Miox	PT S1/S2
Sample.10_VX516_N.TATATCCGTATGAGCG-1	19109	4744	13.491	10_VX516_N	S10_N	Normal	Female	neg	PT_S1S2_Miox	PT S1/S2
Sample.10_VX516_N.CCTCATGCACAATCTG-1	19015	4729	3.84433	10_VX516_N	S10_N	Normal	Female	neg	PT_S1_Slc5a2	PT S1-Slc5a2
Sample.10_VX516_N.CCTCCAACAAGTCCAT-1	19060	4674	12.2665	10_VX516_N	S10_N	Normal	Female	neg	PT_S2_Cyp4a14	PT S2
Sample.10_VX516_N.TTACTGTTCCCTATTA-1	19037	5000	5.10585	10_VX516_N	S10_N	Normal	Female	neg	IC_Atp6v1g3	IC
Sample.10_VX516_N.CAACAGTGTCCCTAAA-1	19035	4331	10.943	10_VX516_N	S10_N	Normal	Female	neg	PT_S2_Cyp4a14	PT S2
Sample.10_VX516_N.TACCCGTCAAATCGTC-1	19045	4136	15.3846	10_VX516_N	S10_N	Normal	Female	neg	PT_S2_Cyp4a14	PT S2
Sample.10_VX516_N.AGACCATCAAACCATC-1	18999	4199	17.1325	10_VX516_N	S10_N	Normal	Female	neg	PT_S2_Cyp4a14	PT S2
Sample.10_VX516_N.TTTGGAGTCATTCCTA-1	18991	3836	17.2924	10_VX516_N	S10_N	Normal	Female	neg	PT_S2_Cyp4a14	PT S2
Sample.10_VX516_N.TGTTCCGTCCGCGGAT-1	18990	4231	12.6856	10_VX516_N	S10_N	Normal	Female	neg	PT_S1S2_Miox	PT S1/S2
Sample.10_VX516_N.CTCCTCCTCCTGGGTG-1	18961	4423	17.5993	10_VX516_N	S10_N	Normal	Female	neg	PT_S1S2_Miox	PT S1/S2
Sample.10_VX516_N.ACCCTTGGTGTCACAT-1	19018	4473	19.429	10_VX516_N	S10_N	Normal	Female	neg	PT_S2_Cyp4a14	PT S2
Sample.10_VX516_N.TCAGCCTGTGTCTTGA-1	18953	4281	3.09714	10_VX516_N	S10_N	Normal	Female	neg	PT_S1_Slc5a2	PT S1-Slc5a2
Sample.10_VX516_N.CCCGGAAGTGGCTCTG-1	18978	3788	19.8967	10_VX516_N	S10_N	Normal	Female	neg	PT_S2_Cyp4a14	PT S2
Sample.10_VX516_N.AGCCAGCCACCATTCC-1	18988	4355	12.7449	10_VX516_N	S10_N	Normal	Female	neg	PT_S2_Cyp4a14	PT S2
Sample.10_VX516_N.CAGCCAGCACTTGAAC-1	18992	4035	17.044	10_VX516_N	S10_N	Normal	Female	neg	PT_S2_Cyp4a14	PT S2
Sample.10_VX516_N.CGAAGGACAAGCAGGT-1	18981	3974	19.2298	10_VX516_N	S10_N	Normal	Female	neg	PT_S1S2_Miox	PT S1/S2
Sample.10_VX516_N.TTCTAGTAGTCCCAGC-1	18972	4030	11.3272	10_VX516_N	S10_N	Normal	Female	neg	PT_S2_Cyp4a14	PT S2
Sample.10_VX516_N.TACGCTCGTCCAGTTA-1	18815	4365	19.3303	10_VX516_N	S10_N	Normal	Female	neg	DCT_Calb1	DCT-Calb1
Sample.10_VX516_N.AGCCAATTCCCATTTA-1	18928	4360	18.3379	10_VX516_N	S10_N	Normal	Female	neg	PT_S1_Slc5a2	PT S1-Slc5a2
Sample.10_VX516_N.TGCAGTATCCTATGGA-1	18945	4461	11.4912	10_VX516_N	S10_N	Normal	Female	neg	PT_S1_Slc5a2	PT S1-Slc5a2
Sample.10_VX516_N.TTCTCTCTCGAACGCC-1	18938	4217	13.5284	10_VX516_N	S10_N	Normal	Female	neg	PT_S2_Cyp4a14	PT S2
Sample.10_VX516_N.TTGTGTTTCACGGGAA-1	18909	4551	18.4145	10_VX516_N	S10_N	Normal	Female	neg	PT_S2_Cyp4a14	PT S2
Sample.10_VX516_N.GACTGATCACTTCATT-1	18900	4496	8.40741	10_VX516_N	S10_N	Normal	Female	neg	PT_S1S2_Miox	PT S1/S2
Sample.10_VX516_N.ACACCAATCATTGTGG-1	18885	4392	13.9688	10_VX516_N	S10_N	Normal	Female	neg	PT_S1_Slc5a2	PT S1-Slc5a2
Sample.10_VX516_N.AGACACTAGCAATAGT-1	18852	4254	2.58328	10_VX516_N	S10_N	Normal	Female	neg	PT_S1S2_Miox	PT S1/S2
Sample.10_VX516_N.AACCAACTCAGTGTGT-1	18730	3971	5.53123	10_VX516_N	S10_N	Normal	Female	neg	Uroepithelium_Upk3a	Uroepi-Upk3a
Sample.10_VX516_N.GCAGCCATCACAGTGT-1	18805	4605	5.84419	10_VX516_N	S10_N	Normal	Female	neg	PT_S1_Slc5a2	PT S1-Slc5a2
Sample.10_VX516_N.TTCCTAATCAGCACCG-1	18859	4416	12.4821	10_VX516_N	S10_N	Normal	Female	neg	PT_S1_Slc5a2	PT S1-Slc5a2
Sample.10_VX516_N.CATCGGGTCGCTGTTC-1	18851	3937	14.482	10_VX516_N	S10_N	Normal	Female	neg	PT_S2_Cyp4a14	PT S2
Sample.10_VX516_N.CTTAGGACAATTCTTC-1	18844	4577	8.13522	10_VX516_N	S10_N	Normal	Female	neg	PT_S2_Cyp4a14	PT S2
Sample.10_VX516_N.CAGATCAAGGCACAAC-1	18806	4267	17.3562	10_VX516_N	S10_N	Normal	Female	neg	PT_S2_Cyp4a14	PT S2
Sample.10_VX516_N.GTTCTATTCAGGAGAC-1	18776	4610	8.19663	10_VX516_N	S10_N	Normal	Female	neg	PT_S1_Slc5a2	PT S1-Slc5a2
Sample.10_VX516_N.TCCGAAAAGTCTCCTC-1	18789	4051	15.3388	10_VX516_N	S10_N	Normal	Female	neg	PT_S3_Slc7a12	PT S3
Sample.10_VX516_N.CTCTGGTTCGTCTAAG-1	18824	4412	11.6235	10_VX516_N	S10_N	Normal	Female	neg	PT_S3_Slc7a12	PT S3
Sample.10_VX516_N.ACTTATCAGCATATGA-1	18782	4236	10.6591	10_VX516_N	S10_N	Normal	Female	neg	PT_S2_Cyp4a14	PT S2
Sample.10_VX516_N.GTAAGTCAGGTCCCTG-1	18772	4278	16.9188	10_VX516_N	S10_N	Normal	Female	neg	PT_S1S2_Miox	PT S1/S2
Sample.10_VX516_N.TTCCTTCAGGGCCCTT-1	18786	4397	15.7245	10_VX516_N	S10_N	Normal	Female	neg	PT_S1_Slc5a2	PT S1-Slc5a2
Sample.10_VX516_N.CAGGGCTGTATGGGAC-1	18758	4524	8.22049	10_VX516_N	S10_N	Normal	Female	neg	Uroepithelium_Upk3a	Uroepi-Upk3a
Sample.10_VX516_N.TCAGTGAGTCGATTAC-1	18729	4400	8.15313	10_VX516_N	S10_N	Normal	Female	neg	PT_S1S2_Miox	PT S1/S2
Sample.10_VX516_N.AGTACTGAGGTCGTCC-1	18753	4349	19.8048	10_VX516_N	S10_N	Normal	Female	neg	PT_S1S2_Miox	PT S1/S2
Sample.10_VX516_N.CACATGATCTGAGGTT-1	18729	4005	7.18672	10_VX516_N	S10_N	Normal	Female	neg	PT_S2_Cyp4a14	PT S2
Sample.10_VX516_N.CAGATACTCCTTCTGG-1	18735	4329	19.0552	10_VX516_N	S10_N	Normal	Female	neg	PT_S2_Cyp4a14	PT S2
Sample.10_VX516_N.TCAAGACGTCCACAGC-1	18757	4041	15.4716	10_VX516_N	S10_N	Normal	Female	neg	PT_S2_Cyp4a14	PT S2
Sample.10_VX516_N.GATTCTTAGTTACGAA-1	18677	4390	13.9798	10_VX516_N	S10_N	Normal	Female	neg	PT_S1_Slc5a2	PT S1-Slc5a2
Sample.10_VX516_N.AATGGAACATTGACTG-1	18650	3875	12.8365	10_VX516_N	S10_N	Normal	Female	neg	Immune_Contaminant	Immune_Contaminant
Sample.10_VX516_N.AGGTCTAGTTCGAGCC-1	18702	4546	9.63533	10_VX516_N	S10_N	Normal	Female	neg	PT_S1S2_Miox	PT S1/S2
Sample.10_VX516_N.CTCATGCTCAAAGACA-1	18723	4308	9.68862	10_VX516_N	S10_N	Normal	Female	neg	PT_S2_Cyp4a14	PT S2
Sample.10_VX516_N.ACCCTCATCTGCGGCA-1	18700	4070	11.4171	10_VX516_N	S10_N	Normal	Female	neg	PT_S1_Slc5a2	PT S1-Slc5a2
Sample.10_VX516_N.TCCTTTCGTATCCTCC-1	18643	4078	17.4221	10_VX516_N	S10_N	Normal	Female	neg	PT_S1S2_Miox	PT S1/S2
Sample.10_VX516_N.TCATACTCATAGTCGT-1	18688	4488	18.1614	10_VX516_N	S10_N	Normal	Female	neg	PT_S2_Cyp4a14	PT S2
Sample.10_VX516_N.GGAGCAATCGGCATAT-1	18682	4477	14.6451	10_VX516_N	S10_N	Normal	Female	neg	PT_S2_Cyp4a14	PT S2
Sample.10_VX516_N.GTGCTTCCACACAGAG-1	18668	4055	13.7508	10_VX516_N	S10_N	Normal	Female	neg	PT_S2_Cyp4a14	PT S2
Sample.10_VX516_N.CGGAACCTCCACTGAA-1	18645	4459	12.7165	10_VX516_N	S10_N	Normal	Female	neg	PT_S1S2_Miox	PT S1/S2
Sample.10_VX516_N.CTTCTAAAGTAAGAGG-1	18647	4353	16.3726	10_VX516_N	S10_N	Normal	Female	neg	PT_S1S2_Miox	PT S1/S2
Sample.10_VX516_N.TGTTGGAGTAGAGGAA-1	18591	4190	17.1911	10_VX516_N	S10_N	Normal	Female	neg	IC_Atp6v1g3	IC
Sample.10_VX516_N.CCCATTGAGGCAGCTA-1	18655	3857	19.4103	10_VX516_N	S10_N	Normal	Female	neg	PT_S2_Cyp4a14	PT S2
Sample.10_VX516_N.AACCATGGTCTACGAT-1	18656	4348	6.21784	10_VX516_N	S10_N	Normal	Female	neg	PT_S1S2_Miox	PT S1/S2
Sample.10_VX516_N.GTGATGTAGTACTGGG-1	18623	4185	17.822	10_VX516_N	S10_N	Normal	Female	neg	PT_S1S2_Miox	PT S1/S2
Sample.10_VX516_N.AAGTACCAGGCGCTTC-1	18590	4385	16.4282	10_VX516_N	S10_N	Normal	Female	neg	IC_Atp6v1g3	IC
Sample.10_VX516_N.GAGGCCTTCGCACTCT-1	18620	4195	13.2546	10_VX516_N	S10_N	Normal	Female	neg	PT_S2_Cyp4a14	PT S2
Sample.10_VX516_N.CTAAGTGTCGTGGACC-1	18616	4540	8.02535	10_VX516_N	S10_N	Normal	Female	neg	PT_S2_Cyp4a14	PT S2
Sample.10_VX516_N.CTGCAGGCATAGGTTC-1	18544	4187	6.87015	10_VX516_N	S10_N	Normal	Female	neg	Uroepithelium_Upk3a	Uroepi-Upk3a
Sample.10_VX516_N.ACATGCATCGCCCAGA-1	18597	4501	9.29182	10_VX516_N	S10_N	Normal	Female	neg	PT_S2_Cyp4a14	PT S2
Sample.10_VX516_N.ACCACAAAGTTTGAGA-1	18515	4471	10.2998	10_VX516_N	S10_N	Normal	Female	neg	IC_Atp6v1g3	IC
Sample.10_VX516_N.GCACGTGGTCGACGCT-1	18598	4486	8.99021	10_VX516_N	S10_N	Normal	Female	neg	PT_S1_Slc5a2	PT S1-Slc5a2
Sample.10_VX516_N.CTCCCTCTCAATGCAC-1	18550	4484	5.57951	10_VX516_N	S10_N	Normal	Female	neg	PT_S2_Cyp4a14	PT S2
Sample.10_VX516_N.CAATTTCAGTAAGAGG-1	18389	4038	7.35766	10_VX516_N	S10_N	Normal	Female	neg	IC_Atp6v1g3	IC
Sample.10_VX516_N.CCCTCTCAGGATATAC-1	18532	4596	6.46449	10_VX516_N	S10_N	Normal	Female	neg	PT_S2_Cyp4a14	PT S2
Sample.10_VX516_N.CATGAGTCATTCTTCA-1	18504	4687	3.68569	10_VX516_N	S10_N	Normal	Female	neg	PT_S1_Slc5a2	PT S1-Slc5a2
Sample.10_VX516_N.GCATTAGTCTCCAATT-1	18557	4291	12.0009	10_VX516_N	S10_N	Normal	Female	neg	PT_S2_Cyp4a14	PT S2
Sample.10_VX516_N.CACAGGCCATACCGTA-1	18498	4989	9.59563	10_VX516_N	S10_N	Normal	Female	neg	Unidentified_PT	Unidentified_PT
Sample.10_VX516_N.GGGCTCACACGTCGGT-1	18538	4003	10.1683	10_VX516_N	S10_N	Normal	Female	neg	PT_S2_Cyp4a14	PT S2
Sample.10_VX516_N.CTGCGAGCACCACATA-1	18533	4522	6.70696	10_VX516_N	S10_N	Normal	Female	neg	PT_S1_Slc5a2	PT S1-Slc5a2
Sample.10_VX516_N.GGTTAACTCCAAGCTA-1	18542	4703	5.44709	10_VX516_N	S10_N	Normal	Female	neg	PT_S1_Slc5a2	PT S1-Slc5a2
Sample.10_VX516_N.ACTATTCGTCCTACGG-1	18541	3992	11.9411	10_VX516_N	S10_N	Normal	Female	neg	PT_S2_Cyp4a14	PT S2
Sample.10_VX516_N.TGCTGAAAGTAGACAT-1	18516	3982	11.4496	10_VX516_N	S10_N	Normal	Female	neg	PT_S2_Cyp4a14	PT S2
Sample.10_VX516_N.TCGGATACATCGGAGA-1	18499	3953	4.79485	10_VX516_N	S10_N	Normal	Female	neg	PT_S2_Cyp4a14	PT S2
Sample.10_VX516_N.TCATTCAAGCACGATG-1	18520	4394	11.9114	10_VX516_N	S10_N	Normal	Female	neg	PT_S1S2_Miox	PT S1/S2
Sample.10_VX516_N.CTGGACGCAGATTCGT-1	18522	4300	15.5383	10_VX516_N	S10_N	Normal	Female	neg	PT_S1_Slc5a2	PT S1-Slc5a2
Sample.10_VX516_N.ACATCCCAGTGAATAC-1	18503	4067	12.9547	10_VX516_N	S10_N	Normal	Female	neg	PT_S2_Cyp4a14	PT S2
Sample.10_VX516_N.TAAGTCGGTACGTTCA-1	18438	3316	14.622	10_VX516_N	S10_N	Normal	Female	neg	PT_S3_Slc7a12	PT S3
Sample.10_VX516_N.AGTAACCAGAGCTGCA-1	18492	4427	11.8159	10_VX516_N	S10_N	Normal	Female	neg	PT_S1_Slc5a2	PT S1-Slc5a2
Sample.10_VX516_N.AGACACTCACTAACCA-1	18480	4157	17.9383	10_VX516_N	S10_N	Normal	Female	neg	PT_S2_Cyp4a14	PT S2
Sample.10_VX516_N.ATCTCTAGTGGTTTAC-1	18488	4297	12.7867	10_VX516_N	S10_N	Normal	Female	neg	PT_S1_Slc5a2	PT S1-Slc5a2
Sample.10_VX516_N.TCTTGCGTCACCTTAT-1	18468	4599	8.799	10_VX516_N	S10_N	Normal	Female	neg	PT_S1S2_Miox	PT S1/S2
Sample.10_VX516_N.GCTGCAGGTACTCGTA-1	18446	3873	10.3003	10_VX516_N	S10_N	Normal	Female	neg	PT_S1S2_Miox	PT S1/S2
Sample.10_VX516_N.TCCTGCAGTTGCTTGA-1	18462	3979	15.67	10_VX516_N	S10_N	Normal	Female	neg	PT_S1_Slc5a2	PT S1-Slc5a2
Sample.10_VX516_N.CTCTCAGAGAGAGGGC-1	18409	3914	14.2702	10_VX516_N	S10_N	Normal	Female	neg	PT_S2_Cyp4a14	PT S2
Sample.10_VX516_N.TAGCACAAGGAGTCTG-1	18405	4759	8.55202	10_VX516_N	S10_N	Normal	Female	neg	PT_S1_Slc5a2	PT S1-Slc5a2
Sample.10_VX516_N.TTTATGCCAACGACTT-1	18401	4046	8.38541	10_VX516_N	S10_N	Normal	Female	neg	PT_S2_Cyp4a14	PT S2
Sample.10_VX516_N.TCCTCGAAGGCCTTGC-1	18366	3599	6.79516	10_VX516_N	S10_N	Normal	Female	neg	PT_S3_Slc7a12	PT S3
Sample.10_VX516_N.ATCGGCGAGTATCCTG-1	18352	4283	16.6576	10_VX516_N	S10_N	Normal	Female	neg	IC_Atp6v1g3	IC
Sample.10_VX516_N.CTCCCAACAATACCTG-1	18388	4392	19.4855	10_VX516_N	S10_N	Normal	Female	neg	PT_S1S2_Miox	PT S1/S2
Sample.10_VX516_N.GGGAGATTCTATCACT-1	18376	4312	12.081	10_VX516_N	S10_N	Normal	Female	neg	PT_S1S2_Miox	PT S1/S2
Sample.10_VX516_N.CTGTACCTCAGCATTG-1	18342	4317	9.75357	10_VX516_N	S10_N	Normal	Female	neg	PT_S2_Cyp4a14	PT S2
Sample.10_VX516_N.GAATCGTTCAATCCGA-1	18346	4433	12.1607	10_VX516_N	S10_N	Normal	Female	neg	PT_S2_Cyp4a14	PT S2
Sample.10_VX516_N.TTACCATAGCATCTTG-1	18333	4492	5.19828	10_VX516_N	S10_N	Normal	Female	neg	PT_S2_Cyp4a14	PT S2
Sample.10_VX516_N.GACTCAAAGCGTCAGA-1	18337	4335	12.5702	10_VX516_N	S10_N	Normal	Female	neg	PT_S1_Slc5a2	PT S1-Slc5a2
Sample.10_VX516_N.GCGAGAATCGATAACC-1	18313	4336	16.0542	10_VX516_N	S10_N	Normal	Female	neg	PT_S2_Cyp4a14	PT S2
Sample.10_VX516_N.TTTACTGGTATACCCA-1	18331	4267	8.55382	10_VX516_N	S10_N	Normal	Female	neg	PT_S2_Cyp4a14	PT S2
Sample.10_VX516_N.GCTTCACCACAGCGCT-1	18345	3937	12.0087	10_VX516_N	S10_N	Normal	Female	neg	PT_S2_Cyp4a14	PT S2
Sample.10_VX516_N.TCCATGCAGGACCCAA-1	18334	4179	14.2249	10_VX516_N	S10_N	Normal	Female	neg	PT_S2_Cyp4a14	PT S2
Sample.10_VX516_N.AGCGATTTCCGTGCGA-1	18315	3867	6.33907	10_VX516_N	S10_N	Normal	Female	neg	PT_S2_Cyp4a14	PT S2
Sample.10_VX516_N.TAGATCGCACAATGAA-1	18302	4634	8.96623	10_VX516_N	S10_N	Normal	Female	neg	PT_S1_Slc5a2	PT S1-Slc5a2
Sample.10_VX516_N.TTGCATTCACAATGCT-1	18328	4360	12.2545	10_VX516_N	S10_N	Normal	Female	neg	PT_S2_Cyp4a14	PT S2
Sample.10_VX516_N.ATCGTGATCAACACGT-1	18285	4445	14.2685	10_VX516_N	S10_N	Normal	Female	neg	PT_S1S2_Miox	PT S1/S2
Sample.10_VX516_N.CGTCCATAGTCGCCAC-1	18233	4489	1.53568	10_VX516_N	S10_N	Normal	Female	neg	DCT_Calb1	DCT-Calb1
Sample.10_VX516_N.GATAGAACACATACGT-1	18308	4137	19.4451	10_VX516_N	S10_N	Normal	Female	neg	PT_S2_Cyp4a14	PT S2
Sample.10_VX516_N.CTTGAGAAGAGGTCAC-1	18295	3848	19.9235	10_VX516_N	S10_N	Normal	Female	neg	PT_S2_Cyp4a14	PT S2
Sample.10_VX516_N.TCCATGCAGACGCCAA-1	18256	4351	11.0484	10_VX516_N	S10_N	Normal	Female	neg	PT_S1S2_Miox	PT S1/S2
Sample.10_VX516_N.TTACGTTAGGTTCTAC-1	18260	4217	16.8018	10_VX516_N	S10_N	Normal	Female	neg	PT_S2_Cyp4a14	PT S2
Sample.10_VX516_N.TCACTATGTGTGAATA-1	18262	4366	12.9668	10_VX516_N	S10_N	Normal	Female	neg	PT_S1S2_Miox	PT S1/S2
Sample.10_VX516_N.CTAGACAGTATGAGAT-1	18186	4577	12.4436	10_VX516_N	S10_N	Normal	Female	neg	PT_S3_Slc7a12	PT S3
Sample.10_VX516_N.TTCAGGAGTGTTCGAT-1	18190	4141	8.74656	10_VX516_N	S10_N	Normal	Female	neg	PT_S1S2_Miox	PT S1/S2
Sample.10_VX516_N.TCACTATTCTGTGCTC-1	18183	4802	14.3871	10_VX516_N	S10_N	Normal	Female	neg	IC_Atp6v1g3	IC
Sample.10_VX516_N.GATGACTGTGAAAGTT-1	18181	4212	13.9596	10_VX516_N	S10_N	Normal	Female	neg	PT_S1_Slc5a2	PT S1-Slc5a2
Sample.10_VX516_N.TGATGCACAAATAAGC-1	18210	4083	18.8248	10_VX516_N	S10_N	Normal	Female	neg	PT_S2_Cyp4a14	PT S2
Sample.10_VX516_N.CTACATTAGCGGTAAC-1	18214	4363	9.72878	10_VX516_N	S10_N	Normal	Female	neg	PT_S2_Cyp4a14	PT S2
Sample.10_VX516_N.CATGCGGCACTAACGT-1	18162	4309	18.8746	10_VX516_N	S10_N	Normal	Female	neg	PT_S1_Slc5a2	PT S1-Slc5a2
Sample.10_VX516_N.TAGCACACAGCAGTAG-1	18175	4088	13.0839	10_VX516_N	S10_N	Normal	Female	neg	PT_S2_Cyp4a14	PT S2
Sample.10_VX516_N.TGCACGGTCAGAGCAG-1	18151	3612	18.2139	10_VX516_N	S10_N	Normal	Female	neg	PT_S3_Slc7a12	PT S3
Sample.10_VX516_N.CATGCCTAGAGGTTTA-1	18163	4217	13.3293	10_VX516_N	S10_N	Normal	Female	neg	PT_S2_Cyp4a14	PT S2
Sample.10_VX516_N.CGAGGAAAGGGCAATC-1	18133	3843	8.39905	10_VX516_N	S10_N	Normal	Female	neg	PT_S2_Cyp4a14	PT S2
Sample.10_VX516_N.ACTGCAAAGACTCCGC-1	18106	4185	19.8608	10_VX516_N	S10_N	Normal	Female	neg	Uroepithelium_Upk3a	Uroepi-Upk3a
Sample.10_VX516_N.CTACAGACATGGGATG-1	18014	3681	7.97713	10_VX516_N	S10_N	Normal	Female	neg	PT_S3_Slc7a12	PT S3
Sample.10_VX516_N.CTTTCGGCAAGAAATC-1	18097	4281	11.9136	10_VX516_N	S10_N	Normal	Female	neg	PT_S1S2_Miox	PT S1/S2
Sample.10_VX516_N.ATCCACCCAAACCGGA-1	18093	4265	7.01376	10_VX516_N	S10_N	Normal	Female	neg	PT_S1_Slc5a2	PT S1-Slc5a2
Sample.10_VX516_N.CATTTCATCCCAGGAC-1	18056	4776	6.42446	10_VX516_N	S10_N	Normal	Female	neg	LOH_Slc12a1	LOH-Slc12a1
Sample.10_VX516_N.TCATGGATCACATACG-1	18063	3718	18.8562	10_VX516_N	S10_N	Normal	Female	neg	IC_Atp6v1g3	IC
Sample.10_VX516_N.AAGCGAGAGGGATCGT-1	17966	3851	18.3513	10_VX516_N	S10_N	Normal	Female	neg	PT_S3_Slc7a12	PT S3
Sample.10_VX516_N.GACTCAAGTAGAGATT-1	18084	4408	17.933	10_VX516_N	S10_N	Normal	Female	neg	PT_S2_Cyp4a14	PT S2
Sample.10_VX516_N.ACTATCTCATTCACCC-1	18058	4378	6.00288	10_VX516_N	S10_N	Normal	Female	neg	PT_S2_Cyp4a14	PT S2
Sample.10_VX516_N.ATTGGGTAGTGCCGAA-1	18035	4179	11.8547	10_VX516_N	S10_N	Normal	Female	neg	PT_S2_Cyp4a14	PT S2
Sample.10_VX516_N.TGCTTGCAGGAAAGAC-1	18054	4023	13.2436	10_VX516_N	S10_N	Normal	Female	neg	PT_S2_Cyp4a14	PT S2
Sample.10_VX516_N.CAGAGCCCAGGCACTC-1	18021	4357	2.21963	10_VX516_N	S10_N	Normal	Female	neg	PT_S1S2_Miox	PT S1/S2
Sample.10_VX516_N.TCTATACAGGACCCAA-1	17996	4476	7.47388	10_VX516_N	S10_N	Normal	Female	neg	PT_S1_Slc5a2	PT S1-Slc5a2
Sample.10_VX516_N.ATTGGGTTCTTCACGC-1	18053	4157	17.5096	10_VX516_N	S10_N	Normal	Female	neg	PT_S2_Cyp4a14	PT S2
Sample.10_VX516_N.GCCTGTTTCTCTTCAA-1	18045	4196	14.7797	10_VX516_N	S10_N	Normal	Female	neg	PT_S1S2_Miox	PT S1/S2
Sample.10_VX516_N.AATCGTGGTGGTGATG-1	18040	3908	13.7417	10_VX516_N	S10_N	Normal	Female	neg	PT_S2_Cyp4a14	PT S2
Sample.10_VX516_N.CTACCCACAAGGCCTC-1	18012	4234	19.7313	10_VX516_N	S10_N	Normal	Female	neg	PT_S1_Slc5a2	PT S1-Slc5a2
Sample.10_VX516_N.ATCTTCATCGACACCG-1	18017	4627	4.30149	10_VX516_N	S10_N	Normal	Female	neg	PT_S1_Slc5a2	PT S1-Slc5a2
Sample.10_VX516_N.ACGTCCTAGGGATCGT-1	18007	3764	17.8542	10_VX516_N	S10_N	Normal	Female	neg	PT_S2_Cyp4a14	PT S2
Sample.10_VX516_N.TCTCAGCGTGTCTCCT-1	18010	4470	10.0444	10_VX516_N	S10_N	Normal	Female	neg	PT_S1_Slc5a2	PT S1-Slc5a2
Sample.10_VX516_N.CATTCTAGTGATGGCA-1	17996	4127	14.6255	10_VX516_N	S10_N	Normal	Female	neg	PT_S1S2_Miox	PT S1/S2
Sample.10_VX516_N.GTAATCGCATGGGTTT-1	17975	4482	13.096	10_VX516_N	S10_N	Normal	Female	neg	PT_S1_Slc5a2	PT S1-Slc5a2
Sample.10_VX516_N.CTGGCAGTCCTCTCGA-1	17991	4047	18.5482	10_VX516_N	S10_N	Normal	Female	neg	PT_S2_Cyp4a14	PT S2
Sample.10_VX516_N.TGATGCACAGAGCGTA-1	17941	3732	16.9333	10_VX516_N	S10_N	Normal	Female	neg	PT_S2_Cyp4a14	PT S2
Sample.10_VX516_N.TTTCAGTAGGACAGTC-1	17924	3922	3.78822	10_VX516_N	S10_N	Normal	Female	neg	Uroepithelium_Upk3a	Uroepi-Upk3a
Sample.10_VX516_N.GACCCAGTCTTACGGA-1	17879	4257	9.82158	10_VX516_N	S10_N	Normal	Female	neg	IC_Atp6v1g3	IC
Sample.10_VX516_N.TCAGTCCAGTTGTAGA-1	17930	4031	12.7775	10_VX516_N	S10_N	Normal	Female	neg	PT_S1S2_Miox	PT S1/S2
Sample.10_VX516_N.TCCCAGTAGCGGATCA-1	17911	3736	5.97398	10_VX516_N	S10_N	Normal	Female	neg	PT_S3_Slc7a12	PT S3
Sample.10_VX516_N.GTCATTTCATGAAAGT-1	17864	4010	12.8023	10_VX516_N	S10_N	Normal	Female	neg	PT_S3_Slc7a12	PT S3
Sample.10_VX516_N.CGAGAAGAGCCTGAGA-1	17897	3678	13.6839	10_VX516_N	S10_N	Normal	Female	neg	PT_S2_Cyp4a14	PT S2
Sample.10_VX516_N.TTCCTAAAGTAGCTCT-1	17861	4051	14.988	10_VX516_N	S10_N	Normal	Female	neg	PT_S3_Slc7a12	PT S3
Sample.10_VX516_N.GGGTCTGCACGCTATA-1	17887	4421	12.8529	10_VX516_N	S10_N	Normal	Female	neg	PT_S2_Cyp4a14	PT S2
Sample.10_VX516_N.CTATCCGCAGCGATTT-1	17885	4100	10.9309	10_VX516_N	S10_N	Normal	Female	neg	PT_S2_Cyp4a14	PT S2
Sample.10_VX516_N.ACGGGTCTCTCTGGTC-1	17863	4258	5.24548	10_VX516_N	S10_N	Normal	Female	neg	PT_S2_Cyp4a14	PT S2
Sample.10_VX516_N.TTCTGTAAGATACATG-1	17746	4148	14.5047	10_VX516_N	S10_N	Normal	Female	neg	Uroepithelium_Upk3a	Uroepi-Upk3a
Sample.10_VX516_N.CGATGGCCACATGAAA-1	17853	4086	14.3953	10_VX516_N	S10_N	Normal	Female	neg	PT_S2_Cyp4a14	PT S2
Sample.10_VX516_N.TCATGAGGTTGCTAGT-1	17855	4158	7.22487	10_VX516_N	S10_N	Normal	Female	neg	PT_S1S2_Miox	PT S1/S2
Sample.10_VX516_N.CAGATACCACTGGACC-1	17823	4044	15.2668	10_VX516_N	S10_N	Normal	Female	neg	PT_S2_Cyp4a14	PT S2
Sample.10_VX516_N.CTGGTCTTCTTTGCAT-1	17795	4367	12.3799	10_VX516_N	S10_N	Normal	Female	neg	PT_S1_Slc5a2	PT S1-Slc5a2
Sample.10_VX516_N.CTCAGAATCTCGTGAA-1	17823	3759	12.54	10_VX516_N	S10_N	Normal	Female	neg	PT_S2_Cyp4a14	PT S2
Sample.10_VX516_N.ACTCTCGCACGAGGTA-1	17766	4153	16.8637	10_VX516_N	S10_N	Normal	Female	neg	IC_Atp6v1g3	IC
Sample.10_VX516_N.GTCATGATCTTTACAC-1	17811	4268	12.0431	10_VX516_N	S10_N	Normal	Female	neg	PT_S1_Slc5a2	PT S1-Slc5a2
Sample.10_VX516_N.ACACAGTTCACCTCGT-1	17767	4627	9.00546	10_VX516_N	S10_N	Normal	Female	neg	PT_S1_Slc5a2	PT S1-Slc5a2
Sample.10_VX516_N.CAGATACTCCCTCTAG-1	17790	4402	11.8156	10_VX516_N	S10_N	Normal	Female	neg	PT_S1_Slc5a2	PT S1-Slc5a2
Sample.10_VX516_N.GGTGTCGGTTTCTTAC-1	17790	4265	6.94772	10_VX516_N	S10_N	Normal	Female	neg	PT_S1_Slc5a2	PT S1-Slc5a2
Sample.10_VX516_N.ACTTAGGTCCAGCCTT-1	17804	4313	14.1822	10_VX516_N	S10_N	Normal	Female	neg	PT_S1_Slc5a2	PT S1-Slc5a2
Sample.10_VX516_N.GTCATGAAGCCAGAGT-1	17795	4152	9.67688	10_VX516_N	S10_N	Normal	Female	neg	PT_S1S2_Miox	PT S1/S2
Sample.10_VX516_N.CCAATTTCAGCTATAC-1	17740	4344	9.07554	10_VX516_N	S10_N	Normal	Female	neg	IC_Atp6v1g3	IC
Sample.10_VX516_N.AGACAAACATTAAAGG-1	17788	4272	15.949	10_VX516_N	S10_N	Normal	Female	neg	PT_S1_Slc5a2	PT S1-Slc5a2
Sample.10_VX516_N.GTTGCGGCAGAGGACT-1	17758	4066	6.30139	10_VX516_N	S10_N	Normal	Female	neg	PT_S1_Slc5a2	PT S1-Slc5a2
Sample.10_VX516_N.AGTCTCCAGGTCCCTG-1	17762	3828	10.697	10_VX516_N	S10_N	Normal	Female	neg	PT_S2_Cyp4a14	PT S2
Sample.10_VX516_N.CACGAATTCATGGAGG-1	17785	4161	17.8746	10_VX516_N	S10_N	Normal	Female	neg	PT_S2_Cyp4a14	PT S2
Sample.10_VX516_N.CCCAACTCATGAGAAT-1	17748	4551	3.0595	10_VX516_N	S10_N	Normal	Female	neg	PT_S1_Slc5a2	PT S1-Slc5a2
Sample.10_VX516_N.TAGGGTTAGTCTCGTA-1	17737	3818	13.7171	10_VX516_N	S10_N	Normal	Female	neg	PT_S2_Cyp4a14	PT S2
Sample.10_VX516_N.TGAGGAGTCCGGTTCT-1	17720	4143	13.7528	10_VX516_N	S10_N	Normal	Female	neg	PT_S3_Slc7a12	PT S3
Sample.10_VX516_N.TTACTGTTCGGCTTGG-1	17739	4416	9.31845	10_VX516_N	S10_N	Normal	Female	neg	Uroepithelium_Krt19	Uroepi-Krt19
Sample.10_VX516_N.AAACGCTCACGTCATA-1	17697	4344	11.4878	10_VX516_N	S10_N	Normal	Female	neg	PT_S1_Slc5a2	PT S1-Slc5a2
Sample.10_VX516_N.AATTTCCTCGCAGTGC-1	17698	3833	7.78619	10_VX516_N	S10_N	Normal	Female	neg	PT_S3_Slc7a12	PT S3
Sample.10_VX516_N.ACGTAACAGATGGGCT-1	17729	4481	12.8321	10_VX516_N	S10_N	Normal	Female	neg	PT_S2_Cyp4a14	PT S2
Sample.10_VX516_N.GCGGAAACAGTTCTAG-1	17749	4261	14.5022	10_VX516_N	S10_N	Normal	Female	neg	PT_S1_Slc5a2	PT S1-Slc5a2
Sample.10_VX516_N.AGGCATTAGAGGCCAT-1	17724	4079	4.66599	10_VX516_N	S10_N	Normal	Female	neg	PT_S1S2_Miox	PT S1/S2
Sample.10_VX516_N.TGGGAGATCCCATACC-1	17715	4020	17.1437	10_VX516_N	S10_N	Normal	Female	neg	PT_S2_Cyp4a14	PT S2
Sample.10_VX516_N.GGATGTTGTCACATTG-1	17679	4659	1.74784	10_VX516_N	S10_N	Normal	Female	neg	DCT_Calb1	DCT-Calb1
Sample.10_VX516_N.TCCCAGTCATTGACCA-1	17693	4424	6.91234	10_VX516_N	S10_N	Normal	Female	neg	PT_S2_Cyp4a14	PT S2
Sample.10_VX516_N.CGAGTGCCAATTGCCA-1	17664	4669	6.64062	10_VX516_N	S10_N	Normal	Female	neg	PT_S1S2_Miox	PT S1/S2
Sample.10_VX516_N.TCTGCCATCTTAGCTT-1	17716	4190	12.9149	10_VX516_N	S10_N	Normal	Female	neg	PT_S1_Slc5a2	PT S1-Slc5a2
Sample.10_VX516_N.CGGGACTGTGAACCGA-1	17665	4228	13.2918	10_VX516_N	S10_N	Normal	Female	neg	IC_Atp6v1g3	IC
Sample.10_VX516_N.TCTTTGATCGATTCCC-1	17666	3949	19.0083	10_VX516_N	S10_N	Normal	Female	neg	PT_S3_Slc7a12	PT S3
Sample.10_VX516_N.TTCTAACTCTTTCCGG-1	17709	4236	11.3615	10_VX516_N	S10_N	Normal	Female	neg	PT_S1_Slc5a2	PT S1-Slc5a2
Sample.10_VX516_N.CACTTCGAGTGTTCCA-1	17652	4330	17.1369	10_VX516_N	S10_N	Normal	Female	neg	Immune_Contaminant	Immune_Contaminant
Sample.10_VX516_N.CTCCAACGTACGACTT-1	17443	4484	10.8296	10_VX516_N	S10_N	Normal	Female	neg	Fibroblast_Dcn	Fib
Sample.10_VX516_N.GCTGAATCATAGTCAC-1	17673	4330	13.3141	10_VX516_N	S10_N	Normal	Female	neg	PT_S2_Cyp4a14	PT S2
Sample.10_VX516_N.GCCAACGCATGTGTCA-1	17683	4312	19.7195	10_VX516_N	S10_N	Normal	Female	neg	PT_S1_Slc5a2	PT S1-Slc5a2
Sample.10_VX516_N.TATCTGTCACGCGTGT-1	17668	4547	15.7573	10_VX516_N	S10_N	Normal	Female	neg	PT_S1_Slc5a2	PT S1-Slc5a2
Sample.10_VX516_N.AGACAGGAGTTGAATG-1	17652	4491	5.44414	10_VX516_N	S10_N	Normal	Female	neg	PT_S1_Slc5a2	PT S1-Slc5a2
Sample.10_VX516_N.TTGAACGCAGAACATA-1	17656	4199	16.374	10_VX516_N	S10_N	Normal	Female	neg	PT_S2_Cyp4a14	PT S2
Sample.10_VX516_N.TAAGCCAGTCACAATC-1	17645	4316	8.56333	10_VX516_N	S10_N	Normal	Female	neg	PT_S1_Slc5a2	PT S1-Slc5a2
Sample.10_VX516_N.CGTCCATTCTTGCGCT-1	17641	4256	10.7477	10_VX516_N	S10_N	Normal	Female	neg	PT_S1_Slc5a2	PT S1-Slc5a2
Sample.10_VX516_N.CTTACCGTCTATACTC-1	17630	3970	8.33806	10_VX516_N	S10_N	Normal	Female	neg	PT_S2_Cyp4a14	PT S2
Sample.10_VX516_N.ATTCACTGTGTTACTG-1	17599	3380	8.63685	10_VX516_N	S10_N	Normal	Female	neg	PT_S3_Slc7a12	PT S3
Sample.10_VX516_N.GAAGCGAAGTATGATG-1	17633	4008	15.0343	10_VX516_N	S10_N	Normal	Female	neg	PT_S2_Cyp4a14	PT S2
Sample.10_VX516_N.TCACGCTTCAAGATAG-1	17650	4153	12.1983	10_VX516_N	S10_N	Normal	Female	neg	PT_S2_Cyp4a14	PT S2
Sample.10_VX516_N.CGTGAATTCATGGTAC-1	17612	4192	4.89439	10_VX516_N	S10_N	Normal	Female	neg	PT_S2_Cyp4a14	PT S2
Sample.10_VX516_N.AAGTACCGTTGGGCCT-1	17619	4164	7.92894	10_VX516_N	S10_N	Normal	Female	neg	PT_S1_Slc5a2	PT S1-Slc5a2
Sample.10_VX516_N.TTCGCTGGTTGCATTG-1	17626	4056	14.5013	10_VX516_N	S10_N	Normal	Female	neg	PT_S2_Cyp4a14	PT S2
Sample.10_VX516_N.TCGGTCTGTATCGCAT-1	17603	4106	12.6967	10_VX516_N	S10_N	Normal	Female	neg	PT_S2_Cyp4a14	PT S2
Sample.10_VX516_N.CACGGGTGTTCCGCTT-1	17523	3688	3.09878	10_VX516_N	S10_N	Normal	Female	neg	PT_S3_Slc7a12	PT S3
Sample.10_VX516_N.ACTATGGAGGATGAGA-1	17571	4077	13.9719	10_VX516_N	S10_N	Normal	Female	neg	PT_S2_Cyp4a14	PT S2
Sample.10_VX516_N.CATAAGCGTCCACAGC-1	17550	4205	4.26211	10_VX516_N	S10_N	Normal	Female	neg	Uroepithelium_Upk3a	Uroepi-Upk3a
Sample.10_VX516_N.CCCATTGCACAAATGA-1	17590	4353	15.5941	10_VX516_N	S10_N	Normal	Female	neg	PT_S1S2_Miox	PT S1/S2
Sample.10_VX516_N.ATCACTTTCCGGTTCT-1	17576	4237	12.9552	10_VX516_N	S10_N	Normal	Female	neg	PT_S1_Slc5a2	PT S1-Slc5a2
Sample.10_VX516_N.TACCCGTCACGTGTGC-1	17560	4118	6.1959	10_VX516_N	S10_N	Normal	Female	neg	Immune_Contaminant	Immune_Contaminant
Sample.10_VX516_N.AACCTGATCAAACCCA-1	17539	4461	10.3313	10_VX516_N	S10_N	Normal	Female	neg	PT_S1S2_Miox	PT S1/S2
Sample.10_VX516_N.AGTTCCCTCTATCGGA-1	17538	4046	8.3704	10_VX516_N	S10_N	Normal	Female	neg	PT_S2_Cyp4a14	PT S2
Sample.10_VX516_N.CTCATTATCACGGAGA-1	17515	4224	14.1422	10_VX516_N	S10_N	Normal	Female	neg	PT_S2_Cyp4a14	PT S2
Sample.10_VX516_N.GTTGAACAGGAGTACC-1	17508	4251	7.09961	10_VX516_N	S10_N	Normal	Female	neg	PT_S2_Cyp4a14	PT S2
Sample.10_VX516_N.CATACAGCACTATCCC-1	17536	4155	11.6161	10_VX516_N	S10_N	Normal	Female	neg	PT_S2_Cyp4a14	PT S2
Sample.10_VX516_N.TTCGGTCTCCAATGCA-1	17549	4173	9.87521	10_VX516_N	S10_N	Normal	Female	neg	PT_S2_Cyp4a14	PT S2
Sample.10_VX516_N.AACCTTTGTTTGTGGT-1	17559	3886	14.9895	10_VX516_N	S10_N	Normal	Female	neg	PT_S1S2_Miox	PT S1/S2
Sample.10_VX516_N.CATTGTTCAAGATTGA-1	17526	4446	6.25357	10_VX516_N	S10_N	Normal	Female	neg	Uroepithelium_Upk3a	Uroepi-Upk3a
Sample.10_VX516_N.ACTTCGCGTGAATGTA-1	17473	3691	16.6485	10_VX516_N	S10_N	Normal	Female	neg	PT_S3_Slc7a12	PT S3
Sample.10_VX516_N.AACGTCAGTGAGTTGG-1	17515	4170	16.2261	10_VX516_N	S10_N	Normal	Female	neg	PT_S1_Slc5a2	PT S1-Slc5a2
Sample.10_VX516_N.TTAGGCATCTTCGTGC-1	17480	4537	6.55034	10_VX516_N	S10_N	Normal	Female	neg	PT_S1_Slc5a2	PT S1-Slc5a2
Sample.10_VX516_N.CTTCGGTTCGGCATTA-1	17507	3993	8.15674	10_VX516_N	S10_N	Normal	Female	neg	PT_S2_Cyp4a14	PT S2
Sample.10_VX516_N.CGGAACCTCTTCGGTC-1	17450	4244	5.13467	10_VX516_N	S10_N	Normal	Female	neg	DCT_Calb1	DCT-Calb1
Sample.10_VX516_N.AAAGGATTCTCCTGTG-1	17489	4186	5.30619	10_VX516_N	S10_N	Normal	Female	neg	PT_S1S2_Miox	PT S1/S2
Sample.10_VX516_N.CTATAGGGTGCATTAC-1	17516	3928	8.93469	10_VX516_N	S10_N	Normal	Female	neg	PT_S2_Cyp4a14	PT S2
Sample.10_VX516_N.CAGCAATTCCTCTCGA-1	17511	4172	11.6041	10_VX516_N	S10_N	Normal	Female	neg	PT_S2_Cyp4a14	PT S2
Sample.10_VX516_N.GCGGATCTCGGTAACT-1	17491	4145	14.7447	10_VX516_N	S10_N	Normal	Female	neg	PT_S1S2_Miox	PT S1/S2
Sample.10_VX516_N.ATCGTAGAGATTACCC-1	17487	4274	11.4371	10_VX516_N	S10_N	Normal	Female	neg	PT_S1_Slc5a2	PT S1-Slc5a2
Sample.10_VX516_N.AATGGAAAGTACCCTA-1	17453	4075	7.72933	10_VX516_N	S10_N	Normal	Female	neg	PT_S2_Cyp4a14	PT S2
Sample.10_VX516_N.AAGATAGTCCATGATG-1	17471	3825	13.2334	10_VX516_N	S10_N	Normal	Female	neg	PT_S2_Cyp4a14	PT S2
Sample.10_VX516_N.CGTAAGTTCGAACTCA-1	17429	3910	12.8636	10_VX516_N	S10_N	Normal	Female	neg	PT_S3_Slc7a12	PT S3
Sample.10_VX516_N.CATGCGGAGATAACAC-1	17454	4303	9.70551	10_VX516_N	S10_N	Normal	Female	neg	PT_S2_Cyp4a14	PT S2
Sample.10_VX516_N.GACACGCGTGCGACAA-1	17431	4299	6.80971	10_VX516_N	S10_N	Normal	Female	neg	PT_S2_Cyp4a14	PT S2
Sample.10_VX516_N.CCTTCAGTCTCAACCC-1	17425	4613	2.6571	10_VX516_N	S10_N	Normal	Female	neg	PT_S1_Slc5a2	PT S1-Slc5a2
Sample.10_VX516_N.GTCATCCTCTCCACTG-1	17388	4572	8.84518	10_VX516_N	S10_N	Normal	Female	neg	PT_S1_Slc5a2	PT S1-Slc5a2
Sample.10_VX516_N.AGCCAATTCCGTATAG-1	17412	4375	7.00092	10_VX516_N	S10_N	Normal	Female	neg	PT_S1S2_Miox	PT S1/S2
Sample.10_VX516_N.GGAATGGCAACCTAAC-1	17425	4234	13.429	10_VX516_N	S10_N	Normal	Female	neg	PT_S2_Cyp4a14	PT S2
Sample.10_VX516_N.CTGCATCTCACCGGGT-1	17410	4032	18.5755	10_VX516_N	S10_N	Normal	Female	neg	PT_S1_Slc5a2	PT S1-Slc5a2
Sample.10_VX516_N.CCCTCAAAGTTTGGCT-1	17381	4793	0.845751	10_VX516_N	S10_N	Normal	Female	neg	PT_S1_Slc5a2	PT S1-Slc5a2
Sample.10_VX516_N.GATCAGTAGATAACAC-1	17401	4193	6.43641	10_VX516_N	S10_N	Normal	Female	neg	PT_ISG_High_Ifit3	PT ISG-Hi
Sample.10_VX516_N.CTGTATTAGAGAGCGG-1	17400	4127	17.9368	10_VX516_N	S10_N	Normal	Female	neg	PT_S1_Slc5a2	PT S1-Slc5a2
Sample.10_VX516_N.TAGACCACAACCCTAA-1	17374	4229	7.82203	10_VX516_N	S10_N	Normal	Female	neg	PT_S1S2_Miox	PT S1/S2
Sample.10_VX516_N.ACCTGAAAGTTTGAGA-1	17332	4139	4.40226	10_VX516_N	S10_N	Normal	Female	neg	Uroepithelium_Upk3a	Uroepi-Upk3a
Sample.10_VX516_N.GACTCTCGTTGCTCAA-1	17364	4480	8.01659	10_VX516_N	S10_N	Normal	Female	neg	PT_S1_Slc5a2	PT S1-Slc5a2
Sample.10_VX516_N.CAGATTGTCTGGAAGG-1	17347	4032	6.67551	10_VX516_N	S10_N	Normal	Female	neg	PT_S2_Cyp4a14	PT S2
Sample.10_VX516_N.AGGGTTTGTCTGGTTA-1	17356	4241	8.82116	10_VX516_N	S10_N	Normal	Female	neg	PT_S2_Cyp4a14	PT S2
Sample.10_VX516_N.AGTACCACATGCGGTC-1	17348	4641	5.02075	10_VX516_N	S10_N	Normal	Female	neg	PT_S3_Slc7a12	PT S3
Sample.10_VX516_N.GTAGAAATCTCATAGG-1	17336	3974	6.26442	10_VX516_N	S10_N	Normal	Female	neg	PT_S2_Cyp4a14	PT S2
Sample.10_VX516_N.AACACACAGTGTCATC-1	17345	4198	14.6152	10_VX516_N	S10_N	Normal	Female	neg	PT_S2_Cyp4a14	PT S2
Sample.10_VX516_N.TCTACATGTTCAAGGG-1	17336	3937	2.0766	10_VX516_N	S10_N	Normal	Female	neg	PT_S2_Cyp4a14	PT S2
Sample.10_VX516_N.AGCCACGTCTACGCGG-1	17270	4214	19.282	10_VX516_N	S10_N	Normal	Female	neg	IC_Atp6v1g3	IC
Sample.10_VX516_N.TTCTAACCATGGGTTT-1	17333	4642	10.4021	10_VX516_N	S10_N	Normal	Female	neg	PT_S1_Slc5a2	PT S1-Slc5a2
Sample.10_VX516_N.ATTCGTTTCGAATCCA-1	17323	4072	12.088	10_VX516_N	S10_N	Normal	Female	neg	PT_S1_Slc5a2	PT S1-Slc5a2
Sample.10_VX516_N.CAGGCCAAGGGTTGCA-1	17317	3943	5.43397	10_VX516_N	S10_N	Normal	Female	neg	PT_S2_Cyp4a14	PT S2
Sample.10_VX516_N.GTTGCGGCAGCACAGA-1	17318	4354	3.95542	10_VX516_N	S10_N	Normal	Female	neg	PT_S1S2_Miox	PT S1/S2
Sample.10_VX516_N.ATCCATTCAAGCGAGT-1	17342	4147	12.438	10_VX516_N	S10_N	Normal	Female	neg	PT_S2_Cyp4a14	PT S2
Sample.10_VX516_N.AGGACTTAGTACAACA-1	17293	4328	12.0453	10_VX516_N	S10_N	Normal	Female	neg	PT_S2_Cyp4a14	PT S2
Sample.10_VX516_N.TGACTCCTCCATCTCG-1	17268	4175	9.71161	10_VX516_N	S10_N	Normal	Female	neg	PT_S2_Cyp4a14	PT S2
Sample.10_VX516_N.GTGTAACAGATTACCC-1	17263	3875	16.1328	10_VX516_N	S10_N	Normal	Female	neg	PT_S3_Slc7a12	PT S3
Sample.10_VX516_N.TCCATGCCACCGAATT-1	17287	4253	8.38202	10_VX516_N	S10_N	Normal	Female	neg	PT_S1S2_Miox	PT S1/S2
Sample.10_VX516_N.AACCACAGTCGCCACA-1	17288	4675	16.3003	10_VX516_N	S10_N	Normal	Female	neg	IC_Atp6v1g3	IC
Sample.10_VX516_N.CACGAATTCGCCGTGA-1	17276	4011	15.8312	10_VX516_N	S10_N	Normal	Female	neg	PT_S1S2_Miox	PT S1/S2
Sample.10_VX516_N.TAGGTACTCACCGGGT-1	17162	4325	10.0513	10_VX516_N	S10_N	Normal	Female	neg	Uroepithelium_Upk3a	Uroepi-Upk3a
Sample.10_VX516_N.TCCTGCAGTTTAGTCG-1	17263	4072	7.67538	10_VX516_N	S10_N	Normal	Female	neg	PT_S1S2_Miox	PT S1/S2
Sample.10_VX516_N.GATGCTAAGTTACGAA-1	17254	4179	8.51397	10_VX516_N	S10_N	Normal	Female	neg	PC_Aqp2	PC
Sample.10_VX516_N.CAACCTCAGACTACCT-1	17209	4129	10.018	10_VX516_N	S10_N	Normal	Female	neg	PT_S3_Slc7a12	PT S3
Sample.10_VX516_N.GTCTCACTCGGAGTGA-1	17253	4220	9.91132	10_VX516_N	S10_N	Normal	Female	neg	PT_S1_Slc5a2	PT S1-Slc5a2
Sample.10_VX516_N.ACCACAATCTCCACTG-1	17248	4207	9.39239	10_VX516_N	S10_N	Normal	Female	neg	PT_S1_Slc5a2	PT S1-Slc5a2
Sample.10_VX516_N.TCCTTCTTCGTAACTG-1	17219	4504	4.66926	10_VX516_N	S10_N	Normal	Female	neg	PT_S1S2_Miox	PT S1/S2
Sample.10_VX516_N.ACGTCCTGTACGAGTG-1	17224	3923	10.735	10_VX516_N	S10_N	Normal	Female	neg	PT_S1S2_Miox	PT S1/S2
Sample.10_VX516_N.GCCGATGTCAACACGT-1	17212	3849	5.78085	10_VX516_N	S10_N	Normal	Female	neg	PT_S2_Cyp4a14	PT S2
Sample.10_VX516_N.ATCTCTAAGATGGGCT-1	17196	3859	11.8283	10_VX516_N	S10_N	Normal	Female	neg	PT_S3_Slc7a12	PT S3
Sample.10_VX516_N.CTACGGGGTCACGTGC-1	17200	4099	16.7849	10_VX516_N	S10_N	Normal	Female	neg	PT_S2_Cyp4a14	PT S2
Sample.10_VX516_N.GTCGTAACATCCTATT-1	17228	4069	13.7451	10_VX516_N	S10_N	Normal	Female	neg	PT_S2_Cyp4a14	PT S2
Sample.10_VX516_N.AGATCCACACAACATC-1	17200	4262	5.36047	10_VX516_N	S10_N	Normal	Female	neg	PT_S1S2_Miox	PT S1/S2
Sample.10_VX516_N.ATGAAAGGTATGAGGC-1	17163	4419	2.41799	10_VX516_N	S10_N	Normal	Female	neg	PT_S1S2_Miox	PT S1/S2
Sample.10_VX516_N.CACAGGCCAAGACGGT-1	17216	4100	13.4119	10_VX516_N	S10_N	Normal	Female	neg	PT_S1S2_Miox	PT S1/S2
Sample.10_VX516_N.TTTGACTTCTCCAAGA-1	17191	3757	17.1601	10_VX516_N	S10_N	Normal	Female	neg	PT_S2_Cyp4a14	PT S2
Sample.10_VX516_N.AGAGAATTCGCGGACT-1	17156	4197	9.72255	10_VX516_N	S10_N	Normal	Female	neg	PT_S1S2_Miox	PT S1/S2
Sample.10_VX516_N.TTTGGAGCAGAACTTC-1	17199	4127	10.4832	10_VX516_N	S10_N	Normal	Female	neg	PT_S2_Cyp4a14	PT S2
Sample.10_VX516_N.ACTGTGAAGTCGCTAT-1	17217	3961	4.91956	10_VX516_N	S10_N	Normal	Female	neg	PT_S2_Cyp4a14	PT S2
Sample.10_VX516_N.CTCCACACATCTTTCA-1	17169	4489	6.16227	10_VX516_N	S10_N	Normal	Female	neg	PT_S1_Slc5a2	PT S1-Slc5a2
Sample.10_VX516_N.ACGGGTCAGCGACAGT-1	17197	4110	12.1068	10_VX516_N	S10_N	Normal	Female	neg	PT_S1S2_Miox	PT S1/S2
Sample.10_VX516_N.GATCAGTAGCCACCGT-1	17193	4297	9.75397	10_VX516_N	S10_N	Normal	Female	neg	PT_S1S2_Miox	PT S1/S2
Sample.10_VX516_N.ACAAAGACATTGGATC-1	17153	4152	9.90497	10_VX516_N	S10_N	Normal	Female	neg	PT_S1_Slc5a2	PT S1-Slc5a2
Sample.10_VX516_N.GAGACTTGTCGTGTTA-1	17166	3766	12.2568	10_VX516_N	S10_N	Normal	Female	neg	PT_S2_Cyp4a14	PT S2
Sample.10_VX516_N.ATACCGAGTTTCGATG-1	17168	3849	19.315	10_VX516_N	S10_N	Normal	Female	neg	PT_S2_Cyp4a14	PT S2
Sample.10_VX516_N.GCCTGTTGTCTGCATA-1	17135	4147	13.2419	10_VX516_N	S10_N	Normal	Female	neg	PT_S1_Slc5a2	PT S1-Slc5a2
Sample.10_VX516_N.GGAACCCAGTGAGCCA-1	17093	4338	6.69865	10_VX516_N	S10_N	Normal	Female	neg	PT_S1_Slc5a2	PT S1-Slc5a2
Sample.10_VX516_N.ACGATCATCGTCCTCA-1	17020	4178	12.9553	10_VX516_N	S10_N	Normal	Female	neg	PT_S3_Slc7a12	PT S3
Sample.10_VX516_N.CAAAGAAAGCGAGTCA-1	17038	4631	6.35638	10_VX516_N	S10_N	Normal	Female	neg	DCT_Calb1	DCT-Calb1
Sample.10_VX516_N.TGTCCTGTCCGTTGGG-1	17111	3743	14.1546	10_VX516_N	S10_N	Normal	Female	neg	PT_S2_Cyp4a14	PT S2
Sample.10_VX516_N.GCTTTCGGTCATAACC-1	17077	4484	19.9918	10_VX516_N	S10_N	Normal	Female	neg	IC_Atp6v1g3	IC
Sample.10_VX516_N.CATTGCCTCAGACCGC-1	17097	4168	16.0321	10_VX516_N	S10_N	Normal	Female	neg	PT_S2_Cyp4a14	PT S2
Sample.10_VX516_N.CTCAGAAGTCACTCTC-1	17097	3928	14.1662	10_VX516_N	S10_N	Normal	Female	neg	PT_S2_Cyp4a14	PT S2
Sample.10_VX516_N.GTGCTTCTCGTCGGGT-1	17093	4280	14.9652	10_VX516_N	S10_N	Normal	Female	neg	PT_S1S2_Miox	PT S1/S2
Sample.10_VX516_N.CCCTTAGAGTCGTCTA-1	17110	3977	17.7908	10_VX516_N	S10_N	Normal	Female	neg	PT_S1S2_Miox	PT S1/S2
Sample.10_VX516_N.GAGCCTGAGCAAGTCG-1	17066	3204	15.1178	10_VX516_N	S10_N	Normal	Female	neg	PT_S3_Slc7a12	PT S3
Sample.10_VX516_N.GGGTATTAGTTAACGA-1	17082	4322	10.0164	10_VX516_N	S10_N	Normal	Female	neg	PT_S1_Slc5a2	PT S1-Slc5a2
Sample.10_VX516_N.CTGGACGAGACTGGGT-1	17047	4450	9.44448	10_VX516_N	S10_N	Normal	Female	neg	PT_S3_Slc7a12	PT S3
Sample.10_VX516_N.CGGGACTGTGCCAAGA-1	17072	4073	12.6582	10_VX516_N	S10_N	Normal	Female	neg	PT_S2_Cyp4a14	PT S2
Sample.10_VX516_N.GAGACTTCAAGGTCGA-1	17054	3895	16.2308	10_VX516_N	S10_N	Normal	Female	neg	PT_S2_Cyp4a14	PT S2
Sample.10_VX516_N.ATGCGATTCGGCTTGG-1	17044	4239	6.11359	10_VX516_N	S10_N	Normal	Female	neg	Uroepithelium_Upk3a	Uroepi-Upk3a
Sample.10_VX516_N.TCTGGCTCACAACGTT-1	17068	4379	7.7865	10_VX516_N	S10_N	Normal	Female	neg	PT_S3_Slc7a12	PT S3
Sample.10_VX516_N.ATCGGCGTCGGTGTTA-1	17045	3309	19.8709	10_VX516_N	S10_N	Normal	Female	neg	PT_S3_Slc7a12	PT S3
Sample.10_VX516_N.CGAAGTTGTACAGAAT-1	17043	4084	14.9563	10_VX516_N	S10_N	Normal	Female	neg	PT_S1S2_Miox	PT S1/S2
Sample.10_VX516_N.TACCCGTAGCCTGACC-1	16949	3660	18.0778	10_VX516_N	S10_N	Normal	Female	neg	PT_S1_Slc5a2	PT S1-Slc5a2
Sample.10_VX516_N.AGCGCTGCACATTGTG-1	16976	4035	17.4305	10_VX516_N	S10_N	Normal	Female	neg	IC_Atp6v1g3	IC
Sample.10_VX516_N.GCAACATGTTCGGCTG-1	16998	3940	8.1186	10_VX516_N	S10_N	Normal	Female	neg	PT_S2_Cyp4a14	PT S2
Sample.10_VX516_N.GTATTGGAGCTCTATG-1	17030	3644	12.842	10_VX516_N	S10_N	Normal	Female	neg	PT_S2_Cyp4a14	PT S2
Sample.10_VX516_N.CCAAGCGTCTGGGTCG-1	16980	3961	16.5665	10_VX516_N	S10_N	Normal	Female	neg	PT_S2_Cyp4a14	PT S2
Sample.10_VX516_N.TTTATGCGTACGATCT-1	16915	3839	4.01419	10_VX516_N	S10_N	Normal	Female	neg	Immune_Contaminant	Immune_Contaminant
Sample.10_VX516_N.CCTCCTCCAGGTACGA-1	16998	4132	18.4845	10_VX516_N	S10_N	Normal	Female	neg	PT_S1_Slc5a2	PT S1-Slc5a2
Sample.10_VX516_N.GATTGGTAGGTGCTGA-1	16969	3897	10.8138	10_VX516_N	S10_N	Normal	Female	neg	PT_S2_Cyp4a14	PT S2
Sample.10_VX516_N.TACGCTCAGAGAGCAA-1	16955	3806	13.5299	10_VX516_N	S10_N	Normal	Female	neg	PT_S3_Slc7a12	PT S3
Sample.10_VX516_N.GCCCGAACAGACCGCT-1	16938	4302	12.8232	10_VX516_N	S10_N	Normal	Female	neg	PT_S1_Slc5a2	PT S1-Slc5a2
Sample.10_VX516_N.TCAGGGCCATGTGCCG-1	16952	4053	15.361	10_VX516_N	S10_N	Normal	Female	neg	PT_S2_Cyp4a14	PT S2
Sample.10_VX516_N.TTTACTGAGCATATGA-1	16847	4450	2.55238	10_VX516_N	S10_N	Normal	Female	neg	IC_Atp6v1g3	IC
Sample.10_VX516_N.TCCGATCAGAAGTCTA-1	16938	3858	13.2601	10_VX516_N	S10_N	Normal	Female	neg	PT_S2_Cyp4a14	PT S2
Sample.10_VX516_N.CTCTCAGGTGCCCTTT-1	16930	4424	8.21618	10_VX516_N	S10_N	Normal	Female	neg	PT_S2_Cyp4a14	PT S2
Sample.10_VX516_N.CGGGTCAAGTGCACCC-1	16924	4431	7.03143	10_VX516_N	S10_N	Normal	Female	neg	PT_S1_Slc5a2	PT S1-Slc5a2
Sample.10_VX516_N.CTGTAGACAACCGACC-1	16950	3767	10.9558	10_VX516_N	S10_N	Normal	Female	neg	PT_S2_Cyp4a14	PT S2
Sample.10_VX516_N.GAGGCAAGTATTAAGG-1	16921	3780	16.3761	10_VX516_N	S10_N	Normal	Female	neg	PT_S2_Cyp4a14	PT S2
Sample.10_VX516_N.AGGGCCTTCTCTGCCA-1	16923	3744	17.1128	10_VX516_N	S10_N	Normal	Female	neg	PT_S1S2_Miox	PT S1/S2
Sample.10_VX516_N.GACGCTGCACCGTCGA-1	16914	3702	15.632	10_VX516_N	S10_N	Normal	Female	neg	PT_S2_Cyp4a14	PT S2
Sample.10_VX516_N.ACTATCTTCCGCATAA-1	16891	4527	8.54301	10_VX516_N	S10_N	Normal	Female	neg	PT_S1S2_Miox	PT S1/S2
Sample.10_VX516_N.GCTTGGGAGTAACGTA-1	16874	3806	2.55423	10_VX516_N	S10_N	Normal	Female	neg	PT_S2_Cyp4a14	PT S2
Sample.10_VX516_N.CGTCAAAAGGCCTGAA-1	16874	4249	13.986	10_VX516_N	S10_N	Normal	Female	neg	PT_S1_Slc5a2	PT S1-Slc5a2
Sample.10_VX516_N.TCACATTGTGCCCTTT-1	16807	4241	7.03278	10_VX516_N	S10_N	Normal	Female	neg	PT_ISG_High_Ifit3	PT ISG-Hi
Sample.10_VX516_N.CTGCAGGCAACAGAGC-1	16850	4357	2.99703	10_VX516_N	S10_N	Normal	Female	neg	PT_S2_Cyp4a14	PT S2
Sample.10_VX516_N.TGATCAGAGGAACGCT-1	16828	4169	18.1483	10_VX516_N	S10_N	Normal	Female	neg	PT_S1_Slc5a2	PT S1-Slc5a2
Sample.10_VX516_N.TGTGCGGTCACCTACC-1	16842	3926	17.7235	10_VX516_N	S10_N	Normal	Female	neg	PT_S1S2_Miox	PT S1/S2
Sample.10_VX516_N.CCTCCAAAGAAGATCT-1	16850	4043	13.5608	10_VX516_N	S10_N	Normal	Female	neg	PT_S1_Slc5a2	PT S1-Slc5a2
Sample.10_VX516_N.GAGGCCTTCGCTGACG-1	16829	4154	14.3681	10_VX516_N	S10_N	Normal	Female	neg	PT_S1_Slc5a2	PT S1-Slc5a2
Sample.10_VX516_N.ATTCCTAGTATTGGCT-1	16802	4022	11.3022	10_VX516_N	S10_N	Normal	Female	neg	PT_S1S2_Miox	PT S1/S2
Sample.10_VX516_N.ACGTAACAGTTGCGAG-1	16845	4229	10.7866	10_VX516_N	S10_N	Normal	Female	neg	PT_S2_Cyp4a14	PT S2
Sample.10_VX516_N.GCAGCTGTCGTTAGAC-1	16807	3925	14.9819	10_VX516_N	S10_N	Normal	Female	neg	PT_S2_Cyp4a14	PT S2
Sample.10_VX516_N.CTGTGGGCAGGTTTAC-1	16836	4237	11.2853	10_VX516_N	S10_N	Normal	Female	neg	PT_S2_Cyp4a14	PT S2
Sample.10_VX516_N.TTGCTGCCACCAGTAT-1	16805	3432	15.4597	10_VX516_N	S10_N	Normal	Female	neg	PT_S3_Slc7a12	PT S3
Sample.10_VX516_N.TCGCTCATCGCACGAC-1	16815	4293	12.2866	10_VX516_N	S10_N	Normal	Female	neg	PT_S1_Slc5a2	PT S1-Slc5a2
Sample.10_VX516_N.TCCTAATAGAATCGCG-1	16762	4309	0.721871	10_VX516_N	S10_N	Normal	Female	neg	PT_S1_Slc5a2	PT S1-Slc5a2
Sample.10_VX516_N.TGCTCCAAGTGTACAA-1	16787	3795	11.9438	10_VX516_N	S10_N	Normal	Female	neg	PT_S2_Cyp4a14	PT S2
Sample.10_VX516_N.CAGCAATAGTCTGGTT-1	16784	4462	0.619638	10_VX516_N	S10_N	Normal	Female	neg	PT_S1_Slc5a2	PT S1-Slc5a2
Sample.10_VX516_N.TTAATCCTCGCCATAA-1	16781	3902	11.8944	10_VX516_N	S10_N	Normal	Female	neg	PT_S3_Slc7a12	PT S3
Sample.10_VX516_N.TGCCGAGAGATTGTGA-1	16776	3876	6.56891	10_VX516_N	S10_N	Normal	Female	neg	PT_S2_Cyp4a14	PT S2
Sample.10_VX516_N.ACGATGTCATCTGCGG-1	16765	3679	3.76976	10_VX516_N	S10_N	Normal	Female	neg	PT_S2_Cyp4a14	PT S2
Sample.10_VX516_N.ACCTGTCTCGCTAATG-1	16746	4002	15.55	10_VX516_N	S10_N	Normal	Female	neg	PT_S1S2_Miox	PT S1/S2
Sample.10_VX516_N.ATTCATCTCTCCTACG-1	16751	4281	15.7244	10_VX516_N	S10_N	Normal	Female	neg	IC_Atp6v1g3	IC
Sample.10_VX516_N.CTAACTTAGGTCCGAA-1	16713	3902	16.8372	10_VX516_N	S10_N	Normal	Female	neg	IC_Atp6v1g3	IC
Sample.10_VX516_N.CTGCATCGTAGACAGC-1	16748	4088	14.0972	10_VX516_N	S10_N	Normal	Female	neg	PT_S2_Cyp4a14	PT S2
Sample.10_VX516_N.TTTGACTTCTCGTTTA-1	16728	3821	14.9629	10_VX516_N	S10_N	Normal	Female	neg	PT_S2_Cyp4a14	PT S2
Sample.10_VX516_N.TGCACGGTCCTGGCTT-1	16726	4231	6.0385	10_VX516_N	S10_N	Normal	Female	neg	PT_S1S2_Miox	PT S1/S2
Sample.10_VX516_N.CCCGGAACAAGAGATT-1	16699	4252	9.88083	10_VX516_N	S10_N	Normal	Female	neg	PT_S2_Cyp4a14	PT S2
Sample.10_VX516_N.ATTCACTTCAACCCGG-1	16724	4283	12.9096	10_VX516_N	S10_N	Normal	Female	neg	PT_S2_Cyp4a14	PT S2
Sample.10_VX516_N.TCTCTGGTCAAACTGC-1	16692	3812	6.78768	10_VX516_N	S10_N	Normal	Female	neg	PT_S2_Cyp4a14	PT S2
Sample.10_VX516_N.TACCCACGTACGGATG-1	16639	3665	1.94122	10_VX516_N	S10_N	Normal	Female	neg	Immune_Contaminant	Immune_Contaminant
Sample.10_VX516_N.GATAGCTGTCATAAAG-1	16693	3832	11.9212	10_VX516_N	S10_N	Normal	Female	neg	PT_S2_Cyp4a14	PT S2
Sample.10_VX516_N.TCAGCCTTCAATGCAC-1	16711	4172	18.9217	10_VX516_N	S10_N	Normal	Female	neg	PT_S2_Cyp4a14	PT S2
Sample.10_VX516_N.AGGTTACGTCTCGGGT-1	16678	4197	9.25171	10_VX516_N	S10_N	Normal	Female	neg	PT_S1S2_Miox	PT S1/S2
Sample.10_VX516_N.TATGTTCCAGACCGCT-1	16689	4320	8.21499	10_VX516_N	S10_N	Normal	Female	neg	PT_S1_Slc5a2	PT S1-Slc5a2
Sample.10_VX516_N.TTCGGTCCAGACCCGT-1	16672	4080	11.3304	10_VX516_N	S10_N	Normal	Female	neg	PT_S2_Cyp4a14	PT S2
Sample.10_VX516_N.AGGCTGCTCTGAACGT-1	16682	4211	11.2576	10_VX516_N	S10_N	Normal	Female	neg	PT_S1_Slc5a2	PT S1-Slc5a2
Sample.10_VX516_N.CCGAACGTCTCCCTAG-1	16639	3123	16.2029	10_VX516_N	S10_N	Normal	Female	neg	PT_S3_Slc7a12	PT S3
Sample.10_VX516_N.GTAATCGTCTGCACCT-1	16669	4270	17.2416	10_VX516_N	S10_N	Normal	Female	neg	PT_S2_Cyp4a14	PT S2
Sample.10_VX516_N.AGTGACTTCGGCTATA-1	16667	3987	14.7777	10_VX516_N	S10_N	Normal	Female	neg	PT_S2_Cyp4a14	PT S2
Sample.10_VX516_N.TCAGTCCCAAGGTCAG-1	16660	3904	19.2797	10_VX516_N	S10_N	Normal	Female	neg	PT_S1_Slc5a2	PT S1-Slc5a2
Sample.10_VX516_N.TGAATGCTCAAGAATG-1	16632	3960	19.6609	10_VX516_N	S10_N	Normal	Female	neg	PT_S1_Slc5a2	PT S1-Slc5a2
Sample.10_VX516_N.CCGAACGAGTGGTTGG-1	16653	4240	15.0784	10_VX516_N	S10_N	Normal	Female	neg	PT_S1S2_Miox	PT S1/S2
Sample.10_VX516_N.CCACCATTCACGAGGA-1	16628	4478	3.879	10_VX516_N	S10_N	Normal	Female	neg	PT_S1S2_Miox	PT S1/S2
Sample.10_VX516_N.GTCATGACAGTGCCTG-1	16626	3997	9.03404	10_VX516_N	S10_N	Normal	Female	neg	PT_S1_Slc5a2	PT S1-Slc5a2
Sample.10_VX516_N.TTTCATGCACAACATC-1	16602	4574	9.93856	10_VX516_N	S10_N	Normal	Female	neg	PT_S1_Slc5a2	PT S1-Slc5a2
Sample.10_VX516_N.TCCTTTCTCGCTTGCT-1	16613	4305	6.84404	10_VX516_N	S10_N	Normal	Female	neg	PT_S1_Slc5a2	PT S1-Slc5a2
Sample.10_VX516_N.ATCGGATCATAGGAGC-1	16597	4211	7.9894	10_VX516_N	S10_N	Normal	Female	neg	PT_S1_Slc5a2	PT S1-Slc5a2
Sample.10_VX516_N.GCCAGCACACATACGT-1	16576	3908	19.3472	10_VX516_N	S10_N	Normal	Female	neg	IC_Atp6v1g3	IC
Sample.10_VX516_N.AACAAAGGTAGTAAGT-1	16595	4154	13.3173	10_VX516_N	S10_N	Normal	Female	neg	Immune_Contaminant	Immune_Contaminant
Sample.10_VX516_N.AATGGCTGTATGCTTG-1	16584	3599	4.43801	10_VX516_N	S10_N	Normal	Female	neg	PT_S3_Slc7a12	PT S3
Sample.10_VX516_N.TCTATCAAGCGCCTTG-1	16567	4175	5.46267	10_VX516_N	S10_N	Normal	Female	neg	PT_S1_Slc5a2	PT S1-Slc5a2
Sample.10_VX516_N.CAGATACTCCGTATAG-1	16604	4208	7.52831	10_VX516_N	S10_N	Normal	Female	neg	PT_S2_Cyp4a14	PT S2
Sample.10_VX516_N.CTGGTCTGTATCACCA-1	16615	4024	12.8498	10_VX516_N	S10_N	Normal	Female	neg	PT_S1S2_Miox	PT S1/S2
Sample.10_VX516_N.CGATCGGGTCCTACAA-1	16585	3984	15.104	10_VX516_N	S10_N	Normal	Female	neg	PT_S2_Cyp4a14	PT S2
Sample.10_VX516_N.CCGGACATCTACGGTA-1	16594	3732	18.6031	10_VX516_N	S10_N	Normal	Female	neg	PT_S2_Cyp4a14	PT S2
Sample.10_VX516_N.AGTAGTCTCCAATCTT-1	16577	3827	15.3345	10_VX516_N	S10_N	Normal	Female	neg	PT_S2_Cyp4a14	PT S2
Sample.10_VX516_N.ACCAACATCCCAACTC-1	16572	4017	17.0106	10_VX516_N	S10_N	Normal	Female	neg	PT_S1_Slc5a2	PT S1-Slc5a2
Sample.10_VX516_N.GTAGGAGGTGCCGGTT-1	16566	4167	13.4251	10_VX516_N	S10_N	Normal	Female	neg	PT_S1_Slc5a2	PT S1-Slc5a2
Sample.10_VX516_N.CTTCTCTAGGAGGTTC-1	16560	3397	12.5483	10_VX516_N	S10_N	Normal	Female	neg	PT_S1S2_Miox	PT S1/S2
Sample.10_VX516_N.GGATGTTGTTGTCAGT-1	16570	3657	13.7417	10_VX516_N	S10_N	Normal	Female	neg	PT_S2_Cyp4a14	PT S2
Sample.10_VX516_N.TAAGCCAGTTGCTGAT-1	16505	3537	1.83581	10_VX516_N	S10_N	Normal	Female	neg	Uroepithelium_Upk3a	Uroepi-Upk3a
Sample.10_VX516_N.GACCTTCAGTGTTGTC-1	16566	4224	10.3525	10_VX516_N	S10_N	Normal	Female	neg	PT_S1S2_Miox	PT S1/S2
Sample.10_VX516_N.TGGGTTACACGAGGAT-1	16539	3814	15.1097	10_VX516_N	S10_N	Normal	Female	neg	PT_S2_Cyp4a14	PT S2
Sample.10_VX516_N.TCGTCCAGTGTTGCCG-1	16570	3943	18.1895	10_VX516_N	S10_N	Normal	Female	neg	PT_S2_Cyp4a14	PT S2
Sample.10_VX516_N.TTCCTAATCCGTTGGG-1	16539	3772	7.19511	10_VX516_N	S10_N	Normal	Female	neg	PT_S2_Cyp4a14	PT S2
Sample.10_VX516_N.CGGGTGTAGTCCCTAA-1	16561	3770	17.2393	10_VX516_N	S10_N	Normal	Female	neg	PT_S2_Cyp4a14	PT S2
Sample.10_VX516_N.TCAGTGAAGTCAGAGC-1	16531	4090	15.5163	10_VX516_N	S10_N	Normal	Female	neg	PT_S1_Slc5a2	PT S1-Slc5a2
Sample.10_VX516_N.CACTTCGTCTGAATGC-1	16537	4050	14.4283	10_VX516_N	S10_N	Normal	Female	neg	PT_S2_Cyp4a14	PT S2
Sample.10_VX516_N.TACTTACAGAGCAAGA-1	16527	4382	16.47	10_VX516_N	S10_N	Normal	Female	neg	PT_S1_Slc5a2	PT S1-Slc5a2
Sample.10_VX516_N.ATTCCTAAGAGTTGAT-1	16529	3862	14.3142	10_VX516_N	S10_N	Normal	Female	neg	PT_S1S2_Miox	PT S1/S2
Sample.10_VX516_N.ATCGGATGTCCTATAG-1	16516	4068	8.02252	10_VX516_N	S10_N	Normal	Female	neg	PT_S2_Cyp4a14	PT S2
Sample.10_VX516_N.CTCATGCAGGAGTACC-1	16499	4088	13.4069	10_VX516_N	S10_N	Normal	Female	neg	PT_S1S2_Miox	PT S1/S2
Sample.10_VX516_N.AAGTGAAAGCTGACTT-1	16488	4025	13.7312	10_VX516_N	S10_N	Normal	Female	neg	PT_S1S2_Miox	PT S1/S2
Sample.10_VX516_N.TGCCGAGCACTAGTAC-1	16475	4220	11.2898	10_VX516_N	S10_N	Normal	Female	neg	PT_S1S2_Miox	PT S1/S2
Sample.10_VX516_N.CCCGAAGCAGTCTTCC-1	16476	4235	3.54455	10_VX516_N	S10_N	Normal	Female	neg	PT_S1_Slc5a2	PT S1-Slc5a2
Sample.10_VX516_N.GTCAGCGAGGTAGGCT-1	16463	3693	19.7534	10_VX516_N	S10_N	Normal	Female	neg	PT_S2_Cyp4a14	PT S2
Sample.10_VX516_N.CCTCAACCACAGAGCA-1	16481	4060	12.5478	10_VX516_N	S10_N	Normal	Female	neg	PT_S2_Cyp4a14	PT S2
Sample.10_VX516_N.AACTTCTCAGCACAAG-1	16459	4422	8.70648	10_VX516_N	S10_N	Normal	Female	neg	PT_S1S2_Miox	PT S1/S2
Sample.10_VX516_N.TTGTTTGGTCTCGGAC-1	16441	3857	3.55818	10_VX516_N	S10_N	Normal	Female	neg	PT_S1S2_Miox	PT S1/S2
Sample.10_VX516_N.CAACCAAAGCTTGTGT-1	16462	3970	18.2056	10_VX516_N	S10_N	Normal	Female	neg	PT_S1S2_Miox	PT S1/S2
Sample.10_VX516_N.CGAGTGCCAAAGTATG-1	16434	3826	15.7296	10_VX516_N	S10_N	Normal	Female	neg	PT_S2_Cyp4a14	PT S2
Sample.10_VX516_N.CCTTGTGCAGTGCCTG-1	16464	3993	17.0858	10_VX516_N	S10_N	Normal	Female	neg	PT_S2_Cyp4a14	PT S2
Sample.10_VX516_N.AAGCCATCAGTTGGTT-1	16392	4167	10.2916	10_VX516_N	S10_N	Normal	Female	neg	PT_S1_Slc5a2	PT S1-Slc5a2
Sample.10_VX516_N.CATCGCTAGAATACAC-1	16390	4326	4.61867	10_VX516_N	S10_N	Normal	Female	neg	Uroepithelium_Upk3a	Uroepi-Upk3a
Sample.10_VX516_N.TCATTGTCAGCCTTCT-1	16438	4100	14.6186	10_VX516_N	S10_N	Normal	Female	neg	PT_S1_Slc5a2	PT S1-Slc5a2
Sample.10_VX516_N.TGCAGGCTCAACACCA-1	16387	4132	4.61952	10_VX516_N	S10_N	Normal	Female	neg	Uroepithelium_Upk3a	Uroepi-Upk3a
Sample.10_VX516_N.GAATAGATCCGAAATC-1	16423	4259	17.4024	10_VX516_N	S10_N	Normal	Female	neg	PT_S3_Slc7a12	PT S3
Sample.10_VX516_N.TTTACTGAGTGGTGGT-1	16390	3855	6.99207	10_VX516_N	S10_N	Normal	Female	neg	Uroepithelium_Upk3a	Uroepi-Upk3a
Sample.10_VX516_N.CCCTTAGAGCCTAGGA-1	16408	3955	8.84325	10_VX516_N	S10_N	Normal	Female	neg	PT_S1S2_Miox	PT S1/S2
Sample.10_VX516_N.CTCCATGGTGATTCTG-1	16436	4235	12.7829	10_VX516_N	S10_N	Normal	Female	neg	PT_S2_Cyp4a14	PT S2
Sample.10_VX516_N.AAGCGAGGTTGCACGC-1	16349	3716	3.55373	10_VX516_N	S10_N	Normal	Female	neg	Uroepithelium_Upk3a	Uroepi-Upk3a
Sample.10_VX516_N.AGGAATACACATGAAA-1	16377	3108	14.6486	10_VX516_N	S10_N	Normal	Female	neg	PT_S3_Slc7a12	PT S3
Sample.10_VX516_N.AGTTCCCGTGAGTTTC-1	16407	4141	11.5926	10_VX516_N	S10_N	Normal	Female	neg	PT_S2_Cyp4a14	PT S2
Sample.10_VX516_N.TTCTAACAGCGACTAG-1	16386	4170	9.83156	10_VX516_N	S10_N	Normal	Female	neg	PT_S2_Cyp4a14	PT S2
Sample.10_VX516_N.GATGATCAGTTGGAGC-1	16391	3651	19.6388	10_VX516_N	S10_N	Normal	Female	neg	PT_S2_Cyp4a14	PT S2
Sample.10_VX516_N.CAAGCTAAGGTCACTT-1	16361	3931	11.6497	10_VX516_N	S10_N	Normal	Female	neg	PT_S1S2_Miox	PT S1/S2
Sample.10_VX516_N.GTTACAGTCATATGGC-1	16330	4326	4.50092	10_VX516_N	S10_N	Normal	Female	neg	PT_S2_Cyp4a14	PT S2
Sample.10_VX516_N.TGTTCCGCAGTAACGG-1	16345	4245	6.30774	10_VX516_N	S10_N	Normal	Female	neg	PT_S1_Slc5a2	PT S1-Slc5a2
Sample.10_VX516_N.ATCATTCCATATAGCC-1	16331	3814	15.7982	10_VX516_N	S10_N	Normal	Female	neg	PT_S1S2_Miox	PT S1/S2
Sample.10_VX516_N.AGGGTGATCAGCCTTC-1	16324	4086	6.38324	10_VX516_N	S10_N	Normal	Female	neg	PT_S1_Slc5a2	PT S1-Slc5a2
Sample.10_VX516_N.TGATTCTAGCGTACAG-1	16327	3881	8.47063	10_VX516_N	S10_N	Normal	Female	neg	PT_S2_Cyp4a14	PT S2
Sample.10_VX516_N.ATCACGAAGAATTTGG-1	16317	3985	7.23785	10_VX516_N	S10_N	Normal	Female	neg	PT_S2_Cyp4a14	PT S2
Sample.10_VX516_N.TCAAGCATCGTGGGTC-1	16313	3995	14.657	10_VX516_N	S10_N	Normal	Female	neg	PT_S2_Cyp4a14	PT S2
Sample.10_VX516_N.AGGACGATCTGCGGAC-1	16358	3691	18.4986	10_VX516_N	S10_N	Normal	Female	neg	PT_S2_Cyp4a14	PT S2
Sample.10_VX516_N.CAAGCTAAGAATTCAG-1	16320	4222	9.09314	10_VX516_N	S10_N	Normal	Female	neg	PT_S2_Cyp4a14	PT S2
Sample.10_VX516_N.ATGCCTCTCGAGTTGT-1	16346	4000	7.38407	10_VX516_N	S10_N	Normal	Female	neg	PT_S2_Cyp4a14	PT S2
Sample.10_VX516_N.ATAGGCTAGATTGACA-1	16305	4402	1.16529	10_VX516_N	S10_N	Normal	Female	neg	PT_S1_Slc5a2	PT S1-Slc5a2
Sample.10_VX516_N.GGCACGTTCCCGTTCA-1	16315	3746	11.3086	10_VX516_N	S10_N	Normal	Female	neg	PT_S1S2_Miox	PT S1/S2
Sample.10_VX516_N.GTAGTACGTGGTTTAC-1	16324	3816	13.2014	10_VX516_N	S10_N	Normal	Female	neg	PT_S1S2_Miox	PT S1/S2
Sample.10_VX516_N.TATTGGGAGTAAGGGA-1	16272	3528	7.58358	10_VX516_N	S10_N	Normal	Female	neg	PT_S2_Cyp4a14	PT S2
Sample.10_VX516_N.GTGAGCCTCTGAATGC-1	16317	3525	15.585	10_VX516_N	S10_N	Normal	Female	neg	PT_S1S2_Miox	PT S1/S2
Sample.10_VX516_N.CATACAGGTGCGTGCT-1	16313	3958	18.7213	10_VX516_N	S10_N	Normal	Female	neg	PT_S1_Slc5a2	PT S1-Slc5a2
Sample.10_VX516_N.TACGGTATCGAGTCCG-1	16313	3850	13.4678	10_VX516_N	S10_N	Normal	Female	neg	PT_S2_Cyp4a14	PT S2
Sample.10_VX516_N.GAATCACTCTAAGGAA-1	16313	3988	14.6448	10_VX516_N	S10_N	Normal	Female	neg	PT_S2_Cyp4a14	PT S2
Sample.10_VX516_N.TGATGCACATTACGGT-1	16267	4294	3.60853	10_VX516_N	S10_N	Normal	Female	neg	PT_S1_Slc5a2	PT S1-Slc5a2
Sample.10_VX516_N.AGTCAACTCGCTACGG-1	16289	4254	9.79188	10_VX516_N	S10_N	Normal	Female	neg	PT_S1S2_Miox	PT S1/S2
Sample.10_VX516_N.ACACGCGCAGCAGTGA-1	16225	4195	12.53	10_VX516_N	S10_N	Normal	Female	neg	IC_Atp6v1g3	IC
Sample.10_VX516_N.AGGGTTTAGAGTGTTA-1	16264	4230	11.0059	10_VX516_N	S10_N	Normal	Female	neg	PT_S1S2_Miox	PT S1/S2
Sample.10_VX516_N.TGGAACTTCTTGTTAC-1	16244	4054	9.70204	10_VX516_N	S10_N	Normal	Female	neg	PT_S1_Slc5a2	PT S1-Slc5a2
Sample.10_VX516_N.GCTGAATTCATTTCCA-1	16255	3993	16.2473	10_VX516_N	S10_N	Normal	Female	neg	PT_S1_Slc5a2	PT S1-Slc5a2
Sample.10_VX516_N.TTCAATCGTTAAACAG-1	16250	3963	8	10_VX516_N	S10_N	Normal	Female	neg	PT_S2_Cyp4a14	PT S2
Sample.10_VX516_N.GACTTCCAGTGTACCT-1	16261	3766	13.0865	10_VX516_N	S10_N	Normal	Female	neg	PT_S1S2_Miox	PT S1/S2
Sample.10_VX516_N.AGCTCAAAGGAACGCT-1	16256	4123	18.9592	10_VX516_N	S10_N	Normal	Female	neg	IC_Atp6v1g3	IC
Sample.10_VX516_N.TGTCCCATCATGGGAG-1	16218	4075	12.1347	10_VX516_N	S10_N	Normal	Female	neg	PT_S1_Slc5a2	PT S1-Slc5a2
Sample.10_VX516_N.CATCGGGGTAAGGTCG-1	16238	4079	9.49008	10_VX516_N	S10_N	Normal	Female	neg	PT_S2_Cyp4a14	PT S2
Sample.10_VX516_N.ATACCTTGTTATTCTC-1	16249	4033	16.7703	10_VX516_N	S10_N	Normal	Female	neg	PT_S1S2_Miox	PT S1/S2
Sample.10_VX516_N.GTTCATTCATGAAGCG-1	16176	4243	16.7718	10_VX516_N	S10_N	Normal	Female	neg	PT_S1_Slc5a2	PT S1-Slc5a2
Sample.10_VX516_N.GTCTACCAGACCATTC-1	16205	3960	19.2471	10_VX516_N	S10_N	Normal	Female	neg	PT_S3_Slc7a12	PT S3
Sample.10_VX516_N.CGAATTGTCGTTCTCG-1	16235	3975	16.8525	10_VX516_N	S10_N	Normal	Female	neg	PT_S1_Slc5a2	PT S1-Slc5a2
Sample.10_VX516_N.TGCGGCACAAGCAATA-1	16182	4299	8.01508	10_VX516_N	S10_N	Normal	Female	neg	Uroepithelium_Upk3a	Uroepi-Upk3a
Sample.10_VX516_N.TGAGGAGTCAAGGTGG-1	16202	4041	8.41254	10_VX516_N	S10_N	Normal	Female	neg	PT_S2_Cyp4a14	PT S2
Sample.10_VX516_N.CTACCTGCAAGAGTTA-1	16228	4126	5.68154	10_VX516_N	S10_N	Normal	Female	neg	PT_S2_Cyp4a14	PT S2
Sample.10_VX516_N.GTCTTTATCAACCTTT-1	16198	3835	13.5017	10_VX516_N	S10_N	Normal	Female	neg	PT_S2_Cyp4a14	PT S2
Sample.10_VX516_N.GGGACCTCAATAGGAT-1	16196	3930	11.8918	10_VX516_N	S10_N	Normal	Female	neg	PT_S3_Slc7a12	PT S3
Sample.10_VX516_N.GGAATGGAGTAAGACT-1	16183	3822	12.9333	10_VX516_N	S10_N	Normal	Female	neg	PT_S2_Cyp4a14	PT S2
Sample.10_VX516_N.GGTTCTCAGAAGAACG-1	16180	3726	6.47095	10_VX516_N	S10_N	Normal	Female	neg	PT_S2_Cyp4a14	PT S2
Sample.10_VX516_N.TTGTGGACACAGACGA-1	16091	3980	4.59263	10_VX516_N	S10_N	Normal	Female	neg	Uroepithelium_Upk3a	Uroepi-Upk3a
Sample.10_VX516_N.CCGGTAGCAAAGGATT-1	16130	4219	16.4476	10_VX516_N	S10_N	Normal	Female	neg	PT_S1_Slc5a2	PT S1-Slc5a2
Sample.10_VX516_N.CCCTAACGTGCATCTA-1	16154	4176	6.56803	10_VX516_N	S10_N	Normal	Female	neg	PT_S1_Slc5a2	PT S1-Slc5a2
Sample.10_VX516_N.GTTGTGACAAATGGTA-1	16045	4379	16.1109	10_VX516_N	S10_N	Normal	Female	neg	IC_Atp6v1g3	IC
Sample.10_VX516_N.GGTGAAGAGGCAGGTT-1	16114	4347	6.35472	10_VX516_N	S10_N	Normal	Female	neg	PT_S1_Slc5a2	PT S1-Slc5a2
Sample.10_VX516_N.TTGCTGCGTAACAAGT-1	16142	3688	18.3558	10_VX516_N	S10_N	Normal	Female	neg	PT_S1_Slc5a2	PT S1-Slc5a2
Sample.10_VX516_N.TCCTTTCAGTCCTGCG-1	16130	4272	9.46063	10_VX516_N	S10_N	Normal	Female	neg	PT_S2_Cyp4a14	PT S2
Sample.10_VX516_N.TAAGCCATCATAAGGA-1	16113	3803	19.9404	10_VX516_N	S10_N	Normal	Female	neg	PT_S1_Slc5a2	PT S1-Slc5a2
Sample.10_VX516_N.TGATCTTCATCATTGG-1	16124	4280	8.88117	10_VX516_N	S10_N	Normal	Female	neg	PT_S1_Slc5a2	PT S1-Slc5a2
Sample.10_VX516_N.AGGGCCTTCCAGTGTA-1	16132	3971	15.6273	10_VX516_N	S10_N	Normal	Female	neg	PT_S1_Slc5a2	PT S1-Slc5a2
Sample.10_VX516_N.TGCCGAGTCTAGACAC-1	16121	4219	11.8975	10_VX516_N	S10_N	Normal	Female	neg	PT_S2_Cyp4a14	PT S2
Sample.10_VX516_N.TGTGAGTGTGAGTTTC-1	16088	3661	10.4177	10_VX516_N	S10_N	Normal	Female	neg	PT_S2_Cyp4a14	PT S2
Sample.10_VX516_N.GAAGAATTCCGAGATT-1	16043	3900	19.5225	10_VX516_N	S10_N	Normal	Female	neg	DCT_Calb1	DCT-Calb1
Sample.10_VX516_N.TAGATCGCACAAGCCC-1	16076	4060	13.7472	10_VX516_N	S10_N	Normal	Female	neg	PT_S1S2_Miox	PT S1/S2
Sample.10_VX516_N.ACCACAAAGCTCACTA-1	16009	4028	17.9649	10_VX516_N	S10_N	Normal	Female	neg	PT_S1_Slc5a2	PT S1-Slc5a2
Sample.10_VX516_N.CTGTCGTTCGCTTGAA-1	16074	4165	12.0941	10_VX516_N	S10_N	Normal	Female	neg	PT_S2_Cyp4a14	PT S2
Sample.10_VX516_N.AGTGTTGCACCAGACC-1	16031	3993	6.61843	10_VX516_N	S10_N	Normal	Female	neg	PT_S2_Cyp4a14	PT S2
Sample.10_VX516_N.ACGTAACGTCCCTGAG-1	16060	3969	13.9913	10_VX516_N	S10_N	Normal	Female	neg	PT_S1_Slc5a2	PT S1-Slc5a2
Sample.10_VX516_N.CCCTAACGTTTACACG-1	15997	3904	18.0284	10_VX516_N	S10_N	Normal	Female	neg	PT_S3_Slc7a12	PT S3
Sample.10_VX516_N.AGCGTCGAGGAGTATT-1	16017	3605	19.2733	10_VX516_N	S10_N	Normal	Female	neg	PT_S1S2_Miox	PT S1/S2
Sample.10_VX516_N.TCTTGCGGTTGGAGGT-1	16021	4530	2.00362	10_VX516_N	S10_N	Normal	Female	neg	PT_S1_Slc5a2	PT S1-Slc5a2
Sample.10_VX516_N.CATACAGCATTACTCT-1	16041	4225	5.69167	10_VX516_N	S10_N	Normal	Female	neg	PT_S2_Cyp4a14	PT S2
Sample.10_VX516_N.CAAGAGGAGTCAGAGC-1	16046	3967	12.1152	10_VX516_N	S10_N	Normal	Female	neg	PT_S2_Cyp4a14	PT S2
Sample.10_VX516_N.ACTTCCGGTCACCCTT-1	16045	4192	11.2496	10_VX516_N	S10_N	Normal	Female	neg	PT_S1_Slc5a2	PT S1-Slc5a2
Sample.10_VX516_N.GAGAGGTTCTAGTACG-1	16029	3984	6.17007	10_VX516_N	S10_N	Normal	Female	neg	PT_S1S2_Miox	PT S1/S2
Sample.10_VX516_N.GTAGGTTGTCACTTCC-1	16018	3817	11.9178	10_VX516_N	S10_N	Normal	Female	neg	PT_S1_Slc5a2	PT S1-Slc5a2
Sample.10_VX516_N.CTTACCGGTTGGAGAC-1	15950	4316	14.7085	10_VX516_N	S10_N	Normal	Female	neg	PT_S3_Slc7a12	PT S3
Sample.10_VX516_N.TTACCATAGCCATTTG-1	15976	4293	3.20481	10_VX516_N	S10_N	Normal	Female	neg	DCT_Calb1	DCT-Calb1
Sample.10_VX516_N.TCGGATAAGTTTGAGA-1	16000	4181	17.8	10_VX516_N	S10_N	Normal	Female	neg	PT_S1S2_Miox	PT S1/S2
Sample.10_VX516_N.GATGAGGTCTGGGCAC-1	15986	3940	5.86138	10_VX516_N	S10_N	Normal	Female	neg	Uroepithelium_Upk3a	Uroepi-Upk3a
Sample.10_VX516_N.GACCTTCCAGGCTACC-1	15992	3878	12.6501	10_VX516_N	S10_N	Normal	Female	neg	PT_S1_Slc5a2	PT S1-Slc5a2
Sample.10_VX516_N.GGCTGTGTCGAGCACC-1	15992	4149	15.6953	10_VX516_N	S10_N	Normal	Female	neg	PT_S1S2_Miox	PT S1/S2
Sample.10_VX516_N.TCCTGCAGTCTGTGGC-1	15878	3569	4.87467	10_VX516_N	S10_N	Normal	Female	neg	Uroepithelium_Upk3a	Uroepi-Upk3a
Sample.10_VX516_N.GCATCTCAGGGACACT-1	15940	3535	2.42785	10_VX516_N	S10_N	Normal	Female	neg	Uroepithelium_Upk3a	Uroepi-Upk3a
Sample.10_VX516_N.GATTTCTCATGACGGA-1	15989	4109	18.569	10_VX516_N	S10_N	Normal	Female	neg	PT_S1S2_Miox	PT S1/S2
Sample.10_VX516_N.CCCGAAGCATGCCGGT-1	15959	3974	9.76878	10_VX516_N	S10_N	Normal	Female	neg	PT_S2_Cyp4a14	PT S2
Sample.10_VX516_N.TGGAGAGGTCCGGACT-1	15951	3708	15.7106	10_VX516_N	S10_N	Normal	Female	neg	PT_S1S2_Miox	PT S1/S2
Sample.10_VX516_N.AGGGTGAAGGTAAGAG-1	15935	3334	9.35049	10_VX516_N	S10_N	Normal	Female	neg	PT_S3_Slc7a12	PT S3
Sample.10_VX516_N.TCCTGCACAGTTTCGA-1	15913	4188	16.9798	10_VX516_N	S10_N	Normal	Female	neg	IC_Atp6v1g3	IC
Sample.10_VX516_N.ATCGATGTCTTAGCAG-1	15945	4109	11.6839	10_VX516_N	S10_N	Normal	Female	neg	PT_S2_Cyp4a14	PT S2
Sample.10_VX516_N.TAACACGGTATGGTTC-1	15935	3975	3.30091	10_VX516_N	S10_N	Normal	Female	neg	PT_S2_Cyp4a14	PT S2
Sample.10_VX516_N.GGGATGAAGTCAAGCG-1	15929	4298	13.1772	10_VX516_N	S10_N	Normal	Female	neg	PT_S3_Slc7a12	PT S3
Sample.10_VX516_N.AGAGCAGAGACTTAAG-1	15860	4122	8.66961	10_VX516_N	S10_N	Normal	Female	neg	PT_S1_Slc5a2	PT S1-Slc5a2
Sample.10_VX516_N.TACCCGTTCTAGGAAA-1	15934	4067	14.2776	10_VX516_N	S10_N	Normal	Female	neg	PT_S2_Cyp4a14	PT S2
Sample.10_VX516_N.ATCTCTACAGGACAGT-1	15906	3713	13.4855	10_VX516_N	S10_N	Normal	Female	neg	PT_S2_Cyp4a14	PT S2
Sample.10_VX516_N.AATAGAGAGTGCCCGT-1	15892	4021	11.7543	10_VX516_N	S10_N	Normal	Female	neg	PT_S2_Cyp4a14	PT S2
Sample.10_VX516_N.CCACGTTCAAATGGAT-1	15915	3848	13.924	10_VX516_N	S10_N	Normal	Female	neg	PT_S2_Cyp4a14	PT S2
Sample.10_VX516_N.CGAGAAGTCAAGCCAT-1	15903	3698	16.1856	10_VX516_N	S10_N	Normal	Female	neg	PT_S2_Cyp4a14	PT S2
Sample.10_VX516_N.TCCCAGTGTCCTCATC-1	15863	4236	17.96	10_VX516_N	S10_N	Normal	Female	neg	IC_Atp6v1g3	IC
Sample.10_VX516_N.GAGAAATTCCGCACTT-1	15787	3522	11.8262	10_VX516_N	S10_N	Normal	Female	neg	Uroepithelium_Upk3a	Uroepi-Upk3a
Sample.10_VX516_N.CTGATCCGTGTCTCCT-1	15852	3429	14.2253	10_VX516_N	S10_N	Normal	Female	neg	PT_S1S2_Miox	PT S1/S2
Sample.10_VX516_N.TGCTGAAAGCACTGGA-1	15846	4046	8.68989	10_VX516_N	S10_N	Normal	Female	neg	PT_S2_Cyp4a14	PT S2
Sample.10_VX516_N.CAGCAGCCACATCCCT-1	15833	3926	12.1076	10_VX516_N	S10_N	Normal	Female	neg	PT_S1_Slc5a2	PT S1-Slc5a2
Sample.10_VX516_N.TGCTTGCGTCGCATTA-1	15868	4096	11.0033	10_VX516_N	S10_N	Normal	Female	neg	PT_S1S2_Miox	PT S1/S2
Sample.10_VX516_N.TTTGGAGAGCGAGTCA-1	15795	4211	6.16018	10_VX516_N	S10_N	Normal	Female	neg	PT_S1_Slc5a2	PT S1-Slc5a2
Sample.10_VX516_N.CAACGATGTACAGGTG-1	15848	4035	13.2824	10_VX516_N	S10_N	Normal	Female	neg	PT_S1_Slc5a2	PT S1-Slc5a2
Sample.10_VX516_N.ATAGACCAGTGACACG-1	15806	4244	7.1998	10_VX516_N	S10_N	Normal	Female	neg	PT_S1_Slc5a2	PT S1-Slc5a2
Sample.10_VX516_N.ACGTAGTCAAGCTGCC-1	15853	4169	14.5588	10_VX516_N	S10_N	Normal	Female	neg	PT_S1_Slc5a2	PT S1-Slc5a2
Sample.10_VX516_N.CATACCCAGCCTTCTC-1	15850	3823	12.877	10_VX516_N	S10_N	Normal	Female	neg	PT_S2_Cyp4a14	PT S2
Sample.10_VX516_N.GTTACGAGTCACCGCA-1	15856	3813	7.32846	10_VX516_N	S10_N	Normal	Female	neg	PT_S1_Slc5a2	PT S1-Slc5a2
Sample.10_VX516_N.CCACCATGTGCGCTCA-1	15813	3847	2.65604	10_VX516_N	S10_N	Normal	Female	neg	PT_S2_Cyp4a14	PT S2
Sample.10_VX516_N.CTATCTATCACTCCGT-1	15842	3732	11.1981	10_VX516_N	S10_N	Normal	Female	neg	PT_S1_Slc5a2	PT S1-Slc5a2
Sample.10_VX516_N.ATACTTCAGGTCGTGA-1	15826	4118	18.5202	10_VX516_N	S10_N	Normal	Female	neg	PT_S2_Cyp4a14	PT S2
Sample.10_VX516_N.GATGGAGGTACAAGTA-1	15833	4168	15.0066	10_VX516_N	S10_N	Normal	Female	neg	PT_S1S2_Miox	PT S1/S2
Sample.10_VX516_N.TACCGAACAAGTGATA-1	15827	3965	17.7797	10_VX516_N	S10_N	Normal	Female	neg	PT_S2_Cyp4a14	PT S2
Sample.10_VX516_N.AGCATCACATCTAACG-1	15811	4248	0.613497	10_VX516_N	S10_N	Normal	Female	neg	PT_S1_Slc5a2	PT S1-Slc5a2
Sample.10_VX516_N.TGAGACTCATGATAGA-1	15787	4263	9.69785	10_VX516_N	S10_N	Normal	Female	neg	PT_S1S2_Miox	PT S1/S2
Sample.10_VX516_N.GTCTCACCAGAACTAA-1	15794	3807	4.38774	10_VX516_N	S10_N	Normal	Female	neg	PT_S2_Cyp4a14	PT S2
Sample.10_VX516_N.CATTGTTTCAAAGGTA-1	15806	3966	10.1038	10_VX516_N	S10_N	Normal	Female	neg	PT_S1S2_Miox	PT S1/S2
Sample.10_VX516_N.AGCATCAGTACGGTTT-1	15797	4094	11.4959	10_VX516_N	S10_N	Normal	Female	neg	PT_S1_Slc5a2	PT S1-Slc5a2
Sample.10_VX516_N.TCATTTGGTGTATACC-1	15794	4050	5.26149	10_VX516_N	S10_N	Normal	Female	neg	PT_S1S2_Miox	PT S1/S2
Sample.10_VX516_N.CTCAACCCAGAACTCT-1	15773	3927	10.9428	10_VX516_N	S10_N	Normal	Female	neg	PT_S2_Cyp4a14	PT S2
Sample.10_VX516_N.AGCCACGAGGGTTGCA-1	15774	3844	7.39191	10_VX516_N	S10_N	Normal	Female	neg	PT_S2_Cyp4a14	PT S2
Sample.10_VX516_N.GTAGATCAGTAATTGG-1	15752	3817	3.63763	10_VX516_N	S10_N	Normal	Female	neg	PT_S2_Cyp4a14	PT S2
Sample.10_VX516_N.GCAGCTGCAAATGAAC-1	15766	3797	8.13776	10_VX516_N	S10_N	Normal	Female	neg	PT_S1S2_Miox	PT S1/S2
Sample.10_VX516_N.TTCGATTGTATGAGGC-1	15760	4357	2.53807	10_VX516_N	S10_N	Normal	Female	neg	PT_S1_Slc5a2	PT S1-Slc5a2
Sample.10_VX516_N.CCACGAGGTTCAAGTC-1	15766	3631	18.9141	10_VX516_N	S10_N	Normal	Female	neg	PT_S2_Cyp4a14	PT S2
Sample.10_VX516_N.GATCCCTGTAAGTTGA-1	15748	4237	2.65431	10_VX516_N	S10_N	Normal	Female	neg	PT_S1S2_Miox	PT S1/S2
Sample.10_VX516_N.TCTGTCGGTAAGGTCG-1	15730	3830	13.8525	10_VX516_N	S10_N	Normal	Female	neg	IC_Atp6v1g3	IC
Sample.10_VX516_N.TGCAGATGTTGAAGTA-1	15728	4210	7.42625	10_VX516_N	S10_N	Normal	Female	neg	PT_S1_Slc5a2	PT S1-Slc5a2
Sample.10_VX516_N.GGATCTAAGACCGCCT-1	15753	3824	6.43687	10_VX516_N	S10_N	Normal	Female	neg	PT_S2_Cyp4a14	PT S2
Sample.10_VX516_N.TAACACGGTCAAAGTA-1	15709	4156	6.68407	10_VX516_N	S10_N	Normal	Female	neg	Uroepithelium_Upk3a	Uroepi-Upk3a
Sample.10_VX516_N.ATATCCTCAACTGATC-1	15726	4037	18.5934	10_VX516_N	S10_N	Normal	Female	neg	PT_S1_Slc5a2	PT S1-Slc5a2
Sample.10_VX516_N.CGGACACCAAGGGTCA-1	15696	4372	7.14832	10_VX516_N	S10_N	Normal	Female	neg	Uroepithelium_Upk3a	Uroepi-Upk3a
Sample.10_VX516_N.GAGAAATAGTCAGAGC-1	15688	3044	19.5117	10_VX516_N	S10_N	Normal	Female	neg	PT_S3_Slc7a12	PT S3
Sample.10_VX516_N.AATGACCAGAAGGATG-1	15710	3716	8.54233	10_VX516_N	S10_N	Normal	Female	neg	PT_S2_Cyp4a14	PT S2
Sample.10_VX516_N.TCCTGCACATATCTGG-1	15697	3886	6.86755	10_VX516_N	S10_N	Normal	Female	neg	PT_S2_Cyp4a14	PT S2
Sample.10_VX516_N.CATCGGGCATGGGTTT-1	15694	4231	7.9266	10_VX516_N	S10_N	Normal	Female	neg	PT_S1S2_Miox	PT S1/S2
Sample.10_VX516_N.GACTATGGTGCTCGTG-1	15666	4086	17.4263	10_VX516_N	S10_N	Normal	Female	neg	IC_Atp6v1g3	IC
Sample.10_VX516_N.ATGATCGGTGTAAACA-1	15688	3979	10.8491	10_VX516_N	S10_N	Normal	Female	neg	PT_S1S2_Miox	PT S1/S2
Sample.10_VX516_N.AGAGCCCGTCGGTGAA-1	15680	4677	13.3099	10_VX516_N	S10_N	Normal	Female	neg	PT_S1_Slc5a2	PT S1-Slc5a2
Sample.10_VX516_N.ATGATCGTCCATTCAT-1	15687	3615	16.1471	10_VX516_N	S10_N	Normal	Female	neg	PT_S1_Slc5a2	PT S1-Slc5a2
Sample.10_VX516_N.GGTTAACGTGATGAAT-1	15676	4315	8.75223	10_VX516_N	S10_N	Normal	Female	neg	PT_S2_Cyp4a14	PT S2
Sample.10_VX516_N.AGTGACTAGACTACCT-1	15677	4342	9.15992	10_VX516_N	S10_N	Normal	Female	neg	PT_S1_Slc5a2	PT S1-Slc5a2
Sample.10_VX516_N.ATATCCTTCCGTCACT-1	15665	3872	6.56878	10_VX516_N	S10_N	Normal	Female	neg	PT_S1_Slc5a2	PT S1-Slc5a2
Sample.10_VX516_N.AAAGGTACACTATCGA-1	15695	3775	12.4944	10_VX516_N	S10_N	Normal	Female	neg	PT_S2_Cyp4a14	PT S2
Sample.10_VX516_N.AACGGGATCTTAGCCC-1	15640	3644	18.0818	10_VX516_N	S10_N	Normal	Female	neg	IC_Atp6v1g3	IC
Sample.10_VX516_N.CATCGCTGTGATACAA-1	15663	4010	11.8815	10_VX516_N	S10_N	Normal	Female	neg	PT_S3_Slc7a12	PT S3
Sample.10_VX516_N.GTAGCTATCTTGCAGA-1	15671	3846	15.4808	10_VX516_N	S10_N	Normal	Female	neg	PT_S1S2_Miox	PT S1/S2
Sample.10_VX516_N.CAACAACCAAACAGGC-1	15684	4284	6.34404	10_VX516_N	S10_N	Normal	Female	neg	PT_S2_Cyp4a14	PT S2
Sample.10_VX516_N.AACCTTTAGGCCACCT-1	15666	3901	13.0665	10_VX516_N	S10_N	Normal	Female	neg	PT_S1S2_Miox	PT S1/S2
Sample.10_VX516_N.GGGTTTATCCCATGGG-1	15640	3892	17.532	10_VX516_N	S10_N	Normal	Female	neg	PT_S2_Cyp4a14	PT S2
Sample.10_VX516_N.CCACTTGCAACCTAAC-1	15654	3972	5.84515	10_VX516_N	S10_N	Normal	Female	neg	PT_S2_Cyp4a14	PT S2
Sample.10_VX516_N.AGGCTGCAGAGGATCC-1	15646	4192	9.29311	10_VX516_N	S10_N	Normal	Female	neg	PT_S2_Cyp4a14	PT S2
Sample.10_VX516_N.TGGATCACAAGTATAG-1	15555	3608	3.5487	10_VX516_N	S10_N	Normal	Female	neg	Uroepithelium_Upk3a	Uroepi-Upk3a
Sample.10_VX516_N.GGTAATCGTCAGTCCG-1	15626	3779	12.46	10_VX516_N	S10_N	Normal	Female	neg	PT_S2_Cyp4a14	PT S2
Sample.10_VX516_N.CAGCGTGCACTTTATC-1	15638	3933	14.4903	10_VX516_N	S10_N	Normal	Female	neg	PT_S1_Slc5a2	PT S1-Slc5a2
Sample.10_VX516_N.TGTGGCGAGCGGATCA-1	15632	3571	7.72134	10_VX516_N	S10_N	Normal	Female	neg	PT_S2_Cyp4a14	PT S2
Sample.10_VX516_N.TTGGTTTCATAGAATG-1	15609	3866	12.1853	10_VX516_N	S10_N	Normal	Female	neg	PT_S1S2_Miox	PT S1/S2
Sample.10_VX516_N.AGTCAACTCGTCAGAT-1	15626	3844	15.135	10_VX516_N	S10_N	Normal	Female	neg	PT_S3_Slc7a12	PT S3
Sample.10_VX516_N.TGTCCTGTCATGACAC-1	15584	3655	11.9674	10_VX516_N	S10_N	Normal	Female	neg	PT_S2_Cyp4a14	PT S2
Sample.10_VX516_N.TGTACAGAGAATAACC-1	15594	3891	7.49647	10_VX516_N	S10_N	Normal	Female	neg	PT_S1_Slc5a2	PT S1-Slc5a2
Sample.10_VX516_N.GTCTGTCCAGGCGTTC-1	15592	4098	1.85351	10_VX516_N	S10_N	Normal	Female	neg	PT_STC_Ptgds	PT STC
Sample.10_VX516_N.TCCGTGTTCTTTGCTA-1	15559	3613	14.5189	10_VX516_N	S10_N	Normal	Female	neg	IC_Atp6v1g3	IC
Sample.10_VX516_N.TGTTGAGAGGTCGAGT-1	15556	3845	9.10903	10_VX516_N	S10_N	Normal	Female	neg	PT_S1_Slc5a2	PT S1-Slc5a2
Sample.10_VX516_N.TCTGCCATCATTCATC-1	15571	3764	16.1069	10_VX516_N	S10_N	Normal	Female	neg	PT_S2_Cyp4a14	PT S2
Sample.10_VX516_N.TTCACCGGTGGAATGC-1	15548	4140	8.3805	10_VX516_N	S10_N	Normal	Female	neg	PT_S1_Slc5a2	PT S1-Slc5a2
Sample.10_VX516_N.ATTTACCAGCGCCATC-1	15509	3800	4.02347	10_VX516_N	S10_N	Normal	Female	neg	Uroepithelium_Upk3a	Uroepi-Upk3a
Sample.10_VX516_N.GCGGAAATCCCGAAAT-1	15528	4241	10.3426	10_VX516_N	S10_N	Normal	Female	neg	PT_S1_Slc5a2	PT S1-Slc5a2
Sample.10_VX516_N.ATTATCCAGAGATTCA-1	15525	3883	8.35427	10_VX516_N	S10_N	Normal	Female	neg	PT_S1_Slc5a2	PT S1-Slc5a2
Sample.10_VX516_N.AGTGATCAGGTGTGAC-1	15530	3364	7.34063	10_VX516_N	S10_N	Normal	Female	neg	PT_S2_Cyp4a14	PT S2
Sample.10_VX516_N.ACTATTCAGGTCATTC-1	15538	3883	7.90964	10_VX516_N	S10_N	Normal	Female	neg	PT_S1S2_Miox	PT S1/S2
Sample.10_VX516_N.TTTACCATCAAGCCAT-1	15513	3811	14.3879	10_VX516_N	S10_N	Normal	Female	neg	PT_S2_Cyp4a14	PT S2
Sample.10_VX516_N.ACAGAAAGTGGGAGAG-1	15458	3852	5.99043	10_VX516_N	S10_N	Normal	Female	neg	Uroepithelium_Upk3a	Uroepi-Upk3a
Sample.10_VX516_N.AGGGTGAAGACTCGAG-1	15523	3973	10.9193	10_VX516_N	S10_N	Normal	Female	neg	PT_S2_Cyp4a14	PT S2
Sample.10_VX516_N.CATACCCCATCAGTGT-1	15523	3788	6.77704	10_VX516_N	S10_N	Normal	Female	neg	PT_S2_Cyp4a14	PT S2
Sample.10_VX516_N.TTCGGTCCACGAGAAC-1	15462	3671	3.16259	10_VX516_N	S10_N	Normal	Female	neg	Uroepithelium_Upk3a	Uroepi-Upk3a
Sample.10_VX516_N.CCGTAGGAGGCAGTCA-1	15513	3661	15.3291	10_VX516_N	S10_N	Normal	Female	neg	PT_S1S2_Miox	PT S1/S2
Sample.10_VX516_N.TGATGGTCATTGGATC-1	15504	3958	17.4278	10_VX516_N	S10_N	Normal	Female	neg	PT_S2_Cyp4a14	PT S2
Sample.10_VX516_N.GATGGAGAGGAGGCAG-1	15480	3792	7.09948	10_VX516_N	S10_N	Normal	Female	neg	PT_S2_Cyp4a14	PT S2
Sample.10_VX516_N.GAGTCTAGTGATACAA-1	15496	3696	12.1386	10_VX516_N	S10_N	Normal	Female	neg	PT_S2_Cyp4a14	PT S2
Sample.10_VX516_N.AGTAGCTTCCGAGCTG-1	15491	3840	12.9753	10_VX516_N	S10_N	Normal	Female	neg	PT_S2_Cyp4a14	PT S2
Sample.10_VX516_N.TGCAGATTCGAGTGAG-1	15463	3885	8.76932	10_VX516_N	S10_N	Normal	Female	neg	PT_S1S2_Miox	PT S1/S2
Sample.10_VX516_N.TCCTTCTGTGTTGAGG-1	15389	3621	3.74943	10_VX516_N	S10_N	Normal	Female	neg	Uroepithelium_Upk3a	Uroepi-Upk3a
Sample.10_VX516_N.AACGTCAAGGGTCACA-1	15479	4082	7.81704	10_VX516_N	S10_N	Normal	Female	neg	PT_S1_Slc5a2	PT S1-Slc5a2
Sample.10_VX516_N.GTAGATCTCCGCACGA-1	15480	3550	18.8501	10_VX516_N	S10_N	Normal	Female	neg	PT_S2_Cyp4a14	PT S2
Sample.10_VX516_N.GTGTTAGGTATCATGC-1	15475	3915	12.6721	10_VX516_N	S10_N	Normal	Female	neg	PT_S1_Slc5a2	PT S1-Slc5a2
Sample.10_VX516_N.CACACAACAACTGAAA-1	15445	3459	17.0152	10_VX516_N	S10_N	Normal	Female	neg	PT_S3_Slc7a12	PT S3
Sample.10_VX516_N.GCCCAGATCCTCGATC-1	15440	4156	8.03756	10_VX516_N	S10_N	Normal	Female	neg	Unidentified_PT	Unidentified_PT
Sample.10_VX516_N.TGGAGGACAACCGACC-1	15483	3556	19.8734	10_VX516_N	S10_N	Normal	Female	neg	PT_S2_Cyp4a14	PT S2
Sample.10_VX516_N.CATACCCGTAGGTTTC-1	15409	4167	2.21948	10_VX516_N	S10_N	Normal	Female	neg	PT_S1S2_Miox	PT S1/S2
Sample.10_VX516_N.CATCCCACAAGCTACT-1	15411	4091	14.4572	10_VX516_N	S10_N	Normal	Female	neg	PT_S1_Slc5a2	PT S1-Slc5a2
Sample.10_VX516_N.AAGACTCCAAATGATG-1	15415	3979	5.81252	10_VX516_N	S10_N	Normal	Female	neg	PT_S2_Cyp4a14	PT S2
Sample.10_VX516_N.ACCCTCAGTTACGGAG-1	15431	3863	14.4644	10_VX516_N	S10_N	Normal	Female	neg	PT_S1S2_Miox	PT S1/S2
Sample.10_VX516_N.AGACCATCAGTCCGTG-1	15400	4115	6.0974	10_VX516_N	S10_N	Normal	Female	neg	PT_S1S2_Miox	PT S1/S2
Sample.10_VX516_N.CTACTATGTTATCTTC-1	15383	3371	2.99681	10_VX516_N	S10_N	Normal	Female	neg	Uroepithelium_Upk3a	Uroepi-Upk3a
Sample.10_VX516_N.CTTCCGATCCACGAAT-1	15379	3946	3.08212	10_VX516_N	S10_N	Normal	Female	neg	Uroepithelium_Upk3a	Uroepi-Upk3a
Sample.10_VX516_N.ACATCCCGTTCTGACA-1	15403	4148	9.40726	10_VX516_N	S10_N	Normal	Female	neg	IC_Atp6v1g3	IC
Sample.10_VX516_N.TGCTGAACAGTTGCGC-1	15424	3912	13.855	10_VX516_N	S10_N	Normal	Female	neg	PT_S1_Slc5a2	PT S1-Slc5a2
Sample.10_VX516_N.GATAGCTCAGACCTAT-1	15357	3974	14.1108	10_VX516_N	S10_N	Normal	Female	neg	IC_Atp6v1g3	IC
Sample.10_VX516_N.GGGAAGTTCCCTCTAG-1	15387	3838	10.0214	10_VX516_N	S10_N	Normal	Female	neg	PT_S3_Slc7a12	PT S3
Sample.10_VX516_N.CTCCTTTTCTCGCCTA-1	15371	4002	13.2262	10_VX516_N	S10_N	Normal	Female	neg	PT_S1S2_Miox	PT S1/S2
Sample.10_VX516_N.CTTTCGGCACGTACAT-1	15393	3995	11.4533	10_VX516_N	S10_N	Normal	Female	neg	PT_S1S2_Miox	PT S1/S2
Sample.10_VX516_N.ACTTCCGAGTCGCGAA-1	15388	3819	6.71302	10_VX516_N	S10_N	Normal	Female	neg	PT_S2_Cyp4a14	PT S2
Sample.10_VX516_N.CTCTCAGTCCGTAATG-1	15366	3556	16.569	10_VX516_N	S10_N	Normal	Female	neg	PT_S3_Slc7a12	PT S3
Sample.10_VX516_N.CAACAGTAGACCAGAC-1	15348	3474	16.4842	10_VX516_N	S10_N	Normal	Female	neg	PT_S3_Slc7a12	PT S3
Sample.10_VX516_N.GCACGGTTCGGCTTCT-1	15379	4060	1.60609	10_VX516_N	S10_N	Normal	Female	neg	PT_S1S2_Miox	PT S1/S2
Sample.10_VX516_N.GTCTTTACATTGCCTC-1	15348	3814	12.3208	10_VX516_N	S10_N	Normal	Female	neg	PT_S3_Slc7a12	PT S3
Sample.10_VX516_N.AATCGACAGGTATTGA-1	15369	3927	9.84449	10_VX516_N	S10_N	Normal	Female	neg	PT_S1_Slc5a2	PT S1-Slc5a2
Sample.10_VX516_N.CCTTGTGCACGGTGTC-1	15369	4077	12.9156	10_VX516_N	S10_N	Normal	Female	neg	PT_S1S2_Miox	PT S1/S2
Sample.10_VX516_N.GATTCTTAGGACGCTA-1	15356	3810	19.367	10_VX516_N	S10_N	Normal	Female	neg	PT_S2_Cyp4a14	PT S2
Sample.10_VX516_N.CCTCAGTTCACATCAG-1	15377	3874	15.7508	10_VX516_N	S10_N	Normal	Female	neg	PT_S1_Slc5a2	PT S1-Slc5a2
Sample.10_VX516_N.ACAGCCGCATCGTGGC-1	15350	3837	14.1954	10_VX516_N	S10_N	Normal	Female	neg	PT_S1_Slc5a2	PT S1-Slc5a2
Sample.10_VX516_N.TAGGTACCATATCTCT-1	15324	3936	18.5852	10_VX516_N	S10_N	Normal	Female	neg	PT_S1S2_Miox	PT S1/S2
Sample.10_VX516_N.TTGGTTTTCCTCTGCA-1	15257	4277	2.1826	10_VX516_N	S10_N	Normal	Female	neg	IC_Atp6v1g3	IC
Sample.10_VX516_N.GGAGGATAGCGTGAAC-1	15353	3803	15.1436	10_VX516_N	S10_N	Normal	Female	neg	PT_S1S2_Miox	PT S1/S2
Sample.10_VX516_N.TCTATCACATATTCGG-1	15324	3728	10.7152	10_VX516_N	S10_N	Normal	Female	neg	PT_S2_Cyp4a14	PT S2
Sample.10_VX516_N.CCACTTGCACAGAAGC-1	15339	4303	7.33425	10_VX516_N	S10_N	Normal	Female	neg	PT_S1_Slc5a2	PT S1-Slc5a2
Sample.10_VX516_N.GGGATCCTCAACTGAC-1	15312	3609	15.5825	10_VX516_N	S10_N	Normal	Female	neg	PT_S2_Cyp4a14	PT S2
Sample.10_VX516_N.TCATCATAGATTACCC-1	15311	3800	16.0865	10_VX516_N	S10_N	Normal	Female	neg	PT_S1_Slc5a2	PT S1-Slc5a2
Sample.10_VX516_N.GCCAGTGCAACGAGGT-1	15299	4114	6.3795	10_VX516_N	S10_N	Normal	Female	neg	PT_S1S2_Miox	PT S1/S2
Sample.10_VX516_N.GAAGGACGTGTAGCAG-1	15311	4087	17.9218	10_VX516_N	S10_N	Normal	Female	neg	PT_S2_Cyp4a14	PT S2
Sample.10_VX516_N.GTTATGGAGTCGCGAA-1	15304	4154	7.67773	10_VX516_N	S10_N	Normal	Female	neg	PT_S1_Slc5a2	PT S1-Slc5a2
Sample.10_VX516_N.CATCCCAAGCCTCAGC-1	15293	3925	12.3455	10_VX516_N	S10_N	Normal	Female	neg	PT_S1_Slc5a2	PT S1-Slc5a2
Sample.10_VX516_N.TCATGAGCAGGATTCT-1	15289	3942	4.08791	10_VX516_N	S10_N	Normal	Female	neg	PC_Aqp2	PC
Sample.10_VX516_N.TCGGTCTAGACAGCTG-1	15281	4050	9.03737	10_VX516_N	S10_N	Normal	Female	neg	PT_S1_Slc5a2	PT S1-Slc5a2
Sample.10_VX516_N.TCTGTCGTCAGGAACG-1	15281	3883	12.0411	10_VX516_N	S10_N	Normal	Female	neg	PT_S2_Cyp4a14	PT S2
Sample.10_VX516_N.CCATAAGTCCTGTTAT-1	15277	3690	11.5599	10_VX516_N	S10_N	Normal	Female	neg	PT_S2_Cyp4a14	PT S2
Sample.10_VX516_N.CCCGGAAGTTCGTGCG-1	15274	3785	15.3856	10_VX516_N	S10_N	Normal	Female	neg	PT_S3_Slc7a12	PT S3
Sample.10_VX516_N.TTGCTGCAGCCGATTT-1	15291	3843	12.406	10_VX516_N	S10_N	Normal	Female	neg	PT_S1S2_Miox	PT S1/S2
Sample.10_VX516_N.GTGGAGACAGGGCTTC-1	15270	3714	15.3569	10_VX516_N	S10_N	Normal	Female	neg	PT_S2_Cyp4a14	PT S2
Sample.10_VX516_N.AGCCACGGTGGCCCAT-1	15278	3766	11.5264	10_VX516_N	S10_N	Normal	Female	neg	PT_S1S2_Miox	PT S1/S2
Sample.10_VX516_N.GATTCTTCATGTGTCA-1	15284	3798	15.068	10_VX516_N	S10_N	Normal	Female	neg	PT_S2_Cyp4a14	PT S2
Sample.10_VX516_N.TAACGACAGAGGGTAA-1	15179	4400	5.28362	10_VX516_N	S10_N	Normal	Female	neg	DCT_Calb1	DCT-Calb1
Sample.10_VX516_N.ATCGGATTCGCATAGT-1	15240	3815	14.5276	10_VX516_N	S10_N	Normal	Female	neg	PT_S1S2_Miox	PT S1/S2
Sample.10_VX516_N.AGAACCTCATGCCGAC-1	15242	3984	4.73691	10_VX516_N	S10_N	Normal	Female	neg	PT_S1_Slc5a2	PT S1-Slc5a2
Sample.10_VX516_N.ATCACAGTCCTGGGTG-1	15258	3423	16.2341	10_VX516_N	S10_N	Normal	Female	neg	PT_S1S2_Miox	PT S1/S2
Sample.10_VX516_N.GTTGTCCCAGCACACC-1	15266	3810	10.6511	10_VX516_N	S10_N	Normal	Female	neg	PT_S2_Cyp4a14	PT S2
Sample.10_VX516_N.CTCCTCCCACAGCTGC-1	15228	4112	17.5992	10_VX516_N	S10_N	Normal	Female	neg	PT_S1_Slc5a2	PT S1-Slc5a2
Sample.10_VX516_N.CATACTTAGGACGCAT-1	15187	3266	12.1617	10_VX516_N	S10_N	Normal	Female	neg	PT_STC_Ptgds	PT STC
Sample.10_VX516_N.AAGTCGTGTGTTTACG-1	15246	4030	13.0723	10_VX516_N	S10_N	Normal	Female	neg	PT_S1_Slc5a2	PT S1-Slc5a2
Sample.10_VX516_N.AACAAGACAGGGTTGA-1	15231	3587	8.02968	10_VX516_N	S10_N	Normal	Female	neg	PT_S2_Cyp4a14	PT S2
Sample.10_VX516_N.CAATGACTCTGAGAAA-1	15228	4041	7.0528	10_VX516_N	S10_N	Normal	Female	neg	Uroepithelium_Upk3a	Uroepi-Upk3a
Sample.10_VX516_N.CATGCAACATGCCATA-1	15234	3896	7.35198	10_VX516_N	S10_N	Normal	Female	neg	PT_S2_Cyp4a14	PT S2
Sample.10_VX516_N.GTGGGAAGTTCAAGTC-1	15242	4040	13.1282	10_VX516_N	S10_N	Normal	Female	neg	PT_S1S2_Miox	PT S1/S2
Sample.10_VX516_N.TAAGCACGTTCGGTTA-1	15223	4095	4.89391	10_VX516_N	S10_N	Normal	Female	neg	PT_S1_Slc5a2	PT S1-Slc5a2
Sample.10_VX516_N.GGCTGTGTCGGAGATG-1	15225	3827	14.7718	10_VX516_N	S10_N	Normal	Female	neg	PT_S2_Cyp4a14	PT S2
Sample.10_VX516_N.AGCTACAGTTCGGTAT-1	15211	3856	5.25935	10_VX516_N	S10_N	Normal	Female	neg	PT_S2_Cyp4a14	PT S2
Sample.10_VX516_N.AAGCGTTTCGCCTTGT-1	15187	3902	17.1133	10_VX516_N	S10_N	Normal	Female	neg	IC_Atp6v1g3	IC
Sample.10_VX516_N.TCTGCCAGTAGTCGGA-1	15191	3384	18.7809	10_VX516_N	S10_N	Normal	Female	neg	PT_S2_Cyp4a14	PT S2
Sample.10_VX516_N.CACGGGTGTGCTCTTC-1	15084	3891	18.6423	10_VX516_N	S10_N	Normal	Female	neg	IC_Atp6v1g3	IC
Sample.10_VX516_N.ATCCCTGTCATCCCGT-1	15212	3874	12.7136	10_VX516_N	S10_N	Normal	Female	neg	PT_S1_Slc5a2	PT S1-Slc5a2
Sample.10_VX516_N.GCCTGTTCATTGCCTC-1	15163	3979	8.89006	10_VX516_N	S10_N	Normal	Female	neg	PT_S1_Slc5a2	PT S1-Slc5a2
Sample.10_VX516_N.CCCTTAGCACCAGGTC-1	15170	3608	5.11536	10_VX516_N	S10_N	Normal	Female	neg	PT_ISG_High_Ifit3	PT ISG-Hi
Sample.10_VX516_N.CATGCTCTCAATGCAC-1	15166	4064	5.27496	10_VX516_N	S10_N	Normal	Female	neg	PT_S2_Cyp4a14	PT S2
Sample.10_VX516_N.TAACACGTCTGATTCT-1	15149	3835	16.4235	10_VX516_N	S10_N	Normal	Female	neg	IC_Atp6v1g3	IC
Sample.10_VX516_N.GCCAGCAGTAGTTAGA-1	15135	4066	16.5312	10_VX516_N	S10_N	Normal	Female	neg	PT_S3_Slc7a12	PT S3
Sample.10_VX516_N.AACGAAAGTGGTATGG-1	15069	3431	3.12562	10_VX516_N	S10_N	Normal	Female	neg	Uroepithelium_Upk3a	Uroepi-Upk3a
Sample.10_VX516_N.TCAATTCTCTCCTGTG-1	15093	3696	18.6312	10_VX516_N	S10_N	Normal	Female	neg	PT_S2_Cyp4a14	PT S2
Sample.10_VX516_N.GTCATGACAAACCGGA-1	15129	3843	9.90151	10_VX516_N	S10_N	Normal	Female	neg	PT_S1S2_Miox	PT S1/S2
Sample.10_VX516_N.AAGCGTTGTGCCTGAC-1	15053	4132	14.9339	10_VX516_N	S10_N	Normal	Female	neg	Uroepithelium_Upk3a	Uroepi-Upk3a
Sample.10_VX516_N.TGCGGCAAGTGACACG-1	15120	3664	11.2566	10_VX516_N	S10_N	Normal	Female	neg	PT_S2_Cyp4a14	PT S2
Sample.10_VX516_N.CTCAATTGTCGGAAAC-1	15120	4236	15.0132	10_VX516_N	S10_N	Normal	Female	neg	IC_Atp6v1g3	IC
Sample.10_VX516_N.CCGAACGTCTAGTCAG-1	15126	3552	15.4701	10_VX516_N	S10_N	Normal	Female	neg	PT_S2_Cyp4a14	PT S2
Sample.10_VX516_N.CCACACTGTATTTCCT-1	15122	3797	14.4227	10_VX516_N	S10_N	Normal	Female	neg	PT_S1_Slc5a2	PT S1-Slc5a2
Sample.10_VX516_N.AGGATCTCATCGTTCC-1	15133	3925	8.56407	10_VX516_N	S10_N	Normal	Female	neg	PT_S1_Slc5a2	PT S1-Slc5a2
Sample.10_VX516_N.TTTGGAGTCTAGGCCG-1	15112	3800	13.9889	10_VX516_N	S10_N	Normal	Female	neg	PT_S1_Slc5a2	PT S1-Slc5a2
Sample.10_VX516_N.TGATTTCGTTCGGCGT-1	15110	4065	17.1079	10_VX516_N	S10_N	Normal	Female	neg	PT_S2_Cyp4a14	PT S2
Sample.10_VX516_N.GTGTGATGTTGTAAAG-1	15106	4248	9.77757	10_VX516_N	S10_N	Normal	Female	neg	PT_S1S2_Miox	PT S1/S2
Sample.10_VX516_N.ATTTACCCACAGTATC-1	15077	4129	13.9948	10_VX516_N	S10_N	Normal	Female	neg	PT_S1_Slc5a2	PT S1-Slc5a2
Sample.10_VX516_N.CTTAGGAAGCCATATC-1	15119	4117	11.7667	10_VX516_N	S10_N	Normal	Female	neg	PT_S2_Cyp4a14	PT S2
Sample.10_VX516_N.TACAGGTGTACCACGC-1	15083	3763	15.9053	10_VX516_N	S10_N	Normal	Female	neg	PT_S2_Cyp4a14	PT S2
Sample.10_VX516_N.ATCACGACACATGGTT-1	15096	3806	15.2954	10_VX516_N	S10_N	Normal	Female	neg	PT_S1_Slc5a2	PT S1-Slc5a2
Sample.10_VX516_N.GTCACTCCACGCAGTC-1	15099	3741	13.6168	10_VX516_N	S10_N	Normal	Female	neg	PT_S2_Cyp4a14	PT S2
Sample.10_VX516_N.TTTGGTTCAGCTGTCG-1	15088	4146	7.38998	10_VX516_N	S10_N	Normal	Female	neg	PT_S1S2_Miox	PT S1/S2
Sample.10_VX516_N.TCATTCACAGGTCAAG-1	15071	3853	12.315	10_VX516_N	S10_N	Normal	Female	neg	PT_S1S2_Miox	PT S1/S2
Sample.10_VX516_N.CAGCGTGAGCTCGCAC-1	15052	3696	15.2936	10_VX516_N	S10_N	Normal	Female	neg	PT_S2_Cyp4a14	PT S2
Sample.10_VX516_N.CATTCATCAAACCGGA-1	15078	4097	14.6173	10_VX516_N	S10_N	Normal	Female	neg	PT_S2_Cyp4a14	PT S2
Sample.10_VX516_N.TCATACTAGCCTCTTC-1	15049	4157	12.8779	10_VX516_N	S10_N	Normal	Female	neg	PT_S1_Slc5a2	PT S1-Slc5a2
Sample.10_VX516_N.GCGAGAACAGACCATT-1	15037	3663	12.7419	10_VX516_N	S10_N	Normal	Female	neg	PT_S1_Slc5a2	PT S1-Slc5a2
Sample.10_VX516_N.TTGTGGAGTCACCCTT-1	15057	4122	9.01242	10_VX516_N	S10_N	Normal	Female	neg	PT_S1_Slc5a2	PT S1-Slc5a2
Sample.10_VX516_N.AGTTCCCTCCTAGCTC-1	15036	4116	9.68343	10_VX516_N	S10_N	Normal	Female	neg	PT_S2_Cyp4a14	PT S2
Sample.10_VX516_N.CCTCCTCAGTGGAAAG-1	15039	3830	12.2881	10_VX516_N	S10_N	Normal	Female	neg	PT_S1S2_Miox	PT S1/S2
Sample.10_VX516_N.GACTGATGTCCACTCT-1	14886	3976	6.60352	10_VX516_N	S10_N	Normal	Female	neg	Uroepithelium_Upk3a	Uroepi-Upk3a
Sample.10_VX516_N.GTTAGACCATAATCGC-1	15027	3927	11.7655	10_VX516_N	S10_N	Normal	Female	neg	PT_S2_Cyp4a14	PT S2
Sample.10_VX516_N.TTCCTAAGTCTCTCTG-1	15001	3908	14.0191	10_VX516_N	S10_N	Normal	Female	neg	PT_S2_Cyp4a14	PT S2
Sample.10_VX516_N.TATATCCGTACCAATC-1	15020	4186	15.7257	10_VX516_N	S10_N	Normal	Female	neg	DCT_Calb1	DCT-Calb1
Sample.10_VX516_N.GGGACTCAGTCAGGGT-1	14993	3766	15.8607	10_VX516_N	S10_N	Normal	Female	neg	PT_S2_Cyp4a14	PT S2
Sample.10_VX516_N.ACCAACAAGTCGCCCA-1	14996	4123	13.4436	10_VX516_N	S10_N	Normal	Female	neg	PT_S2_Cyp4a14	PT S2
Sample.10_VX516_N.CTCCTTTTCTCTGCCA-1	14971	3981	10.4535	10_VX516_N	S10_N	Normal	Female	neg	PT_S1_Slc5a2	PT S1-Slc5a2
Sample.10_VX516_N.TGTTCCGGTGTTCGAT-1	15000	3741	9.33333	10_VX516_N	S10_N	Normal	Female	neg	PT_S2_Cyp4a14	PT S2
Sample.10_VX516_N.GTAGTACTCTACCACC-1	14968	3886	9.10609	10_VX516_N	S10_N	Normal	Female	neg	PT_S2_Cyp4a14	PT S2
Sample.10_VX516_N.ATCAGGTCAAGTACCT-1	14964	4140	4.00962	10_VX516_N	S10_N	Normal	Female	neg	PT_S1S2_Miox	PT S1/S2
Sample.10_VX516_N.AAGCGAGTCGGACTTA-1	14968	4226	8.80545	10_VX516_N	S10_N	Normal	Female	neg	PT_S1S2_Miox	PT S1/S2
Sample.10_VX516_N.ATTACCTCAGTTGTCA-1	14967	3763	13.8572	10_VX516_N	S10_N	Normal	Female	neg	PT_S1S2_Miox	PT S1/S2
Sample.10_VX516_N.CATCGCTGTGTTCAGT-1	14928	4360	8.31324	10_VX516_N	S10_N	Normal	Female	neg	PT_S1S2_Miox	PT S1/S2
Sample.10_VX516_N.CTCTCGACACAGGATG-1	14952	4030	9.09577	10_VX516_N	S10_N	Normal	Female	neg	PT_S1_Slc5a2	PT S1-Slc5a2
Sample.10_VX516_N.GCCAGGTCAATAAGGT-1	14913	3928	19.0304	10_VX516_N	S10_N	Normal	Female	neg	IC_Atp6v1g3	IC
Sample.10_VX516_N.TTTCATGAGTGGAAAG-1	14893	3850	6.31169	10_VX516_N	S10_N	Normal	Female	neg	Uroepithelium_Upk3a	Uroepi-Upk3a
Sample.10_VX516_N.GGAGGATTCTCTTCAA-1	14912	4023	4.87527	10_VX516_N	S10_N	Normal	Female	neg	Uroepithelium_Upk3a	Uroepi-Upk3a
Sample.10_VX516_N.TTACCATGTTCAGGTT-1	14931	3619	18.8601	10_VX516_N	S10_N	Normal	Female	neg	PT_S1_Slc5a2	PT S1-Slc5a2
Sample.10_VX516_N.AAAGAACAGGAGTACC-1	14949	3971	8.76313	10_VX516_N	S10_N	Normal	Female	neg	PT_S2_Cyp4a14	PT S2
Sample.10_VX516_N.AGGAGGTAGAACTCCT-1	14912	3655	10.8771	10_VX516_N	S10_N	Normal	Female	neg	PT_S2_Cyp4a14	PT S2
Sample.10_VX516_N.CATCCACCAGCGTAGA-1	14917	3990	13.9639	10_VX516_N	S10_N	Normal	Female	neg	PT_S1_Slc5a2	PT S1-Slc5a2
Sample.10_VX516_N.GGGTGAAGTAGGACTG-1	14916	3525	18.0142	10_VX516_N	S10_N	Normal	Female	neg	PT_S2_Cyp4a14	PT S2
Sample.10_VX516_N.CCCGAAGAGGGAGATA-1	14914	3606	18.2379	10_VX516_N	S10_N	Normal	Female	neg	PT_S1S2_Miox	PT S1/S2
Sample.10_VX516_N.CTCAATTAGGGCTTCC-1	14880	4078	4.20699	10_VX516_N	S10_N	Normal	Female	neg	PT_S1_Slc5a2	PT S1-Slc5a2
Sample.10_VX516_N.TCAGGTACAATGTTGC-1	14902	3875	15.3134	10_VX516_N	S10_N	Normal	Female	neg	PT_S2_Cyp4a14	PT S2
Sample.10_VX516_N.TCGAAGTTCGGTCACG-1	14873	4067	9.62819	10_VX516_N	S10_N	Normal	Female	neg	PT_S2_Cyp4a14	PT S2
Sample.10_VX516_N.AACAACCTCATCGCTC-1	14864	4041	10.0175	10_VX516_N	S10_N	Normal	Female	neg	PT_S2_Cyp4a14	PT S2
Sample.10_VX516_N.GCTCAAACAGATCATC-1	14877	3512	12.5429	10_VX516_N	S10_N	Normal	Female	neg	PT_S2_Cyp4a14	PT S2
Sample.10_VX516_N.GTCGTTCGTATACAGA-1	14817	3446	19.9636	10_VX516_N	S10_N	Normal	Female	neg	IC_Atp6v1g3	IC
Sample.10_VX516_N.ATACTTCTCCACCCTA-1	14864	4043	13.341	10_VX516_N	S10_N	Normal	Female	neg	PT_S1S2_Miox	PT S1/S2
Sample.10_VX516_N.TCTCTGGGTTCGGTAT-1	14846	4127	10.7504	10_VX516_N	S10_N	Normal	Female	neg	Uroepithelium_Upk3a	Uroepi-Upk3a
Sample.10_VX516_N.TAACTTCAGCCATGCC-1	14839	3894	9.80524	10_VX516_N	S10_N	Normal	Female	neg	PT_S1_Slc5a2	PT S1-Slc5a2
Sample.10_VX516_N.CTGAGGCCAGGAATCG-1	14844	3960	12.7796	10_VX516_N	S10_N	Normal	Female	neg	PT_S1S2_Miox	PT S1/S2
Sample.10_VX516_N.GTCCCATAGAAGCTGC-1	14843	3973	14.0336	10_VX516_N	S10_N	Normal	Female	neg	PT_S1S2_Miox	PT S1/S2
Sample.10_VX516_N.CCCTCTCCAGAAATTG-1	14840	3962	6.10512	10_VX516_N	S10_N	Normal	Female	neg	PT_S2_Cyp4a14	PT S2
Sample.10_VX516_N.ATATCCTGTACGGCAA-1	14837	4179	5.06841	10_VX516_N	S10_N	Normal	Female	neg	PT_S1S2_Miox	PT S1/S2
Sample.10_VX516_N.ACCCTCACACAGAGAC-1	14840	3927	14.8248	10_VX516_N	S10_N	Normal	Female	neg	PT_S2_Cyp4a14	PT S2
Sample.10_VX516_N.AGGTCATAGAGCCCAA-1	14785	4005	7.27765	10_VX516_N	S10_N	Normal	Female	neg	PT_S1_Slc5a2	PT S1-Slc5a2
Sample.10_VX516_N.CTGTCGTTCTGTCGCT-1	14829	3805	17.2365	10_VX516_N	S10_N	Normal	Female	neg	PT_S1_Slc5a2	PT S1-Slc5a2
Sample.10_VX516_N.TCACACCCAGATGCGA-1	14815	3838	12.6561	10_VX516_N	S10_N	Normal	Female	neg	IC_Atp6v1g3	IC
Sample.10_VX516_N.TGCTTGCCACGAAGAC-1	14807	4121	1.26292	10_VX516_N	S10_N	Normal	Female	neg	PT_S1_Slc5a2	PT S1-Slc5a2
Sample.10_VX516_N.ATCGTAGCATCTGGGC-1	14792	3818	15.0825	10_VX516_N	S10_N	Normal	Female	neg	PT_S2_Cyp4a14	PT S2
Sample.10_VX516_N.TGACTCCGTAGCACAG-1	14762	4051	9.36865	10_VX516_N	S10_N	Normal	Female	neg	PT_S2_Cyp4a14	PT S2
Sample.10_VX516_N.AGGGTTTGTGCAACAG-1	14746	4191	3.60098	10_VX516_N	S10_N	Normal	Female	neg	DCT_Calb1	DCT-Calb1
Sample.10_VX516_N.TCTGCCAAGAATCGCG-1	14787	3722	16.4198	10_VX516_N	S10_N	Normal	Female	neg	PT_S1S2_Miox	PT S1/S2
Sample.10_VX516_N.ACCATTTTCCCGATCT-1	14783	3926	12.9541	10_VX516_N	S10_N	Normal	Female	neg	IC_Atp6v1g3	IC
Sample.10_VX516_N.AAACGCTTCGAATGCT-1	14781	3860	17.4684	10_VX516_N	S10_N	Normal	Female	neg	PT_S2_Cyp4a14	PT S2
Sample.10_VX516_N.GGTAATCCAGTGTGGA-1	14764	3451	1.26659	10_VX516_N	S10_N	Normal	Female	neg	PT_ISG_High_Ifit3	PT ISG-Hi
Sample.10_VX516_N.CAAAGAATCTAAGGAA-1	14779	3838	11.0968	10_VX516_N	S10_N	Normal	Female	neg	PT_S2_Cyp4a14	PT S2
Sample.10_VX516_N.CAGAGCCCAAGGTACG-1	14791	3546	7.72091	10_VX516_N	S10_N	Normal	Female	neg	PT_S2_Cyp4a14	PT S2
Sample.10_VX516_N.GTTGCTCGTCGGCACT-1	14705	4007	4.52227	10_VX516_N	S10_N	Normal	Female	neg	DCT_Calb1	DCT-Calb1
Sample.10_VX516_N.TTTACCAGTCTTACTT-1	14767	4009	8.41065	10_VX516_N	S10_N	Normal	Female	neg	PT_S2_Cyp4a14	PT S2
Sample.10_VX516_N.TCTATCACAGGCTTGC-1	14782	3794	16.4727	10_VX516_N	S10_N	Normal	Female	neg	PT_S1S2_Miox	PT S1/S2
Sample.10_VX516_N.CATACTTAGCGTCTCG-1	14721	2992	11.2085	10_VX516_N	S10_N	Normal	Female	neg	PT_S3_Slc7a12	PT S3
Sample.10_VX516_N.TGGTGATAGTGCAACG-1	14757	3592	16.7649	10_VX516_N	S10_N	Normal	Female	neg	PT_S1_Slc5a2	PT S1-Slc5a2
Sample.10_VX516_N.TTCTTGAAGATGGCGT-1	14747	3674	18.7699	10_VX516_N	S10_N	Normal	Female	neg	PT_S1S2_Miox	PT S1/S2
Sample.10_VX516_N.TTGTTTGTCGATTCCC-1	14720	3695	4.03533	10_VX516_N	S10_N	Normal	Female	neg	Uroepithelium_Upk3a	Uroepi-Upk3a
Sample.10_VX516_N.TGAGTCAGTTCACGAT-1	14686	3821	2.00872	10_VX516_N	S10_N	Normal	Female	neg	DCT_Calb1	DCT-Calb1
Sample.10_VX516_N.CACTGAATCTTGTGCC-1	14711	3718	17.701	10_VX516_N	S10_N	Normal	Female	neg	PT_S2_Cyp4a14	PT S2
Sample.10_VX516_N.AATAGAGCACAGAAGC-1	14718	4099	18.9428	10_VX516_N	S10_N	Normal	Female	neg	PT_S1_Slc5a2	PT S1-Slc5a2
Sample.10_VX516_N.TACGTCCTCTGGCCGA-1	14734	4027	7.09244	10_VX516_N	S10_N	Normal	Female	neg	PT_S1S2_Miox	PT S1/S2
Sample.10_VX516_N.ATATCCTAGTGCACAG-1	14717	3510	7.91602	10_VX516_N	S10_N	Normal	Female	neg	PT_S1S2_Miox	PT S1/S2
Sample.10_VX516_N.TAACGACAGACAGTCG-1	14721	3823	16.9146	10_VX516_N	S10_N	Normal	Female	neg	PT_S1_Slc5a2	PT S1-Slc5a2
Sample.10_VX516_N.TCATTACCACGCGGTT-1	14681	3855	3.84851	10_VX516_N	S10_N	Normal	Female	neg	PT_S1S2_Miox	PT S1/S2
Sample.10_VX516_N.GTGCACGTCATTTGCT-1	14607	3908	2.69734	10_VX516_N	S10_N	Normal	Female	neg	PT_S1_Slc5a2	PT S1-Slc5a2
Sample.10_VX516_N.CTTCGGTCACGGCACT-1	14714	3801	7.7953	10_VX516_N	S10_N	Normal	Female	neg	PT_S1_Slc5a2	PT S1-Slc5a2
Sample.10_VX516_N.ATTACCTAGGTGCAGT-1	14726	3658	13.5814	10_VX516_N	S10_N	Normal	Female	neg	PT_S2_Cyp4a14	PT S2
Sample.10_VX516_N.TCGACGGCACCAACAT-1	14672	3682	19.9427	10_VX516_N	S10_N	Normal	Female	neg	DCT_Calb1	DCT-Calb1
Sample.10_VX516_N.CCCTTAGCACTGATTG-1	14701	4015	8.00626	10_VX516_N	S10_N	Normal	Female	neg	PT_S1S2_Miox	PT S1/S2
Sample.10_VX516_N.TTTGGAGTCAAAGGAT-1	14662	3806	10.2101	10_VX516_N	S10_N	Normal	Female	neg	PT_S2_Cyp4a14	PT S2
Sample.10_VX516_N.CCGATGGCAATCAAGA-1	14656	3796	8.06496	10_VX516_N	S10_N	Normal	Female	neg	PT_S3_Slc7a12	PT S3
Sample.10_VX516_N.AGTGCCGCATAACAGA-1	14676	4012	7.47479	10_VX516_N	S10_N	Normal	Female	neg	PT_S1S2_Miox	PT S1/S2
Sample.10_VX516_N.TGACTCCGTCAGTCGC-1	14586	4141	10.3867	10_VX516_N	S10_N	Normal	Female	neg	IC_Atp6v1g3	IC
Sample.10_VX516_N.TCCTCTTAGAGCAAGA-1	14631	3912	5.86426	10_VX516_N	S10_N	Normal	Female	neg	PT_S1S2_Miox	PT S1/S2
Sample.10_VX516_N.CTGTAGAAGTGCTCAT-1	14406	4886	6.3307	10_VX516_N	S10_N	Normal	Female	neg	DCT_Slc12a3	DCT-Slc12a3
Sample.10_VX516_N.CCGTAGGAGCAAATCA-1	14555	2989	19.8488	10_VX516_N	S10_N	Normal	Female	neg	DCT_Calb1	DCT-Calb1
Sample.10_VX516_N.AGCATCACAAGGGTCA-1	14634	3933	12.4505	10_VX516_N	S10_N	Normal	Female	neg	PT_S1_Slc5a2	PT S1-Slc5a2
Sample.10_VX516_N.TCGGATACACTTGTCC-1	14537	3547	17.17	10_VX516_N	S10_N	Normal	Female	neg	IC_Atp6v1g3	IC
Sample.10_VX516_N.ACGATCAGTCATAGTC-1	14603	3443	15.4009	10_VX516_N	S10_N	Normal	Female	neg	PT_S3_Slc7a12	PT S3
Sample.10_VX516_N.TCCGGGAGTATGTCCA-1	14604	3642	15.6396	10_VX516_N	S10_N	Normal	Female	neg	PT_S2_Cyp4a14	PT S2
Sample.10_VX516_N.GTCTACCGTGGGTATG-1	14610	3731	18.0698	10_VX516_N	S10_N	Normal	Female	neg	LOH_Slc12a1	LOH-Slc12a1
Sample.10_VX516_N.AGCGTATAGACAAGCC-1	14552	3767	16.8156	10_VX516_N	S10_N	Normal	Female	neg	PT_S1_Slc5a2	PT S1-Slc5a2
Sample.10_VX516_N.GACCCTTGTGTATTCG-1	14601	3888	12.1909	10_VX516_N	S10_N	Normal	Female	neg	PT_S1S2_Miox	PT S1/S2
Sample.10_VX516_N.GCAGCCATCAACACCA-1	14587	3885	9.72784	10_VX516_N	S10_N	Normal	Female	neg	IC_Atp6v1g3	IC
Sample.10_VX516_N.AAGTTCGTCGTACACA-1	14511	3474	3.72131	10_VX516_N	S10_N	Normal	Female	neg	Uroepithelium_Upk3a	Uroepi-Upk3a
Sample.10_VX516_N.TGCGACGGTACAGTCT-1	14573	4040	10.4165	10_VX516_N	S10_N	Normal	Female	neg	PT_S1_Slc5a2	PT S1-Slc5a2
Sample.10_VX516_N.AGGTTGTAGAGGGTAA-1	14581	3634	15.5133	10_VX516_N	S10_N	Normal	Female	neg	PT_S2_Cyp4a14	PT S2
Sample.10_VX516_N.ACAAGCTGTGGTCAAG-1	14602	3708	14.7788	10_VX516_N	S10_N	Normal	Female	neg	PT_S2_Cyp4a14	PT S2
Sample.10_VX516_N.TCCGTGTGTGTCTTGA-1	14578	3685	18.4387	10_VX516_N	S10_N	Normal	Female	neg	PT_S1S2_Miox	PT S1/S2
Sample.10_VX516_N.TTGCATTAGTAAACTG-1	14534	3684	9.19912	10_VX516_N	S10_N	Normal	Female	neg	PT_S1_Slc5a2	PT S1-Slc5a2
Sample.10_VX516_N.GTCTCACAGAGGGTCT-1	14570	3675	18.3391	10_VX516_N	S10_N	Normal	Female	neg	PT_S1_Slc5a2	PT S1-Slc5a2
Sample.10_VX516_N.ATAGAGACATTACTCT-1	14544	3904	3.01155	10_VX516_N	S10_N	Normal	Female	neg	PT_S1_Slc5a2	PT S1-Slc5a2
Sample.10_VX516_N.GGGACAACATGGGTTT-1	14515	3869	10.3686	10_VX516_N	S10_N	Normal	Female	neg	PT_S1_Slc5a2	PT S1-Slc5a2
Sample.10_VX516_N.TAGGAGGGTTTCTTAC-1	14541	3643	16.9727	10_VX516_N	S10_N	Normal	Female	neg	PT_S2_Cyp4a14	PT S2
Sample.10_VX516_N.CTAGGTATCGAACTCA-1	14526	3754	13.2177	10_VX516_N	S10_N	Normal	Female	neg	PT_S2_Cyp4a14	PT S2
Sample.10_VX516_N.ATTCACTCATTGACTG-1	14467	3559	15.9397	10_VX516_N	S10_N	Normal	Female	neg	PT_S1_Slc5a2	PT S1-Slc5a2
Sample.10_VX516_N.CCCAACTGTTCAAAGA-1	14510	3536	18.2219	10_VX516_N	S10_N	Normal	Female	neg	PT_S1_Slc5a2	PT S1-Slc5a2
Sample.10_VX516_N.AATAGAGCACTCTAGA-1	14475	4256	18.487	10_VX516_N	S10_N	Normal	Female	neg	IC_Atp6v1g3	IC
Sample.10_VX516_N.AGCGCTGGTGTTGATC-1	14505	3894	13.0438	10_VX516_N	S10_N	Normal	Female	neg	PT_S1_Slc5a2	PT S1-Slc5a2
Sample.10_VX516_N.TTCATGTGTAAGTAGT-1	14425	4008	5.33102	10_VX516_N	S10_N	Normal	Female	neg	IC_Atp6v1g3	IC
Sample.10_VX516_N.ACGCACGAGCATAGGC-1	14502	3651	18.294	10_VX516_N	S10_N	Normal	Female	neg	PT_S2_Cyp4a14	PT S2
Sample.10_VX516_N.GAGATGGTCACCATAG-1	14504	3706	19.8083	10_VX516_N	S10_N	Normal	Female	neg	PT_S2_Cyp4a14	PT S2
Sample.10_VX516_N.CCTCCTCCACTTCCTG-1	14479	3877	13.9443	10_VX516_N	S10_N	Normal	Female	neg	PT_S3_Slc7a12	PT S3
Sample.10_VX516_N.CGATCGGTCGGACCAC-1	14462	3887	5.28972	10_VX516_N	S10_N	Normal	Female	neg	PT_S2_Cyp4a14	PT S2
Sample.10_VX516_N.GGTGTTATCGCCTAGG-1	14495	3532	13.1563	10_VX516_N	S10_N	Normal	Female	neg	PT_S2_Cyp4a14	PT S2
Sample.10_VX516_N.TTCAATCTCTAGTTCT-1	14477	3718	13.1726	10_VX516_N	S10_N	Normal	Female	neg	PT_S1S2_Miox	PT S1/S2
Sample.10_VX516_N.CACTGTCGTTGCAACT-1	14438	3376	8.50533	10_VX516_N	S10_N	Normal	Female	neg	PT_S2_Cyp4a14	PT S2
Sample.10_VX516_N.ATGAAAGGTGCAACAG-1	14429	3812	3.74246	10_VX516_N	S10_N	Normal	Female	neg	PT_S3_Slc7a12	PT S3
Sample.10_VX516_N.AAACCCAGTGGTTTAC-1	14441	3730	10.1655	10_VX516_N	S10_N	Normal	Female	neg	PT_S2_Cyp4a14	PT S2
Sample.10_VX516_N.GCCTGTTCAGCTCCTT-1	14437	3392	3.92741	10_VX516_N	S10_N	Normal	Female	neg	PT_S1S2_Miox	PT S1/S2
Sample.10_VX516_N.TCGTGCTCAGTCAACT-1	14453	3861	15.3601	10_VX516_N	S10_N	Normal	Female	neg	PT_S1_Slc5a2	PT S1-Slc5a2
Sample.10_VX516_N.AAGACTCCAATCGAAA-1	14426	3762	18.8271	10_VX516_N	S10_N	Normal	Female	neg	PT_S1_Slc5a2	PT S1-Slc5a2
Sample.10_VX516_N.GGTGGCTAGCCGATCC-1	14438	3812	11.9061	10_VX516_N	S10_N	Normal	Female	neg	PT_S2_Cyp4a14	PT S2
Sample.10_VX516_N.TTTCGATAGCTATCCA-1	14416	3949	11.952	10_VX516_N	S10_N	Normal	Female	neg	PT_S1_Slc5a2	PT S1-Slc5a2
Sample.10_VX516_N.ACACGCGGTCAAAGAT-1	14419	3985	19.5645	10_VX516_N	S10_N	Normal	Female	neg	IC_Atp6v1g3	IC
Sample.10_VX516_N.TGAGGTTTCAAACCCA-1	14420	3807	15.9639	10_VX516_N	S10_N	Normal	Female	neg	PT_S1S2_Miox	PT S1/S2
Sample.10_VX516_N.TTGCTGCTCTCTGCTG-1	14422	3741	10.5117	10_VX516_N	S10_N	Normal	Female	neg	PT_S2_Cyp4a14	PT S2
Sample.10_VX516_N.TGTTACTTCCCGAACG-1	14430	3747	18.5516	10_VX516_N	S10_N	Normal	Female	neg	PT_S1_Slc5a2	PT S1-Slc5a2
Sample.10_VX516_N.GTTCTATGTCACAATC-1	14442	3517	9.43083	10_VX516_N	S10_N	Normal	Female	neg	PT_S1S2_Miox	PT S1/S2
Sample.10_VX516_N.ACTTAGGCAGGTGAGT-1	14416	3900	16.7453	10_VX516_N	S10_N	Normal	Female	neg	PT_S1S2_Miox	PT S1/S2
Sample.10_VX516_N.ATATCCTCAACTGCTA-1	14426	3847	10.7514	10_VX516_N	S10_N	Normal	Female	neg	PT_S2_Cyp4a14	PT S2
Sample.10_VX516_N.TAGGAGGCATCGCTAA-1	14405	3947	11.0864	10_VX516_N	S10_N	Normal	Female	neg	PT_S2_Cyp4a14	PT S2
Sample.10_VX516_N.TGTACAGAGGCATCGA-1	14366	3977	7.14186	10_VX516_N	S10_N	Normal	Female	neg	PT_S1_Slc5a2	PT S1-Slc5a2
Sample.10_VX516_N.AGTCATGGTGCGGCTT-1	14382	3605	19.0029	10_VX516_N	S10_N	Normal	Female	neg	PT_S3_Slc7a12	PT S3
Sample.10_VX516_N.CTCTCGATCACGGGAA-1	14407	3981	12.7022	10_VX516_N	S10_N	Normal	Female	neg	PT_S1_Slc5a2	PT S1-Slc5a2
Sample.10_VX516_N.TCATCCGGTGCGGCTT-1	14417	3451	18.6724	10_VX516_N	S10_N	Normal	Female	neg	PT_S2_Cyp4a14	PT S2
Sample.10_VX516_N.TTTACGTAGGGTAGCT-1	14394	4136	12.9776	10_VX516_N	S10_N	Normal	Female	neg	PT_S1S2_Miox	PT S1/S2
Sample.10_VX516_N.TGGGAAGTCCCTTGGT-1	14391	3658	13.4737	10_VX516_N	S10_N	Normal	Female	neg	PT_S2_Cyp4a14	PT S2
Sample.10_VX516_N.TGGTACAAGGCACTAG-1	14361	3248	13.9405	10_VX516_N	S10_N	Normal	Female	neg	PT_S3_Slc7a12	PT S3
Sample.10_VX516_N.GAGAAATCAAGAATAC-1	14387	4029	10.7528	10_VX516_N	S10_N	Normal	Female	neg	IC_Atp6v1g3	IC
Sample.10_VX516_N.CCTCTAGGTCAATCTG-1	14402	3777	9.8528	10_VX516_N	S10_N	Normal	Female	neg	PT_S2_Cyp4a14	PT S2
Sample.10_VX516_N.GTGGAGAGTGCCTTTC-1	14375	3632	17.7043	10_VX516_N	S10_N	Normal	Female	neg	PT_S3_Slc7a12	PT S3
Sample.10_VX516_N.TCTTAGTTCCTCTTTC-1	14360	4364	4.9234	10_VX516_N	S10_N	Normal	Female	neg	PT_S2_Cyp4a14	PT S2
Sample.10_VX516_N.CCTGCATCATCACGGC-1	14358	4040	7.09709	10_VX516_N	S10_N	Normal	Female	neg	PT_S1_Slc5a2	PT S1-Slc5a2
Sample.10_VX516_N.CCACGTTCACGGTAGA-1	14374	4101	15.4376	10_VX516_N	S10_N	Normal	Female	neg	IC_Atp6v1g3	IC
Sample.10_VX516_N.AGACAGGGTGGACCTC-1	14330	3967	6.05722	10_VX516_N	S10_N	Normal	Female	neg	Uroepithelium_Upk3a	Uroepi-Upk3a
Sample.10_VX516_N.CGATCGGTCGTCACCT-1	14356	4107	5.38451	10_VX516_N	S10_N	Normal	Female	neg	PT_S1_Slc5a2	PT S1-Slc5a2
Sample.10_VX516_N.TACCTGCGTTCCGCTT-1	14354	3818	10.3595	10_VX516_N	S10_N	Normal	Female	neg	PT_S2_Cyp4a14	PT S2
Sample.10_VX516_N.GGGTTTACAGCGGATA-1	14356	3942	6.95876	10_VX516_N	S10_N	Normal	Female	neg	PT_S2_Cyp4a14	PT S2
Sample.10_VX516_N.AGTTAGCCAGTGACCC-1	14327	4241	3.11998	10_VX516_N	S10_N	Normal	Female	neg	PT_S2_Cyp4a14	PT S2
Sample.10_VX516_N.GAGTTTGTCAAATGCC-1	14355	3782	8.53361	10_VX516_N	S10_N	Normal	Female	neg	PT_S2_Cyp4a14	PT S2
Sample.10_VX516_N.AAGCGTTAGGGTCAAC-1	14366	3654	15.2234	10_VX516_N	S10_N	Normal	Female	neg	PT_S1S2_Miox	PT S1/S2
Sample.10_VX516_N.GGGTAGAGTCGCGGTT-1	14347	3419	13.2362	10_VX516_N	S10_N	Normal	Female	neg	PT_S2_Cyp4a14	PT S2
Sample.10_VX516_N.CAGCACGTCATGGTAC-1	14343	4180	5.50094	10_VX516_N	S10_N	Normal	Female	neg	PT_S1_Slc5a2	PT S1-Slc5a2
Sample.10_VX516_N.GTTGCTCAGGTGAGAA-1	14353	3732	7.99136	10_VX516_N	S10_N	Normal	Female	neg	PT_S2_Cyp4a14	PT S2
Sample.10_VX516_N.CAGATTGTCAACGAGG-1	14332	3858	9.27993	10_VX516_N	S10_N	Normal	Female	neg	PT_S1_Slc5a2	PT S1-Slc5a2
Sample.10_VX516_N.CTACCTGTCTGTACAG-1	14324	3529	13.2924	10_VX516_N	S10_N	Normal	Female	neg	PT_S2_Cyp4a14	PT S2
Sample.10_VX516_N.ATCACAGAGGCCTTCG-1	14310	3891	11.6771	10_VX516_N	S10_N	Normal	Female	neg	IC_Atp6v1g3	IC
Sample.10_VX516_N.TTGGGATGTAGCGTAG-1	14287	3383	19.8642	10_VX516_N	S10_N	Normal	Female	neg	Immune_Contaminant	Immune_Contaminant
Sample.10_VX516_N.GTGCACGCAACGGTAG-1	14324	3899	10.7651	10_VX516_N	S10_N	Normal	Female	neg	PT_S2_Cyp4a14	PT S2
Sample.10_VX516_N.TTGTTTGTCACTTATC-1	14302	3686	5.24402	10_VX516_N	S10_N	Normal	Female	neg	PT_S1_Slc5a2	PT S1-Slc5a2
Sample.10_VX516_N.CAACAACTCCAAACCA-1	14301	3378	17.6211	10_VX516_N	S10_N	Normal	Female	neg	PT_S1S2_Miox	PT S1/S2
Sample.10_VX516_N.CTTAGGAGTCTGTGCG-1	14308	3739	15.7185	10_VX516_N	S10_N	Normal	Female	neg	PT_S1_Slc5a2	PT S1-Slc5a2
Sample.10_VX516_N.ATGGTTGAGGCCTAGA-1	14280	3169	9.5028	10_VX516_N	S10_N	Normal	Female	neg	PT_S3_Slc7a12	PT S3
Sample.10_VX516_N.TAACTTCGTCACTTAG-1	14281	3938	10.0903	10_VX516_N	S10_N	Normal	Female	neg	IC_Atp6v1g3	IC
Sample.10_VX516_N.AGAGCCCAGCAATAAC-1	14320	3613	9.10615	10_VX516_N	S10_N	Normal	Female	neg	PT_S2_Cyp4a14	PT S2
Sample.10_VX516_N.AAACGCTGTTCATCTT-1	14313	3815	17.9976	10_VX516_N	S10_N	Normal	Female	neg	PT_S1S2_Miox	PT S1/S2
Sample.10_VX516_N.GTGTTAGCATAGGTTC-1	14294	4084	6.56919	10_VX516_N	S10_N	Normal	Female	neg	Uroepithelium_Upk3a	Uroepi-Upk3a
Sample.10_VX516_N.GTAGATCTCTGACGCG-1	14303	3699	15.682	10_VX516_N	S10_N	Normal	Female	neg	PT_S2_Cyp4a14	PT S2
Sample.10_VX516_N.CTACCTGGTTCCGGTG-1	14285	3617	11.3406	10_VX516_N	S10_N	Normal	Female	neg	PT_S2_Cyp4a14	PT S2
Sample.10_VX516_N.GTGATGTGTGCATGTT-1	14303	3332	19.5483	10_VX516_N	S10_N	Normal	Female	neg	PT_S2_Cyp4a14	PT S2
Sample.10_VX516_N.GCCCGAAAGGTTCATC-1	14305	3689	18.3712	10_VX516_N	S10_N	Normal	Female	neg	PT_S2_Cyp4a14	PT S2
Sample.10_VX516_N.CCATCACTCCACTGAA-1	14287	3601	9.60314	10_VX516_N	S10_N	Normal	Female	neg	PT_S2_Cyp4a14	PT S2
Sample.10_VX516_N.TTTGACTGTGCGGCTT-1	14270	3327	15.5011	10_VX516_N	S10_N	Normal	Female	neg	PT_S1S2_Miox	PT S1/S2
Sample.10_VX516_N.TCATTGTTCATTGCTT-1	14268	3531	18.0614	10_VX516_N	S10_N	Normal	Female	neg	PT_S2_Cyp4a14	PT S2
Sample.10_VX516_N.CCTCAACTCAACACCA-1	14245	3770	12.8958	10_VX516_N	S10_N	Normal	Female	neg	PT_S2_Cyp4a14	PT S2
Sample.10_VX516_N.GTTCCGTAGTAGCCAG-1	14182	4490	13.2562	10_VX516_N	S10_N	Normal	Female	neg	Uroepithelium_Upk3a	Uroepi-Upk3a
Sample.10_VX516_N.AACCACAGTGTACATC-1	14235	3847	15.9958	10_VX516_N	S10_N	Normal	Female	neg	PT_S3_Slc7a12	PT S3
Sample.10_VX516_N.AGCATCAAGGTTTACC-1	14254	3655	10.1094	10_VX516_N	S10_N	Normal	Female	neg	PT_S2_Cyp4a14	PT S2
Sample.10_VX516_N.CAACGATCAGTCACGC-1	14258	3520	8.96339	10_VX516_N	S10_N	Normal	Female	neg	PT_S2_Cyp4a14	PT S2
Sample.10_VX516_N.CTGATCCCAGACGGAT-1	14212	3636	8.12693	10_VX516_N	S10_N	Normal	Female	neg	PT_S2_Cyp4a14	PT S2
Sample.10_VX516_N.TTGCCTGTCTCGACGG-1	14239	3566	18.4774	10_VX516_N	S10_N	Normal	Female	neg	PT_S2_Cyp4a14	PT S2
Sample.10_VX516_N.CCGATCTCAGGACTAG-1	14224	4049	11.3751	10_VX516_N	S10_N	Normal	Female	neg	PT_S1_Slc5a2	PT S1-Slc5a2
Sample.10_VX516_N.CAGGTATTCGCCAATA-1	14223	3718	12.6556	10_VX516_N	S10_N	Normal	Female	neg	PT_S2_Cyp4a14	PT S2
Sample.10_VX516_N.GCTTGGGCAGTAGAAT-1	14236	4041	17.0975	10_VX516_N	S10_N	Normal	Female	neg	PT_S2_Cyp4a14	PT S2
Sample.10_VX516_N.TACGGGCCACGGTGTC-1	14201	3879	9.56271	10_VX516_N	S10_N	Normal	Female	neg	PT_S2_Cyp4a14	PT S2
Sample.10_VX516_N.TCCCAGTTCATGCCAA-1	14207	3703	19.3355	10_VX516_N	S10_N	Normal	Female	neg	PT_S2_Cyp4a14	PT S2
Sample.10_VX516_N.TGTCCACTCGAAATCC-1	14174	3171	4.57175	10_VX516_N	S10_N	Normal	Female	neg	PT_S3_Slc7a12	PT S3
Sample.10_VX516_N.ACTTCCGGTGCACAAG-1	14184	3892	3.80711	10_VX516_N	S10_N	Normal	Female	neg	Uroepithelium_Upk3a	Uroepi-Upk3a
Sample.10_VX516_N.GTCTGTCTCTTCCCGA-1	14217	3745	18.921	10_VX516_N	S10_N	Normal	Female	neg	PT_S1S2_Miox	PT S1/S2
Sample.10_VX516_N.AAACGAAAGCAATTAG-1	14132	3337	12.2205	10_VX516_N	S10_N	Normal	Female	neg	IC_Atp6v1g3	IC
Sample.10_VX516_N.ACTTATCAGCATCAAA-1	14178	4018	8.09	10_VX516_N	S10_N	Normal	Female	neg	PT_S1S2_Miox	PT S1/S2
Sample.10_VX516_N.GCCCGAATCTGCCTCA-1	14168	3712	18.5206	10_VX516_N	S10_N	Normal	Female	neg	LOH_Slc12a1	LOH-Slc12a1
Sample.10_VX516_N.ATTTCTGGTAAGGAGA-1	14191	3947	11.0633	10_VX516_N	S10_N	Normal	Female	neg	PT_S2_Cyp4a14	PT S2
Sample.10_VX516_N.ATCGGCGCACAATGCT-1	14173	3719	18.8104	10_VX516_N	S10_N	Normal	Female	neg	PT_S1_Slc5a2	PT S1-Slc5a2
Sample.10_VX516_N.GTGTTAGGTCTCGGGT-1	14162	4028	14.553	10_VX516_N	S10_N	Normal	Female	neg	PT_S1_Slc5a2	PT S1-Slc5a2
Sample.10_VX516_N.GCTGCAGAGTACAACA-1	14148	3896	3.53407	10_VX516_N	S10_N	Normal	Female	neg	PT_S1S2_Miox	PT S1/S2
Sample.10_VX516_N.TTTACGTTCGTCGCTT-1	14160	3672	9.20904	10_VX516_N	S10_N	Normal	Female	neg	PT_S1S2_Miox	PT S1/S2
Sample.10_VX516_N.TGCACGGTCGCAGTGC-1	14161	3620	8.31862	10_VX516_N	S10_N	Normal	Female	neg	PT_S1S2_Miox	PT S1/S2
Sample.10_VX516_N.ACCTGTCTCGCACGAC-1	14116	3742	10.7112	10_VX516_N	S10_N	Normal	Female	neg	IC_Atp6v1g3	IC
Sample.10_VX516_N.TCCGATCCAGAGGCTA-1	14119	3300	11.7926	10_VX516_N	S10_N	Normal	Female	neg	PT_S1S2_Miox	PT S1/S2
Sample.10_VX516_N.TGGAACTTCACCGGTG-1	14133	4054	8.51907	10_VX516_N	S10_N	Normal	Female	neg	PT_S2_Cyp4a14	PT S2
Sample.10_VX516_N.TCTGTCGCAAGTAGTA-1	14098	3176	17.8607	10_VX516_N	S10_N	Normal	Female	neg	PT_S3_Slc7a12	PT S3
Sample.10_VX516_N.CCCTGATAGATTCGAA-1	14120	3502	14.3201	10_VX516_N	S10_N	Normal	Female	neg	PT_S2_Cyp4a14	PT S2
Sample.10_VX516_N.CTCAATTGTGACTGTT-1	14106	3916	10.3077	10_VX516_N	S10_N	Normal	Female	neg	IC_Atp6v1g3	IC
Sample.10_VX516_N.AACGAAAGTAGGCAAC-1	14118	3956	6.58025	10_VX516_N	S10_N	Normal	Female	neg	PT_S1_Slc5a2	PT S1-Slc5a2
Sample.10_VX516_N.GGGTTTAGTTCTCACC-1	14110	3554	11.786	10_VX516_N	S10_N	Normal	Female	neg	PT_S1S2_Miox	PT S1/S2
Sample.10_VX516_N.CTGTAGACAAGTGCAG-1	14108	3657	15.6649	10_VX516_N	S10_N	Normal	Female	neg	PT_S2_Cyp4a14	PT S2
Sample.10_VX516_N.CCTCCAAGTGCGCTCA-1	14045	3393	6.30829	10_VX516_N	S10_N	Normal	Female	neg	LOH_Slc12a1	LOH-Slc12a1
Sample.10_VX516_N.CATCCCAGTCGAGCTC-1	14112	3691	11.7276	10_VX516_N	S10_N	Normal	Female	neg	PT_S2_Cyp4a14	PT S2
Sample.10_VX516_N.GGGATGACACCAATTG-1	14099	3792	14.7244	10_VX516_N	S10_N	Normal	Female	neg	PT_S1_Slc5a2	PT S1-Slc5a2
Sample.10_VX516_N.TAACTTCAGACGCATG-1	14101	3887	14.9422	10_VX516_N	S10_N	Normal	Female	neg	PT_S2_Cyp4a14	PT S2
Sample.10_VX516_N.CGTTGGGTCGCTCTCA-1	14086	3649	12.4805	10_VX516_N	S10_N	Normal	Female	neg	PT_S2_Cyp4a14	PT S2
Sample.10_VX516_N.CCTACGTAGCCTCAGC-1	14008	3310	16.8547	10_VX516_N	S10_N	Normal	Female	neg	IC_Atp6v1g3	IC
Sample.10_VX516_N.CAGGTATGTGATACAA-1	14064	3872	4.87059	10_VX516_N	S10_N	Normal	Female	neg	PT_S1S2_Miox	PT S1/S2
Sample.10_VX516_N.GGTTGTAAGACTGAGC-1	14078	3829	13.688	10_VX516_N	S10_N	Normal	Female	neg	PT_S1S2_Miox	PT S1/S2
Sample.10_VX516_N.CGTTAGACAAGAAATC-1	14079	3555	18.1263	10_VX516_N	S10_N	Normal	Female	neg	PT_S2_Cyp4a14	PT S2
Sample.10_VX516_N.TTGAACGAGTGCTACT-1	14058	3622	12.6761	10_VX516_N	S10_N	Normal	Female	neg	PT_S2_Cyp4a14	PT S2
Sample.10_VX516_N.TGGTACAGTCCTGGGT-1	14081	3932	2.65606	10_VX516_N	S10_N	Normal	Female	neg	PT_S1S2_Miox	PT S1/S2
Sample.10_VX516_N.CTGCATCAGAACTCCT-1	14079	3570	14.582	10_VX516_N	S10_N	Normal	Female	neg	PT_S2_Cyp4a14	PT S2
Sample.10_VX516_N.TCCTCTTTCCACAGGC-1	14057	3958	0.497973	10_VX516_N	S10_N	Normal	Female	neg	LOH_Slc12a1	LOH-Slc12a1
Sample.10_VX516_N.TCAGGGCTCTATTTCG-1	14064	3745	10.4024	10_VX516_N	S10_N	Normal	Female	neg	PT_S1_Slc5a2	PT S1-Slc5a2
Sample.10_VX516_N.TGTCCCAAGCTGTTAC-1	14066	3508	18.2568	10_VX516_N	S10_N	Normal	Female	neg	PT_S2_Cyp4a14	PT S2
Sample.10_VX516_N.GTCGTTCAGCTAGATA-1	14072	4160	13.2533	10_VX516_N	S10_N	Normal	Female	neg	PT_S1_Slc5a2	PT S1-Slc5a2
Sample.10_VX516_N.TTGAGTGCAGAGGAAA-1	14059	3845	19.3328	10_VX516_N	S10_N	Normal	Female	neg	PT_S1S2_Miox	PT S1/S2
Sample.10_VX516_N.GTATTGGCAACTGCCG-1	14049	3741	6.89017	10_VX516_N	S10_N	Normal	Female	neg	PT_S2_Cyp4a14	PT S2
Sample.10_VX516_N.GGATGTTGTATTAAGG-1	14036	3510	16.9564	10_VX516_N	S10_N	Normal	Female	neg	PT_S1_Slc5a2	PT S1-Slc5a2
Sample.10_VX516_N.TCATTCAGTAGTCGGA-1	14004	3803	19.573	10_VX516_N	S10_N	Normal	Female	neg	IC_Atp6v1g3	IC
Sample.10_VX516_N.ATGGGTTCAATAACGA-1	14030	3894	6.12972	10_VX516_N	S10_N	Normal	Female	neg	PT_S2_Cyp4a14	PT S2
Sample.10_VX516_N.AGTGCCGGTAGATCCT-1	14024	4439	5.43354	10_VX516_N	S10_N	Normal	Female	neg	PT_S1_Slc5a2	PT S1-Slc5a2
Sample.10_VX516_N.TGGGCTGTCTTTCAGT-1	14023	3600	15.3106	10_VX516_N	S10_N	Normal	Female	neg	PT_S1_Slc5a2	PT S1-Slc5a2
Sample.10_VX516_N.TCAGTGAAGCAATAGT-1	14020	3765	5.19258	10_VX516_N	S10_N	Normal	Female	neg	PT_S1S2_Miox	PT S1/S2
Sample.10_VX516_N.ACTATGGCAGAACCGA-1	13991	3586	12.9512	10_VX516_N	S10_N	Normal	Female	neg	IC_Atp6v1g3	IC
Sample.10_VX516_N.ACTTTGTAGCACTCGC-1	13987	3712	9.46593	10_VX516_N	S10_N	Normal	Female	neg	PT_S2_Cyp4a14	PT S2
Sample.10_VX516_N.GAAGCGAGTGGAAATT-1	13972	3814	12.4749	10_VX516_N	S10_N	Normal	Female	neg	PT_S1_Slc5a2	PT S1-Slc5a2
Sample.10_VX516_N.CACTGAACAGCCGGTT-1	13966	3810	8.35601	10_VX516_N	S10_N	Normal	Female	neg	PT_S2_Cyp4a14	PT S2
Sample.10_VX516_N.GGGTCACAGCACTCCG-1	13973	3904	14.0485	10_VX516_N	S10_N	Normal	Female	neg	PT_S1_Slc5a2	PT S1-Slc5a2
Sample.10_VX516_N.GCACGTGCAGAACCGA-1	13979	3990	10.4585	10_VX516_N	S10_N	Normal	Female	neg	PT_S3_Slc7a12	PT S3
Sample.10_VX516_N.GTACAACCAGTATTCG-1	13962	3759	13.6442	10_VX516_N	S10_N	Normal	Female	neg	PT_S1_Slc5a2	PT S1-Slc5a2
Sample.10_VX516_N.TTCTAGTTCGAGATAA-1	13975	3827	12.3721	10_VX516_N	S10_N	Normal	Female	neg	PT_S1_Slc5a2	PT S1-Slc5a2
Sample.10_VX516_N.GGAGCAAAGCAAGGAA-1	13953	3832	14.5847	10_VX516_N	S10_N	Normal	Female	neg	PT_S1_Slc5a2	PT S1-Slc5a2
Sample.10_VX516_N.TGGGCTGAGATTACCC-1	13977	3581	12.7495	10_VX516_N	S10_N	Normal	Female	neg	PT_S1S2_Miox	PT S1/S2
Sample.10_VX516_N.GAAATGACAACCAGAG-1	13948	3643	14.1454	10_VX516_N	S10_N	Normal	Female	neg	PT_S1S2_Miox	PT S1/S2
Sample.10_VX516_N.ACCCTCACAGAGTTCT-1	13945	3748	8.24668	10_VX516_N	S10_N	Normal	Female	neg	PT_S2_Cyp4a14	PT S2
Sample.10_VX516_N.GTAGGAGTCAAACTGC-1	13938	3465	15.7698	10_VX516_N	S10_N	Normal	Female	neg	PT_S1_Slc5a2	PT S1-Slc5a2
Sample.10_VX516_N.ATTACTCGTACAGGTG-1	13944	3980	10.0186	10_VX516_N	S10_N	Normal	Female	neg	PT_S1_Slc5a2	PT S1-Slc5a2
Sample.10_VX516_N.CGATGCGGTTGTAGCT-1	13944	3856	13.1741	10_VX516_N	S10_N	Normal	Female	neg	PT_S1S2_Miox	PT S1/S2
Sample.10_VX516_N.GTAGAGGTCCATGATG-1	13845	3359	2.04406	10_VX516_N	S10_N	Normal	Female	neg	Uroepithelium_Upk3a	Uroepi-Upk3a
Sample.10_VX516_N.AGTACTGTCATCACCC-1	13931	3530	17.034	10_VX516_N	S10_N	Normal	Female	neg	PT_S2_Cyp4a14	PT S2
Sample.10_VX516_N.GTCATGATCATAGACC-1	13912	3308	2.18516	10_VX516_N	S10_N	Normal	Female	neg	Immune_Contaminant	Immune_Contaminant
Sample.10_VX516_N.TGCTCCACAAGGCGTA-1	13918	3814	5.42463	10_VX516_N	S10_N	Normal	Female	neg	PT_S2_Cyp4a14	PT S2
Sample.10_VX516_N.GGTAACTGTGTCTTCC-1	13937	3687	7.2469	10_VX516_N	S10_N	Normal	Female	neg	PT_S1S2_Miox	PT S1/S2
Sample.10_VX516_N.GATTTCTTCACTAGCA-1	13956	4001	6.20522	10_VX516_N	S10_N	Normal	Female	neg	Uroepithelium_Upk3a	Uroepi-Upk3a
Sample.10_VX516_N.TTCTCTCGTCTTCCGT-1	13897	3871	7.07347	10_VX516_N	S10_N	Normal	Female	neg	IC_Atp6v1g3	IC
Sample.10_VX516_N.CACGGGTGTACTGGGA-1	13904	3816	9.59436	10_VX516_N	S10_N	Normal	Female	neg	PT_S1S2_Miox	PT S1/S2
Sample.10_VX516_N.AAGTCGTTCCGTTTCG-1	13909	3945	11.1295	10_VX516_N	S10_N	Normal	Female	neg	PT_S1_Slc5a2	PT S1-Slc5a2
Sample.10_VX516_N.CAGCACGGTACTGCCG-1	13902	3614	11.8832	10_VX516_N	S10_N	Normal	Female	neg	PT_S2_Cyp4a14	PT S2
Sample.10_VX516_N.TCATTCACACAGTACT-1	13907	3819	18.5446	10_VX516_N	S10_N	Normal	Female	neg	PT_S2_Cyp4a14	PT S2
Sample.10_VX516_N.CCGATGGTCTTGGCTC-1	13903	3514	15.716	10_VX516_N	S10_N	Normal	Female	neg	PT_S2_Cyp4a14	PT S2
Sample.10_VX516_N.CCTCATGCACATCATG-1	13872	3640	12.6658	10_VX516_N	S10_N	Normal	Female	neg	IC_Atp6v1g3	IC
Sample.10_VX516_N.CAGGTATTCGCATTAG-1	13873	3587	18.2224	10_VX516_N	S10_N	Normal	Female	neg	PT_S1_Slc5a2	PT S1-Slc5a2
Sample.10_VX516_N.CATCCACTCCTGGTCT-1	13822	3130	11.3949	10_VX516_N	S10_N	Normal	Female	neg	PT_S3_Slc7a12	PT S3
Sample.10_VX516_N.ATGTCTTTCAACCGAT-1	13850	3913	7.56679	10_VX516_N	S10_N	Normal	Female	neg	PT_S1_Slc5a2	PT S1-Slc5a2
Sample.10_VX516_N.TCAGTGAAGTCTCCTC-1	13880	3555	16.9597	10_VX516_N	S10_N	Normal	Female	neg	PT_S2_Cyp4a14	PT S2
Sample.10_VX516_N.GCATGATAGTGAGTTA-1	13859	3905	11.7685	10_VX516_N	S10_N	Normal	Female	neg	PT_S1_Slc5a2	PT S1-Slc5a2
Sample.10_VX516_N.CGGGTCACACAGTGAG-1	13844	3842	9.10864	10_VX516_N	S10_N	Normal	Female	neg	PT_S1_Slc5a2	PT S1-Slc5a2
Sample.10_VX516_N.CCTGTTGAGGCTCCCA-1	13865	3538	9.92427	10_VX516_N	S10_N	Normal	Female	neg	PT_S1S2_Miox	PT S1/S2
Sample.10_VX516_N.TCTCCGAGTTATGACC-1	13834	3155	17.7823	10_VX516_N	S10_N	Normal	Female	neg	PT_S2_Cyp4a14	PT S2
Sample.10_VX516_N.TACTTGTAGCACCGTC-1	13844	3647	9.61427	10_VX516_N	S10_N	Normal	Female	neg	PT_S3_Slc7a12	PT S3
Sample.10_VX516_N.TCATTACGTACTCGAT-1	13854	3895	12.0543	10_VX516_N	S10_N	Normal	Female	neg	PT_S1S2_Miox	PT S1/S2
Sample.10_VX516_N.TTTCCTCAGAGTACCG-1	13806	3848	13.3058	10_VX516_N	S10_N	Normal	Female	neg	IC_Atp6v1g3	IC
Sample.10_VX516_N.GACGCTGTCTGCGAGC-1	13791	3641	12.0151	10_VX516_N	S10_N	Normal	Female	neg	PT_S1_Slc5a2	PT S1-Slc5a2
Sample.10_VX516_N.CTTCCTTGTGTAACGG-1	13809	3521	17.4596	10_VX516_N	S10_N	Normal	Female	neg	PT_S2_Cyp4a14	PT S2
Sample.10_VX516_N.GTGGAAGCAATCAGCT-1	13827	3891	10.06	10_VX516_N	S10_N	Normal	Female	neg	PT_S1_Slc5a2	PT S1-Slc5a2
Sample.10_VX516_N.GTTCTATAGCAAACAT-1	13801	3606	10.9847	10_VX516_N	S10_N	Normal	Female	neg	PT_S1S2_Miox	PT S1/S2
Sample.10_VX516_N.TGTACAGTCCTGGTCT-1	13804	3769	15.9954	10_VX516_N	S10_N	Normal	Female	neg	PT_S1S2_Miox	PT S1/S2
Sample.10_VX516_N.CTCTGGTTCAGCAGAG-1	13796	3947	11.4888	10_VX516_N	S10_N	Normal	Female	neg	PT_S2_Cyp4a14	PT S2
Sample.10_VX516_N.TGCTTGCCAGATGCGA-1	13770	3573	18.3224	10_VX516_N	S10_N	Normal	Female	neg	PT_S1_Slc5a2	PT S1-Slc5a2
Sample.10_VX516_N.CCTCCTCCATACCACA-1	13790	3948	10.0218	10_VX516_N	S10_N	Normal	Female	neg	PT_S1S2_Miox	PT S1/S2
Sample.10_VX516_N.CATTTCACAGCTTTCC-1	13776	3643	14.0462	10_VX516_N	S10_N	Normal	Female	neg	PT_S2_Cyp4a14	PT S2
Sample.10_VX516_N.AGCTTCCAGGCCTAGA-1	13736	3950	4.38992	10_VX516_N	S10_N	Normal	Female	neg	PT_S1_Slc5a2	PT S1-Slc5a2
Sample.10_VX516_N.AATCGACCACGTCGTG-1	13746	3740	12.6291	10_VX516_N	S10_N	Normal	Female	neg	PT_S1_Slc5a2	PT S1-Slc5a2
Sample.10_VX516_N.TGGGCGTTCATATGGC-1	13760	3760	9.82558	10_VX516_N	S10_N	Normal	Female	neg	PT_S2_Cyp4a14	PT S2
Sample.10_VX516_N.CGCCAGAGTACAGCGA-1	13762	3510	15.4265	10_VX516_N	S10_N	Normal	Female	neg	PT_S2_Cyp4a14	PT S2
Sample.10_VX516_N.TGTTCATGTGTCCGGT-1	13736	3568	12.005	10_VX516_N	S10_N	Normal	Female	neg	PT_S2_Cyp4a14	PT S2
Sample.10_VX516_N.AAGCCATAGTCTTCCC-1	13740	3609	12.802	10_VX516_N	S10_N	Normal	Female	neg	PT_S1S2_Miox	PT S1/S2
Sample.10_VX516_N.GAGATGGCACGTCTCT-1	13742	3924	2.04483	10_VX516_N	S10_N	Normal	Female	neg	PT_S1S2_Miox	PT S1/S2
Sample.10_VX516_N.ACGTAGTCAACAGCCC-1	13756	3681	9.95202	10_VX516_N	S10_N	Normal	Female	neg	PT_S2_Cyp4a14	PT S2
Sample.10_VX516_N.GCCATTCTCACCTCGT-1	13710	3271	19.3435	10_VX516_N	S10_N	Normal	Female	neg	PT_S3_Slc7a12	PT S3
Sample.10_VX516_N.CCACCATGTCCACGCA-1	13721	3623	12.8562	10_VX516_N	S10_N	Normal	Female	neg	PT_S1_Slc5a2	PT S1-Slc5a2
Sample.10_VX516_N.CAGTTCCCAAACCACT-1	13734	3599	16.6812	10_VX516_N	S10_N	Normal	Female	neg	PT_S1_Slc5a2	PT S1-Slc5a2
Sample.10_VX516_N.TCATGTTCAAGCGAAC-1	13736	3552	14.9898	10_VX516_N	S10_N	Normal	Female	neg	PT_S2_Cyp4a14	PT S2
Sample.10_VX516_N.GTTACCCCAATAAGGT-1	13705	3967	1.31339	10_VX516_N	S10_N	Normal	Female	neg	PT_S1_Slc5a2	PT S1-Slc5a2
Sample.10_VX516_N.CGGGACTGTCAAAGCG-1	13689	3928	2.418	10_VX516_N	S10_N	Normal	Female	neg	PT_S1_Slc5a2	PT S1-Slc5a2
Sample.10_VX516_N.ATGCATGTCCAAGCAT-1	13722	3652	14.2253	10_VX516_N	S10_N	Normal	Female	neg	PT_S2_Cyp4a14	PT S2
Sample.10_VX516_N.CTTGATTGTTGCAACT-1	13712	3651	1.13769	10_VX516_N	S10_N	Normal	Female	neg	PT_S1S2_Miox	PT S1/S2
Sample.10_VX516_N.CTACCCAGTGATATAG-1	13689	3532	9.672	10_VX516_N	S10_N	Normal	Female	neg	PT_S1_Slc5a2	PT S1-Slc5a2
Sample.10_VX516_N.TCTCCGACATGGAATA-1	13687	3800	6.4733	10_VX516_N	S10_N	Normal	Female	neg	PT_S2_Cyp4a14	PT S2
Sample.10_VX516_N.CTCCCTCAGCCGTTAT-1	13628	3906	6.33255	10_VX516_N	S10_N	Normal	Female	neg	LOH_Slc12a1	LOH-Slc12a1
Sample.10_VX516_N.TTACCATTCATTGCTT-1	13685	3701	8.92218	10_VX516_N	S10_N	Normal	Female	neg	PT_S1S2_Miox	PT S1/S2
Sample.10_VX516_N.GCCGTGAAGAGAGTGA-1	13688	3983	4.46376	10_VX516_N	S10_N	Normal	Female	neg	PT_S1_Slc5a2	PT S1-Slc5a2
Sample.10_VX516_N.CGATGCGCAGTTCTAG-1	13694	3391	17.1535	10_VX516_N	S10_N	Normal	Female	neg	PT_S2_Cyp4a14	PT S2
Sample.10_VX516_N.GTGATGTCACTGCGAC-1	13637	3769	17.8778	10_VX516_N	S10_N	Normal	Female	neg	PT_S1S2_Miox	PT S1/S2
Sample.10_VX516_N.TGGATGTGTACGGCAA-1	13649	3825	12.2866	10_VX516_N	S10_N	Normal	Female	neg	PT_S1_Slc5a2	PT S1-Slc5a2
Sample.10_VX516_N.AGGCCACCATGCCGAC-1	13636	3780	10.9196	10_VX516_N	S10_N	Normal	Female	neg	IC_Atp6v1g3	IC
Sample.10_VX516_N.CTGCCATAGCTCAGAG-1	13627	3736	3.88934	10_VX516_N	S10_N	Normal	Female	neg	PT_S2_Cyp4a14	PT S2
Sample.10_VX516_N.GAATCACGTGTGTCGC-1	13609	3406	19.8104	10_VX516_N	S10_N	Normal	Female	neg	IC_Atp6v1g3	IC
Sample.10_VX516_N.ACCAACAGTCCTACGG-1	13630	3562	1.6361	10_VX516_N	S10_N	Normal	Female	neg	PT_ISG_High_Ifit3	PT ISG-Hi
Sample.10_VX516_N.CTTAGGATCCGTAGTA-1	13643	3747	11.3391	10_VX516_N	S10_N	Normal	Female	neg	PT_S2_Cyp4a14	PT S2
Sample.10_VX516_N.GTGTCCTGTACCCGAC-1	13639	3711	5.96818	10_VX516_N	S10_N	Normal	Female	neg	Uroepithelium_Upk3a	Uroepi-Upk3a
Sample.10_VX516_N.AGCGTATTCGCGGTAC-1	13645	3793	13.1257	10_VX516_N	S10_N	Normal	Female	neg	PT_S1S2_Miox	PT S1/S2
Sample.10_VX516_N.TCGGTCTGTCAGGTGA-1	13582	3716	16.9342	10_VX516_N	S10_N	Normal	Female	neg	IC_Atp6v1g3	IC
[truncated: 14,667 more rows]

## Sheet: Dataset S1B
Dataset S1B. Differential expression results between normal kidney clusters. Related to Fig. S8.
Gene	p_val	avg_log2FC	pct.1	pct.2	p_val_adj	cluster
Ptpro	7.96322756962679e-78	3.45114	0.935	0.002	1.90090205314561e-73	Podo
Nphs2	1.21501534717233e-77	5.38285	0.935	0.002	2.90036313523507e-73	Podo
Nphs1	1.7808886303088e-74	4.70698	0.903	0.02	4.25115924941014e-70	Podo
Cdkn1c	1.06449038459842e-72	5.51342	0.935	0.03	2.54104499707488e-68	Podo
Rab3b	7.15835080891675e-72	2.93993	0.871	0.004	1.70876992159652e-67	Podo
Golim4	4.92022213669853e-70	3.62532	1	0.165	1.17450622625131e-65	Podo
Rarres1	2.85253215440291e-69	1.8655	0.774	0.001	6.80927950577519e-65	Podo
Sdc4	3.2145249715818e-69	3.23972	1	0.774	7.67339255966291e-65	Podo
Wt1	3.22760716402283e-69	3.30317	0.935	0.002	7.70462106123891e-65	Podo
H2-Q7	7.75561115678007e-69	5.01965	0.935	0.047	1.85134193923497e-64	Podo
Enpep	1.41520098106388e-68	3.91899	0.968	0.29	3.3782262618976e-64	Podo
Mafb	9.4353677738074e-68	4.00162	0.903	0.109	2.25231664128557e-63	Podo
Tmem150c	2.52562276451012e-67	2.65076	0.839	0.008	6.0289141011621e-63	Podo
Dpp4	2.94844820354011e-67	3.54498	0.903	0.282	7.03824070667059e-63	Podo
Clic3	3.39138033600236e-67	3.62136	0.806	0.007	8.09556400007123e-63	Podo
Cldn5	5.40257096913953e-67	3.79129	0.935	0.002	1.2896477160433e-62	Podo
Aplp1	1.38494196270232e-64	2.65976	0.839	0.007	3.3059949591667e-60	Podo
Rasl11a	2.94753848165325e-62	3.50192	0.935	0.015	7.03606910955448e-58	Podo
Thsd7a	1.62335876102829e-61	4.19059	0.935	0.023	3.87511969845063e-57	Podo
Fgfbp1	2.67677668603135e-61	3.36848	0.806	0.004	6.38973362722543e-57	Podo
Srgap1	1.16287801305985e-60	3.11144	0.871	0.011	2.77590610497516e-56	Podo
Sema3g	4.44616245092532e-60	4.05545	0.935	0.011	1.06134343866038e-55	Podo
Angptl2	6.45720731823417e-60	2.90171	0.871	0.014	1.54139995893568e-55	Podo
Podxl	3.26541933277496e-59	4.68499	1	0.054	7.7948824892671e-55	Podo
Tmod3	3.75651117512426e-58	3.16171	0.968	0.219	8.96716782613912e-54	Podo
Itm2b	4.69077883533491e-57	3.04042	1	0.938	1.1197358157828e-52	Podo
Mgat5	1.44074637797882e-56	2.85949	0.935	0.234	3.43920567887325e-52	Podo
Cd59a	6.11616407144712e-56	3.69108	0.935	0.127	1.45998952549514e-51	Podo
Foxd1	1.45073347417783e-55	2.51427	0.806	0.002	3.46304587620989e-51	Podo
Gpsm3	5.28004171547279e-54	2.54487	0.774	0.007	1.26039875790051e-49	Podo
Htra1	6.85242180190004e-54	2.68214	0.935	0.368	1.63574160833156e-49	Podo
Arhgap28	1.16185453615305e-53	2.42066	0.806	0.004	2.77346296325094e-49	Podo
Synpo	1.18096530796692e-53	3.02564	0.968	0.016	2.81908228664784e-49	Podo
Sema3e	3.30687749772788e-53	2.27666	0.742	0.001	7.89384727482623e-49	Podo
Wif1	3.68253308939535e-53	1.5796	0.581	0	8.79057473769565e-49	Podo
Ctsl	9.88174955479082e-53	2.41322	1	0.828	2.35887243622412e-48	Podo
C1qtnf1	6.17170252088576e-52	2.12885	0.806	0.006	1.47324710876064e-47	Podo
Vim	1.10408025964202e-51	4.10525	0.871	0.014	2.63554998779148e-47	Podo
Nebl	2.98051106042312e-51	2.02295	0.839	0.003	7.11477795233602e-47	Podo
Plat	3.0621262148441e-51	3.8313	0.935	0.031	7.30960148745436e-47	Podo
Myl12a	1.75089486808491e-49	2.82451	1	0.531	4.17956113960549e-45	Podo
Mmp23	3.07159628032852e-49	2.54746	0.871	0.023	7.33220748077221e-45	Podo
Npnt	3.40442082591275e-49	3.26615	0.968	0.418	8.12669295353634e-45	Podo
Tcf21	6.75034185259525e-49	2.66362	0.742	0.002	1.61137410363301e-44	Podo
Aebp1	1.04030012966918e-48	3.57865	0.968	0.076	2.4833004395333e-44	Podo
Tspan2	7.44780706443185e-48	2.00666	0.742	0.003	1.77786602435053e-43	Podo
Ddn	1.63367655069823e-46	1.97143	0.71	0.001	3.89974929417175e-42	Podo
Col4a3	3.26397144501446e-46	3.10197	0.871	0.664	7.79142623639402e-42	Podo
Tmsb4x	7.96007419153404e-46	4.78463	0.968	0.14	1.90014931026109e-41	Podo
Clic5	9.48797209431315e-46	3.1278	0.968	0.388	2.26487381863349e-41	Podo
Robo2	1.78177591118511e-45	2.5641	0.774	0.003	4.25327727758997e-41	Podo
Tm4sf1	2.43670321471308e-45	3.99784	0.968	0.053	5.81665424384159e-41	Podo
Dag1	4.39317606924989e-45	2.92476	0.935	0.371	1.04869505949064e-40	Podo
Foxd2os	1.89342599456299e-44	2.38218	0.774	0.003	4.51979719162131e-40	Podo
Igfbp7	3.80450942439726e-44	2.78913	1	0.882	9.08174444697869e-40	Podo
Sparc	1.0389175046809e-43	4.13759	0.935	0.092	2.47999997542377e-39	Podo
Hs3st6	4.56753549504046e-43	2.08588	0.645	0.007	1.09031639802111e-38	Podo
Calm2	6.27330321943856e-43	2.90251	0.935	0.669	1.49750021151218e-38	Podo
Pak1	3.65754472311429e-42	2.24943	0.903	0.3	8.73092500854612e-38	Podo
Acpp	4.4165528241734e-42	1.85712	0.71	0.024	1.05427532465843e-37	Podo
Itgb5	9.83811594020683e-42	2.87146	0.839	0.226	2.34845665608677e-37	Podo
Cmtm7	1.40663140366916e-41	2.43494	0.806	0.051	3.35776982369865e-37	Podo
Rhpn1	3.90187432628283e-41	2.40527	0.71	0.066	9.31416420426973e-37	Podo
Myl6	3.43186094023983e-40	2.2345	1	0.908	8.1921952504465e-36	Podo
Col4a4	1.0328597473756e-39	2.55372	0.968	0.735	2.4655395029603e-35	Podo
Lmx1b	1.50507282250559e-39	1.24003	0.516	0	3.59275933460308e-35	Podo
Nes	1.56910521254767e-39	2.62895	0.806	0.011	3.74561105287254e-35	Podo
Magi2	3.28052514078073e-39	2.88504	0.839	0.268	7.83094156355767e-35	Podo
Tmsb10	4.82940756511931e-39	3.29222	0.871	0.097	1.15282787986963e-34	Podo
Nxph3	5.46858872987642e-39	1.32632	0.484	0	1.3054068157088e-34	Podo
Aopep	3.0718405392296e-38	2.83247	0.903	0.324	7.33279055119499e-34	Podo
Plod2	6.05869513501095e-38	2.50293	0.839	0.18	1.44627111567846e-33	Podo
Itgb1	9.36542770472251e-38	2.94353	0.935	0.509	2.23562124739431e-33	Podo
Ifitm2	1.45669763805953e-37	3.01448	0.968	0.462	3.47728293181191e-33	Podo
Bcam	1.80439867991172e-37	2.82692	0.871	0.05	4.30728008881727e-33	Podo
H2-Q6	6.50719823567083e-37	2.92438	0.774	0.024	1.55333329083698e-32	Podo
Gas1	1.27684852265263e-36	2.62762	0.871	0.21	3.04796510842409e-32	Podo
Shisa3	1.33795267655652e-35	1.62916	0.581	0.001	3.19382683420806e-31	Podo
Rassf10	2.76020850680879e-35	1.68551	0.613	0.007	6.58889372660326e-31	Podo
Ripor1	3.68115169540583e-35	2.58626	0.806	0.13	8.78727721210326e-31	Podo
Slc31a2	5.5693460930304e-35	2.14364	0.839	0.138	1.32945860586729e-30	Podo
Colec12	8.06988699323808e-35	1.98053	0.677	0.008	1.92636272415586e-30	Podo
Eif3m	9.7909567544576e-35	2.41863	0.839	0.642	2.33719928685657e-30	Podo
Efnb1	2.01052117690836e-34	2.47161	0.903	0.131	4.79931510139794e-30	Podo
Col1a2	3.07123313454939e-34	3.25018	0.871	0.006	7.33134061548284e-30	Podo
Arhgap24	9.65521464738257e-34	2.06665	0.968	0.595	2.30479628847669e-29	Podo
Tmem54	1.41450373903499e-33	1.4075	0.484	0.011	3.37656187545042e-29	Podo
Tdrd5	1.96827386785744e-33	1.82726	0.613	0.003	4.6984665499625e-29	Podo
Cpq	2.7256312801851e-33	2.12663	0.839	0.333	6.50635442892985e-29	Podo
Anxa3	2.2006245737949e-32	2.64997	0.903	0.066	5.2531109201058e-28	Podo
Cd55	1.55542034076077e-31	2.02303	0.839	0.071	3.71294389543004e-27	Podo
Zbtb8a	3.46990232011037e-31	1.72366	0.581	0.029	8.28300382833547e-27	Podo
Sgip1	4.4808275448732e-31	1.49715	0.581	0.002	1.06961834323668e-26	Podo
Metrnl	6.94625337014492e-31	2.32042	0.645	0.216	1.65814014198729e-26	Podo
Fzd2	7.07254532409806e-31	1.589	0.613	0.012	1.68828729431545e-26	Podo
Chst1	1.03086132238585e-30	1.67504	0.613	0.003	2.46076906266727e-26	Podo
Timp2	1.31839288035421e-30	2.70202	0.871	0.041	3.14713564469353e-26	Podo
Hs3st3a1	1.60081691599034e-30	1.39496	0.516	0.001	3.82131006016053e-26	Podo
Vegfa	1.87359076142151e-30	2.52374	0.871	0.671	4.47244850658929e-26	Podo
Dach1	2.22651401933798e-30	1.97295	0.677	0.064	5.3149116155617e-26	Podo
Cd81	2.29802342957278e-30	2.38334	0.968	0.804	5.48561172873319e-26	Podo
Myo1d	3.98976674392888e-30	2.0217	0.742	0.141	9.52397219443262e-26	Podo
Arhgef18	6.30925836378118e-30	2.17653	0.806	0.195	1.5060830640182e-25	Podo
C1qtnf7	8.90372278271979e-30	1.61298	0.484	0.002	2.12540766546304e-25	Podo
Tjp1	1.10947932626034e-29	2.30929	0.871	0.205	2.64843809971605e-25	Podo
Galnt10	2.53011296168372e-29	1.91434	0.71	0.028	6.03963265083521e-25	Podo
Anxa1	2.72455486155722e-29	2.19842	0.774	0.034	6.50378491002325e-25	Podo
Abca9	3.42935282498565e-29	1.46374	0.613	0.003	8.18620812852325e-25	Podo
Sema5a	3.86504443297544e-29	2.07272	0.806	0.194	9.22624756595567e-25	Podo
Itga3	4.25041352294633e-29	2.12896	0.774	0.06	1.01461621206252e-24	Podo
Pdpn	4.71030047566349e-29	1.67973	0.581	0.018	1.12439582654563e-24	Podo
Sept11	6.23286234084208e-29	2.1923	0.839	0.372	1.48784656938241e-24	Podo
Gm266	7.48953178563713e-29	1.47847	0.419	0.003	1.78782613254944e-24	Podo
Cd151	1.25046458919878e-28	2.22498	0.839	0.243	2.98498402087641e-24	Podo
Iqgap2	1.53528176121543e-28	2.22511	0.839	0.322	3.66487109219734e-24	Podo
Mertk	1.76294150008696e-28	2.39455	0.774	0.345	4.20831765485758e-24	Podo
Crb2	2.26046053563507e-28	1.33638	0.516	0.001	5.39594534461448e-24	Podo
Kcng2	2.35047675507283e-28	1.09807	0.419	0.001	5.61082306203434e-24	Podo
Gadd45a	2.53815788731621e-28	2.35078	0.839	0.15	6.05883669281254e-24	Podo
P3h2	2.75708306514999e-28	1.97441	0.774	0.317	6.58143298481954e-24	Podo
Cd59b	5.16408651806418e-28	1.91338	0.613	0.027	1.2327190927271e-23	Podo
Myo1e	8.9596202865369e-28	1.96759	0.742	0.197	2.13875095859922e-23	Podo
Man1a2	1.42788545065558e-27	2.09535	0.839	0.431	3.40850535925995e-23	Podo
Hspa12a	1.82334641347602e-27	1.83068	0.71	0.109	4.35251022360861e-23	Podo
Pth1r	2.60917622678631e-27	1.71486	0.968	0.781	6.2283645709616e-23	Podo
Plekhh2	2.98446817057708e-27	1.42019	0.613	0.008	7.12422396998454e-23	Podo
Ggt5	3.28105690026223e-27	1.44934	0.484	0.002	7.83221092661596e-23	Podo
Dynll1	6.13272621442334e-27	2.07011	0.935	0.698	1.463943074645e-22	Podo
Foxd2	6.82584520449159e-27	1.00789	0.419	0.001	1.62939750876419e-22	Podo
Pcsk6	1.43950688675469e-26	1.77324	0.581	0.006	3.43624688937212e-22	Podo
Zbtb7c	1.60567856101598e-26	1.47335	0.516	0.01	3.83291529300124e-22	Podo
Cdc14a	2.56030696053409e-26	2.36191	0.806	0.074	6.11170874549092e-22	Podo
Nsf	3.0935465304659e-26	2.09284	0.774	0.277	7.38460492287514e-22	Podo
Ntrk3	3.38969299837626e-26	1.57426	0.484	0.002	8.09153615642396e-22	Podo
Fgfr1	4.11298720059068e-26	1.92728	0.71	0.156	9.81811174653e-22	Podo
Anxa2	4.31205025089522e-26	2.43368	0.839	0.07	1.0293295153912e-21	Podo
Tspan15	5.26563445591853e-26	2.23292	0.774	0.063	1.25695960097231e-21	Podo
Lrrfip1	7.52294377015751e-26	2.1631	0.774	0.093	1.7958019073743e-21	Podo
Ndfip1	1.45174522935542e-25	1.73383	0.903	0.785	3.46546103699432e-21	Podo
Actb	1.51733748872971e-25	2.00701	1	0.923	3.62203631934669e-21	Podo
Kirrel	2.48250865218791e-25	1.44705	0.452	0.003	5.92599640363776e-21	Podo
Emp3	2.70337711370375e-25	2.15108	0.774	0.025	6.45323150812222e-21	Podo
Trib2	3.00842855645281e-25	1.97664	0.806	0.271	7.18141980710851e-21	Podo
Gabrb1	3.03874877346917e-25	0.943074	0.323	0	7.25379719714826e-21	Podo
Laptm4a	4.4485883011877e-25	2.39958	0.871	0.691	1.06192251337652e-20	Podo
Sulf1	7.47356190111505e-25	1.43993	0.613	0.005	1.78401396141517e-20	Podo
Hoxc8	8.37209804162802e-25	1.71851	0.677	0.094	1.99850352351703e-20	Podo
Sh2d4a	9.53293283557438e-25	2.04797	0.645	0.06	2.27560639717996e-20	Podo
Wipf3	1.43813513748459e-24	1.28403	0.452	0.01	3.43297238668945e-20	Podo
Crim1	1.83598160864748e-24	2.29754	0.871	0.485	4.3826716980024e-20	Podo
Ildr2	4.01294039574716e-24	1.99356	0.774	0.416	9.57929001868805e-20	Podo
Pde3a	4.30404965846695e-24	1.53941	0.581	0.004	1.02741969397265e-19	Podo
Fat1	4.41104607135308e-24	1.80428	0.645	0.151	1.05296080769269e-19	Podo
Flrt2	4.77529560479091e-24	1.58932	0.613	0.005	1.13991081381964e-19	Podo
Pdia6	4.91968701071986e-24	2.09748	0.806	0.611	1.17437848632894e-19	Podo
Marveld1	6.1893548343228e-24	1.78493	0.71	0.044	1.4774608925012e-19	Podo
Wt1os	7.3491248837347e-24	1.19563	0.452	0	1.75430960099631e-19	Podo
B3galt2	9.25648125448172e-24	1.49373	0.484	0.015	2.20961464025733e-19	Podo
Sdc2	9.51951434835058e-24	1.74092	0.645	0.258	2.27240327009477e-19	Podo
St3gal6	1.06000901275667e-23	2.00061	0.742	0.122	2.53034751435144e-19	Podo
Kcnf1	1.33900700809045e-23	0.917076	0.323	0	3.19634362901272e-19	Podo
Nupr1	1.4234992483102e-23	2.99639	0.903	0.052	3.39803505564127e-19	Podo
Pkdcc	2.81274707478861e-23	1.54831	0.581	0.038	6.7143085422279e-19	Podo
Agpat4	3.7070967138681e-23	1.6947	0.548	0.013	8.84921056567454e-19	Podo
Pdlim2	4.41079632250306e-23	1.42869	0.613	0.116	1.0529011901447e-18	Podo
2810433D01Rik	5.28309947339175e-23	1.01526	0.387	0.001	1.26112867529335e-18	Podo
Foxc2	7.52569562782771e-23	1.27239	0.516	0.002	1.79645880331875e-18	Podo
Il6ra	8.79837664480293e-23	1.48151	0.548	0.008	2.10026048888091e-18	Podo
Glcci1	1.61743467226526e-22	1.58203	0.613	0.12	3.86097830616441e-18	Podo
Parva	2.54106657669077e-22	1.66069	0.774	0.387	6.06578002521853e-18	Podo
Npr3	2.61382706847606e-22	2.38822	0.806	0.022	6.23946659515921e-18	Podo
Siva1	5.28162628000957e-22	1.65326	0.613	0.153	1.26077700930109e-17	Podo
Pard3b	5.81000768507822e-22	1.66006	0.71	0.111	1.38690693450502e-17	Podo
Actn4	6.336388622549e-22	1.79035	0.935	0.643	1.51255932808867e-17	Podo
S100a11	7.84704916116529e-22	2.21628	0.968	0.555	1.87316910526177e-17	Podo
Lgalsl	2.18551558553323e-21	1.53777	0.645	0.154	5.21704425422638e-17	Podo
Dpysl2	2.20197410652452e-21	1.66325	0.645	0.025	5.25633238968468e-17	Podo
Plagl1	2.55103318960423e-21	1.56625	0.516	0.029	6.08957132690425e-17	Podo
Pcolce	3.06176389448309e-21	1.84832	0.774	0.05	7.30873659252059e-17	Podo
App	9.90687360868018e-21	1.81683	1	0.828	2.36486979912805e-16	Podo
Luzp2	1.53584614941957e-20	0.986981	0.29	0.001	3.66621834327945e-16	Podo
Tmem47	1.64577634972469e-20	1.6192	0.581	0.007	3.92863272442781e-16	Podo
Schip1	2.2244288201879e-20	1.41026	0.677	0.082	5.30993403667054e-16	Podo
Myh9	2.2499230326574e-20	1.90076	0.935	0.386	5.37079127125649e-16	Podo
Gja3	2.37587509333298e-20	0.798544	0.258	0.001	5.67145143529515e-16	Podo
Scd2	2.4083206906393e-20	1.92465	0.677	0.066	5.74890232062508e-16	Podo
Sncaip	4.24506562756925e-20	1.35016	0.548	0.004	1.01333961595706e-15	Podo
Plce1	5.4398589529404e-20	1.69	0.548	0.023	1.2985487306564e-15	Podo
Pxdc1	5.82821045292291e-20	1.33649	0.516	0.009	1.39125211721723e-15	Podo
Arpc2	5.98884200116189e-20	1.56055	0.903	0.722	1.42959647409735e-15	Podo
Aif1l	8.30203934134389e-20	1.82409	0.774	0.138	1.9817798111722e-15	Podo
Myom2	9.04652412806336e-20	0.999856	0.452	0.001	2.15949577461001e-15	Podo
Lamb2	9.43553654950132e-20	2.0725	0.806	0.068	2.25235692973146e-15	Podo
Qk	9.99645159754335e-20	1.9251	0.839	0.559	2.38625296084957e-15	Podo
Alcam	1.03943632813635e-19	1.90496	0.839	0.281	2.48123845889428e-15	Podo
Gabra4	1.6300894026658e-19	0.946859	0.29	0	3.89118641310354e-15	Podo
Cryab	2.30089626234987e-19	2.30337	0.935	0.141	5.49246946785538e-15	Podo
Adcy1	2.8011885477794e-19	1.14855	0.419	0.018	6.68671718240421e-15	Podo
Cald1	2.82133804042088e-19	2.37792	0.806	0.05	6.73481603628869e-15	Podo
Tpm1	3.39230309207064e-19	2.19917	0.71	0.374	8.09776671108183e-15	Podo
Gpx8	3.98683825511845e-19	1.55021	0.645	0.043	9.51698159879326e-15	Podo
Rdh9	4.04447380840589e-19	0.698492	0.29	0.001	9.65456342804571e-15	Podo
Optn	4.8651832008798e-19	1.45613	0.581	0.067	1.16136788188202e-14	Podo
Mtcl1	5.31897287398477e-19	1.2382	0.548	0.031	1.2696920147489e-14	Podo
Tmem108	5.62622296407751e-19	1.42718	0.548	0.11	1.34303568375494e-14	Podo
Calca	5.63661532198403e-19	0.746785	0.29	0.002	1.34551644351081e-14	Podo
Fnbp1l	5.86392954901001e-19	1.71219	0.871	0.562	1.39977862264418e-14	Podo
Loxl2	6.74335001315787e-19	1.347	0.419	0.01	1.60970508164091e-14	Podo
St6galnac3	8.26769393936537e-19	1.6365	0.71	0.026	1.97358122026591e-14	Podo
Atp8b1	9.3991260169476e-19	1.44939	0.581	0.035	2.24366537150556e-14	Podo
Mylk	9.44653192185428e-19	1.78244	0.903	0.528	2.25498163506584e-14	Podo
Gsn	9.72339399959551e-19	2.20644	0.903	0.078	2.32107138164344e-14	Podo
Rad21	1.01574403188788e-18	1.53782	0.774	0.422	2.42468257851957e-14	Podo
Col18a1	1.09921172592431e-18	1.97262	0.677	0.217	2.62392831095391e-14	Podo
Ifngr1	1.13676593263634e-18	1.67409	0.71	0.229	2.7135739577962e-14	Podo
Cadm4	1.19400839877782e-18	1.11619	0.581	0.071	2.85021744872253e-14	Podo
Ctnnal1	1.89511664193115e-18	1.42868	0.645	0.088	4.52383293595385e-14	Podo
Pros1	2.11036520095912e-18	1.6603	0.677	0.036	5.03765277120951e-14	Podo
Csnk1a1	2.16193625606947e-18	1.66332	0.871	0.751	5.16075803686343e-14	Podo
Dock5	2.28717951037656e-18	1.41755	0.613	0.136	5.45972620921988e-14	Podo
H3f3a	2.67288769893723e-18	1.40331	1	0.876	6.38045022613307e-14	Podo
Aplp2	3.09146392722076e-18	1.8464	0.935	0.651	7.37963354066867e-14	Podo
Hoxc6	4.60166066950577e-18	1.46602	0.645	0.151	1.09846241841772e-13	Podo
Ephx1	6.02468349524727e-18	1.48789	0.71	0.084	1.43815219715048e-13	Podo
Npr1	6.56640060876225e-18	1.90092	0.677	0.032	1.56746548931764e-13	Podo
Mpp5	7.30779476269261e-18	1.7554	0.645	0.386	1.74444368780235e-13	Podo
Ngb	8.79926753665758e-18	0.715663	0.29	0.002	2.10047315367553e-13	Podo
Pde4b	8.8286466616208e-18	1.53414	0.581	0.095	2.1074862445955e-13	Podo
St6gal1	1.11971597890752e-17	1.09008	0.387	0.007	2.67287401325014e-13	Podo
Mast4	1.21853279543696e-17	1.56773	0.774	0.421	2.90875963598756e-13	Podo
Hspa5	1.45576832176461e-17	1.45895	1	0.867	3.47506456088431e-13	Podo
1810037I17Rik	2.72245374165116e-17	1.51427	0.839	0.654	6.49876932669549e-13	Podo
Mrc2	2.7770232221985e-17	1.22059	0.452	0.003	6.62903213371003e-13	Podo
Cers6	3.05446925887136e-17	1.44976	0.71	0.301	7.29132356785182e-13	Podo
Nbl1	3.08586079353244e-17	1.37371	0.516	0.014	7.3662583002413e-13	Podo
Hspb8	4.24415384175411e-17	0.9695	0.355	0.003	1.01312196356512e-12	Podo
Ccn2	5.26847571010603e-17	2.7814	0.581	0.028	1.25763783675941e-12	Podo
Stk26	6.19553464134747e-17	1.007	0.452	0.012	1.47893607423606e-12	Podo
Tns2	6.86008957686177e-17	1.56801	0.774	0.18	1.63757198289267e-12	Podo
Cd82	1.202176405385e-16	1.3225	0.645	0.08	2.86971529729452e-12	Podo
Plekho1	1.21319911681907e-16	1.63389	0.581	0.026	2.8960276117588e-12	Podo
Arhgef17	1.48691635708378e-16	1.18598	0.516	0.062	3.54941803599469e-12	Podo
Top1mt	1.91215442764555e-16	1.55843	0.452	0.199	4.56450383423269e-12	Podo
Creb3l2	2.07180393128851e-16	1.58928	0.742	0.36	4.9456031643788e-12	Podo
Hsp90b1	2.53299890409177e-16	1.35086	0.968	0.879	6.04652168395747e-12	Podo
Nap1l1	2.57298897183803e-16	1.49368	0.871	0.678	6.14198197467456e-12	Podo
Fgl2	2.6817804141798e-16	1.62211	0.323	0.005	6.4016780266886e-12	Podo
Astn2	2.79117075572812e-16	0.75366	0.258	0.001	6.66280371099859e-12	Podo
Ormdl3	2.86383619780449e-16	1.26509	0.581	0.104	6.83626338777910e-12	Podo
Kank1	3.09955385180803e-16	1.39473	0.71	0.289	7.39894499965094e-12	Podo
Lpl	4.4114425037254e-16	1.71238	0.839	0.598	1.05305544006429e-11	Podo
Atp6v0e	4.65732031015759e-16	1.58836	0.903	0.737	1.11174893123772e-11	Podo
Ehd2	5.29680582301467e-16	1.44314	0.548	0.014	1.26440051801183e-11	Podo
Cst3	5.53739907209762e-16	1.82248	0.903	0.756	1.32183253250042e-11	Podo
Fryl	9.96638180988077e-16	1.48308	0.742	0.235	2.37907500183664e-11	Podo
Nab2	1.04616376803781e-15	1.08378	0.484	0.041	2.49729753068306e-11	Podo
Mapt	1.28913470095515e-15	1.60995	0.742	0.606	3.07729344465004e-11	Podo
Col4a5	1.31349296989829e-15	1.54454	0.581	0.184	3.13543906844421e-11	Podo
Pag1	1.37098483247291e-15	1.21317	0.484	0.066	3.27267789359609e-11	Podo
Wsb2	1.47847322617948e-15	1.42379	0.774	0.472	3.52926343821303e-11	Podo
Abca2	3.48958394446793e-15	1.0942	0.581	0.098	8.3299858338394e-11	Podo
Lman1	3.50527955612896e-15	1.43961	0.839	0.543	8.36745282843543e-11	Podo
Tmem59	3.90459386771821e-15	1.41145	0.903	0.786	9.32065602163013e-11	Podo
Tspan13	4.38844220812027e-15	1.50002	0.581	0.047	1.04756503950039e-10	Podo
Sox5	4.46512800512209e-15	0.923578	0.355	0.006	1.06587070610269e-10	Podo
Plekhg1	4.52595779635431e-15	1.55072	0.548	0.031	1.08039138556774e-10	Podo
Mme	4.74144707800454e-15	1.71602	0.774	0.284	1.13183083199046e-10	Podo
Itpr3	5.50263976205079e-15	1.43836	0.419	0.019	1.31353513759914e-10	Podo
Myzap	7.01294670781783e-15	1.17889	0.452	0.027	1.67406050862319e-10	Podo
Daam2	7.69415902736937e-15	1.05671	0.387	0.004	1.83667270142334e-10	Podo
St3gal1	8.2688038579398e-15	1.56042	0.516	0.03	1.97384616892881e-10	Podo
Sema3b	8.85435669348407e-15	1.2877	0.484	0.175	2.11362348630158e-10	Podo
Tsc22d1	9.35637607193181e-15	1.50742	0.871	0.637	2.23346053213084e-10	Podo
Foxc1	1.09318006976639e-14	1.22061	0.484	0.032	2.60953014453935e-10	Podo
Tgfbr3	1.45051290302526e-14	1.47296	0.613	0.075	3.46251935081159e-10	Podo
Slco2a1	1.47502693220996e-14	1.33674	0.516	0.061	3.52103678987839e-10	Podo
Pard6b	1.51378637177058e-14	1.14797	0.548	0.183	3.61355944805356e-10	Podo
Tmed3	1.58646992871376e-14	1.46228	0.742	0.397	3.78706236683261e-10	Podo
C430049B03Rik	1.58746281857731e-14	1.504	0.452	0.012	3.7894324942259e-10	Podo
Nedd4	1.82931655468997e-14	1.29065	0.935	0.75	4.36676154770042e-10	Podo
Necab3	1.99017398618041e-14	0.505628	0.258	0.001	4.75074432241126e-10	Podo
Pmepa1	2.21741067897085e-14	1.62971	0.71	0.259	5.29318103177133e-10	Podo
Gdpd5	2.69957722778283e-14	0.946958	0.387	0.02	6.44416080044038e-10	Podo
Nectin2	3.95285964093947e-14	1.31845	0.548	0.095	9.43587124888661e-10	Podo
Ptbp3	4.26720720415364e-14	1.50548	0.806	0.476	1.01862503170352e-09	Podo
Epb41l5	7.82347655801924e-14	1.29796	0.806	0.524	1.86754208916477e-09	Podo
Anxa5	9.28395959838164e-14	1.51609	0.806	0.372	2.21617399572968e-09	Podo
Bambi	1.13494716660132e-13	1.18479	0.484	0.019	2.70923238139401e-09	Podo
Arvcf	1.33957922569555e-13	1.45907	0.71	0.336	3.19770956965784e-09	Podo
Shroom3	1.37416697428323e-13	1.26593	0.516	0.156	3.28027398431149e-09	Podo
Rnf150	1.96969788595834e-13	0.852608	0.323	0.013	4.70186582357116e-09	Podo
Dock4	2.28117768382982e-13	1.58668	0.613	0.209	5.44539924907016e-09	Podo
Samd5	2.39805727817836e-13	0.683617	0.258	0.002	5.72440252873957e-09	Podo
Jund	4.68871509623293e-13	1.41992	0.903	0.725	1.11924318062176e-08	Podo
Gpc1	4.85752704104517e-13	0.793761	0.323	0.027	1.15954027996789e-08	Podo
Serpinb6b	5.26534130408677e-13	1.42253	0.548	0.046	1.25688962269855e-08	Podo
Tnfrsf12a	5.29930378056874e-13	1.33347	0.419	0.118	1.26499680545956e-08	Podo
Tmed9	6.29145652712361e-13	1.36038	0.774	0.519	1.50183358758968e-08	Podo
Ctdspl	8.45523254472092e-13	1.28422	0.677	0.396	2.01834856075033e-08	Podo
Adm	9.27189453243178e-13	1.37961	0.387	0.064	2.21329394383679e-08	Podo
H2-D1	9.47438189431329e-13	1.68989	0.903	0.458	2.26162970199153e-08	Podo
Calr	1.08136464823479e-12	1.28308	0.871	0.853	2.58132555180126e-08	Podo
Os9	1.08517142602663e-12	1.26419	0.742	0.442	2.59041271106817e-08	Podo
Ostc	1.20738602265466e-12	1.2912	0.677	0.448	2.88215117467895e-08	Podo
Actn1	2.73121955511271e-12	1.2765	0.516	0.101	6.51969420000956e-08	Podo
Zfp385b	2.78998096440056e-12	1.20816	0.452	0.123	6.65996356012057e-08	Podo
Cd2ap	2.81738978343867e-12	1.46376	0.806	0.69	6.72539115204644e-08	Podo
Epn3	3.23743449246163e-12	1.0783	0.516	0.047	7.72807987695517e-08	Podo
Nptn	3.39335150375183e-12	1.28562	0.645	0.368	8.10026937460599e-08	Podo
Rcn2	3.50794145433215e-12	1.16087	0.677	0.245	8.37380704563627e-08	Podo
Itgav	5.05780484569035e-12	1.2697	0.645	0.413	1.20734859471474e-07	Podo
Coro2b	5.3280773747937e-12	1.04973	0.387	0.009	1.271865350137e-07	Podo
Sept7	6.01341152445254e-12	1.38102	0.742	0.463	1.43546146500207e-07	Podo
Btg2	6.96570799100841e-12	1.48444	0.677	0.127	1.66278415453362e-07	Podo
Inf2	7.10624935098361e-12	1.0558	0.484	0.02	1.6963327825733e-07	Podo
Slc48a1	7.20911657336491e-12	1.14758	0.645	0.396	1.72088821722794e-07	Podo
Atp1b3	7.21614948753479e-12	1.41855	0.645	0.319	1.72256704416943e-07	Podo
Tnfsf12	7.36885368945242e-12	1.13564	0.581	0.222	1.75901906420919e-07	Podo
Plxdc2	1.01101102355847e-11	1.36916	0.677	0.477	2.41338441433643e-07	Podo
Sirpa	1.01110164191346e-11	1.16323	0.613	0.182	2.41360072941162e-07	Podo
Selenos	1.16897618218832e-11	1.2724	0.71	0.576	2.79046304450173e-07	Podo
Glg1	1.30515423820538e-11	1.1698	0.806	0.534	3.11553368202006e-07	Podo
Tnfsf15	1.31136490135983e-11	1.07639	0.452	0.087	3.13035915603606e-07	Podo
Asb15	1.67479158377004e-11	0.754986	0.323	0.011	3.99789498961747e-07	Podo
Leprotl1	1.67868324618796e-11	1.14186	0.613	0.254	4.00718477697527e-07	Podo
Vamp5	1.84450601825714e-11	1.45335	0.71	0.243	4.40302031618162e-07	Podo
Wls	1.88665310662069e-11	1.29102	0.839	0.716	4.50362963081424e-07	Podo
Mtss1	1.90087361475529e-11	1.23875	0.806	0.648	4.53757540578234e-07	Podo
Dusp15	2.03544046617703e-11	0.984153	0.419	0.021	4.85879993681118e-07	Podo
Abr	2.31332331213718e-11	1.22356	0.452	0.102	5.52213407840266e-07	Podo
Eml2	2.55988726050751e-11	0.975414	0.452	0.094	6.11070687955748e-07	Podo
Cxadr	3.04663521750324e-11	0.993399	0.516	0.172	7.27262292770199e-07	Podo
Tuba1a	3.18246713724831e-11	1.3896	0.548	0.054	7.59686730332544e-07	Podo
Nlk	3.38847001213039e-11	1.26147	0.613	0.171	8.08861676595644e-07	Podo
Slc9a3r2	3.39489549747457e-11	1.49756	0.645	0.12	8.10395504202156e-07	Podo
Selenok	3.68525941415089e-11	1.09067	0.839	0.732	8.79708274751959e-07	Podo
Selenof	4.06283317256006e-11	1.16032	0.871	0.76	9.69838906621811e-07	Podo
Mob2	4.09459634020201e-11	1.14915	0.516	0.204	9.77421092369621e-07	Podo
Tram2	4.27818906914377e-11	0.825668	0.419	0.027	1.02124651269531e-06	Podo
Ncam1	4.40150596863784e-11	1.02542	0.419	0.006	1.05068348977354e-06	Podo
Cavin1	4.53659077284308e-11	1.09867	0.484	0.04	1.08292958338537e-06	Podo
Rpn2	4.94305081081215e-11	1.19838	0.742	0.438	1.17995565904897e-06	Podo
Fam174a	5.44430293819936e-11	1.10248	0.645	0.337	1.29960955437757e-06	Podo
Fyn	5.5439900312224e-11	1.20012	0.548	0.024	1.3234058603531e-06	Podo
Bmpr1a	6.07374253501515e-11	1.18136	0.516	0.277	1.44986308053347e-06	Podo
Tmx3	6.65252333518392e-11	1.22197	0.677	0.276	1.58802384534175e-06	Podo
Agrn	7.01421242451447e-11	1.27536	0.613	0.225	1.67436264785585e-06	Podo
Abca5	7.98532513716046e-11	0.979076	0.484	0.116	1.90617696349157e-06	Podo
Atp6v0a1	8.20213289598382e-11	1.0289	0.516	0.178	1.9579311436003e-06	Podo
Gnas	9.32630813330196e-11	1.12125	1	0.885	2.22628301450051e-06	Podo
St3gal3	9.71797938941773e-11	0.971475	0.355	0.115	2.31977886004791e-06	Podo
Plxnb1	1.09761304290761e-10	1.28355	0.323	0.071	2.62011209472476e-06	Podo
Tpm4	1.1133123240155e-10	1.2264	0.581	0.224	2.65758784865739e-06	Podo
Clptm1l	1.13747420987637e-10	1.19068	0.645	0.34	2.71526468639588e-06	Podo
Pla2g7	1.23980888077366e-10	1.39095	0.258	0.076	2.9595477792948e-06	Podo
Pde10a	1.29679217232767e-10	1.04436	0.419	0.015	3.09557259456338e-06	Podo
Svep1	1.33865445593729e-10	0.930592	0.355	0.004	3.1955020517679e-06	Podo
Btg3	1.43817505218806e-10	1.1078	0.452	0.124	3.43306766707812e-06	Podo
Vcpkmt	1.59334337937246e-10	0.774594	0.355	0.041	3.80346998089999e-06	Podo
Vamp2	1.75819000787301e-10	1.0694	0.613	0.25	4.19697536779366e-06	Podo
Yaf2	1.90012407071343e-10	1.01019	0.613	0.295	4.53578616920004e-06	Podo
Cdc42se2	2.01957390380633e-10	1.072	0.516	0.14	4.82092486577609e-06	Podo
Fam222a	2.03357744432291e-10	0.585866	0.29	0.011	4.85435271734322e-06	Podo
Pls3	2.03795670118632e-10	1.18391	0.581	0.167	4.86480644140187e-06	Podo
Ptpn14	2.21434180551489e-10	1.17089	0.452	0.042	5.28585532394459e-06	Podo
Lpin2	2.55928427621059e-10	1.16556	0.645	0.39	6.1092674957423e-06	Podo
Rabac1	3.11192260162478e-10	1.20209	0.839	0.731	7.42847044233851e-06	Podo
Spon1	3.74334490722228e-10	1.10117	0.29	0.012	8.93573862803031e-06	Podo
Tmem109	3.96202229763634e-10	1.18295	0.548	0.184	9.45774342668771e-06	Podo
Phactr4	3.99824804705476e-10	1.17711	0.71	0.512	9.54421791312442e-06	Podo
Vdac2	4.30437541262959e-10	1.33942	0.806	0.785	1.02749745474881e-05	Podo
Reep5	4.41799347027874e-10	1.09672	0.806	0.534	1.05461922129024e-05	Podo
Ppfibp2	5.29039874977105e-10	1.0125	0.548	0.202	1.26287108555785e-05	Podo
Card10	5.30723189169103e-10	1.10146	0.581	0.258	1.26688932486557e-05	Podo
Lrrc49	6.20276509716702e-10	0.770767	0.323	0.016	1.48066205634474e-05	Podo
Ganab	6.85533286095775e-10	1.17027	0.645	0.421	1.63643650723922e-05	Podo
Bcl10	7.77716230357169e-10	1.09894	0.516	0.233	1.8564864134856e-05	Podo
Ptma	8.5123963940097e-10	1.11516	0.935	0.898	2.03199414321406e-05	Podo
Sh3bgrl2	8.80466268690833e-10	0.952857	0.516	0.18	2.10176102999189e-05	Podo
Prss23	8.87565221124649e-10	1.33391	0.419	0.095	2.11870693934665e-05	Podo
Ccdc80	9.3534956155979e-10	0.864017	0.29	0.005	2.23277293839937e-05	Podo
Elmo2	9.62959306362957e-10	1.04794	0.387	0.094	2.29868016021901e-05	Podo
Dcdc2a	1.02973676199417e-09	0.967347	0.419	0.123	2.45808462455628e-05	Podo
Serinc1	1.03030677403843e-09	1.18913	0.806	0.577	2.45944530030714e-05	Podo
Mtch1	1.0864676427771e-09	1.22154	0.742	0.583	2.59350691007322e-05	Podo
Speg	1.12094384727328e-09	0.717805	0.323	0.016	2.67580505782606e-05	Podo
Saraf	1.21447738186591e-09	1.13848	0.677	0.464	2.89907895825212e-05	Podo
Klf6	1.48590356533078e-09	1.11991	0.645	0.302	3.54700040080109e-05	Podo
Ext2	1.56034732325182e-09	1.02729	0.484	0.178	3.72470509533441e-05	Podo
Ccdc92	1.66222288196505e-09	0.713099	0.258	0.028	3.96789224153878e-05	Podo
St6galnac6	1.67047173716379e-09	0.728773	0.258	0.005	3.98758308378367e-05	Podo
Emc7	2.18362478800493e-09	1.13734	0.71	0.591	5.21253073144656e-05	Podo
Fermt2	2.19326315263805e-09	1.10576	0.774	0.534	5.23553847166229e-05	Podo
Ldlrap1	2.28944749193559e-09	0.812171	0.452	0.1	5.46514010799944e-05	Podo
Lats2	2.4179474806505e-09	1.10081	0.581	0.226	5.77188243106082e-05	Podo
Casz1	3.11305577165945e-09	1.09235	0.452	0.095	7.43117543252827e-05	Podo
Pdrg1	3.32550800412212e-09	1.02027	0.548	0.256	7.93832015663991e-05	Podo
Gas7	3.3504971596085e-09	0.836	0.387	0.014	7.99797176970144e-05	Podo
Pard3bos1	3.38163183932207e-09	0.764419	0.258	0.007	8.07229336364571e-05	Podo
Fndc3b	3.59722412015961e-09	1.19296	0.548	0.276	8.586933697233e-05	Podo
Lims1	3.63070067924201e-09	1.08747	0.548	0.306	8.66684559141859e-05	Podo
Galc	3.66025503622835e-09	1.01091	0.581	0.365	8.7373947969807e-05	Podo
Gpc3	3.70118328505696e-09	1.99358	0.323	0.072	8.83509461975948e-05	Podo
Parp4	4.34824990014783e-09	1.02113	0.452	0.141	0.000103797	Podo
Frmd6	5.00347456335582e-09	0.661431	0.323	0.021	0.000119438	Podo
Srgap2	6.02148210997424e-09	1.1263	0.516	0.229	0.000143739	Podo
Ctnna1	6.45684086682148e-09	1.08012	0.839	0.612	0.000154131	Podo
Efemp1	6.685780869367e-09	1.29602	0.323	0.035	0.000159596	Podo
Tspan17	6.73991643144497e-09	0.937339	0.355	0.037	0.000160889	Podo
Dnajc3	7.30015550550052e-09	1.09222	0.839	0.703	0.000174262	Podo
Morf4l1	7.52401937478134e-09	1.03498	0.903	0.807	0.000179606	Podo
Arhgap23	7.82916326597415e-09	1.01319	0.323	0.017	0.00018689	Podo
Nfe2l1	8.69443629033292e-09	1.0806	0.71	0.36	0.000207545	Podo
Lrch1	9.44409569591215e-09	0.83683	0.387	0.044	0.00022544	Podo
Zfp277	9.97996812979751e-09	0.925862	0.484	0.24	0.000238232	Podo
Tmem50a	1.10838261795332e-08	1.1488	0.613	0.243	0.000264582	Podo
Rras2	1.21264424858979e-08	0.833352	0.419	0.16	0.00028947	Podo
Arl4d	1.21358859715839e-08	0.944159	0.323	0.042	0.000289696	Podo
Slc38a4	1.33294577327228e-08	0.586264	0.258	0.039	0.000318187	Podo
Tmed10	1.34644052180917e-08	1.02454	0.839	0.693	0.000321409	Podo
H2-DMb1	1.39544948947477e-08	0.918537	0.355	0.049	0.000333108	Podo
Myof	1.47316011439448e-08	1.2437	0.613	0.183	0.000351658	Podo
Maml3	1.55888552222693e-08	0.932512	0.419	0.08	0.000372122	Podo
E2f1	1.61712934889453e-08	0.504354	0.258	0.015	0.000386025	Podo
Ncstn	1.6333800501861e-08	0.979988	0.484	0.2	0.000389904	Podo
Med30	1.69528699024694e-08	0.971575	0.419	0.221	0.000404682	Podo
Spcs2	1.73406921283142e-08	1.15749	0.742	0.612	0.00041394	Podo
Ubb	1.84636949118283e-08	0.727734	1	0.918	0.000440747	Podo
Tgfa	1.90335443612105e-08	0.690808	0.29	0.024	0.00045435	Podo
Plekha5	2.13293228205216e-08	0.923646	0.484	0.217	0.000509152	Podo
Auts2	2.42987193993388e-08	0.857988	0.742	0.433	0.000580035	Podo
Eif3c	2.49257566856333e-08	0.991665	0.871	0.77	0.000595003	Podo
Rgs3	2.85469478902091e-08	0.90376	0.419	0.059	0.000681444	Podo
Osbpl5	3.28353890262377e-08	0.843367	0.323	0.107	0.000783814	Podo
Tnfsf13	3.35078559160598e-08	0.940381	0.258	0.04	0.000799866	Podo
Arhgef16	3.83936249725802e-08	0.7725	0.548	0.291	0.000916494	Podo
Leprot	3.95360693986736e-08	1.02884	0.484	0.172	0.000943766	Podo
Msrb3	4.0308741350911e-08	0.853948	0.29	0.014	0.00096221	Podo
Hs3st3b1	4.06025523615681e-08	0.711878	0.29	0.022	0.000969224	Podo
Gnai2	4.12964384765191e-08	1.17757	0.742	0.583	0.000985787	Podo
F3	4.16803100145176e-08	0.889392	0.387	0.109	0.000994951	Podo
Golm1	4.62878673768015e-08	0.81943	0.387	0.061	0.00110494	Podo
Emp2	4.97984190884713e-08	0.975055	0.419	0.048	0.00118874	Podo
Yipf4	5.49055171472243e-08	1.04569	0.581	0.465	0.00131065	Podo
Ikbip	5.88763742381224e-08	0.801354	0.452	0.146	0.00140544	Podo
Nradd	5.92928958093695e-08	0.799224	0.258	0.021	0.00141538	Podo
Derl2	5.99639330485115e-08	0.931057	0.613	0.402	0.0014314	Podo
Tsc22d3	6.04400337894499e-08	0.933388	0.548	0.269	0.00144276	Podo
Nucb1	6.35748584937884e-08	0.96137	0.613	0.347	0.0015176	Podo
Srp14	6.51855476925784e-08	0.96598	0.774	0.612	0.00155604	Podo
Pttg1ip	7.17850051226909e-08	1.09886	0.71	0.626	0.00171358	Podo
Ak1	7.97386507088455e-08	0.666683	0.387	0.024	0.00190344	Podo
Timp3	8.18157696729436e-08	0.836423	1	0.884	0.00195302	Podo
Mcrip1	8.53944049290313e-08	0.910304	0.548	0.302	0.00203845	Podo
Ifi27	8.5810168019728e-08	1.03329	0.677	0.386	0.00204837	Podo
Calu	9.26070687482319e-08	0.962201	0.516	0.226	0.00221062	Podo
Sh3glb1	9.56566431862928e-08	1.09574	0.742	0.609	0.00228342	Podo
Efhd2	9.7981498707955e-08	0.7777	0.419	0.173	0.00233892	Podo
Pdia4	9.8863404484656e-08	1.04231	0.613	0.417	0.00235997	Podo
Smo	1.00474809138109e-07	1.04807	0.484	0.262	0.00239843	Podo
Bsg	1.00761006692382e-07	1.00019	0.935	0.828	0.00240527	Podo
Capn2	1.09186394052531e-07	1.06975	0.452	0.216	0.00260639	Podo
Sbds	1.1891973352386e-07	0.970392	0.645	0.497	0.00283873	Podo
H3f3b	1.19181971307769e-07	1.04773	0.903	0.87	0.00284499	Podo
Tmed2	1.19429444716533e-07	0.908929	0.806	0.651	0.0028509	Podo
Emc2	1.24346865136221e-07	0.898379	0.645	0.45	0.00296828	Podo
Pex14	1.27699661884192e-07	0.763109	0.452	0.219	0.00304832	Podo
Tmem159	1.31951103728696e-07	0.903756	0.419	0.211	0.0031498	Podo
Rcsd1	1.34357560705488e-07	0.873814	0.355	0.017	0.00320725	Podo
Nde1	1.37027525762685e-07	0.860222	0.29	0.074	0.00327098	Podo
Clcn4	1.42823871965401e-07	0.899998	0.613	0.399	0.00340935	Podo
Bri3	1.4370677312782e-07	0.905066	0.935	0.807	0.00343042	Podo
Dad1	1.5534276047609e-07	0.899835	0.839	0.788	0.00370819	Podo
Mir22hg	1.56583482627289e-07	0.984734	0.452	0.271	0.0037378	Podo
Sept10	1.65326932780229e-07	0.718872	0.323	0.086	0.00394652	Podo
Pdia3	1.67355841555061e-07	0.946336	0.903	0.785	0.00399495	Podo
Il6st	1.68709837528342e-07	1.04561	0.613	0.382	0.00402727	Podo
Cyp1b1	1.71868704916725e-07	0.805187	0.29	0.005	0.00410268	Podo
Slc39a6	1.76120277792376e-07	0.629401	0.258	0.028	0.00420417	Podo
Ier3	1.84313983266067e-07	1.29624	0.484	0.109	0.00439976	Podo
Dst	1.92261177924524e-07	1.27778	0.677	0.533	0.00458947	Podo
Eva1b	1.94145186292705e-07	1.04049	0.484	0.146	0.00463444	Podo
Utrn	2.17870066248843e-07	1.1896	0.452	0.134	0.00520078	Podo
Smco4	2.2145588591611e-07	1.0588	0.548	0.303	0.00528637	Podo
Fndc5	2.2917962156211e-07	0.468482	0.258	0.027	0.00547075	Podo
Dnajc8	2.30675461315343e-07	0.950055	0.645	0.44	0.00550645	Podo
Zfp36l1	2.324597067461e-07	0.980552	0.839	0.696	0.00554905	Podo
Mgat4a	2.3487414390715e-07	0.900233	0.419	0.137	0.00560668	Podo
Myadm	2.35509086431256e-07	0.831313	0.355	0.032	0.00562184	Podo
Rras	2.5512116381053e-07	0.907609	0.452	0.169	0.00609	Podo
Cd47	2.79154285405979e-07	1.16515	0.71	0.481	0.00666369	Podo
Prkg1	2.83606697527215e-07	0.630318	0.258	0.005	0.00676998	Podo
Rab6b	2.91762999726888e-07	0.906917	0.355	0.086	0.00696467	Podo
Anxa4	3.40780221054877e-07	0.895545	0.581	0.307	0.00813476	Podo
Bbx	3.4943214946843e-07	0.873977	0.645	0.427	0.00834129	Podo
Sp2	3.6001591063927e-07	0.499735	0.29	0.049	0.00859394	Podo
Fchsd2	3.71922813269168e-07	0.876707	0.452	0.178	0.00887817	Podo
Degs1	3.8257909992043e-07	1.03351	0.613	0.578	0.00913255	Podo
Slain2	3.90893825005808e-07	0.855961	0.581	0.395	0.00933103	Podo
Mbnl2	3.93587352212774e-07	0.976227	0.71	0.53	0.00939532	Podo
Rbms1	4.1524728834214e-07	0.944564	0.742	0.402	0.00991237	Podo
Rpl22l1	4.31580705796668e-07	0.822287	0.839	0.736	0.0103023	Podo
Mxra8	4.7828328332174e-07	0.750696	0.419	0.034	0.0114171	Podo
Tubb2b	4.89059625432775e-07	0.931269	0.323	0.043	0.0116743	Podo
Vgll4	4.93241205574863e-07	0.994128	0.516	0.298	0.0117742	Podo
Gmds	5.0417408584188e-07	0.887597	0.355	0.155	0.0120351	Podo
Pkig	5.77852812882026e-07	0.952226	0.581	0.435	0.0137939	Podo
Mcc	6.21476872095548e-07	1.00665	0.387	0.035	0.0148353	Podo
Selenow	6.29051903291303e-07	1.01425	0.742	0.455	0.0150161	Podo
Pdlim5	6.41098070386306e-07	0.788242	0.613	0.346	0.0153037	Podo
S100a10	6.49979702253019e-07	0.981231	0.839	0.676	0.0155157	Podo
Rbms3	6.69491623261659e-07	0.706626	0.355	0.032	0.0159814	Podo
P3h1	6.75005734834509e-07	0.60067	0.29	0.052	0.0161131	Podo
Myo1c	6.75992679712759e-07	0.841529	0.581	0.215	0.0161366	Podo
Ywhah	6.90737503568717e-07	0.995382	0.581	0.448	0.0164886	Podo
Snx31	7.33969068360121e-07	0.927096	0.452	0.04	0.0175206	Podo
Nomo1	7.64954479516881e-07	0.72118	0.387	0.191	0.0182602	Podo
Pofut2	7.66728252482039e-07	0.905537	0.355	0.181	0.0183026	Podo
Luzp1	7.95278499960981e-07	0.957853	0.613	0.359	0.0189841	Podo
Vasn	8.14992302150485e-07	0.883449	0.387	0.175	0.0194547	Podo
Suco	8.27594095254929e-07	0.769837	0.484	0.256	0.0197555	Podo
BC031181	8.27608097182123e-07	0.826223	0.774	0.679	0.0197558	Podo
Arfgef3	9.35253458225922e-07	0.574644	0.29	0.032	0.0223254	Podo
Lmbrd1	1.00422095792015e-06	0.926335	0.548	0.374	0.0239718	Podo
Hist1h1c	1.00474245330478e-06	1.08078	0.613	0.447	0.0239842	Podo
Tomm20	1.031289846948e-06	0.821516	0.839	0.8	0.0246179	Podo
Ktn1	1.08740935802947e-06	0.95061	0.677	0.482	0.0259575	Podo
Tuba1b	1.09730554108815e-06	1.1697	0.516	0.355	0.0261938	Podo
Amotl2	1.11445285518262e-06	1.06812	0.516	0.371	0.0266031	Podo
Elmo1	1.17157366763049e-06	0.716728	0.29	0.012	0.0279666	Podo
Creb3l1	1.20029689057494e-06	0.472331	0.29	0.038	0.0286523	Podo
Dnajb4	1.20765744280981e-06	0.867567	0.581	0.384	0.028828	Podo
Stat3	1.30649033979736e-06	0.915561	0.484	0.233	0.0311872	Podo
Steap3	1.35128102602744e-06	0.511751	0.258	0.033	0.0322564	Podo
Tshz2	1.38241048532462e-06	1.08428	0.419	0.036	0.0329995	Podo
Ackr3	1.38682657530012e-06	1.05588	0.323	0.246	0.0331049	Podo
Sil1	1.40577651338666e-06	0.760863	0.452	0.233	0.0335573	Podo
Rpl21	1.49426246203359e-06	0.921015	0.935	0.916	0.0356695	Podo
Fa2h	1.58515249169628e-06	0.502035	0.258	0.018	0.0378392	Podo
Ltbp3	1.75572563282271e-06	1.03677	0.258	0.031	0.0419109	Podo
Flna	1.7667707748487e-06	1.08602	0.258	0.032	0.0421746	Podo
Kremen1	1.79908445711209e-06	0.739044	0.323	0.087	0.0429459	Podo
Plekha2	1.85795953642983e-06	0.685607	0.29	0.068	0.0443514	Podo
Dcbld2	1.8589764527082e-06	0.624234	0.29	0.029	0.0443756	Podo
Litaf	2.09635644029856e-06	0.679315	0.355	0.057	0.0500421	Podo
Ctnnd1	2.1220695212853e-06	0.922897	0.581	0.427	0.0506559	Podo
Fkbp9	2.16933320738719e-06	0.741429	0.484	0.216	0.0517842	Podo
Megf9	2.16983938476585e-06	0.514304	0.323	0.044	0.0517962	Podo
B4gat1	2.34406290915065e-06	0.728828	0.387	0.219	0.0559551	Podo
Mrpl33	2.46179630868085e-06	1.05588	0.677	0.682	0.0587655	Podo
Dnase1l1	2.47260775774072e-06	0.708175	0.29	0.075	0.0590236	Podo
D16Ertd472e	2.48692747640313e-06	0.549967	0.258	0.009	0.0593654	Podo
Glt8d1	2.65770341141443e-06	0.845709	0.355	0.143	0.063442	Podo
Rpap3	2.81974290451818e-06	0.85246	0.387	0.233	0.0673101	Podo
Jun	2.95755362189335e-06	1.20038	0.742	0.487	0.0705998	Podo
Nxn	3.05226669172718e-06	0.740172	0.323	0.061	0.0728607	Podo
Palld	3.16692021210627e-06	0.995044	0.613	0.47	0.0755976	Podo
Sumo2	3.17206443970273e-06	0.886276	0.806	0.734	0.0757204	Podo
Hoxc9	3.2094382716031e-06	0.857568	0.323	0.148	0.0766125	Podo
Serinc3	3.27951804462727e-06	0.847394	0.774	0.572	0.0782854	Podo
Fkbp2	3.33774632501989e-06	0.839619	0.806	0.716	0.0796753	Podo
Stt3b	3.35425011544339e-06	0.780964	0.581	0.429	0.0800693	Podo
Macf1	3.54837780718873e-06	0.856727	0.806	0.541	0.0847033	Podo
Pcnp	3.60295696741638e-06	0.789324	0.677	0.573	0.0860062	Podo
Wtip	3.63486276339328e-06	0.706227	0.355	0.144	0.0867678	Podo
Raly	3.81636124083631e-06	0.878011	0.548	0.377	0.0911004	Podo
Irf2bpl	3.84222424388245e-06	0.806052	0.581	0.331	0.0917177	Podo
Psd3	4.03442705298574e-06	0.647038	0.323	0.031	0.0963058	Podo
Cyp27a1	4.25329174964394e-06	0.674712	0.452	0.227	0.10153	Podo
P4ha2	4.28892488819126e-06	0.810644	0.387	0.161	0.102381	Podo
Tmem128	4.293289938774e-06	0.742015	0.548	0.336	0.102485	Podo
Pde6d	4.31743619611504e-06	0.727312	0.323	0.148	0.103062	Podo
Scamp1	4.4317837128898e-06	0.796301	0.387	0.181	0.105791	Podo
Magt1	4.91445317864033e-06	0.91157	0.677	0.607	0.117313	Podo
Tmem167	5.03053264989376e-06	0.898879	0.645	0.549	0.120084	Podo
Acsl4	5.23333778355608e-06	0.91017	0.452	0.263	0.124925	Podo
Iqgap1	5.86940249486996e-06	1.004	0.613	0.294	0.140109	Podo
H2-T23	5.92168295833935e-06	0.854675	0.71	0.309	0.141356	Podo
Nck2	5.9339114679182e-06	0.609683	0.29	0.089	0.141648	Podo
Crtc1	6.02385304881699e-06	0.523221	0.258	0.056	0.143795	Podo
P4hb	6.55103114298823e-06	0.882812	0.71	0.645	0.15638	Podo
Ssbp2	6.7406519118064e-06	0.780269	0.419	0.235	0.160906	Podo
Tmem30a	7.15441243923056e-06	0.80767	0.71	0.565	0.170783	Podo
H2-K1	7.51823480889187e-06	0.91551	0.806	0.493	0.179468	Podo
Pycr2	7.62591727303566e-06	0.698658	0.323	0.134	0.182038	Podo
Gtf2a1	7.7753378467927e-06	0.727352	0.484	0.277	0.185605	Podo
Otud7b	7.90754699965723e-06	0.82646	0.484	0.328	0.188761	Podo
Kif1b	8.1803208118812e-06	0.903083	0.581	0.479	0.195272	Podo
Tmed7	8.24308623264549e-06	0.887001	0.548	0.415	0.196771	Podo
Fos	8.35701948043017e-06	1.02078	0.29	0.076	0.19949	Podo
Tob1	8.4513208868322e-06	0.83245	0.613	0.504	0.201741	Podo
Cpd	8.56202147215108e-06	0.862025	0.613	0.387	0.204384	Podo
Arpc5	9.50409748188091e-06	0.926456	0.645	0.574	0.226872	Podo
Slc35b1	9.83033599770032e-06	0.686307	0.516	0.314	0.23466	Podo
Rusc2	1.00601922914774e-05	0.747157	0.258	0.056	0.240147	Podo
Ergic2	1.03065625179097e-05	0.804583	0.581	0.451	0.246028	Podo
Actr3	1.03267663235994e-05	0.774059	0.677	0.56	0.24651	Podo
Usp22	1.0616429712895e-05	0.683201	0.355	0.182	0.253425	Podo
Dnajb9	1.10651535200567e-05	0.857505	0.548	0.399	0.264136	Podo
Rheb	1.12449041706087e-05	0.918808	0.71	0.612	0.268427	Podo
Trappc4	1.13735504202736e-05	0.885135	0.548	0.482	0.271498	Podo
Sdf2	1.19484270899678e-05	0.767044	0.581	0.429	0.285221	Podo
Acbd3	1.19507940888112e-05	0.722445	0.548	0.355	0.285277	Podo
Unc50	1.22510366615638e-05	0.79143	0.516	0.357	0.292444	Podo
Sec63	1.26074312963702e-05	0.714225	0.677	0.444	0.300952	Podo
Tnfaip2	1.28642084680863e-05	0.920227	0.548	0.096	0.307082	Podo
Actg1	1.30452631081846e-05	0.823714	0.903	0.857	0.311403	Podo
Btaf1	1.3107298628016e-05	0.67517	0.484	0.315	0.312884	Podo
Tmbim1	1.33391141190097e-05	0.698954	0.355	0.102	0.318418	Podo
H2-M3	1.35355894420985e-05	0.590272	0.258	0.017	0.323108	Podo
Fkbp7	1.36707088267142e-05	0.605754	0.258	0.027	0.326333	Podo
Emc10	1.39316703150119e-05	0.765872	0.581	0.413	0.332563	Podo
Gpr108	1.4191017467533e-05	0.601269	0.29	0.081	0.338754	Podo
Arhgef12	1.4513619756765e-05	0.949149	0.71	0.695	0.346455	Podo
Txndc15	1.47946358360894e-05	0.805273	0.548	0.439	0.353163	Podo
Lnpep	1.50864343232248e-05	0.813009	0.581	0.403	0.360128	Podo
Npc2	1.74777632553931e-05	0.893787	0.645	0.565	0.417212	Podo
Arl2	1.76642193332225e-05	0.853101	0.452	0.356	0.421663	Podo
Pgrmc2	1.79781517028875e-05	0.725858	0.484	0.326	0.429156	Podo
Arhgap29	1.83872921667826e-05	0.967219	0.581	0.397	0.438923	Podo
Tbrg1	1.85510434439262e-05	0.696534	0.645	0.461	0.442832	Podo
Ssr3	1.89589870469242e-05	0.822431	0.645	0.56	0.45257	Podo
Mapkapk2	1.99250949968955e-05	0.721543	0.484	0.345	0.475632	Podo
Tax1bp3	2.09634245667243e-05	0.78564	0.419	0.22	0.500418	Podo
Dusp3	2.12872525861986e-05	0.742762	0.516	0.319	0.508148	Podo
Cetn3	2.27005188394629e-05	0.724655	0.645	0.47	0.541884	Podo
Pbx2	2.43770326314782e-05	0.650657	0.323	0.171	0.581904	Podo
1600012H06Rik	2.49474539444374e-05	0.659377	0.355	0.188	0.595521	Podo
Yipf1	2.5770039489561e-05	0.768399	0.484	0.333	0.615157	Podo
Syne1	2.58696297032678e-05	0.790723	0.484	0.092	0.617534	Podo
Ctsh	2.69034802749911e-05	0.86482	0.742	0.619	0.642213	Podo
Zcchc3	2.69356797644038e-05	0.433467	0.323	0.065	0.642982	Podo
Armcx3	2.72814571780195e-05	0.535718	0.29	0.052	0.651236	Podo
Ddr1	2.78284635263307e-05	0.64121	0.387	0.24	0.664293	Podo
Lasp1	3.02920800158213e-05	0.651618	0.548	0.36	0.723102	Podo
Pgp	3.17829150235769e-05	0.669695	0.613	0.497	0.75869	Podo
Dlgap4	3.40897583531418e-05	0.651486	0.387	0.148	0.813757	Podo
Diaph2	3.42086450141138e-05	0.689274	0.419	0.213	0.816595	Podo
Bmp7	3.4348716247046e-05	0.665699	0.29	0.152	0.819938	Podo
Anp32e	3.47797519909345e-05	0.779869	0.484	0.367	0.830227	Podo
P2rx4	3.51860096677496e-05	0.711847	0.419	0.263	0.839925	Podo
Tns3	3.53829320661616e-05	0.679051	0.452	0.271	0.844626	Podo
Pafah1b1	3.60542209481972e-05	0.824508	0.742	0.73	0.86065	Podo
Jkamp	3.62082342786566e-05	0.652708	0.548	0.378	0.864327	Podo
Cxcl12	3.78176041905076e-05	0.748907	0.323	0.112	0.902744	Podo
Sdf4	4.22717939061952e-05	0.808717	0.548	0.434	1	Podo
Ppib	4.23708240364708e-05	0.840794	0.806	0.766	1	Podo
Afap1	4.38896722007892e-05	0.698063	0.387	0.214	1	Podo
Vkorc1	4.41172284354087e-05	0.738844	0.581	0.505	1	Podo
Sdf2l1	4.43166581787456e-05	0.829054	0.29	0.179	1	Podo
Krtcap2	4.44181826249147e-05	0.787459	0.742	0.683	1	Podo
Copb1	4.53178838333181e-05	0.900121	0.516	0.475	1	Podo
Tanc1	4.69161971657833e-05	0.940741	0.484	0.301	1	Podo
Man2a2	4.71966135190877e-05	0.613237	0.258	0.076	1	Podo
Hyou1	4.85054671875961e-05	0.999791	0.387	0.257	1	Podo
Rex1bd	4.86728614251716e-05	0.772508	0.677	0.608	1	Podo
Fktn	4.90344799078003e-05	0.643526	0.355	0.176	1	Podo
Tmem160	5.15070325020396e-05	0.817113	0.677	0.6	1	Podo
Tspan3	5.16389720205048e-05	0.949116	0.581	0.565	1	Podo
Rab6a	5.2460716375351e-05	0.752018	0.548	0.482	1	Podo
Rapgef6	5.27900507922607e-05	0.72666	0.452	0.267	1	Podo
Pfn1	5.64916952199978e-05	0.713346	0.871	0.798	1	Podo
Epn2	5.68245219252281e-05	0.681601	0.387	0.163	1	Podo
Nab1	5.94960401593946e-05	0.765265	0.355	0.284	1	Podo
Dbndd2	6.05978676750519e-05	0.706875	0.323	0.146	1	Podo
Ryk	6.09613810962866e-05	0.753286	0.452	0.343	1	Podo
Ostf1	6.17371551909093e-05	0.779049	0.613	0.494	1	Podo
1700025G04Rik	6.29883851137074e-05	0.572845	0.323	0.025	1	Podo
Ptpn21	6.35674453014742e-05	0.655337	0.323	0.156	1	Podo
Med24	6.59652647675433e-05	0.473609	0.29	0.109	1	Podo
F2r	6.65094050260377e-05	0.912812	0.355	0.034	1	Podo
Slc5a3	6.65475838376412e-05	0.750153	0.516	0.228	1	Podo
Eif4a2	6.77959097277014e-05	0.768942	0.806	0.802	1	Podo
Hspb1	6.82512996510871e-05	0.922784	0.516	0.093	1	Podo
Tmco1	6.9136597545958e-05	0.831263	0.71	0.722	1	Podo
Sec61b	7.38433549251039e-05	0.793062	0.71	0.716	1	Podo
Ankrd1	7.57209603232408e-05	0.517303	0.258	0.006	1	Podo
Thbs1	7.58056576595148e-05	0.691697	0.323	0.056	1	Podo
Tle4	7.65964799188418e-05	0.716916	0.516	0.353	1	Podo
Araf	7.87890280579731e-05	0.692366	0.548	0.443	1	Podo
Tln1	8.21376879613652e-05	0.752193	0.677	0.61	1	Podo
Gtf2f1	8.3744013983658e-05	0.65251	0.387	0.248	1	Podo
Senp7	8.41842263552077e-05	0.704838	0.419	0.249	1	Podo
Serpinb6a	8.792159816604e-05	0.663144	0.484	0.219	1	Podo
Sertad1	9.66672888340887e-05	0.486556	0.29	0.083	1	Podo
Ehd4	9.68683562661111e-05	0.700753	0.548	0.081	1	Podo
Cfap20	9.77789218980391e-05	0.724486	0.419	0.276	1	Podo
Itm2c	9.85758518996477e-05	0.689671	0.355	0.18	1	Podo
Tapbp	9.87650945047905e-05	0.823838	0.419	0.226	1	Podo
Ccdc71l	0.00010354	0.55709	0.258	0.083	1	Podo
Btbd7	0.000103798	0.801433	0.548	0.441	1	Podo
Manbal	0.00010428	0.480761	0.323	0.126	1	Podo
Tubb2a	0.000107536	1.08633	0.419	0.259	1	Podo
Pkm	0.00011124	0.679663	0.677	0.228	1	Podo
Srpr	0.000113671	1.06887	0.548	0.544	1	Podo
Tagln2	0.000114462	0.982565	0.548	0.508	1	Podo
Atp2b1	0.000121352	0.739102	0.677	0.604	1	Podo
Ssr2	0.00012269	0.660476	0.516	0.414	1	Podo
Nhlrc2	0.000123244	0.706628	0.323	0.233	1	Podo
Unc5c	0.00012578	0.801832	0.355	0.224	1	Podo
Fry	0.00012604	0.661851	0.387	0.051	1	Podo
Herpud2	0.00012841	0.581079	0.419	0.236	1	Podo
Tmem258	0.000128559	0.770941	0.645	0.597	1	Podo
Smarca5	0.000131961	0.751723	0.581	0.516	1	Podo
Mphosph6	0.000132155	0.481665	0.323	0.129	1	Podo
Sart1	0.000132271	0.599052	0.387	0.235	1	Podo
Wasl	0.000134019	0.694336	0.71	0.654	1	Podo
Plbd2	0.000136465	0.584574	0.355	0.198	1	Podo
Samhd1	0.000137565	0.714607	0.355	0.125	1	Podo
Dstn	0.000142428	0.72593	0.903	0.784	1	Podo
Tmem65	0.000143496	0.588205	0.355	0.106	1	Podo
Ucp2	0.000146706	0.753604	0.484	0.327	1	Podo
Prr13	0.000152096	0.740765	0.581	0.512	1	Podo
Tmem9	0.000153173	0.570177	0.387	0.237	1	Podo
Tex261	0.000154365	0.732965	0.548	0.469	1	Podo
Hgsnat	0.000157903	0.557072	0.323	0.168	1	Podo
Rpn1	0.000159627	0.756434	0.645	0.574	1	Podo
Uqcc2	0.000162528	0.826034	0.677	0.66	1	Podo
Extl3	0.00016687	0.608591	0.29	0.097	1	Podo
Tmed5	0.000172171	0.699199	0.516	0.35	1	Podo
Cyb5r3	0.000175891	1.09003	0.419	0.399	1	Podo
Cdc42	0.000182684	0.69513	0.806	0.763	1	Podo
Cavin3	0.000185794	0.747211	0.323	0.036	1	Podo
Akt2	0.000185849	0.558647	0.419	0.273	1	Podo
Micu1	0.000186667	0.596396	0.355	0.233	1	Podo
Ift43	0.000188303	0.54896	0.387	0.224	1	Podo
Jak1	0.000188528	0.716937	0.613	0.528	1	Podo
S100a13	0.000189622	0.918538	0.548	0.437	1	Podo
Myl12b	0.000192064	0.731813	0.806	0.731	1	Podo
Pea15a	0.000192711	0.688907	0.29	0.056	1	Podo
Slc39a13	0.000193062	0.527848	0.323	0.146	1	Podo
Atxn7l3b	0.000193226	0.776892	0.71	0.746	1	Podo
Sh3bgrl	0.000194669	0.770949	0.484	0.378	1	Podo
Gm26724	0.000196483	0.426705	0.29	0.083	1	Podo
Cttnbp2	0.000209826	0.748981	0.581	0.399	1	Podo
Dnajc1	0.000210744	0.868646	0.452	0.434	1	Podo
Gpcpd1	0.000210873	0.683945	0.29	0.177	1	Podo
Usp14	0.000211481	0.588802	0.516	0.385	1	Podo
R3hdm4	0.000218159	0.662122	0.452	0.315	1	Podo
Mrpl55	0.000219373	0.612582	0.516	0.439	1	Podo
Canx	0.000221691	0.721649	0.806	0.804	1	Podo
Mfge8	0.000223242	0.885834	0.29	0.052	1	Podo
Pomp	0.000226943	0.687888	0.806	0.732	1	Podo
Rdm1	0.000231117	0.540612	0.387	0.265	1	Podo
Rell1	0.000237407	0.554037	0.323	0.065	1	Podo
Sf3b5	0.000246655	0.690192	0.613	0.575	1	Podo
Arhgap1	0.000250146	0.540856	0.355	0.237	1	Podo
Dph6	0.000258092	0.589327	0.355	0.216	1	Podo
Sp3os	0.000260523	0.687284	0.323	0.183	1	Podo
Colgalt1	0.000262532	0.56896	0.387	0.188	1	Podo
Phf1	0.000262911	0.659218	0.323	0.149	1	Podo
Setd7	0.000263725	0.559229	0.355	0.12	1	Podo
Nfic	0.000264879	0.82809	0.613	0.636	1	Podo
Ypel3	0.000266313	0.644579	0.645	0.516	1	Podo
Cebpb	0.000273231	0.871133	0.452	0.336	1	Podo
Hsp90ab1	0.000273502	0.604078	0.935	0.959	1	Podo
Arhgdia	0.0002756	0.707098	0.581	0.532	1	Podo
Rela	0.000280879	0.48251	0.323	0.127	1	Podo
Clcn7	0.000283332	0.66566	0.29	0.176	1	Podo
Tmem165	0.000288248	0.573264	0.419	0.209	1	Podo
Derl1	0.000290042	0.605855	0.548	0.463	1	Podo
Crtc3	0.000291858	0.669731	0.323	0.219	1	Podo
Pam	0.000295114	0.829996	0.484	0.413	1	Podo
Crtap	0.000297317	0.554406	0.29	0.147	1	Podo
Hnrnpa0	0.000297472	0.624592	0.742	0.64	1	Podo
Bcl2	0.000304254	0.625823	0.29	0.123	1	Podo
Smdt1	0.000307577	0.798239	0.839	0.835	1	Podo
Ift20	0.000322323	0.62709	0.677	0.625	1	Podo
Smc3	0.000323145	0.818012	0.452	0.378	1	Podo
Mdfic	0.000329513	0.645906	0.29	0.086	1	Podo
Arf4	0.000332349	0.652613	0.645	0.571	1	Podo
Mxd4	0.00033597	0.721251	0.581	0.417	1	Podo
Lrrc1	0.000336206	0.489714	0.323	0.168	1	Podo
Rassf8	0.000340399	0.509036	0.323	0.169	1	Podo
Mesd	0.00034422	0.53895	0.419	0.246	1	Podo
Sfr1	0.000344444	0.813187	0.581	0.54	1	Podo
Senp6	0.000344978	0.645643	0.71	0.642	1	Podo
Ywhaq	0.000345884	0.705641	0.71	0.626	1	Podo
Pdcl3	0.000346031	0.77181	0.419	0.35	1	Podo
Smim26	0.000358286	0.645672	0.548	0.495	1	Podo
Hip1r	0.000358867	0.764512	0.258	0.176	1	Podo
Fmnl2	0.000363382	0.466721	0.355	0.058	1	Podo
Pias1	0.000367011	0.580664	0.387	0.26	1	Podo
Sash1	0.000371161	0.741751	0.387	0.275	1	Podo
Tspan5	0.00037319	0.496773	0.323	0.177	1	Podo
Samd12	0.000378964	0.492286	0.258	0.025	1	Podo
Kdm5b	0.000381309	0.569656	0.387	0.239	1	Podo
Nbdy	0.000382849	0.495685	0.323	0.144	1	Podo
Lrrk1	0.000386517	0.421145	0.29	0.074	1	Podo
Hist3h2a	0.000402786	0.812639	0.323	0.232	1	Podo
Praf2	0.000404359	0.383825	0.258	0.064	1	Podo
Creld1	0.000412131	0.491121	0.323	0.156	1	Podo
Ormdl2	0.000412992	0.552948	0.484	0.388	1	Podo
Cd164	0.000416112	0.685433	0.677	0.632	1	Podo
Mnat1	0.00041822	0.503039	0.387	0.203	1	Podo
Smpd1	0.00041942	0.546831	0.387	0.254	1	Podo
Sun2	0.000424294	0.516713	0.258	0.072	1	Podo
Rap1b	0.000431078	0.613607	0.581	0.477	1	Podo
Lemd2	0.000438886	0.530898	0.323	0.166	1	Podo
Manf	0.000451864	0.779253	0.677	0.642	1	Podo
F11r	0.000472686	0.743786	0.548	0.387	1	Podo
Pigk	0.000473233	0.524842	0.387	0.23	1	Podo
Slc50a1	0.000476884	0.775992	0.323	0.168	1	Podo
Pofut1	0.000483852	0.52319	0.258	0.103	1	Podo
Fbxo11	0.000497187	0.579166	0.355	0.23	1	Podo
Khdrbs3	0.000512062	0.623534	0.258	0.154	1	Podo
Bmyc	0.000523721	0.453245	0.258	0.076	1	Podo
Cd99l2	0.000535669	0.544257	0.323	0.198	1	Podo
Clip1	0.000541754	0.622945	0.452	0.277	1	Podo
Dpm3	0.000549856	0.745531	0.677	0.651	1	Podo
Arhgap17	0.000554287	0.631581	0.419	0.275	1	Podo
Faim	0.000567888	0.468416	0.29	0.158	1	Podo
Faf2	0.000568424	0.566421	0.484	0.373	1	Podo
Ubtf	0.000581918	0.685324	0.516	0.456	1	Podo
Rab12	0.000590621	0.560614	0.419	0.261	1	Podo
Edem1	0.000590832	0.629224	0.387	0.278	1	Podo
D030056L22Rik	0.00060199	0.483662	0.258	0.13	1	Podo
Pigp	0.000604857	0.675785	0.452	0.393	1	Podo
Tm9sf2	0.000607835	0.642833	0.742	0.632	1	Podo
9530068E07Rik	0.000609941	0.762815	0.484	0.449	1	Podo
Tbc1d15	0.000629936	0.514214	0.419	0.274	1	Podo
Psmb3	0.000630115	0.714473	0.742	0.712	1	Podo
Pafah1b2	0.000633105	0.57655	0.452	0.361	1	Podo
Ssb	0.000633402	0.829409	0.613	0.626	1	Podo
Mfsd14b	0.000633417	0.54441	0.323	0.18	1	Podo
Zbtb7a	0.00065604	0.658629	0.548	0.491	1	Podo
Fam204a	0.000665539	0.579742	0.387	0.261	1	Podo
Parp12	0.000665704	0.45147	0.258	0.046	1	Podo
Enpp5	0.000665904	0.648807	0.387	0.31	1	Podo
Cox17	0.000671829	0.665486	0.871	0.819	1	Podo
Nbeal1	0.000681551	0.656422	0.677	0.537	1	Podo
Uaca	0.000682382	0.595085	0.323	0.19	1	Podo
Btf3	0.000699726	0.702367	0.806	0.807	1	Podo
Vbp1	0.000726909	0.556922	0.419	0.334	1	Podo
Sel1l	0.000736166	0.800118	0.548	0.484	1	Podo
Syngr2	0.00073861	0.508733	0.387	0.295	1	Podo
Asap2	0.000758464	0.635718	0.29	0.102	1	Podo
Pja1	0.000760451	0.497486	0.355	0.242	1	Podo
Flot1	0.00076213	0.759859	0.258	0.185	1	Podo
Plcl1	0.000764339	0.498772	0.355	0.214	1	Podo
Rrp8	0.000812048	0.524926	0.29	0.195	1	Podo
Prpf31	0.000830079	0.5625	0.29	0.194	1	Podo
Mtln	0.000838961	0.61645	0.613	0.568	1	Podo
Usp9x	0.000842561	0.749162	0.645	0.616	1	Podo
E130308A19Rik	0.000853372	0.428017	0.323	0.163	1	Podo
Tshz1	0.000857665	0.560419	0.452	0.357	1	Podo
Med10	0.000869856	0.633629	0.323	0.264	1	Podo
Pcmt1	0.000873712	0.541145	0.581	0.49	1	Podo
Spcs1	0.000878124	0.734916	0.645	0.641	1	Podo
Sec14l1	0.000880486	0.643837	0.387	0.178	1	Podo
Acyp1	0.000899347	0.63715	0.387	0.375	1	Podo
Lsm6	0.000899778	0.623632	0.581	0.395	1	Podo
Etl4	0.00091398	0.511738	0.387	0.126	1	Podo
Bcar3	0.000919102	0.511813	0.323	0.203	1	Podo
Hp1bp3	0.00093126	0.741372	0.548	0.543	1	Podo
Tm2d1	0.000940988	0.675061	0.548	0.468	1	Podo
Fxr2	0.000944707	0.523357	0.355	0.223	1	Podo
Lama5	0.000948501	0.700167	0.29	0.156	1	Podo
P4ha1	0.000951956	0.604703	0.452	0.359	1	Podo
Ikzf2	0.000970112	0.444283	0.452	0.199	1	Podo
Txnip	0.000995618	0.545894	0.742	0.509	1	Podo
Rnasek	0.00100204	0.672692	0.871	0.816	1	Podo
Ero1l	0.00102699	0.592306	0.258	0.188	1	Podo
Pmp22	0.00103272	0.604529	0.29	0.036	1	Podo
Mvp	0.00104366	0.511781	0.355	0.215	1	Podo
Foxp1	0.0010628	0.667321	0.548	0.408	1	Podo
Cers5	0.00106283	0.553063	0.258	0.149	1	Podo
Smim1	0.00106632	0.587773	0.742	0.674	1	Podo
Sem1	0.0010768	0.503894	0.871	0.808	1	Podo
Acot9	0.00110391	0.474791	0.355	0.22	1	Podo
Sar1a	0.00112156	0.699629	0.419	0.423	1	Podo
Ppp2ca	0.0011239	0.679526	0.581	0.618	1	Podo
Ywhab	0.00113215	0.865958	0.677	0.704	1	Podo
Txnl1	0.00113371	0.632275	0.645	0.608	1	Podo
Mboat7	0.00113862	0.535371	0.258	0.176	1	Podo
Ilf3	0.00114907	0.50382	0.323	0.208	1	Podo
Smarca2	0.00115022	0.712415	0.581	0.597	1	Podo
Kif5b	0.00115882	0.739103	0.613	0.634	1	Podo
Dnajb11	0.0011813	0.671469	0.484	0.451	1	Podo
Ptprd	0.001192	0.602169	0.774	0.693	1	Podo
Ppp1r15a	0.00119911	0.459645	0.258	0.098	1	Podo
Desi1	0.00121104	0.48916	0.323	0.217	1	Podo
Txndc12	0.00122288	0.576574	0.29	0.148	1	Podo
Nrp1	0.00123232	0.524351	0.516	0.243	1	Podo
Psenen	0.00124592	0.585274	0.71	0.633	1	Podo
Arf1	0.00127791	0.697337	0.645	0.704	1	Podo
Lbh	0.00128961	0.353584	0.258	0.061	1	Podo
Tmem248	0.00129635	0.481178	0.323	0.215	1	Podo
Clasp1	0.00130581	0.490446	0.355	0.191	1	Podo
Arl6ip5	0.00131675	0.531483	0.355	0.213	1	Podo
Hivep1	0.00135252	0.597716	0.29	0.221	1	Podo
Zfyve27	0.00136287	0.543424	0.29	0.161	1	Podo
Nedd8	0.00146724	0.711651	0.774	0.769	1	Podo
1110065P20Rik	0.00148038	0.569456	0.452	0.404	1	Podo
Chic2	0.00148731	0.59915	0.355	0.241	1	Podo
Hist1h1e	0.0015211	0.707355	0.452	0.367	1	Podo
Tsn	0.00154175	0.643437	0.613	0.591	1	Podo
Dek	0.00154857	0.647697	0.548	0.498	1	Podo
Pkp2	0.00155295	0.414162	0.355	0.205	1	Podo
Ddost	0.00157383	0.542687	0.452	0.381	1	Podo
Crip1	0.00157609	0.548388	0.355	0.081	1	Podo
Tut4	0.00160003	0.666276	0.419	0.286	1	Podo
Spats2l	0.00161231	0.444828	0.355	0.222	1	Podo
Egf	0.00164305	0.283199	0.484	0.101	1	Podo
Eml4	0.00164696	0.509055	0.258	0.116	1	Podo
Ly96	0.00164836	0.456717	0.29	0.17	1	Podo
Ebag9	0.00165602	0.616318	0.29	0.256	1	Podo
Mcfd2	0.00167275	0.568271	0.452	0.39	1	Podo
Rab11b	0.00167288	0.624012	0.516	0.43	1	Podo
Ten1	0.00169052	0.511357	0.258	0.161	1	Podo
Dnajc24	0.00169093	0.458146	0.29	0.2	1	Podo
Dpagt1	0.00169183	0.329624	0.258	0.116	1	Podo
Rbm28	0.00170572	0.583886	0.516	0.45	1	Podo
Sec11c	0.00173878	0.578387	0.484	0.425	1	Podo
Tmem184c	0.00174965	0.434765	0.323	0.189	1	Podo
Hcfc1r1	0.00176488	0.662693	0.613	0.615	1	Podo
Lrp10	0.00180371	0.546926	0.452	0.399	1	Podo
M6pr	0.00182934	0.590338	0.516	0.458	1	Podo
Ifrd1	0.00185045	0.488266	0.29	0.176	1	Podo
Lmna	0.00187155	0.593298	0.419	0.391	1	Podo
Tmem250-ps	0.00188093	0.439941	0.387	0.269	1	Podo
Eid1	0.00189594	0.665382	0.516	0.435	1	Podo
Rbm8a	0.00189675	0.64083	0.581	0.53	1	Podo
Prkcsh	0.00191975	0.564456	0.452	0.415	1	Podo
Anapc4	0.00193928	0.473801	0.323	0.198	1	Podo
Mycbp2	0.0019518	0.748135	0.613	0.555	1	Podo
Mllt3	0.00197551	0.426807	0.258	0.13	1	Podo
Hsf1	0.00199479	0.445027	0.29	0.167	1	Podo
Clcc1	0.0020409	0.515775	0.355	0.292	1	Podo
Rhoa	0.00207625	0.528637	0.839	0.827	1	Podo
Smim7	0.00209837	0.558138	0.484	0.434	1	Podo
Svbp	0.00211181	0.514139	0.387	0.297	1	Podo
Ltbp4	0.00218672	0.582898	0.258	0.031	1	Podo
Spred2	0.00218784	0.41552	0.419	0.271	1	Podo
Sike1	0.00220993	0.54494	0.387	0.263	1	Podo
Ube2h	0.00221839	0.686432	0.419	0.381	1	Podo
Pcif1	0.00222482	0.519842	0.419	0.326	1	Podo
Srsf9	0.00224155	0.668914	0.516	0.461	1	Podo
Srsf3	0.00225531	0.719961	0.71	0.726	1	Podo
Cnep1r1	0.0022696	0.490981	0.323	0.22	1	Podo
Snrpg	0.002281	0.532171	0.742	0.653	1	Podo
Pcbp1	0.00232816	0.582343	0.71	0.708	1	Podo
Klf7	0.00233116	0.4983	0.452	0.142	1	Podo
Cldnd1	0.0023712	0.543371	0.355	0.261	1	Podo
Pawr	0.0023892	0.633485	0.29	0.324	1	Podo
Tacc1	0.00241179	0.530689	0.484	0.234	1	Podo
Emd	0.0024195	0.445533	0.323	0.225	1	Podo
Ubl5	0.0024269	0.624937	0.871	0.814	1	Podo
Ptch1	0.00244651	0.62992	0.323	0.231	1	Podo
Phf20	0.00245511	0.480163	0.387	0.252	1	Podo
Ufc1	0.00246198	0.490099	0.71	0.638	1	Podo
Commd7	0.00255868	0.491024	0.355	0.217	1	Podo
Efcab14	0.00263084	0.481596	0.484	0.35	1	Podo
Pfdn5	0.00263736	0.664003	0.871	0.843	1	Podo
Kdsr	0.00264074	0.475077	0.323	0.23	1	Podo
Ptpn1	0.00265805	0.572869	0.419	0.326	1	Podo
Cnih1	0.00267609	0.445995	0.419	0.309	1	Podo
Prkrip1	0.00268027	0.463325	0.258	0.177	1	Podo
Ctsd	0.00268743	0.731127	0.645	0.664	1	Podo
Polr2g	0.00275569	0.722871	0.419	0.449	1	Podo
Chd4	0.00276139	0.584085	0.71	0.717	1	Podo
Hexim1	0.00278818	0.590328	0.452	0.429	1	Podo
Casc4	0.00279887	0.636628	0.29	0.306	1	Podo
Ginm1	0.00281437	0.513224	0.484	0.401	1	Podo
Chmp4b	0.00282861	0.700595	0.452	0.457	1	Podo
Lgr4	0.00285613	0.621411	0.645	0.576	1	Podo
Dpm2	0.00289605	0.48348	0.29	0.21	1	Podo
AW549877	0.00294351	0.568276	0.419	0.37	1	Podo
C1galt1c1	0.00294559	0.408619	0.323	0.215	1	Podo
Ahnak	0.0029462	0.569541	0.548	0.28	1	Podo
Il11ra1	0.00299338	0.479473	0.419	0.361	1	Podo
Clstn1	0.00299857	0.469468	0.323	0.185	1	Podo
Gps2	0.00302737	0.629915	0.355	0.309	1	Podo
Kcnq1ot1	0.0030583	0.96693	0.677	0.72	1	Podo
Tusc3	0.00310656	0.524595	0.323	0.25	1	Podo
Ppia	0.00313767	0.58326	0.935	0.934	1	Podo
Slc29a1	0.00316264	0.462914	0.258	0.037	1	Podo
Bmt2	0.00317505	0.4537	0.323	0.227	1	Podo
Slc39a1	0.00318296	0.58973	0.29	0.226	1	Podo
Smap1	0.00318323	0.64863	0.645	0.611	1	Podo
Amfr	0.00327378	0.527907	0.484	0.419	1	Podo
Nipa2	0.0032981	0.597506	0.419	0.381	1	Podo
Jup	0.00331847	0.639201	0.516	0.375	1	Podo
Vamp4	0.00332432	0.417345	0.323	0.216	1	Podo
Crlf3	0.00335926	0.423758	0.258	0.148	1	Podo
Stip1	0.00337325	0.53867	0.419	0.399	1	Podo
Magoh	0.00341148	0.562468	0.419	0.389	1	Podo
Calm1	0.0034231	0.532382	0.871	0.842	1	Podo
Selenoi	0.00342907	0.535571	0.258	0.167	1	Podo
Eif4a3	0.00350269	0.570009	0.355	0.316	1	Podo
Grb2	0.00352118	0.548761	0.355	0.335	1	Podo
Prmt1	0.00355616	0.616044	0.29	0.267	1	Podo
Cdc37	0.00357552	0.546203	0.581	0.567	1	Podo
Idnk	0.00360185	0.473455	0.452	0.379	1	Podo
Vamp8	0.00361023	0.537646	0.839	0.793	1	Podo
Dctn6	0.00361733	0.509984	0.355	0.266	1	Podo
Dpy19l4	0.0036641	0.503192	0.258	0.187	1	Podo
Cast	0.00369137	0.562016	0.516	0.404	1	Podo
Nenf	0.00372937	0.608349	0.613	0.616	1	Podo
Ddx6	0.00374592	0.476572	0.742	0.655	1	Podo
Mcts1	0.00374898	0.517353	0.419	0.394	1	Podo
Scaper	0.00376653	0.529693	0.258	0.184	1	Podo
Mydgf	0.00378143	0.473101	0.516	0.439	1	Podo
Tpp1	0.00392647	0.552551	0.613	0.623	1	Podo
Ywhae	0.00395204	0.534032	0.871	0.803	1	Podo
Bace1	0.00399081	0.462577	0.29	0.205	1	Podo
Tprgl	0.00399335	0.523346	0.419	0.373	1	Podo
Btbd9	0.00405069	0.44206	0.323	0.22	1	Podo
Brk1	0.00405528	0.482064	0.645	0.61	1	Podo
Necap2	0.00407335	0.482985	0.323	0.283	1	Podo
Hnrnpm	0.00407561	0.536772	0.71	0.635	1	Podo
Pbxip1	0.0041427	0.472962	0.419	0.248	1	Podo
Piezo1	0.00415622	0.446903	0.258	0.108	1	Podo
Rbms2	0.00415767	0.469276	0.258	0.152	1	Podo
Ilk	0.0041613	0.638279	0.355	0.341	1	Podo
Ppp1r7	0.00416585	0.495494	0.355	0.281	1	Podo
Dync1li2	0.00421827	0.439504	0.355	0.26	1	Podo
Ptov1	0.00434909	0.471354	0.452	0.384	1	Podo
Mid1ip1	0.00442015	0.438283	0.29	0.181	1	Podo
Ubr1	0.00443072	0.552608	0.323	0.246	1	Podo
Pcmtd1	0.00454518	0.518374	0.645	0.59	1	Podo
Camk1	0.00454958	0.687747	0.355	0.341	1	Podo
Alkbh6	0.004553	0.40899	0.258	0.171	1	Podo
Serpinh1	0.00459823	0.448835	0.484	0.248	1	Podo
Dtd1	0.00463755	0.466006	0.323	0.269	1	Podo
Peg13	0.00468534	0.364357	0.258	0.087	1	Podo
Rabgef1	0.00478245	0.351687	0.29	0.137	1	Podo
Dpm1	0.0047837	0.557925	0.613	0.637	1	Podo
Hoxa10	0.00482154	0.481407	0.419	0.363	1	Podo
Tmem123	0.00483486	0.496478	0.355	0.152	1	Podo
Zmpste24	0.00487116	0.475451	0.452	0.411	1	Podo
Zfand5	0.00488091	0.554459	0.581	0.562	1	Podo
Rrp36	0.00491525	0.31512	0.29	0.183	1	Podo
Zfp462	0.00506832	0.50188	0.29	0.163	1	Podo
Abcb7	0.00509074	0.377566	0.323	0.235	1	Podo
Cggbp1	0.0051294	0.498937	0.581	0.514	1	Podo
Nop56	0.00521079	0.458725	0.323	0.223	1	Podo
Lyrm9	0.00525297	0.481358	0.258	0.189	1	Podo
Mrpl17	0.00535785	0.568769	0.581	0.57	1	Podo
Elovl1	0.00537797	0.441727	0.387	0.329	1	Podo
Zbtb4	0.00541228	0.484121	0.323	0.186	1	Podo
Pdcl	0.00548582	0.450485	0.258	0.192	1	Podo
Lyrm2	0.00551929	0.499808	0.548	0.469	1	Podo
Trappc6b	0.00552656	0.71854	0.516	0.555	1	Podo
Gpr146	0.00563563	0.614957	0.323	0.274	1	Podo
Kmt2e	0.00566613	0.530288	0.677	0.662	1	Podo
Tm9sf4	0.00571357	0.497467	0.452	0.409	1	Podo
Acp2	0.0057929	0.358852	0.355	0.208	1	Podo
Hltf	0.00581767	0.425776	0.355	0.25	1	Podo
Crebrf	0.00586309	0.485831	0.548	0.494	1	Podo
Mrpl21	0.00588606	0.54987	0.548	0.531	1	Podo
Smarce1	0.00591299	0.54099	0.387	0.338	1	Podo
Lamp1	0.00601369	0.431318	0.935	0.868	1	Podo
Akr1b3	0.00601807	0.308436	0.419	0.202	1	Podo
Vezf1	0.00603948	0.488306	0.484	0.39	1	Podo
Rraga	0.00604174	0.570699	0.387	0.378	1	Podo
Gid8	0.00607231	0.484188	0.29	0.253	1	Podo
Fnta	0.0060982	0.507863	0.355	0.355	1	Podo
Tmx2	0.006131	0.526014	0.323	0.318	1	Podo
Edem3	0.00613118	0.471235	0.258	0.215	1	Podo
Tspan4	0.00621959	0.379709	0.29	0.189	1	Podo
Mvb12a	0.00623198	0.542106	0.484	0.477	1	Podo
Map1lc3a	0.00629145	0.441273	0.677	0.627	1	Podo
H6pd	0.00637542	0.5654	0.387	0.351	1	Podo
Tap2	0.00638309	0.398214	0.29	0.088	1	Podo
Apbb2	0.00642111	0.479576	0.516	0.472	1	Podo
Snapc1	0.00646939	0.435757	0.258	0.191	1	Podo
Metap2	0.00657984	0.546823	0.742	0.694	1	Podo
Prkaca	0.00661173	0.398196	0.323	0.245	1	Podo
Ssbp3	0.00665786	0.571032	0.387	0.341	1	Podo
Med31	0.00666548	0.412211	0.323	0.268	1	Podo
Cope	0.00667951	0.502589	0.613	0.602	1	Podo
Rsbn1	0.0067506	0.466248	0.355	0.293	1	Podo
Uqcc1	0.00675679	0.405603	0.355	0.282	1	Podo
Ptprj	0.00678389	0.369511	0.323	0.229	1	Podo
Golph3	0.00680124	0.571501	0.452	0.43	1	Podo
Eif3j1	0.00680416	0.573294	0.548	0.521	1	Podo
Rbm3	0.00694438	0.476785	0.613	0.607	1	Podo
Ebna1bp2	0.00700789	0.52245	0.387	0.371	1	Podo
Cul4b	0.00711749	0.405736	0.323	0.262	1	Podo
Ahi1	0.00714379	0.457552	0.29	0.207	1	Podo
Tram1	0.00723084	0.56407	0.484	0.501	1	Podo
Dnpep	0.00724898	0.474413	0.355	0.278	1	Podo
Plec	0.00729404	0.500022	0.323	0.2	1	Podo
Smarcb1	0.00731101	0.435564	0.323	0.25	1	Podo
Pigt	0.00736663	0.422104	0.323	0.232	1	Podo
Imp3	0.00744044	0.609733	0.516	0.545	1	Podo
Cdc40	0.00751887	0.477493	0.452	0.388	1	Podo
Cds2	0.00759741	0.680631	0.29	0.243	1	Podo
Snrpb	0.00765199	0.641446	0.613	0.609	1	Podo
Mier3	0.00772311	0.425418	0.258	0.187	1	Podo
Samd4b	0.00772314	0.389273	0.387	0.28	1	Podo
Arhgap32	0.00781593	0.418879	0.355	0.288	1	Podo
Vcl	0.00786327	0.41921	0.355	0.231	1	Podo
Phc2	0.00799831	0.395262	0.258	0.168	1	Podo
Ap3d1	0.00800607	0.585705	0.452	0.395	1	Podo
Nub1	0.0080336	0.57329	0.323	0.275	1	Podo
Naxd	0.00804275	0.469915	0.581	0.514	1	Podo
Arf6	0.00804569	0.403641	0.355	0.249	1	Podo
Ndfip2	0.00805751	0.549778	0.516	0.558	1	Podo
Dgkh	0.00810601	0.431625	0.419	0.348	1	Podo
Ezr	0.00833061	0.718877	0.645	0.724	1	Podo
Junb	0.00835781	0.815912	0.258	0.203	1	Podo
Gng5	0.0083836	0.362786	0.903	0.868	1	Podo
Dhrs7	0.0084098	0.366193	0.323	0.202	1	Podo
Npc1	0.00841616	0.394822	0.258	0.16	1	Podo
Ppp2r5a	0.00857105	0.524942	0.484	0.469	1	Podo
Arf3	0.00860069	0.521036	0.355	0.339	1	Podo
Scnm1	0.00861782	0.399949	0.29	0.246	1	Podo
Cnbp	0.00862803	0.449124	0.71	0.659	1	Podo
Ttc3	0.00863205	0.494199	0.484	0.374	1	Podo
Yme1l1	0.00864772	0.513158	0.516	0.493	1	Podo
D330023K18Rik	0.00875222	0.542758	0.226	0.253	1	Podo
Xbp1	0.00876096	0.466769	0.645	0.601	1	Podo
Smap2	0.00877219	0.493202	0.29	0.262	1	Podo
Anapc11	0.0089401	0.619202	0.452	0.466	1	Podo
Nifk	0.00898703	0.475861	0.258	0.229	1	Podo
Ykt6	0.00901617	0.516191	0.258	0.257	1	Podo
Ankrd44	0.00906442	0.359775	0.258	0.119	1	Podo
Sun1	0.00913078	0.440583	0.323	0.222	1	Podo
Prkag1	0.00917877	0.465261	0.258	0.256	1	Podo
Rnf130	0.00920991	0.470205	0.452	0.398	1	Podo
Syf2	0.00922716	0.518183	0.581	0.531	1	Podo
Fam192a	0.00925376	0.4165	0.323	0.249	1	Podo
Tsc2	0.00941787	0.404844	0.258	0.203	1	Podo
Tmem199	0.00946657	0.400531	0.29	0.25	1	Podo
Ccdc47	0.00951082	0.573234	0.548	0.505	1	Podo
Ro60	0.00952888	0.483169	0.355	0.255	1	Podo
Rybp	0.00955097	0.341762	0.29	0.164	1	Podo
Dcun1d5	0.00959141	0.489516	0.452	0.439	1	Podo
Tmem223	0.00959439	0.517068	0.516	0.544	1	Podo
Tpcn1	0.00960304	0.539505	0.484	0.459	1	Podo
Scarb2	0.00971583	0.358842	0.323	0.116	1	Podo
Sec22a	0.00981396	0.415386	0.29	0.234	1	Podo
Bud31	0.00989385	0.540678	0.452	0.424	1	Podo
Zfp598	0.0098961	0.334904	0.258	0.17	1	Podo
Etf1	0.00990142	0.555405	0.452	0.449	1	Podo
Bmpr2	0.0099568	0.40412	0.484	0.341	1	Podo
Igfbp7	3.78856958037806e-29	3.0597	1	0.882	9.04369444532046e-25	PEC
Aebp1	5.3861869080499e-29	4.0277	0.889	0.077	1.28573667682059e-24	PEC
Ncam1	1.07720870801932e-28	3.27278	0.667	0.007	2.57140490691293e-24	PEC
Akap12	3.54539166702462e-28	3.62665	0.778	0.019	8.46320444835447e-24	PEC
Pcp4	4.68147215698054e-26	2.60952	0.556	0.006	1.11751421859283e-21	PEC
Cpe	1.17198308810543e-25	2.56001	0.722	0.138	2.79764082961646e-21	PEC
Fxyd1	1.94488418678645e-25	2.64591	0.611	0.003	4.64263304227795e-21	PEC
Col18a1	1.415779005076e-24	3.28042	0.778	0.217	3.37960606301692e-20	PEC
Tnc	4.61796068317024e-24	2.81348	0.5	0.001	1.10235339467957e-19	PEC
Cp	7.63655720045348e-24	3.96329	0.778	0.074	1.82292256932025e-19	PEC
Tagln	2.59408086488667e-23	4.16843	0.611	0.004	6.19233043257098e-19	PEC
Prss23	3.44744129605754e-23	2.84281	0.889	0.095	8.22938711781896e-19	PEC
Timp2	5.76162039725091e-23	3.31515	0.833	0.041	1.37535640502776e-18	PEC
Cldn1	2.06533934580056e-22	2.29627	0.611	0.082	4.93017155236052e-18	PEC
Dkk3	2.60543827341466e-22	2.25078	0.667	0.005	6.21944170246814e-18	PEC
Myl12a	4.58608559420426e-22	2.79614	0.889	0.531	1.0947444921925e-17	PEC
Gstm2	4.29813253922759e-21	3.39527	0.833	0.093	1.02600721843902e-16	PEC
Fhl2	4.04243515600115e-20	2.31305	0.5	0.006	9.64969696089035e-16	PEC
Ankrd1	7.69972498214459e-20	3.34337	0.611	0.006	1.83800135048774e-15	PEC
Cald1	1.23153404271467e-18	2.91001	0.889	0.05	2.93979491336419e-14	PEC
Dag1	1.58929383191738e-18	2.88296	0.722	0.372	3.79380330616998e-14	PEC
Efemp1	2.83200409621464e-18	2.56121	0.667	0.035	6.76027697807396e-14	PEC
Elmod1	5.7189128955748e-18	1.4623	0.389	0.001	1.36516169730266e-13	PEC
Adamts5	1.44777963267816e-17	3.31949	0.611	0.007	3.45599476116602e-13	PEC
Ctsl	5.97942263648284e-17	2.31463	0.833	0.829	1.42734797755482e-12	PEC
Stc2	6.05097418085439e-17	2.4084	0.444	0.01	1.44442804671175e-12	PEC
Msmp	1.24804163817843e-16	3.90518	0.389	0.002	2.97920019449574e-12	PEC
Gm19935	3.59881603279336e-16	1.42675	0.389	0.001	8.59073375188104e-12	PEC
Rasl11b	1.31448696182316e-15	2.47657	0.5	0.058	3.13781182656807e-11	PEC
Sparc	1.7827651564965e-15	3.15445	0.833	0.093	4.2556387050728e-11	PEC
Rasl11a	4.86603455248172e-15	2.8769	0.5	0.017	1.16157110802291e-10	PEC
Tsc22d1	6.49945424060196e-15	2.31593	0.833	0.638	1.55148472177409e-10	PEC
Laptm4a	1.9757346308351e-14	2.15593	0.889	0.691	4.71627613726648e-10	PEC
Itm2b	2.19778036606365e-14	2.00289	1	0.938	5.24632151183053e-10	PEC
Col4a1	2.77990137297245e-14	2.99453	0.833	0.388	6.63590256742254e-10	PEC
Actn1	4.75634748376641e-14	2.41619	0.556	0.101	1.13538770784988e-09	PEC
Lbp	4.91708538786062e-14	2.62637	0.556	0.011	1.17375745293621e-09	PEC
Mmp23	1.13647078871417e-13	1.83591	0.556	0.024	2.71286941973959e-09	PEC
Vim	2.12586928978486e-13	2.97902	0.5	0.015	5.07466258164544e-09	PEC
Adra2c	2.64166911629421e-13	1.54303	0.278	0.003	6.30592834750591e-09	PEC
Scrn1	8.82228682537732e-13	0.967944	0.333	0.003	2.10596808808582e-08	PEC
Cd151	1.04319180767367e-12	2.08245	0.667	0.244	2.49020316409781e-08	PEC
Adamts1	1.14607191042322e-12	2.40714	0.556	0.206	2.73578825737127e-08	PEC
Tmsb10	1.20935872710015e-12	2.65414	0.667	0.098	2.88686021746078e-08	PEC
Ltbp3	1.22265469587213e-12	1.93603	0.5	0.031	2.91859902451636e-08	PEC
C430049B03Rik	1.96926381114819e-12	2.22418	0.5	0.012	4.70082964359185e-08	PEC
Shisa4	2.15237239057048e-12	1.52463	0.5	0.03	5.1379281335308e-08	PEC
Bcam	4.07050454539813e-12	2.15422	0.667	0.051	9.71670140031986e-08	PEC
Ptma	4.70056146673216e-12	1.64412	0.944	0.898	1.12207102772363e-07	PEC
Rbp1	5.08702309388817e-12	1.68246	0.611	0.065	1.21432328274205e-07	PEC
Thbs1	6.32124760472767e-12	2.01379	0.611	0.055	1.50894501572454e-07	PEC
Rtn4	7.66847571144371e-12	2.07155	0.722	0.479	1.83054183707873e-07	PEC
Itgb1	1.21971922103347e-11	2.30359	0.778	0.51	2.911591752529e-07	PEC
Anxa3	1.41935343317072e-11	2.2662	0.611	0.067	3.38813858032183e-07	PEC
Ms4a2	1.74907561649137e-11	1.79525	0.389	0.001	4.17521840412655e-07	PEC
Htra1	1.99268745458412e-11	1.57882	0.722	0.368	4.75674422283775e-07	PEC
Sytl2	3.86954852406403e-11	1.9283	0.5	0.045	9.23699928179325e-07	PEC
S100a11	5.81808487973963e-11	2.34233	0.833	0.556	1.38883504164265e-06	PEC
Cyp1b1	6.13562001589771e-11	1.5968	0.5	0.005	1.46463385399494e-06	PEC
Bsg	6.79892373624857e-11	1.81338	0.889	0.828	1.6229710850799e-06	PEC
Atp1b3	6.83068730611361e-11	2.33543	0.556	0.319	1.63055336684238e-06	PEC
Dcdc2a	8.0169367937605e-11	1.67204	0.444	0.123	1.91372298203857e-06	PEC
Cntf	9.47520933247976e-11	1.65922	0.389	0.016	2.26182721975624e-06	PEC
App	1.80629760959811e-10	1.96611	0.889	0.828	4.31181302387166e-06	PEC
C3	1.9689892118986e-10	2.76295	0.556	0.082	4.70017414772314e-06	PEC
Myl6	2.11176299728307e-10	1.91748	0.889	0.908	5.04098945081441e-06	PEC
Tpm1	2.1187745600283e-10	2.06608	0.611	0.374	5.05772675224356e-06	PEC
Tuba1a	2.32294047883549e-10	2.11373	0.556	0.055	5.54509121702819e-06	PEC
Ddah2	3.85793208706753e-10	1.8106	0.5	0.06	9.20926968503891e-06	PEC
Tnfrsf12a	6.36777164327561e-10	1.54197	0.444	0.118	1.52005076896632e-05	PEC
Pdgfrb	6.69664199928671e-10	1.53492	0.333	0.004	1.59855541164973e-05	PEC
Cdh6	8.96783102683882e-10	1.63164	0.5	0.083	2.1407109444167e-05	PEC
Gpx8	9.67658622590426e-10	1.68898	0.444	0.044	2.30989789798561e-05	PEC
Cryab	1.21492662043399e-09	2.5211	0.722	0.142	2.90015133563799e-05	PEC
Foxd1	1.269173476185e-09	1.25905	0.389	0.003	3.02964400500122e-05	PEC
Cdh4	1.42068974637478e-09	1.18989	0.278	0.011	3.39132849357124e-05	PEC
Clic1	1.92286133466278e-09	1.71288	0.722	0.575	4.59006229197351e-05	PEC
Calr	1.97191268464832e-09	1.73162	0.833	0.853	4.707152769524e-05	PEC
Pdgfd	2.01109442006395e-09	1.57274	0.444	0.022	4.80068349013466e-05	PEC
Csrp1	2.20237999022179e-09	1.65032	0.556	0.055	5.25730127465844e-05	PEC
Pdpn	2.4887798708911e-09	1.17138	0.389	0.019	5.94096642980415e-05	PEC
Dynll1	2.49323006545562e-09	1.80341	0.778	0.698	5.9515894892491e-05	PEC
Nkain4	2.82297511474742e-09	1.06171	0.278	0.001	6.73872389641357e-05	PEC
Adgrg6	3.52337566955617e-09	1.31313	0.333	0.019	8.41065006079753e-05	PEC
Mxra7	3.8851946785782e-09	1.54185	0.5	0.067	9.27434821723402e-05	PEC
Slc6a6	4.98538828224537e-09	1.9953	0.778	0.787	0.000119006	PEC
Spp1	5.17993718647396e-09	2.44246	0.889	0.743	0.00012365	PEC
Ptpn13	6.81613024302315e-09	1.4971	0.556	0.259	0.000162708	PEC
St3gal5	7.27138640674114e-09	1.88077	0.444	0.019	0.000173575	PEC
Rassf10	8.46592599101739e-09	1.08976	0.278	0.008	0.00020209	PEC
H2-D1	9.19682369459875e-09	1.99872	0.833	0.459	0.000219537	PEC
H2-K1	9.82498191610886e-09	1.83356	0.889	0.493	0.000234532	PEC
Flna	1.03443824366816e-08	2.37794	0.333	0.032	0.000246931	PEC
S100a10	1.03597749634087e-08	1.76342	0.778	0.676	0.000247298	PEC
Plppr4	1.27613390735266e-08	1.08881	0.278	0.017	0.000304626	PEC
Crim1	1.31510858105214e-08	1.82591	0.722	0.485	0.00031393	PEC
Tinagl1	1.52929883007364e-08	2.12916	0.556	0.103	0.000365059	PEC
Tgfb2	1.97976718612861e-08	1.33418	0.389	0.024	0.00047259	PEC
Ifi27	2.08751214869741e-08	2.00645	0.611	0.386	0.00049831	PEC
Adam33	2.20723114405284e-08	1.42742	0.278	0.001	0.000526888	PEC
Ddr1	2.37946106958775e-08	1.59274	0.444	0.24	0.000568001	PEC
Tln1	3.11304908968413e-08	1.58946	0.722	0.61	0.000743116	PEC
Ctps	3.42380993899111e-08	1.32422	0.333	0.084	0.000817298	PEC
Col4a2	3.43113968664282e-08	2.00324	0.556	0.27	0.000819047	PEC
Hoxc10	4.3440760070584e-08	1.5637	0.444	0.234	0.00103697	PEC
Nes	4.6133762313041e-08	1.42265	0.389	0.012	0.00110126	PEC
Insig2	5.39602184068633e-08	1.40809	0.556	0.314	0.00128808	PEC
Ntn4	5.44624275528873e-08	1.71784	0.5	0.24	0.00130007	PEC
Osr2	6.39655572340765e-08	1.17494	0.389	0.078	0.00152692	PEC
F2rl1	6.56319374823179e-08	1.39264	0.333	0.077	0.0015667	PEC
Hmgn1	7.79125834944897e-08	1.37588	0.778	0.713	0.00185985	PEC
Rcan2	9.1427967278858e-08	1.56283	0.389	0.025	0.00218248	PEC
Ccn2	9.98053735424141e-08	2.11777	0.389	0.028	0.00238245	PEC
Clu	1.14331838725262e-07	1.67407	0.722	0.079	0.00272922	PEC
Tm4sf1	1.29153665498345e-07	1.90442	0.667	0.054	0.00308303	PEC
Reep5	1.31806325798035e-07	1.54289	0.667	0.534	0.00314635	PEC
Cxcl16	1.61645676997312e-07	1.45099	0.389	0.159	0.00385864	PEC
Plod2	1.74123409296347e-07	1.3731	0.5	0.181	0.0041565	PEC
Aplp1	1.90852839896488e-07	1.05613	0.333	0.008	0.00455585	PEC
Palld	2.13769382953301e-07	1.41636	0.667	0.47	0.00510289	PEC
Hspa5	2.20450986544762e-07	1.79089	0.833	0.867	0.00526239	PEC
Tmem176b	2.39867916825893e-07	1.41042	0.833	0.856	0.00572589	PEC
Hoxb9	3.44082741191584e-07	1.31001	0.556	0.227	0.0082136	PEC
H3f3b	3.54693225286606e-07	1.73208	0.833	0.87	0.00846688	PEC
Txnip	3.71541498476615e-07	1.64251	0.833	0.509	0.00886907	PEC
Islr	4.42174479258487e-07	0.939478	0.278	0.002	0.0105551	PEC
Cst3	4.8266212774692e-07	1.74552	0.833	0.756	0.0115216	PEC
Bgn	5.63126758577346e-07	1.97655	0.444	0.034	0.0134424	PEC
Tmsb4x	6.19495043720633e-07	2.27515	0.778	0.141	0.014788	PEC
Actb	6.24672088994228e-07	1.64393	0.889	0.923	0.0149115	PEC
Spcs2	6.31421451717117e-07	1.36212	0.722	0.612	0.0150727	PEC
Arl4c	6.59136818257563e-07	1.2742	0.333	0.034	0.0157343	PEC
Trip6	6.78414546476312e-07	1.36719	0.389	0.24	0.0161944	PEC
Nr2f2	7.17992753615046e-07	1.62973	0.667	0.673	0.0171392	PEC
Efnb1	7.65967862782921e-07	1.4084	0.556	0.131	0.0182844	PEC
Suco	8.69896414624131e-07	1.27878	0.444	0.256	0.0207653	PEC
Msn	8.93512599809589e-07	1.56853	0.611	0.251	0.021329	PEC
Fras1	9.08291193836087e-07	1.0664	0.389	0.12	0.0216818	PEC
Fstl1	9.68651359596763e-07	1.57421	0.444	0.022	0.0231227	PEC
Tacstd2	1.17437738198344e-06	1.55152	0.444	0.046	0.0280336	PEC
Aif1l	1.32107338732485e-06	1.46253	0.556	0.139	0.0315353	PEC
Emp3	1.4503743916721e-06	1.78833	0.389	0.026	0.0346219	PEC
Csf1r	1.5212633364347e-06	1.0627	0.333	0.04	0.0363141	PEC
Rpn2	2.27967265867055e-06	1.54859	0.611	0.439	0.0544181	PEC
Lrp1	2.29558052768957e-06	1.43719	0.278	0.033	0.0547978	PEC
Mcrip1	2.66286005360919e-06	1.2916	0.5	0.302	0.0635651	PEC
Filip1l	2.83021520439817e-06	1.10113	0.444	0.027	0.0675601	PEC
Pkp2	3.27223605285479e-06	1.31369	0.389	0.205	0.0781115	PEC
Rabac1	3.91021354014852e-06	1.2974	0.778	0.731	0.0933407	PEC
Ptpn14	4.69876738015137e-06	1.15733	0.389	0.043	0.112164	PEC
Pxdc1	4.9308520837646e-06	0.879066	0.278	0.009	0.117704	PEC
Cdh16	5.63102682298384e-06	1.61209	0.667	0.696	0.134418	PEC
Hspb2	5.73946921166849e-06	0.910729	0.278	0.022	0.137007	PEC
Jag1	6.90985754163402e-06	1.0276	0.389	0.048	0.164945	PEC
Smarcb1	7.29039184517353e-06	1.19239	0.444	0.25	0.174029	PEC
Tspan18	7.57888547085645e-06	1.20361	0.389	0.068	0.180916	PEC
Cav2	7.80407424951979e-06	1.33802	0.444	0.059	0.186291	PEC
4930523C07Rik	8.16744847875589e-06	1.23692	0.444	0.1	0.194965	PEC
Rpl22l1	8.3592108043348e-06	1.38989	0.722	0.736	0.199543	PEC
Epdr1	8.35934832090687e-06	0.607509	0.278	0.065	0.199546	PEC
H3f3a	8.43571478077886e-06	1.40886	0.833	0.876	0.201369	PEC
Hoxc6	8.59324652699322e-06	1.3089	0.389	0.151	0.205129	PEC
Ildr2	1.02937359777219e-05	1.69455	0.5	0.416	0.245722	PEC
Litaf	1.03843904909568e-05	0.889236	0.389	0.057	0.247886	PEC
Tmem59	1.04976996711575e-05	1.41558	0.722	0.786	0.250591	PEC
Hoxa10	1.09630613123836e-05	1.22044	0.5	0.363	0.261699	PEC
Csf2ra	1.13075580100978e-05	0.820268	0.278	0.041	0.269923	PEC
Cd81	1.32719123593425e-05	1.36839	0.778	0.804	0.316814	PEC
Lsp1	1.34514024769302e-05	0.777092	0.278	0.008	0.321098	PEC
Cetn3	1.35193572302707e-05	1.41724	0.556	0.47	0.322721	PEC
B230219D22Rik	1.4512294869136e-05	1.48634	0.556	0.573	0.346423	PEC
L1cam	1.53599279541106e-05	1.39412	0.278	0.031	0.366657	PEC
Cavin1	1.54171688136747e-05	1.38824	0.333	0.04	0.368023	PEC
Ift81	1.63028587669527e-05	1.36968	0.333	0.195	0.389166	PEC
Gas1	1.83508683224452e-05	1.19951	0.444	0.211	0.438054	PEC
Aopep	1.96094029083282e-05	1.52266	0.5	0.325	0.468096	PEC
Cxcl12	1.98826963696531e-05	1.36991	0.333	0.112	0.47462	PEC
Calm2	2.14690168802055e-05	1.4544	0.722	0.669	0.512487	PEC
Nenf	2.2562237582676e-05	1.25606	0.611	0.616	0.538583	PEC
Tcaf1	2.36358469017e-05	1.16131	0.333	0.096	0.564211	PEC
Anxa5	2.37646521887955e-05	1.6647	0.5	0.373	0.567286	PEC
Angptl2	2.37911791353942e-05	0.863336	0.278	0.016	0.567919	PEC
Prnp	2.51076796646714e-05	1.16925	0.556	0.525	0.599345	PEC
Scin	2.75165426455841e-05	1.02074	0.278	0.025	0.656847	PEC
Loxl1	3.02745188061274e-05	0.723698	0.278	0.004	0.722683	PEC
Nipal2	3.14011952938611e-05	0.676291	0.333	0.036	0.749578	PEC
Gsn	3.17830569187065e-05	2.1711	0.5	0.079	0.758693	PEC
Tmem47	3.29322619505766e-05	0.886863	0.278	0.007	0.786126	PEC
Sept7	3.30500921199676e-05	1.63829	0.444	0.464	0.788939	PEC
Prdx4	3.60406008800167e-05	1.55671	0.333	0.259	0.860325	PEC
Ergic3	3.79738199067933e-05	1.38935	0.5	0.527	0.906473	PEC
Serping1	4.12709243560229e-05	1.28813	0.389	0.007	0.985178	PEC
Hsp90b1	4.26283351526104e-05	1.34623	0.833	0.879	1	PEC
Pcolce	4.26436241467202e-05	1.35563	0.333	0.051	1	PEC
Gstm1	4.50146393582179e-05	1.49603	0.833	0.735	1	PEC
Twsg1	4.6673479754399e-05	1.0675	0.444	0.163	1	PEC
Tsen34	4.84009493826552e-05	1.26711	0.444	0.357	1	PEC
Enpp5	4.97918414253145e-05	1.19896	0.444	0.31	1	PEC
Gpc3	5.54527678546007e-05	1.11258	0.389	0.072	1	PEC
Hspb1	6.11255431245668e-05	1.4199	0.5	0.094	1	PEC
Tshz2	6.27082679100901e-05	1.26985	0.389	0.036	1	PEC
Serpinh1	6.3814215343237e-05	1.20468	0.611	0.248	1	PEC
Fermt2	6.87426743817773e-05	1.40456	0.611	0.535	1	PEC
Ifitm2	7.44677157304772e-05	1.51471	0.667	0.463	1	PEC
Manf	8.56033341924958e-05	1.40292	0.611	0.642	1	PEC
Tspan8	9.47004900215654e-05	1.58844	0.444	0.07	1	PEC
Ssr3	9.53716835357928e-05	1.07323	0.611	0.56	1	PEC
Rock2	9.69934613587104e-05	1.34906	0.556	0.426	1	PEC
Foxc1	9.71983131426773e-05	0.815622	0.278	0.033	1	PEC
Tomm34	0.000101313	1.12243	0.278	0.132	1	PEC
Stxbp6	0.000105236	0.768849	0.444	0.225	1	PEC
Hspa13	0.000110222	1.18444	0.333	0.193	1	PEC
Pdia6	0.000122808	1.51425	0.611	0.611	1	PEC
Ube2n	0.000123301	1.35331	0.556	0.561	1	PEC
Wnt5a	0.000123698	0.646511	0.278	0.06	1	PEC
Nap1l4	0.000129679	1.29066	0.444	0.411	1	PEC
Npr3	0.000131903	1.14889	0.389	0.023	1	PEC
Ggh	0.000132912	1.46071	0.333	0.232	1	PEC
Ltbp4	0.000140096	1.26998	0.389	0.031	1	PEC
Spcs1	0.000143467	1.07285	0.667	0.641	1	PEC
Leprotl1	0.000144188	1.13357	0.389	0.255	1	PEC
Ssr2	0.000147765	1.16412	0.5	0.414	1	PEC
Gnai2	0.000151203	1.35658	0.611	0.583	1	PEC
Sdc2	0.000152154	0.871552	0.333	0.258	1	PEC
Tfpi	0.000158402	1.58392	0.278	0.076	1	PEC
Sh2d4a	0.000161306	0.890509	0.333	0.06	1	PEC
Ilk	0.000161706	1.09482	0.444	0.341	1	PEC
Sap18	0.000164239	1.34022	0.5	0.521	1	PEC
Mdk	0.000169323	1.45207	0.444	0.305	1	PEC
Adgrg1	0.000170368	1.1794	0.389	0.21	1	PEC
Gmds	0.000177283	0.917507	0.333	0.156	1	PEC
Itga1	0.000187752	1.73336	0.611	0.596	1	PEC
Col4a5	0.000189815	0.822266	0.389	0.185	1	PEC
Smpd1	0.000191028	1.10351	0.333	0.254	1	PEC
Vwa5a	0.000199547	1.14446	0.333	0.193	1	PEC
Enpep	0.000226425	1.00861	0.444	0.291	1	PEC
Fzd3	0.000233629	0.531257	0.278	0.038	1	PEC
Anxa2	0.000234423	1.05691	0.5	0.071	1	PEC
Ier5	0.000242152	1.20667	0.333	0.126	1	PEC
Epb41l5	0.000249098	1.03075	0.611	0.524	1	PEC
Isyna1	0.000259634	0.942935	0.333	0.093	1	PEC
Clstn1	0.000260946	1.12432	0.389	0.185	1	PEC
Gm17018	0.000262054	1.15685	0.389	0.367	1	PEC
Cdh2	0.000265302	0.615412	0.333	0.126	1	PEC
Vcam1	0.000267626	0.891411	0.278	0.016	1	PEC
Surf1	0.000276751	1.17428	0.333	0.326	1	PEC
Nrp2	0.000304856	1.39723	0.333	0.035	1	PEC
Calu	0.000330549	1.15073	0.389	0.227	1	PEC
Bex3	0.000337568	1.14524	0.389	0.229	1	PEC
Nfe2l1	0.000341009	1.21533	0.5	0.361	1	PEC
Ecm1	0.000364724	0.988316	0.333	0.03	1	PEC
Calm1	0.000374016	1.10848	0.833	0.842	1	PEC
Cnih4	0.00038958	1.2383	0.5	0.506	1	PEC
Ap2b1	0.000401168	0.941813	0.5	0.358	1	PEC
Vcl	0.00042068	1.17466	0.389	0.231	1	PEC
Crtap	0.000437236	0.682501	0.333	0.148	1	PEC
Sirpa	0.000446663	0.948853	0.389	0.183	1	PEC
Rbfox2	0.000470749	0.831661	0.333	0.106	1	PEC
Rpl13	0.000471407	0.818974	1	0.936	1	PEC
Pcm1	0.000474906	1.50121	0.5	0.554	1	PEC
Zc2hc1a	0.000484267	0.68371	0.389	0.178	1	PEC
Dst	0.000505169	1.54812	0.556	0.533	1	PEC
AY036118	0.000539763	1.32027	1	0.962	1	PEC
Smtn	0.000548408	1.04292	0.389	0.239	1	PEC
Tnks	0.000588147	1.06755	0.333	0.251	1	PEC
Lgals1	0.00061723	1.62411	0.5	0.582	1	PEC
Nfix	0.000624709	0.740447	0.444	0.223	1	PEC
Jund	0.000635735	1.32924	0.667	0.725	1	PEC
Plat	0.000657362	1.09483	0.333	0.032	1	PEC
Ift43	0.000659172	0.88612	0.333	0.224	1	PEC
Canx	0.000660593	1.0989	0.778	0.804	1	PEC
Saraf	0.00066629	0.911121	0.556	0.464	1	PEC
Mical3	0.000671964	1.27852	0.278	0.238	1	PEC
Mtap	0.000679797	0.976576	0.278	0.212	1	PEC
Il17rd	0.00072829	0.678398	0.278	0.09	1	PEC
Cavin3	0.000742076	1.20806	0.278	0.036	1	PEC
Rsu1	0.000766688	1.12324	0.389	0.295	1	PEC
Smim5	0.000768387	1.05522	0.278	0.077	1	PEC
Psme2	0.000775123	1.12754	0.444	0.412	1	PEC
Serpinb6a	0.000784031	1.09989	0.389	0.219	1	PEC
Kif1b	0.000787023	1.31912	0.5	0.479	1	PEC
Lmcd1	0.000845596	0.850013	0.278	0.052	1	PEC
Itga9	0.000861531	0.788327	0.278	0.014	1	PEC
Oxr1	0.000885167	1.09452	0.444	0.397	1	PEC
Crip2	0.000951006	0.998822	0.5	0.095	1	PEC
Tvp23b	0.000965588	1.10511	0.333	0.301	1	PEC
Nedd4	0.000973415	1.14563	0.667	0.75	1	PEC
H2afv	0.00097769	1.01846	0.556	0.612	1	PEC
Wwc1	0.00099247	1.33618	0.667	0.633	1	PEC
Nfkbia	0.000998783	1.31054	0.389	0.306	1	PEC
Hmgn2	0.00101437	0.607476	0.389	0.228	1	PEC
Ackr3	0.00104656	0.942686	0.278	0.247	1	PEC
Fzd4	0.00107215	1.19902	0.444	0.324	1	PEC
Eva1b	0.00114036	1.24774	0.333	0.146	1	PEC
Tubb5	0.00114569	0.984692	0.444	0.287	1	PEC
Tspan5	0.0011694	0.979922	0.278	0.178	1	PEC
Mme	0.00119565	1.08282	0.5	0.284	1	PEC
Zfyve21	0.00122454	1.07338	0.389	0.396	1	PEC
Bax	0.00123311	1.1668	0.444	0.529	1	PEC
Rsph9	0.0012362	0.815249	0.278	0.195	1	PEC
Rras	0.00138973	0.954939	0.333	0.169	1	PEC
Nudt21	0.00139173	1.03241	0.333	0.284	1	PEC
Pigp	0.0014114	1.07781	0.389	0.393	1	PEC
Rpl15	0.00141452	0.710502	0.944	0.895	1	PEC
Trp53	0.00146466	0.891832	0.333	0.238	1	PEC
Eid1	0.00150068	1.02269	0.5	0.435	1	PEC
Pmp22	0.00151752	1.07505	0.278	0.036	1	PEC
Sh3bgrl	0.00156357	0.898891	0.5	0.378	1	PEC
Tpm4	0.00162707	0.809652	0.444	0.225	1	PEC
Pdia3	0.0016464	1.22619	0.778	0.785	1	PEC
Cct4	0.00170525	1.1247	0.556	0.605	1	PEC
Myof	0.00176831	0.943367	0.444	0.183	1	PEC
Fyttd1	0.0017847	0.937757	0.444	0.429	1	PEC
Kifc3	0.00181477	0.944286	0.389	0.341	1	PEC
Sdf2l1	0.00184737	0.920287	0.278	0.179	1	PEC
Rnase4	0.0018597	0.616939	0.278	0.063	1	PEC
Klf7	0.0019307	0.923861	0.444	0.143	1	PEC
Cnep1r1	0.00196423	0.985807	0.278	0.22	1	PEC
Lpp	0.00197718	1.31457	0.611	0.645	1	PEC
Tmem160	0.0020777	0.872254	0.611	0.6	1	PEC
Ccdc32	0.00209612	0.898481	0.278	0.22	1	PEC
Laptm4b	0.0021577	0.866424	0.333	0.176	1	PEC
Fads3	0.0021941	0.960797	0.5	0.486	1	PEC
Rrbp1	0.00221555	0.994933	0.722	0.772	1	PEC
Slc35a1	0.00237983	0.999717	0.278	0.24	1	PEC
Ctnnal1	0.00238147	0.658424	0.278	0.089	1	PEC
Sft2d3	0.00240409	0.693955	0.333	0.215	1	PEC
Slc39a1	0.00242203	0.664766	0.333	0.226	1	PEC
B4gat1	0.00244678	0.872691	0.278	0.219	1	PEC
Sox4	0.00248187	0.999547	0.333	0.12	1	PEC
Cpq	0.00255325	1.04345	0.333	0.334	1	PEC
Ift88	0.00263537	0.685381	0.278	0.198	1	PEC
Pdcl3	0.002698	0.919489	0.389	0.35	1	PEC
Snrpg	0.00283364	1.00597	0.611	0.654	1	PEC
Dctn6	0.00306513	0.934616	0.278	0.266	1	PEC
Plpp3	0.00307641	1.06687	0.5	0.26	1	PEC
AU040320	0.00308545	1.06734	0.278	0.261	1	PEC
Rpl14	0.00323182	0.609662	1	0.897	1	PEC
Hist3h2a	0.00324658	0.840738	0.333	0.232	1	PEC
Rps3a1	0.00333209	0.963219	0.944	0.906	1	PEC
Sema3c	0.00335175	1.09101	0.278	0.262	1	PEC
Dhrs3	0.00355893	1.18659	0.556	0.678	1	PEC
Igf1r	0.00356361	1.11701	0.667	0.728	1	PEC
Gm26632	0.00360678	0.804972	0.278	0.163	1	PEC
Lman1	0.00382883	0.791461	0.611	0.544	1	PEC
Trim47	0.00393701	0.605227	0.333	0.141	1	PEC
Itgav	0.00398586	0.967555	0.444	0.413	1	PEC
Nub1	0.0040095	1.08258	0.278	0.275	1	PEC
Dtx3	0.00408848	0.91197	0.278	0.236	1	PEC
Inpp5f	0.00421103	0.853775	0.389	0.387	1	PEC
Galnt2	0.00422143	0.677237	0.333	0.248	1	PEC
Smim10l1	0.00435945	1.17679	0.556	0.648	1	PEC
Ifitm3	0.00445039	0.835752	0.444	0.08	1	PEC
Rab18	0.00448713	0.899647	0.556	0.614	1	PEC
Ywhaq	0.00451342	0.902796	0.611	0.627	1	PEC
Tmem50a	0.00451655	0.886409	0.444	0.243	1	PEC
Hoxb2	0.00460452	0.703476	0.389	0.28	1	PEC
Nupr1	0.00461326	0.780728	0.5	0.053	1	PEC
Lrrc14	0.00472086	0.571008	0.278	0.144	1	PEC
Cnpy2	0.00480761	1.00326	0.611	0.668	1	PEC
Cnn3	0.00485762	0.915733	0.611	0.601	1	PEC
Psip1	0.00491432	0.844982	0.333	0.251	1	PEC
Ddit4l	0.00491578	0.735201	0.278	0.077	1	PEC
Grb14	0.00499424	0.688799	0.278	0.113	1	PEC
Mbnl2	0.00510961	1.04322	0.5	0.53	1	PEC
Stau2	0.00511664	0.543818	0.278	0.178	1	PEC
Ly6e	0.00517676	0.477475	0.611	0.293	1	PEC
Banp	0.0053262	0.759371	0.333	0.23	1	PEC
Tuba1b	0.00542442	0.998688	0.444	0.355	1	PEC
Txndc15	0.00562436	1.02269	0.444	0.44	1	PEC
Leprot	0.00570836	0.70619	0.333	0.172	1	PEC
Sec62	0.00574486	0.759727	0.833	0.878	1	PEC
Rsl24d1	0.00580023	0.605255	0.333	0.22	1	PEC
Ccn1	0.0058552	0.771656	0.444	0.286	1	PEC
Itm2c	0.00604371	0.740079	0.333	0.18	1	PEC
Rxylt1	0.00604416	0.670218	0.389	0.296	1	PEC
Smchd1	0.0060569	1.13841	0.333	0.338	1	PEC
F11r	0.00613283	1.01128	0.389	0.387	1	PEC
Smim14	0.00615822	0.916852	0.5	0.563	1	PEC
Sdf4	0.00625662	1.05552	0.444	0.434	1	PEC
Hspa14	0.00645416	0.782207	0.278	0.204	1	PEC
Rassf9	0.00645635	0.626831	0.278	0.045	1	PEC
Ostc	0.00646257	0.760961	0.444	0.448	1	PEC
Rell1	0.00660324	0.624655	0.278	0.066	1	PEC
Prkag1	0.00663025	0.725655	0.333	0.256	1	PEC
Rpl30	0.00668213	1.0383	0.889	0.906	1	PEC
Actg1	0.0067519	1.07703	0.778	0.858	1	PEC
Pafah1b2	0.0067582	0.794484	0.389	0.362	1	PEC
Emc10	0.00700401	0.808367	0.444	0.414	1	PEC
Itgb5	0.0070205	0.652141	0.389	0.227	1	PEC
Acot2	0.00722022	0.7858	0.333	0.317	1	PEC
Hs2st1	0.00726835	0.748455	0.278	0.184	1	PEC
Son	0.00736528	1.06851	0.722	0.903	1	PEC
Tmem128	0.00738138	0.763383	0.389	0.336	1	PEC
Clcc1	0.00743508	0.689335	0.333	0.292	1	PEC
Ext2	0.00750877	0.635132	0.278	0.179	1	PEC
Cpd	0.00789492	0.944454	0.444	0.387	1	PEC
Sptan1	0.00803678	0.971858	0.5	0.559	1	PEC
Pkhd1	0.00810031	1.05175	0.5	0.617	1	PEC
Tspan3	0.00818838	0.836831	0.5	0.565	1	PEC
Sema5a	0.00822049	0.62353	0.333	0.195	1	PEC
Rab11b	0.00826616	0.790704	0.444	0.43	1	PEC
Mesd	0.00827593	0.759866	0.333	0.247	1	PEC
Sugt1	0.00829281	0.964662	0.444	0.48	1	PEC
Ctsf	0.0083128	0.800739	0.278	0.259	1	PEC
Dnajb11	0.00844449	0.849673	0.444	0.451	1	PEC
Tjp1	0.00850099	0.906482	0.333	0.206	1	PEC
Gas6	0.00870337	1.07065	0.778	0.804	1	PEC
Sf3b2	0.00892237	0.854971	0.611	0.67	1	PEC
Keap1	0.00895644	1.09683	0.278	0.294	1	PEC
Creb3l2	0.00953523	1.16573	0.333	0.361	1	PEC
Rprd1b	0.0097215	0.621917	0.333	0.294	1	PEC
Ubr7	0.0099089	0.574004	0.278	0.166	1	PEC
Gm26917	0	2.55893	0.892	0.694	0	PT S1-Slc34a1
Neat1	0	1.96468	0.991	0.858	0	PT S1-Slc34a1
Malat1	0	1.92007	1	0.948	0	PT S1-Slc34a1
Xist	0	1.86653	0.602	0.47	0	PT S1-Slc34a1
Mlxipl	1.09428173123689e-302	1.91376	0.753	0.604	2.61215992063558e-298	PT S1-Slc34a1
Tns1	1.60250057166443e-286	1.46092	0.94	0.879	3.82532911462017e-282	PT S1-Slc34a1
Kcnq1ot1	4.36589058633029e-266	1.86033	0.852	0.714	1.0421817418629e-261	PT S1-Slc34a1
Slc34a1	2.09391251490321e-261	1.18736	0.985	0.786	4.99837856432546e-257	PT S1-Slc34a1
AC149090.1	1.41215574687421e-252	1.54084	0.844	0.747	3.37095698336344e-248	PT S1-Slc34a1
Snx29	1.38119905919871e-247	1.63948	0.741	0.624	3.29706027421325e-243	PT S1-Slc34a1
Ddx5	5.8924837693535e-246	1.2551	0.957	0.948	1.40659480058237e-241	PT S1-Slc34a1
Col27a1	9.38122275194389e-234	1.85275	0.638	0.443	2.23939168311653e-229	PT S1-Slc34a1
Pnisr	1.33775414782167e-226	1.43834	0.84	0.764	3.1933529262651e-222	PT S1-Slc34a1
Abcc2	3.39360848115431e-226	1.49006	0.843	0.704	8.10088280536346e-222	PT S1-Slc34a1
Snrnp70	4.47609078458299e-198	1.39168	0.78	0.762	1.0684876311878e-193	PT S1-Slc34a1
Vegfa	3.72301495169904e-195	1.41856	0.737	0.668	8.88720899120078e-191	PT S1-Slc34a1
Prpf4b	1.26789361409538e-193	1.4348	0.81	0.79	3.02658884620708e-189	PT S1-Slc34a1
Snhg11	1.80329117066395e-192	2.105	0.698	0.434	4.30463635349191e-188	PT S1-Slc34a1
Slc5a12	1.03389737626501e-188	1.95158	0.714	0.394	2.4680164268822e-184	PT S1-Slc34a1
Ccnl2	7.92468495589111e-188	1.41199	0.68	0.614	1.89170154582077e-183	PT S1-Slc34a1
Ogt	1.15794114361936e-177	1.32372	0.78	0.747	2.76412130393377e-173	PT S1-Slc34a1
BC005561	1.63027171090683e-172	1.38652	0.78	0.729	3.89162160110569e-168	PT S1-Slc34a1
Luc7l2	9.51970093791922e-169	1.34267	0.793	0.787	2.2724478108907e-164	PT S1-Slc34a1
Kcnj15	1.45123331580352e-162	1.17763	0.89	0.776	3.46423904815459e-158	PT S1-Slc34a1
Gm47283	1.96040993503205e-160	1.44047	0.652	0.596	4.67969455591502e-156	PT S1-Slc34a1
Cspp1	3.10569696080193e-158	1.37312	0.664	0.637	7.41360921513029e-154	PT S1-Slc34a1
Srsf11	6.82770262221926e-158	1.30239	0.759	0.775	1.62984089294996e-153	PT S1-Slc34a1
Pabpn1	8.37740578316307e-156	1.25088	0.758	0.772	1.99977053449886e-151	PT S1-Slc34a1
Mafg	1.67218375442897e-155	1.31426	0.714	0.695	3.99166984019739e-151	PT S1-Slc34a1
Nlrp6	1.80485825230673e-152	1.41268	0.461	0.407	4.3083771340814e-148	PT S1-Slc34a1
Slc47a1	5.36943768092563e-152	1.25633	0.781	0.733	1.28173846881376e-147	PT S1-Slc34a1
Ddx17	3.56677903181731e-151	1.3114	0.731	0.714	8.5142582268511e-147	PT S1-Slc34a1
Golga4	5.57905570752434e-147	1.32431	0.767	0.772	1.33177638794313e-142	PT S1-Slc34a1
Tsix	9.54776486731601e-145	1.62234	0.474	0.339	2.279146951477e-140	PT S1-Slc34a1
Fut9	2.24298153358788e-142	1.26498	0.897	0.815	5.35422121882762e-138	PT S1-Slc34a1
Rab11fip3	6.89186268984455e-135	1.23092	0.722	0.71	1.64515654269279e-130	PT S1-Slc34a1
Ccdc141	5.67913951924678e-132	1.41536	0.555	0.443	1.3556673946394e-127	PT S1-Slc34a1
Srrm2	6.10028654009015e-132	1.14707	0.851	0.883	1.45619939998492e-127	PT S1-Slc34a1
Zbtb20	1.16595433291829e-130	1.04502	0.919	0.887	2.78324958810925e-126	PT S1-Slc34a1
Cdc37l1	9.79734589902841e-129	1.27409	0.676	0.7	2.33872443955707e-124	PT S1-Slc34a1
Itpr1	4.00629217799053e-126	1.30424	0.699	0.734	9.5634200580812e-122	PT S1-Slc34a1
Clk1	6.30900770092132e-126	1.20601	0.672	0.664	1.50602322828693e-121	PT S1-Slc34a1
Slc5a2	4.50120380547273e-123	1.55154	0.591	0.331	1.0744823604044e-118	PT S1-Slc34a1
Zfp697	5.03119059611625e-121	1.18928	0.538	0.503	1.20099550719891e-116	PT S1-Slc34a1
Chd9	6.2085938917806e-121	1.27782	0.575	0.552	1.48205344790695e-116	PT S1-Slc34a1
Fubp1	7.25001070424947e-121	1.15693	0.692	0.695	1.73065005521139e-116	PT S1-Slc34a1
Prodh	8.2559871172481e-120	1.20487	0.679	0.678	1.97078668475829e-115	PT S1-Slc34a1
Fus	3.9847054166938e-119	1.19915	0.708	0.729	9.51189030018976e-115	PT S1-Slc34a1
Dleu2	1.61839878349718e-117	1.22711	0.618	0.595	3.86327973608612e-113	PT S1-Slc34a1
Pnn	2.01046442333045e-116	1.18347	0.679	0.696	4.79917962493212e-112	PT S1-Slc34a1
Nktr	1.6030715041165e-115	1.21783	0.698	0.716	3.8266919874765e-111	PT S1-Slc34a1
Rbm25	6.76681159832538e-115	1.18962	0.723	0.758	1.61530559663625e-110	PT S1-Slc34a1
Trim7	1.50793865743024e-114	1.35496	0.598	0.58	3.59960036915172e-110	PT S1-Slc34a1
Prpf38b	1.05798485581085e-113	1.18815	0.633	0.654	2.52551564930608e-109	PT S1-Slc34a1
Srsf5	8.71187330555246e-109	1.11079	0.762	0.822	2.07961127676843e-104	PT S1-Slc34a1
Taf1d	1.32012509363101e-108	1.15678	0.608	0.613	3.1512706110066e-104	PT S1-Slc34a1
Chka	7.41893474790408e-108	1.22756	0.605	0.554	1.77097391367218e-103	PT S1-Slc34a1
Son	1.31427659216141e-106	0.985569	0.864	0.904	3.13730965314849e-102	PT S1-Slc34a1
Pcyt2	1.09056530666702e-105	1.17941	0.559	0.621	2.60328844354485e-101	PT S1-Slc34a1
Rsrp1	1.79215252683847e-103	0.999604	0.843	0.88	4.2780472968161e-99	PT S1-Slc34a1
Epb41	3.16654499474564e-103	1.23272	0.632	0.682	7.55885955695731e-99	PT S1-Slc34a1
Srek1	4.65679512875256e-101	1.15277	0.599	0.62	1.11162356518452e-96	PT S1-Slc34a1
Folh1	5.35201365924172e-99	1.14511	0.519	0.495	1.27757918059759e-94	PT S1-Slc34a1
Igf1r	2.12976223328068e-98	1.17529	0.691	0.729	5.08395542706432e-94	PT S1-Slc34a1
Trio	2.86561966326851e-98	1.1149	0.493	0.479	6.84052069818825e-94	PT S1-Slc34a1
Ccnl1	5.50415393646391e-98	1.10463	0.53	0.507	1.3138965861733e-93	PT S1-Slc34a1
Nsd3	2.45811540883498e-97	1.13264	0.565	0.615	5.86776729242998e-93	PT S1-Slc34a1
Syne2	2.63256107683192e-95	1.22183	0.63	0.645	6.28418654650548e-91	PT S1-Slc34a1
Zcchc7	2.78374415426711e-95	1.10711	0.586	0.608	6.64507567065102e-91	PT S1-Slc34a1
Hnrnph1	2.69209652142176e-94	1.09057	0.637	0.673	6.42630360628588e-90	PT S1-Slc34a1
Kif12	3.78293338013416e-94	1.18615	0.477	0.498	9.03024027171825e-90	PT S1-Slc34a1
E130102H24Rik	2.77622107018963e-93	1.16035	0.524	0.536	6.62711731664967e-89	PT S1-Slc34a1
Pde4d	3.19270126744275e-93	1.12061	0.638	0.639	7.62129719551259e-89	PT S1-Slc34a1
Svopl	3.56956389533635e-93	1.07283	0.386	0.327	8.5209059745574e-89	PT S1-Slc34a1
Cgnl1	5.26568147220687e-93	1.14162	0.587	0.597	1.2569708242305e-88	PT S1-Slc34a1
Rbm26	1.73756830646266e-92	1.09361	0.524	0.551	4.14774930435702e-88	PT S1-Slc34a1
Trpm7	1.81008218457059e-92	1.06603	0.642	0.669	4.32084718278846e-88	PT S1-Slc34a1
Srcin1	4.10086849608265e-92	1.11473	0.375	0.295	9.7891831869989e-88	PT S1-Slc34a1
Maf	5.16361722719182e-92	0.898138	0.913	0.775	1.23260706830296e-87	PT S1-Slc34a1
Gm43305	7.59944638257897e-92	1.18829	0.456	0.421	1.81406384598543e-87	PT S1-Slc34a1
Kansl1l	1.24381516411092e-91	1.11776	0.55	0.592	2.96911117824917e-87	PT S1-Slc34a1
Ptprd	1.10130094398636e-90	1.05218	0.691	0.693	2.62891548338983e-86	PT S1-Slc34a1
Ttc14	1.36661786919368e-90	1.07848	0.61	0.645	3.26225351555223e-86	PT S1-Slc34a1
A330023F24Rik	2.52990830303238e-90	1.03265	0.414	0.373	6.0391441101686e-86	PT S1-Slc34a1
Gm43190	3.0199234351931e-89	1.37374	0.495	0.475	7.20885923214945e-85	PT S1-Slc34a1
Trpc1	7.7249293414183e-89	1.07846	0.546	0.558	1.84401788308996e-84	PT S1-Slc34a1
Rbm5	8.20573484466875e-89	1.07099	0.597	0.631	1.95879096477088e-84	PT S1-Slc34a1
Zkscan3	1.08299987168876e-88	1.05913	0.606	0.649	2.58522899370823e-84	PT S1-Slc34a1
Ubn2	1.910428865374e-88	1.05579	0.599	0.613	4.56038474453428e-84	PT S1-Slc34a1
Frmd4b	5.91178590448593e-87	1.09835	0.599	0.633	1.41120241325984e-82	PT S1-Slc34a1
Tnrc6a	9.43014807088603e-87	1.08695	0.597	0.645	2.2510706460012e-82	PT S1-Slc34a1
Ank3	2.46803627589441e-85	1.09182	0.66	0.7	5.89144939418756e-81	PT S1-Slc34a1
Vps13a	1.5414790749264e-84	1.06429	0.476	0.498	3.67966469975682e-80	PT S1-Slc34a1
Slc25a36	2.14367024071668e-84	1.08526	0.616	0.673	5.11715523161479e-80	PT S1-Slc34a1
Acsm2	5.71943667358474e-84	0.77655	0.887	0.718	1.36528672835141e-79	PT S1-Slc34a1
Chrna4	3.14369353038179e-83	0.984974	0.313	0.197	7.50431082637438e-79	PT S1-Slc34a1
Plekha6	4.56421935012732e-83	1.0774	0.489	0.522	1.08952480106889e-78	PT S1-Slc34a1
4632427E13Rik	5.87122967976735e-83	1.0371	0.565	0.591	1.40152123685726e-78	PT S1-Slc34a1
Tef	1.5999252365343e-81	1.06281	0.55	0.585	3.81918153213103e-77	PT S1-Slc34a1
Pik3c2g	1.06633140418303e-80	0.891057	0.325	0.265	2.5454396949253e-76	PT S1-Slc34a1
Paxbp1	1.08678398036006e-80	0.983979	0.392	0.355	2.59426203951749e-76	PT S1-Slc34a1
Safb2	2.83351870417859e-80	0.989516	0.484	0.487	6.76389249874471e-76	PT S1-Slc34a1
Slc16a14	3.10258448572027e-80	1.18498	0.532	0.491	7.40617942586285e-76	PT S1-Slc34a1
Appl2	3.43640789638764e-80	0.903384	0.335	0.28	8.20304928946695e-76	PT S1-Slc34a1
Sfpq	5.08641248484882e-80	1.01093	0.661	0.722	1.21417752425826e-75	PT S1-Slc34a1
Pkhd1	1.03992887116333e-79	1.0436	0.583	0.618	2.48241420835398e-75	PT S1-Slc34a1
Slc6a19	1.79852449286483e-79	1.21583	0.54	0.429	4.29325781691763e-75	PT S1-Slc34a1
Tet2	3.66833318278935e-79	1.25293	0.526	0.544	8.75667814063645e-75	PT S1-Slc34a1
Brwd1	3.67277419726584e-79	1.01695	0.44	0.436	8.76727928629328e-75	PT S1-Slc34a1
Trps1	5.57791655259453e-78	1.01763	0.589	0.63	1.33150446026984e-73	PT S1-Slc34a1
Tardbp	8.73596559815167e-78	1.00967	0.578	0.641	2.08536234793479e-73	PT S1-Slc34a1
Cdk12	2.66472581529776e-77	1.01281	0.547	0.598	6.36096699369728e-73	PT S1-Slc34a1
Srsf2	4.06683863785417e-77	0.982904	0.707	0.793	9.7079505124217e-73	PT S1-Slc34a1
Slc36a1	1.49460003155446e-76	0.97321	0.46	0.476	3.56775973532365e-72	PT S1-Slc34a1
Mkln1	4.2394064168124e-76	1.01128	0.621	0.695	1.01198870575729e-71	PT S1-Slc34a1
Cttnbp2	7.08809769776005e-76	0.992882	0.427	0.398	1.6919998014323e-71	PT S1-Slc34a1
Rufy3	1.68132364833316e-75	1.05502	0.586	0.664	4.01348768093609e-71	PT S1-Slc34a1
Steap2	8.98105535776564e-75	1.02939	0.573	0.609	2.14386772445224e-70	PT S1-Slc34a1
Firre	1.66684468484828e-74	0.858523	0.324	0.244	3.97892494720134e-70	PT S1-Slc34a1
Baiap2l2	1.82403562650722e-74	0.982284	0.414	0.405	4.35415544403538e-70	PT S1-Slc34a1
Atrx	2.398843835869e-74	1.03488	0.652	0.701	5.7262801206029e-70	PT S1-Slc34a1
Errfi1	7.00158699263672e-74	0.918962	0.848	0.773	1.67134883101231e-69	PT S1-Slc34a1
Prodh2	7.23634868807221e-74	1.06316	0.522	0.539	1.72738879532972e-69	PT S1-Slc34a1
Bcl11b	1.12754861304825e-72	0.885666	0.27	0.226	2.69157129420747e-68	PT S1-Slc34a1
Zeb2	1.48526263262438e-72	0.960874	0.499	0.496	3.54547043033766e-68	PT S1-Slc34a1
Zfc3h1	1.65388021385315e-72	0.976367	0.371	0.354	3.94797745848884e-68	PT S1-Slc34a1
Itpr2	4.17354240508907e-72	1.07833	0.565	0.508	9.96266307518812e-68	PT S1-Slc34a1
Manba	2.52876666885491e-71	0.905084	0.398	0.409	6.03641891522356e-67	PT S1-Slc34a1
Atxn1	2.82386096304997e-71	1.05135	0.508	0.509	6.74083850489658e-67	PT S1-Slc34a1
Adra1a	5.80310738867678e-71	0.845406	0.316	0.235	1.38525976475103e-66	PT S1-Slc34a1
Clk4	6.21206389379609e-71	0.948495	0.448	0.466	1.48288177208807e-66	PT S1-Slc34a1
Magi2	1.07522888384136e-70	0.93309	0.337	0.265	2.56667886861772e-66	PT S1-Slc34a1
4921539H07Rik	1.43304573660192e-70	0.90884	0.277	0.174	3.42082347784244e-66	PT S1-Slc34a1
Ash1l	3.78950225461075e-70	1.00079	0.637	0.713	9.04592083198133e-66	PT S1-Slc34a1
Zfp871	4.83827368875895e-70	0.97302	0.652	0.722	1.15494431224365e-65	PT S1-Slc34a1
Hnrnpa2b1	6.4333139171893e-70	0.783547	0.864	0.918	1.53569636517226e-65	PT S1-Slc34a1
Chd2	1.04165148179331e-68	0.972311	0.491	0.499	2.48652625218881e-64	PT S1-Slc34a1
Ewsr1	1.2029960223634e-68	0.954845	0.524	0.59	2.87167180498366e-64	PT S1-Slc34a1
Nsd1	8.82932461870609e-68	0.9425	0.573	0.641	2.10764807973133e-63	PT S1-Slc34a1
Slc6a20b	9.02742302258009e-68	0.957825	0.63	0.676	2.15493614972009e-63	PT S1-Slc34a1
Ivns1abp	2.01373033283026e-67	0.939883	0.75	0.828	4.80697567749912e-63	PT S1-Slc34a1
Dst	4.88805262715507e-67	0.947535	0.542	0.532	1.16682704262819e-62	PT S1-Slc34a1
5031425E22Rik	8.52924858280769e-67	0.896105	0.452	0.466	2.03601692920202e-62	PT S1-Slc34a1
Itch	1.07641710201803e-66	0.945814	0.597	0.685	2.56951526422725e-62	PT S1-Slc34a1
Nisch	1.11795446743244e-66	0.99453	0.637	0.741	2.66866910920798e-62	PT S1-Slc34a1
Chd3	1.30763756879239e-66	1.01865	0.644	0.735	3.12146164046431e-62	PT S1-Slc34a1
Myo6	1.59625074186138e-66	0.886236	0.749	0.815	3.81041014589731e-62	PT S1-Slc34a1
Dennd1a	1.90149113458739e-66	0.886137	0.405	0.429	4.53904948737356e-62	PT S1-Slc34a1
Tra2b	3.6339980863335e-65	0.94458	0.539	0.625	8.6747168318867e-61	PT S1-Slc34a1
Dusp11	5.42809651767964e-65	0.968785	0.614	0.72	1.29574091973531e-60	PT S1-Slc34a1
Pikfyve	4.1860727426056e-64	0.890454	0.382	0.379	9.99257424387382e-60	PT S1-Slc34a1
Kansl3	6.61959992558785e-64	0.911603	0.423	0.456	1.58016469823708e-59	PT S1-Slc34a1
Prrc2c	1.39132014430597e-63	0.953232	0.681	0.767	3.32122031647279e-59	PT S1-Slc34a1
Arhgap5	3.98081503318846e-63	0.998617	0.741	0.832	9.50260356572417e-59	PT S1-Slc34a1
Tanc2	1.20811150612377e-62	0.92872	0.483	0.537	2.88388297626805e-58	PT S1-Slc34a1
Zfp950	2.30742408690207e-62	0.864773	0.423	0.417	5.50805203784393e-58	PT S1-Slc34a1
Gramd1b	3.46887330000296e-62	1.03273	0.493	0.519	8.28054745443707e-58	PT S1-Slc34a1
Abcd4	1.65384074948612e-61	0.919996	0.309	0.275	3.94788325309831e-57	PT S1-Slc34a1
Slc22a30	5.62527258244475e-61	0.965838	0.353	0.372	1.34280881815539e-56	PT S1-Slc34a1
Auts2	2.21883280526675e-60	0.881817	0.395	0.436	5.29657578945227e-56	PT S1-Slc34a1
Cpeb3	3.95605143720889e-60	0.996296	0.375	0.358	9.44349038576133e-56	PT S1-Slc34a1
Fam184a	5.63488210834167e-59	0.856084	0.313	0.306	1.34510270808224e-54	PT S1-Slc34a1
Cpeb4	2.41635807833581e-58	0.964863	0.641	0.731	5.7680883687954e-54	PT S1-Slc34a1
Dennd5b	4.94839604034249e-58	0.926723	0.5	0.563	1.18123161879016e-53	PT S1-Slc34a1
R3hdm1	7.17973772898016e-58	0.899286	0.507	0.585	1.71387519328485e-53	PT S1-Slc34a1
Smg6	2.07789687609448e-57	0.850178	0.452	0.491	4.96014763292512e-53	PT S1-Slc34a1
Pcsk5	5.02204184117702e-57	0.84534	0.363	0.388	1.19881160790737e-52	PT S1-Slc34a1
Plekha1	9.4757560287778e-57	0.830377	0.417	0.421	2.26195772162955e-52	PT S1-Slc34a1
Tasor	3.51277404466121e-56	0.95874	0.461	0.521	8.38534292201078e-52	PT S1-Slc34a1
Dmxl2	3.62559927727499e-56	0.839031	0.353	0.373	8.65466803478312e-52	PT S1-Slc34a1
Slc13a1	3.87371803956554e-56	0.858475	0.864	0.753	9.2469523322469e-52	PT S1-Slc34a1
Unc5c	6.29696508772434e-56	0.79341	0.274	0.222	1.50314853609068e-51	PT S1-Slc34a1
Gigyf1	9.07525923207679e-56	0.901622	0.371	0.409	2.16635513128905e-51	PT S1-Slc34a1
Asxl2	1.00842786021038e-55	0.873553	0.468	0.52	2.4072181451082e-51	PT S1-Slc34a1
Srcap	1.53519328972645e-55	0.882534	0.358	0.368	3.66465990190601e-51	PT S1-Slc34a1
Pde7a	1.69051828641571e-55	0.823239	0.356	0.339	4.03543620150294e-51	PT S1-Slc34a1
BC024386	2.53225025210947e-55	0.911423	0.478	0.561	6.04473457681052e-51	PT S1-Slc34a1
2610037D02Rik	3.9510600449101e-55	0.761345	0.313	0.286	9.43157543320489e-51	PT S1-Slc34a1
Plekha7	7.93843072485252e-54	0.82486	0.395	0.443	1.89498279832955e-49	PT S1-Slc34a1
Bclaf1	8.71035178142545e-54	0.886874	0.587	0.682	2.07924807374407e-49	PT S1-Slc34a1
Ankrd12	1.47308016881199e-53	0.978179	0.551	0.614	3.5163896709711e-49	PT S1-Slc34a1
Resf1	2.55771983063896e-53	1.03658	0.556	0.623	6.10553300771826e-49	PT S1-Slc34a1
Gm20342	2.830774567507e-53	0.822585	0.286	0.264	6.75734197009596e-49	PT S1-Slc34a1
C330002G04Rik	4.12634441514379e-53	0.825396	0.281	0.242	9.84999675338975e-49	PT S1-Slc34a1
Dvl1	4.13399686132332e-53	0.788609	0.312	0.332	9.86826390766489e-49	PT S1-Slc34a1
Prpf39	4.17645649311834e-53	0.829584	0.367	0.381	9.9696192947228e-49	PT S1-Slc34a1
Xylb	6.51828227930231e-53	0.957924	0.567	0.665	1.55597916289225e-48	PT S1-Slc34a1
Dab2	7.87543082862271e-53	0.782039	0.837	0.824	1.87994409310053e-48	PT S1-Slc34a1
Bcl7a	1.61812760024993e-52	0.951235	0.527	0.631	3.8626323945566e-48	PT S1-Slc34a1
Tmem245	9.27124790026624e-52	0.898958	0.466	0.543	2.21313958627255e-47	PT S1-Slc34a1
Hps3	1.67762485410143e-51	0.798078	0.324	0.359	4.00465828922551e-47	PT S1-Slc34a1
Eml5	3.53351270696274e-51	0.753887	0.258	0.25	8.43484818279077e-47	PT S1-Slc34a1
Mdm4	3.76408210765755e-51	0.804273	0.371	0.376	8.98524039918934e-47	PT S1-Slc34a1
Dmxl1	5.57191937565248e-51	0.882623	0.574	0.671	1.330072874162e-46	PT S1-Slc34a1
Khdc4	7.99828182680597e-51	0.770596	0.355	0.368	1.90926985487685e-46	PT S1-Slc34a1
Ptprk	8.07997037990788e-51	0.823741	0.538	0.634	1.92876972938781e-46	PT S1-Slc34a1
Dnmt3a	1.03785371957647e-50	0.821079	0.353	0.375	2.477460614001e-46	PT S1-Slc34a1
Dalrd3	1.83454605371793e-50	0.90397	0.445	0.558	4.37924488483008e-46	PT S1-Slc34a1
Lrp2	2.91339103089177e-50	0.601815	0.944	0.808	6.95455572984175e-46	PT S1-Slc34a1
Fam193b	3.00895853835836e-50	0.788861	0.301	0.27	7.18268492691523e-46	PT S1-Slc34a1
Wdfy3	5.61269258476295e-50	0.858345	0.466	0.527	1.33980584690876e-45	PT S1-Slc34a1
Arvcf	6.15349550474522e-50	0.924503	0.348	0.336	1.46890091193773e-45	PT S1-Slc34a1
Glb1l	7.41166193335847e-50	0.820847	0.37	0.441	1.769237820112e-45	PT S1-Slc34a1
Ftx	8.05207985117612e-50	0.747507	0.262	0.254	1.92211198127425e-45	PT S1-Slc34a1
Lncpint	8.43827751063021e-50	0.820048	0.387	0.415	2.01430122456254e-45	PT S1-Slc34a1
Mau2	8.45401607813976e-50	0.794375	0.348	0.361	2.01805817801274e-45	PT S1-Slc34a1
Ccnt2	2.3737161908715e-49	0.776848	0.422	0.46	5.66629791922935e-45	PT S1-Slc34a1
B230216N24Rik	2.69532286621329e-49	0.716362	0.266	0.256	6.43400521393775e-45	PT S1-Slc34a1
Atxn7	3.21940765351363e-49	0.800965	0.364	0.404	7.68504800970239e-45	PT S1-Slc34a1
Smg1	4.03177052645732e-49	0.819572	0.39	0.403	9.62423942370626e-45	PT S1-Slc34a1
Stxbp5l	7.00933222331654e-49	0.696327	0.266	0.257	1.67319769502789e-44	PT S1-Slc34a1
Arhgef28	1.5229885488443e-48	0.845779	0.478	0.569	3.63552596494622e-44	PT S1-Slc34a1
Baiap2	2.06157399378469e-48	0.908297	0.374	0.43	4.92118328056342e-44	PT S1-Slc34a1
Myo9a	2.71990273291286e-48	0.811637	0.324	0.322	6.49267981373629e-44	PT S1-Slc34a1
Mir99ahg	2.80916700312962e-48	0.872485	0.417	0.426	6.70576255317071e-44	PT S1-Slc34a1
Epb41l5	1.23537062834563e-47	0.856681	0.427	0.529	2.94895322692385e-43	PT S1-Slc34a1
Adap2	1.64963041856832e-47	0.764821	0.312	0.341	3.93783277216443e-43	PT S1-Slc34a1
Rbm15	3.42038218170558e-47	0.72734	0.333	0.358	8.1647943059494e-43	PT S1-Slc34a1
Ankrd17	3.76351221932005e-47	0.862486	0.523	0.633	8.98388001873889e-43	PT S1-Slc34a1
Polr3e	3.97008853336533e-47	0.968876	0.556	0.656	9.47699833799639e-43	PT S1-Slc34a1
Dgkq	4.70746644427338e-47	0.663114	0.25	0.236	1.1237193149125e-42	PT S1-Slc34a1
Supt20	5.27833057281031e-47	0.822058	0.339	0.373	1.25999029103555e-42	PT S1-Slc34a1
Nabp1	6.42788430540039e-47	0.883784	0.438	0.49	1.53440026254213e-42	PT S1-Slc34a1
Hjurp	8.79845184925862e-47	0.793048	0.301	0.307	2.10027844093652e-42	PT S1-Slc34a1
Krit1	9.94199204663578e-47	0.849668	0.507	0.604	2.37325292145243e-42	PT S1-Slc34a1
Slc10a5	5.60370600982798e-46	0.745976	0.329	0.38	1.33766066160604e-41	PT S1-Slc34a1
Igsf11	1.24120728623217e-45	0.810645	0.493	0.55	2.96288591296481e-41	PT S1-Slc34a1
Oxr1	3.54608338506158e-45	0.76262	0.364	0.398	8.46485564848049e-41	PT S1-Slc34a1
Abcc5	4.25361605158979e-45	0.76027	0.316	0.331	1.015380687675e-40	PT S1-Slc34a1
Dop1a	1.86150081640213e-44	0.709273	0.336	0.344	4.44358859883352e-40	PT S1-Slc34a1
Cyp2d12	1.95916092677912e-44	1.31846	0.483	0.403	4.67671304831445e-40	PT S1-Slc34a1
Ago3	2.2579423274634e-44	0.6902	0.297	0.27	5.38993412988789e-40	PT S1-Slc34a1
Setd2	2.55034340832697e-44	0.829221	0.421	0.484	6.08792475001731e-40	PT S1-Slc34a1
Ankhd1	2.96467837441774e-44	0.855677	0.394	0.476	7.07698374757258e-40	PT S1-Slc34a1
Lmo7	3.15598937490475e-44	0.81411	0.407	0.482	7.53366223683513e-40	PT S1-Slc34a1
Fnbp4	3.61227310247206e-44	0.727093	0.262	0.256	8.62285712291107e-40	PT S1-Slc34a1
Ythdc1	4.13155420708549e-44	0.835853	0.505	0.604	9.86243304773377e-40	PT S1-Slc34a1
Bnc2	4.39553268435165e-44	0.743262	0.364	0.414	1.04925760708158e-39	PT S1-Slc34a1
Abhd18	5.6757086371751e-44	0.753216	0.315	0.345	1.35484840878007e-39	PT S1-Slc34a1
Tfcp2	6.27526374247543e-44	0.682312	0.255	0.266	1.49796820796631e-39	PT S1-Slc34a1
Akap8l	7.19374927638997e-44	0.782595	0.333	0.367	1.71721988976705e-39	PT S1-Slc34a1
Zfp280d	7.90438005722371e-44	0.724884	0.38	0.415	1.88685456345987e-39	PT S1-Slc34a1
Trip12	8.01536111303664e-44	0.829823	0.544	0.667	1.91334685129298e-39	PT S1-Slc34a1
Wdfy1	9.82729905162035e-44	0.789696	0.317	0.353	2.34587455661229e-39	PT S1-Slc34a1
Afdn	1.05960903432212e-43	0.861823	0.487	0.592	2.52939272583034e-39	PT S1-Slc34a1
Pdzd2	1.16214042313807e-43	0.819828	0.41	0.474	2.77414540407289e-39	PT S1-Slc34a1
Col4a4	1.1739907274217e-43	0.882419	0.657	0.739	2.80243326542835e-39	PT S1-Slc34a1
Uvssa	1.66134986227171e-43	0.715305	0.324	0.341	3.96580825622881e-39	PT S1-Slc34a1
Mtss1	2.29249039271166e-43	0.88356	0.538	0.653	5.472403816442e-39	PT S1-Slc34a1
Atp2a2	3.07626394962966e-43	0.806725	0.73	0.808	7.34334967416096e-39	PT S1-Slc34a1
Gpatch8	3.66301293225015e-43	0.755385	0.445	0.515	8.74397817057432e-39	PT S1-Slc34a1
Mylk	5.68344342688232e-43	0.913756	0.46	0.532	1.35669478043108e-38	PT S1-Slc34a1
Msh3	1.14119012214449e-42	0.691128	0.282	0.299	2.72413494057111e-38	PT S1-Slc34a1
D930016D06Rik	1.42725150396739e-42	0.680114	0.278	0.305	3.40699206512056e-38	PT S1-Slc34a1
Baz1b	4.1123510157057e-42	0.80912	0.401	0.467	9.81659310959107e-38	PT S1-Slc34a1
Zranb2	4.98320574880172e-42	0.830311	0.566	0.704	1.18954104429646e-37	PT S1-Slc34a1
Clmn	7.33577985325818e-42	0.89882	0.515	0.649	1.75112400877126e-37	PT S1-Slc34a1
Zmym5	8.3980178820622e-42	0.804077	0.422	0.509	2.00469084862707e-37	PT S1-Slc34a1
Hps5	9.17690840766392e-42	0.717958	0.343	0.408	2.19061980599345e-37	PT S1-Slc34a1
Cdk8	1.16028990028548e-41	0.758234	0.379	0.465	2.76972802097148e-37	PT S1-Slc34a1
Nav2	1.32620693086282e-41	0.793331	0.312	0.336	3.16578856466265e-37	PT S1-Slc34a1
Rere	2.4014862404779e-41	0.842898	0.477	0.606	5.7325878046448e-37	PT S1-Slc34a1
Huwe1	3.30088806850929e-41	0.843437	0.517	0.655	7.87954990833853e-37	PT S1-Slc34a1
Ikbkb	4.32586548782473e-41	0.779247	0.337	0.378	1.03262735059864e-36	PT S1-Slc34a1
Ktn1	4.9150413049649e-41	0.80086	0.435	0.484	1.17326950990817e-36	PT S1-Slc34a1
Rapgef3	9.48791566580181e-41	0.763496	0.32	0.347	2.26486034858355e-36	PT S1-Slc34a1
Usp34	1.40079770924282e-40	0.83345	0.504	0.613	3.34384421173354e-36	PT S1-Slc34a1
Mycbp2	1.44489320286847e-40	0.806712	0.48	0.558	3.44910456456732e-36	PT S1-Slc34a1
Phc3	2.31369640684684e-40	0.752744	0.379	0.446	5.52302469278408e-36	PT S1-Slc34a1
Celsr2	3.45383611536511e-40	0.768822	0.349	0.401	8.24465219098806e-36	PT S1-Slc34a1
Sorbs1	5.76267159774918e-40	0.745285	0.349	0.416	1.37560733709871e-35	PT S1-Slc34a1
Txndc11	9.45312074841951e-40	0.726416	0.281	0.322	2.25655445385522e-35	PT S1-Slc34a1
Malt1	1.69182366693656e-39	0.667754	0.273	0.272	4.03855227534427e-35	PT S1-Slc34a1
Pcf11	2.33206790278699e-39	0.720569	0.359	0.398	5.56687929074281e-35	PT S1-Slc34a1
Luc7l3	2.56202492625318e-39	0.831134	0.48	0.6	6.11580970145896e-35	PT S1-Slc34a1
Ppp6r3	2.95727812030961e-39	0.762748	0.405	0.492	7.05931860099107e-35	PT S1-Slc34a1
Etv1	1.0568959089954e-38	0.892283	0.353	0.384	2.52291622436291e-34	PT S1-Slc34a1
Gcn1	1.32204885423375e-38	0.69594	0.327	0.379	3.15586281994139e-34	PT S1-Slc34a1
Mir22hg	1.4524391575311e-38	0.649281	0.253	0.272	3.46711751294248e-34	PT S1-Slc34a1
Zfp445	1.52361575740676e-38	0.720808	0.414	0.498	3.63702317450569e-34	PT S1-Slc34a1
Pan3	1.5675349844875e-38	0.690237	0.37	0.417	3.74186276147012e-34	PT S1-Slc34a1
4732440D04Rik	2.31660305271019e-38	0.743817	0.335	0.361	5.5299631471245e-34	PT S1-Slc34a1
Zfp397	2.38775041152557e-38	0.77153	0.405	0.502	5.69979900735268e-34	PT S1-Slc34a1
Kidins220	3.66762009807841e-38	0.844157	0.543	0.679	8.75497593612297e-34	PT S1-Slc34a1
Phf20l1	4.35452224283003e-38	0.808195	0.454	0.547	1.03946800458596e-33	PT S1-Slc34a1
Leng8	6.29630967236384e-38	0.736131	0.402	0.482	1.50299208188997e-33	PT S1-Slc34a1
Pbld1	6.81499689595097e-38	0.815546	0.591	0.691	1.62680790903245e-33	PT S1-Slc34a1
Atxn2	1.49491789435826e-37	0.797585	0.45	0.585	3.5685185056226e-33	PT S1-Slc34a1
Pds5a	2.20012722922139e-37	0.715414	0.348	0.409	5.25192370887438e-33	PT S1-Slc34a1
Tia1	4.64821346594419e-37	0.740874	0.399	0.446	1.10957503645554e-32	PT S1-Slc34a1
Sox6	7.99617399763107e-37	0.67519	0.331	0.395	1.90876669497451e-32	PT S1-Slc34a1
Pwwp2a	1.15780378465177e-36	0.69998	0.296	0.325	2.76379341434225e-32	PT S1-Slc34a1
Usp40	1.20094242070301e-36	0.69138	0.286	0.32	2.86676965246016e-32	PT S1-Slc34a1
Dync2h1	1.52905801082595e-36	0.696893	0.237	0.274	3.65001437764263e-32	PT S1-Slc34a1
Tnrc6c	6.34647531926732e-36	0.769793	0.465	0.569	1.5149671234623e-31	PT S1-Slc34a1
Cpsf6	8.02408354833777e-36	0.694967	0.367	0.433	1.91542898382371e-31	PT S1-Slc34a1
Cpsf7	1.06446213619306e-35	0.655072	0.27	0.299	2.54097756530646e-31	PT S1-Slc34a1
Hook2	1.17586717114141e-35	0.777244	0.353	0.47	2.80691252423165e-31	PT S1-Slc34a1
Gm37494	1.89399339793821e-35	0.694929	0.278	0.29	4.52115164021831e-31	PT S1-Slc34a1
Dido1	2.09342321271891e-35	0.717618	0.351	0.426	4.9972105510813e-31	PT S1-Slc34a1
Cwf19l2	2.13851473188731e-35	0.753009	0.379	0.469	5.10484851648819e-31	PT S1-Slc34a1
Akap13	2.27413164936953e-35	0.75417	0.425	0.508	5.42857966021001e-31	PT S1-Slc34a1
Itsn2	2.33865005685607e-35	0.748443	0.335	0.393	5.58259155072113e-31	PT S1-Slc34a1
Ppp1r16b	5.01856566143996e-35	0.847492	0.387	0.473	1.19798180904233e-30	PT S1-Slc34a1
6720427I07Rik	9.88943507586529e-35	0.618967	0.253	0.251	2.3607070469598e-30	PT S1-Slc34a1
Spag9	2.79701468036731e-34	0.759103	0.665	0.79	6.67675374350481e-30	PT S1-Slc34a1
Fam193a	3.31313212457096e-34	0.701375	0.302	0.356	7.90877769456335e-30	PT S1-Slc34a1
Dgkh	3.55382105838934e-34	0.860891	0.297	0.35	8.48332624848118e-30	PT S1-Slc34a1
Cflar	6.71793565184357e-34	0.733093	0.594	0.717	1.60363841945158e-29	PT S1-Slc34a1
Nufip2	7.49549306444844e-34	0.756411	0.481	0.621	1.78924914941449e-29	PT S1-Slc34a1
Fmn1	8.62670680277652e-34	0.674646	0.249	0.302	2.05928118089078e-29	PT S1-Slc34a1
Rb1cc1	8.8466275583785e-34	0.803087	0.532	0.672	2.11177846446053e-29	PT S1-Slc34a1
Cryl1	1.03823253215346e-33	0.757127	0.696	0.758	2.47836487750352e-29	PT S1-Slc34a1
Bod1l	1.25713395953297e-33	0.792016	0.433	0.545	3.00090447480115e-29	PT S1-Slc34a1
Gripap1	1.64881355751769e-33	0.698454	0.288	0.355	3.93588284315048e-29	PT S1-Slc34a1
Kat6b	2.30617165527763e-33	0.637662	0.251	0.279	5.50506235831324e-29	PT S1-Slc34a1
Hnrnpr	2.56721671066877e-33	0.736434	0.448	0.541	6.12820301003742e-29	PT S1-Slc34a1
BC034090	2.70578353212878e-33	0.686015	0.286	0.342	6.45897586954461e-29	PT S1-Slc34a1
Aspa	2.73669019003488e-33	0.790282	0.556	0.663	6.53275315263227e-29	PT S1-Slc34a1
Pkd2	3.77253344322691e-33	0.718414	0.477	0.585	9.00541458232695e-29	PT S1-Slc34a1
Setd5	5.2109602911268e-33	0.709575	0.363	0.414	1.24390833109488e-28	PT S1-Slc34a1
Galnt11	5.72067650426884e-33	0.69975	0.78	0.816	1.36558268833401e-28	PT S1-Slc34a1
Nfat5	1.10859140363933e-32	0.599258	0.505	0.526	2.64631853962744e-28	PT S1-Slc34a1
Stk38	1.2950408236404e-32	0.729842	0.386	0.492	3.091391950112e-28	PT S1-Slc34a1
4732463B04Rik	1.3205102526848e-32	0.670205	0.251	0.307	3.15219002418388e-28	PT S1-Slc34a1
D5Ertd579e	1.90779520980918e-32	0.690034	0.379	0.479	4.5540979453355e-28	PT S1-Slc34a1
Gm49542	2.17260152683303e-32	0.632229	0.238	0.284	5.18621710470312e-28	PT S1-Slc34a1
Slc25a42	2.4148918188368e-32	0.744643	0.352	0.459	5.76458826074532e-28	PT S1-Slc34a1
Acox3	4.37351557012667e-32	0.825043	0.449	0.561	1.04400190174494e-27	PT S1-Slc34a1
Ncoa7	5.80862216297766e-32	0.790184	0.671	0.778	1.3865761965244e-27	PT S1-Slc34a1
Syt14	5.85623866011178e-32	0.626158	0.219	0.263	1.39794273055528e-27	PT S1-Slc34a1
Zfp292	6.55180324670218e-32	0.806142	0.422	0.548	1.56398095302028e-27	PT S1-Slc34a1
Tpcn1	7.13978473537382e-32	0.70413	0.371	0.463	1.70433801418109e-27	PT S1-Slc34a1
Sfswap	7.66086401992195e-32	0.631635	0.277	0.317	1.82872485019557e-27	PT S1-Slc34a1
Ganc	9.65881241814259e-32	0.696321	0.301	0.374	2.30565511233482e-27	PT S1-Slc34a1
Cdcp1	2.26740349003464e-31	0.61215	0.215	0.262	5.41251887106168e-27	PT S1-Slc34a1
Lrrk2	4.15254357123289e-31	0.748053	0.403	0.529	9.91253675889003e-27	PT S1-Slc34a1
Amn1	6.76901339512394e-31	0.659471	0.28	0.31	1.61583118755003e-26	PT S1-Slc34a1
Hook3	8.81293234247314e-31	0.73187	0.497	0.615	2.10373507947176e-26	PT S1-Slc34a1
Car12	1.08024593844814e-30	0.75069	0.442	0.453	2.57865507966955e-26	PT S1-Slc34a1
Fam214a	1.18127978059221e-30	0.632653	0.3	0.382	2.81983296425167e-26	PT S1-Slc34a1
Myo18a	1.27543758960353e-30	0.684521	0.379	0.464	3.04459707014258e-26	PT S1-Slc34a1
Ube4a	1.79821683985384e-30	0.660001	0.324	0.411	4.29252341841511e-26	PT S1-Slc34a1
Col4a3	2.35617652230039e-30	0.898913	0.546	0.67	5.62442897638327e-26	PT S1-Slc34a1
D430042O09Rik	3.34497228785551e-30	0.634512	0.253	0.283	7.98478334833989e-26	PT S1-Slc34a1
Zfp157	3.49192479157184e-30	0.569374	0.241	0.278	8.33557366996113e-26	PT S1-Slc34a1
Rbm6	4.61322702240654e-30	0.667227	0.323	0.391	1.10122342251867e-25	PT S1-Slc34a1
Rbpms	4.87012427153534e-30	0.818521	0.618	0.774	1.1625473648582e-25	PT S1-Slc34a1
Osbpl3	5.61212884731653e-30	0.688021	0.374	0.489	1.33967127714293e-25	PT S1-Slc34a1
Rbbp6	7.0868303042686e-30	0.793472	0.472	0.619	1.69169726193196e-25	PT S1-Slc34a1
Gm45792	8.01558822168477e-30	1.22293	0.534	0.542	1.91340106439837e-25	PT S1-Slc34a1
Sirt3	1.4292619902243e-29	0.767871	0.547	0.706	3.41179129686443e-25	PT S1-Slc34a1
Tulp3	1.84836281243316e-29	0.616541	0.247	0.299	4.41222686955919e-25	PT S1-Slc34a1
Evc	3.32261008714868e-29	0.727059	0.349	0.458	7.93140253903262e-25	PT S1-Slc34a1
Ppp2r3a	4.99128548605552e-29	0.730443	0.468	0.589	1.19146975837631e-24	PT S1-Slc34a1
Zfp318	8.02278997373133e-29	0.711462	0.347	0.442	1.91512019462941e-24	PT S1-Slc34a1
Kmt2c	1.10152615005423e-28	0.667827	0.388	0.471	2.62945307279444e-24	PT S1-Slc34a1
Rbm33	1.20411117374568e-28	0.582848	0.298	0.344	2.8743337828483e-24	PT S1-Slc34a1
Nfx1	1.38575252789297e-28	0.67755	0.343	0.447	3.3079298593333e-24	PT S1-Slc34a1
Nr1d2	1.78179375702492e-28	0.697252	0.372	0.485	4.25331987739418e-24	PT S1-Slc34a1
Fam120b	1.81497650657765e-28	0.59392	0.286	0.348	4.33253041885151e-24	PT S1-Slc34a1
Pnpla6	2.34507706223893e-28	0.612407	0.233	0.281	5.59793345527055e-24	PT S1-Slc34a1
Mprip	2.4720224188621e-28	0.727406	0.358	0.439	5.90096471606571e-24	PT S1-Slc34a1
Mast4	3.49921386960105e-28	0.632148	0.336	0.426	8.35297342812466e-24	PT S1-Slc34a1
Phldb2	3.54105111658577e-28	0.792155	0.546	0.711	8.45284312040189e-24	PT S1-Slc34a1
Zc3h7a	3.77427972034827e-28	0.622786	0.297	0.327	9.00958312044335e-24	PT S1-Slc34a1
Tcf12	5.24337184641334e-28	0.666138	0.328	0.408	1.25164529345733e-23	PT S1-Slc34a1
Kmt2a	5.78365144089668e-28	0.73307	0.449	0.561	1.38061543545645e-23	PT S1-Slc34a1
Dot1l	6.31365433996562e-28	0.549947	0.227	0.252	1.50713242749319e-23	PT S1-Slc34a1
Gpatch2	6.38962763897238e-28	0.576396	0.253	0.306	1.5252680136991e-23	PT S1-Slc34a1
Ubap2l	1.03618786285971e-27	0.741968	0.547	0.711	2.47348404743241e-23	PT S1-Slc34a1
Metap1d	1.48868503922692e-27	0.599579	0.302	0.384	3.55364005713859e-23	PT S1-Slc34a1
Ylpm1	1.50224713221448e-27	0.63383	0.274	0.347	3.58601412930918e-23	PT S1-Slc34a1
Rhobtb1	1.59821601199469e-27	0.740339	0.371	0.487	3.81510144223253e-23	PT S1-Slc34a1
Upf2	1.65264429353451e-27	0.645046	0.306	0.391	3.94502719309622e-23	PT S1-Slc34a1
Cep350	2.27041395731085e-27	0.686414	0.364	0.46	5.41970515749674e-23	PT S1-Slc34a1
4930402H24Rik	2.4118725417903e-27	0.702274	0.427	0.551	5.75738094450763e-23	PT S1-Slc34a1
Rif1	3.21698795719009e-27	0.681256	0.306	0.391	7.67927195260847e-23	PT S1-Slc34a1
Rbmx	5.07413344149319e-27	0.603544	0.292	0.358	1.21124639381884e-22	PT S1-Slc34a1
Ggnbp2	6.65087445867302e-27	0.748306	0.464	0.627	1.58763024202984e-22	PT S1-Slc34a1
Usp24	9.18819962763496e-27	0.657549	0.366	0.479	2.19331513311274e-22	PT S1-Slc34a1
Xpr1	9.5972461957205e-27	0.721681	0.419	0.551	2.29095863938044e-22	PT S1-Slc34a1
Zfp451	1.22763087087271e-26	0.619623	0.262	0.311	2.93047765186024e-22	PT S1-Slc34a1
Rnpc3	1.35342864854301e-26	0.601401	0.249	0.282	3.23076952693702e-22	PT S1-Slc34a1
Rbm4	1.37770901233219e-26	0.6105	0.292	0.366	3.28872918333818e-22	PT S1-Slc34a1
Hsd3b2	1.49545652906327e-26	0.628755	0.289	0.354	3.56980428052694e-22	PT S1-Slc34a1
Slc22a28	1.56520832866986e-26	0.608299	0.208	0.27	3.73630880136782e-22	PT S1-Slc34a1
Rfx7	3.29843603445898e-26	0.613982	0.263	0.33	7.87369665785704e-22	PT S1-Slc34a1
Pik3c2a	3.54983860696584e-26	0.63577	0.441	0.568	8.47381973868815e-22	PT S1-Slc34a1
Phf14	3.57384806665852e-26	0.66797	0.372	0.501	8.53113271992054e-22	PT S1-Slc34a1
Zfp638	4.3335398928947e-26	0.682895	0.444	0.579	1.03445930783289e-21	PT S1-Slc34a1
Relch	4.52294219549379e-26	0.564386	0.25	0.304	1.07967153148632e-21	PT S1-Slc34a1
Gigyf2	5.15936155497014e-26	0.690366	0.394	0.528	1.23159119678692e-21	PT S1-Slc34a1
Chd6	5.92417539003347e-26	0.649913	0.379	0.483	1.41415990735489e-21	PT S1-Slc34a1
March7	6.01432394795526e-26	0.659778	0.359	0.47	1.4356792696164e-21	PT S1-Slc34a1
Ino80d	6.15160974651343e-26	0.632229	0.324	0.401	1.46845076259022e-21	PT S1-Slc34a1
Arid4b	6.63110386491492e-26	0.690724	0.367	0.477	1.58291080359384e-21	PT S1-Slc34a1
Osbpl6	7.3208590556713e-26	0.693888	0.391	0.524	1.7475622651793e-21	PT S1-Slc34a1
Dmtf1	9.02085256240546e-26	0.58284	0.223	0.263	2.15336771517181e-21	PT S1-Slc34a1
Dicer1	1.14158428516027e-25	0.617228	0.31	0.384	2.72507584710608e-21	PT S1-Slc34a1
Ddo	1.39521061180036e-25	0.642673	0.325	0.445	3.33050725142863e-21	PT S1-Slc34a1
Rasa2	1.41075900154585e-25	0.649773	0.324	0.442	3.3676228125901e-21	PT S1-Slc34a1
Pclo	3.34871549288311e-25	0.640047	0.245	0.289	7.99371875306127e-21	PT S1-Slc34a1
Rictor	5.03741280201131e-25	0.573291	0.323	0.378	1.20248080996812e-20	PT S1-Slc34a1
Herc1	5.12595515288278e-25	0.619862	0.375	0.455	1.22361675454465e-20	PT S1-Slc34a1
Tango2	5.9297452083887e-25	0.759049	0.406	0.553	1.41548947869447e-20	PT S1-Slc34a1
Frrs1	5.99323996504211e-25	0.709491	0.429	0.576	1.4306463120552e-20	PT S1-Slc34a1
Emsy	6.31867054812481e-25	0.605599	0.306	0.369	1.50832984654287e-20	PT S1-Slc34a1
Brd8	6.8539781896101e-25	0.589145	0.337	0.421	1.63611313364183e-20	PT S1-Slc34a1
Zfp207	7.89334241989344e-25	0.657115	0.403	0.536	1.88421976905276e-20	PT S1-Slc34a1
Lman2l	8.43884191331084e-25	0.654517	0.281	0.388	2.01443595312643e-20	PT S1-Slc34a1
Acnat1	1.62054159525397e-24	0.648951	0.331	0.416	3.86839484203075e-20	PT S1-Slc34a1
Chuk	1.63207475160187e-24	0.694855	0.438	0.592	3.89592563954883e-20	PT S1-Slc34a1
Ccar1	2.18678488947933e-24	0.709399	0.472	0.633	5.22007420967612e-20	PT S1-Slc34a1
Sypl2	2.2163152447687e-24	0.580013	0.228	0.313	5.29056612078737e-20	PT S1-Slc34a1
Snrnp48	2.52616451044832e-24	0.675386	0.362	0.503	6.03020730289119e-20	PT S1-Slc34a1
Tacc2	2.93175394605289e-24	0.66977	0.332	0.467	6.99838984462285e-20	PT S1-Slc34a1
Acsm5	3.03505223030545e-24	0.566372	0.238	0.323	7.24497317896215e-20	PT S1-Slc34a1
Tfec	3.99354592666807e-24	0.604118	0.25	0.346	9.53299348154936e-20	PT S1-Slc34a1
Impa1	5.69084181271657e-24	0.649414	0.327	0.46	1.35846084911357e-19	PT S1-Slc34a1
Slc9a3	5.89945961875986e-24	0.619876	0.277	0.356	1.40826000559417e-19	PT S1-Slc34a1
Kmt2d	6.51933120546534e-24	0.551508	0.25	0.291	1.55622955205663e-19	PT S1-Slc34a1
Tnrc6b	7.79202718228198e-24	0.693451	0.512	0.659	1.86003480868253e-19	PT S1-Slc34a1
Ccdc50	1.18773451094251e-23	0.699546	0.454	0.617	2.83524105107085e-19	PT S1-Slc34a1
Mbtd1	1.46474292957574e-23	0.604207	0.261	0.329	3.49648784719024e-19	PT S1-Slc34a1
Vps13b	1.47425810424235e-23	0.611926	0.265	0.343	3.51920152063691e-19	PT S1-Slc34a1
Ranbp2	2.32208997701998e-23	0.674511	0.478	0.622	5.54306098414439e-19	PT S1-Slc34a1
Sirt7	3.55419135466216e-23	0.575651	0.282	0.395	8.48421018271404e-19	PT S1-Slc34a1
Rbm28	3.84605206555091e-23	0.624149	0.34	0.455	9.18091088567656e-19	PT S1-Slc34a1
Tmem82	3.89780852329644e-23	0.519926	0.2	0.273	9.30445872596092e-19	PT S1-Slc34a1
Kmt2e	4.18739184314139e-23	0.661793	0.517	0.669	9.9957230687628e-19	PT S1-Slc34a1
Dhtkd1	4.85634608636087e-23	0.559007	0.208	0.28	1.1592583742752e-18	PT S1-Slc34a1
Apc	5.11092162605257e-23	0.61747	0.277	0.341	1.22002810135501e-18	PT S1-Slc34a1
Rcor3	5.56770686021041e-23	0.604418	0.269	0.356	1.32906730460083e-18	PT S1-Slc34a1
Phip	5.59170371450849e-23	0.692174	0.355	0.449	1.33479559369032e-18	PT S1-Slc34a1
Smg7	7.98531570829893e-23	0.663779	0.31	0.433	1.90617471272804e-18	PT S1-Slc34a1
Epm2aip1	8.85598385100277e-23	0.556729	0.245	0.313	2.11401190507287e-18	PT S1-Slc34a1
Tulp4	9.75377317265174e-23	0.679875	0.421	0.578	2.3283231940437e-18	PT S1-Slc34a1
Hnrnpdl	1.30224962949488e-22	0.611275	0.359	0.461	3.10860009056723e-18	PT S1-Slc34a1
Tsc1	1.95539523798582e-22	0.530164	0.218	0.272	4.66772397259595e-18	PT S1-Slc34a1
Fgd4	2.0390191961537e-22	0.574567	0.297	0.373	4.8673427231385e-18	PT S1-Slc34a1
Ttc4	2.13101822818269e-22	0.553467	0.242	0.327	5.08695361249489e-18	PT S1-Slc34a1
Hnrnpa3	2.66119537983746e-22	0.666869	0.661	0.819	6.35253949121001e-18	PT S1-Slc34a1
Fcho2	2.68296510540653e-22	0.628229	0.449	0.59	6.40450600311592e-18	PT S1-Slc34a1
Lcor	2.81080894410748e-22	0.538748	0.227	0.291	6.70968203047898e-18	PT S1-Slc34a1
Cnot4	3.00434182450217e-22	0.627559	0.345	0.469	7.17166436926914e-18	PT S1-Slc34a1
Sltm	4.66098791178559e-22	0.704118	0.44	0.6	1.11262442442234e-17	PT S1-Slc34a1
[truncated: 17,845 more rows]

## Sheet: Dataset S1C
Dataset S1C. Differential expression results for PT STC versus all other PT clusters. Related to Fig. S8.
Gene	p_val	avg_log2FC	pct.1	pct.2	p_val_adj
Cstb	1.56475198059643e-161	2.45339	0.945	0.691	3.73521945288173e-157
Tmsb10	3.67768277303334e-150	2.23665	0.669	0.012	8.77899654750789e-146
Rps16	2.44780737406208e-148	1.54813	1	0.936	5.84316098262358e-144
S100a11	1.17218641737087e-142	2.56425	0.972	0.533	2.79812619690601e-138
Ptma	1.08082586674957e-129	1.57292	1	0.912	2.58003942651789e-125
Scin	3.78307270540417e-125	1.44378	0.538	0.004	9.0305728550703e-121
Cryab	1.92896295975971e-110	3.21475	0.855	0.121	4.6046274812424e-106
Ptgds	1.62287982333486e-106	2.19155	0.524	0.01	3.87397642628266e-102
C3	2.67623922875533e-104	2.66993	0.676	0.09	6.38845066296184e-100
Sytl2	1.49081725350935e-103	1.33536	0.428	0.003	3.55872986585218e-99
S100a10	3.80238053801982e-97	1.8709	0.959	0.693	9.07666258230712e-93
Rps8	7.07485191158098e-94	1.07425	1	0.955	1.6888378998135e-89
Anxa5	4.20943464450702e-92	1.77027	0.752	0.318	1.00483414399027e-87
Cp	1.34181404566962e-91	2.21474	0.724	0.071	3.20304430841795e-87
Dpysl3	2.3761752478576e-91	0.97363	0.462	0.012	5.67216793416087e-87
Tubb2b	6.20040845581006e-89	1.03441	0.414	0.004	1.48009950248642e-84
Ubd	8.02338009596454e-87	1.59683	0.559	0.007	1.9152610627077e-82
Vcam1	2.87022069194265e-85	1.42427	0.386	0.002	6.85150381373629e-81
Hspb1	1.52785081783257e-83	2.0427	0.462	0.02	3.64713268724812e-79
Rps12	2.45626277404941e-82	1.06516	1	0.941	5.86334486793334e-78
Sox4	4.66839165352961e-82	1.50871	0.524	0.056	1.11439177161405e-77
Rpl12	3.58551230644982e-80	1.1769	0.979	0.911	8.55897642672638e-76
Spp1	6.02148620520192e-78	2.80307	0.931	0.782	1.43738897204375e-73
Rps9	9.19936616256915e-78	1.03324	1	0.931	2.19598069666688e-73
1700016C15Rik	3.7252368957772e-77	1.65035	0.834	0.33	8.89251299390975e-73
Rpl39	4.16443477673214e-77	0.985898	1	0.932	9.94092225553729e-73
Col18a1	1.18393248449353e-76	1.33388	0.669	0.195	2.82616523373452e-72
Rps15a	1.66304305881977e-76	1.04659	1	0.925	3.96985008570867e-72
Rpl23	1.64908573438929e-75	0.920964	1	0.951	3.93653255656067e-71
Rps5	4.75129883196487e-75	1.05369	0.993	0.918	1.13418254417833e-70
Cxcl16	1.224908046014e-74	1.19951	0.683	0.159	2.92397799664002e-70
Rplp1	1.48221182064563e-73	0.898616	1	0.952	3.53818783706318e-69
Galnt11	2.07848503247186e-73	-1.40741	0.531	0.943	4.96155162101357e-69
Rpl15	9.69099936537785e-70	1.01021	0.993	0.928	2.31333845850935e-65
Clic1	2.06168641329807e-69	1.30131	0.848	0.575	4.92145163718382e-65
Tmem176b	2.16364407389368e-69	1.61488	0.952	0.921	5.16483476879161e-65
Rps24	9.26277204552911e-69	0.93523	1	0.941	2.21111631498825e-64
Rpl5	5.88743971633085e-64	0.928715	1	0.921	1.40539073468534e-59
Rps18	6.14212401150404e-64	0.916966	1	0.938	1.46618642278613e-59
Rpl13	1.25802781386467e-63	0.910991	1	0.954	3.00303819447636e-59
Eif6	1.13299718168729e-62	1.18357	0.828	0.531	2.70457757240573e-58
Rps21	7.72190916285373e-62	0.868588	0.993	0.944	1.84329693626482e-57
H3f3b	3.08984058143196e-61	1.09116	0.986	0.892	7.37575845193624e-57
Rps26	7.35847899823171e-61	0.99549	1	0.929	1.75654252166789e-56
Rps19	3.41454005672247e-60	0.953725	0.993	0.946	8.15084856940221e-56
Pck1	3.6967428136448e-60	-1.85212	0.731	0.967	8.82449477045151e-56
Dock10	4.40484216383873e-60	0.529952	0.31	0.003	1.05147987292994e-55
Rpl10a	4.09472282963922e-59	0.964904	1	0.922	9.77451286663179e-55
Actb	5.72377022885199e-59	1.0442	1	0.934	1.36632119132926e-54
Rps4x	2.41967897974805e-58	0.939987	0.993	0.916	5.77601569255657e-54
G6pc	3.99762715747124e-58	-1.71551	0.414	0.883	9.54273578759961e-54
Rpl18a	1.50300609935019e-57	0.90197	0.993	0.933	3.58782585975885e-53
B2m	1.61827255162852e-57	1.40983	0.862	0.662	3.86297840799245e-53
Rps3a1	1.63120267332323e-57	0.880788	0.993	0.937	3.89384390148987e-53
Rpl37	1.94826342676378e-57	0.861915	1	0.946	4.65069962602783e-53
Slc22a8	5.04226996185832e-57	-1.62959	0.421	0.868	1.2036402625952e-52
Slc34a1	1.19179947955084e-56	-1.57304	0.814	0.96	2.84494453763582e-52
Ankrd1	2.13461488499835e-56	0.726729	0.234	0	5.09553919197957e-52
Lrp2	2.54247862327579e-56	-1.34897	0.855	0.988	6.06915072162164e-52
Rplp2	3.61544144028767e-56	0.817987	0.993	0.931	8.63042026211069e-52
Rpl3	4.34052357311899e-56	0.986669	0.972	0.901	1.03612638213923e-51
Dynll1	5.8216301844172e-56	1.31022	0.91	0.709	1.38968134132223e-51
Rpl7	3.28379009470922e-55	0.897686	0.986	0.924	7.83873533508039e-51
Rps10	8.66332723630605e-55	0.797402	1	0.94	2.06802284457862e-50
Rps14	9.16801261227204e-55	0.821149	1	0.936	2.18849629067546e-50
Myl6	1.326822692644e-54	0.934499	1	0.927	3.16725844961048e-50
Rplp0	1.47698908950427e-54	0.818138	1	0.937	3.52572065555565e-50
Aoc1	2.89949676997155e-54	0.51464	0.255	0.003	6.92138873959908e-50
Nat8f1	4.99012707271053e-54	-1.62305	0.586	0.914	1.19119323352673e-49
4931406C07Rik	5.13656752048678e-54	-1.23848	0.752	0.957	1.2261500328154e-49
H3f3a	7.44276051550157e-54	1.03578	0.979	0.899	1.77666136265538e-49
Rack1	1.98152187747033e-53	0.873655	0.986	0.915	4.73009087370943e-49
Ddah2	2.41302261833366e-53	0.55829	0.283	0.013	5.76012629222428e-49
Npm1	2.54499312344092e-53	1.07945	0.966	0.867	6.07515308496582e-49
Bicc1	2.75595506581756e-53	1.17059	0.903	0.765	6.57874033761309e-49
Rps20	4.33832835687389e-53	0.844717	1	0.942	1.03560236206937e-48
Eef1a1	4.86168984037679e-53	0.729355	1	0.97	1.16053398179634e-48
Rpl24	5.47801965391307e-53	0.808272	0.993	0.941	1.30765807158559e-48
Rpl34	6.09974536750558e-53	0.857438	0.993	0.924	1.45607021667726e-48
Rps27	1.57475744524003e-52	0.826249	0.993	0.928	3.75910349753247e-48
Rpl32	2.19983934879457e-52	0.812389	1	0.937	5.25123650950752e-48
Miox	2.30720926823723e-52	-1.46466	0.752	0.953	5.5075392442091e-48
Rps27a	4.32849337470279e-52	0.875616	1	0.943	1.0332546534753e-47
Rpl38	1.75370594222155e-51	0.776281	0.986	0.948	4.18627145467705e-47
Ass1	3.65204803010199e-51	-1.37528	0.814	0.963	8.71780385265646e-47
Gstm1	5.59091070691571e-51	1.43091	0.952	0.811	1.33460629484785e-46
Rras	7.46615685667656e-51	0.915405	0.531	0.151	1.78224630325726e-46
Rps28	7.60105583732587e-51	0.78203	0.993	0.939	1.81444803892806e-46
Anxa2	7.91615289649632e-51	0.593001	0.283	0.002	1.88966485792264e-46
Nfkb2	9.0289765946228e-51	0.678026	0.434	0.059	2.15530700290241e-46
Cd9	1.06924966113944e-50	1.12281	0.621	0.25	2.55240586610597e-46
H2-K1	1.228746617415e-50	1.49108	0.745	0.445	2.93314105043135e-46
Nfkbia	2.51157671541065e-50	1.07331	0.683	0.297	5.99538477735675e-46
Tnfrsf12a	5.80811428056673e-50	0.968559	0.503	0.124	1.38645495991408e-45
Cd74	1.00093951384424e-49	1.86898	0.441	0.038	2.38934271349758e-45
Rps3	2.41142782428097e-49	0.828116	0.993	0.926	5.7563193593411e-45
Rpl37a	7.0601307685199e-49	0.771438	0.993	0.95	1.68532381575339e-44
Rpl19	8.03991300578042e-49	0.733265	0.993	0.942	1.91920763360984e-44
Myl12a	9.14795863819896e-49	1.0621	0.786	0.522	2.18370920652447e-44
Tuba1a	1.04607173258211e-48	0.561782	0.2	0.001	2.49707783284675e-44
Ier5	1.39489633198346e-48	0.849961	0.497	0.102	3.32975703407772e-44
Rpl30	1.71806116287667e-48	0.845223	0.993	0.934	4.1011838019029e-44
Snrpg	1.81120244100621e-48	1.06487	0.897	0.683	4.32352134692593e-44
Rpl9	2.35213575959321e-48	0.804407	0.993	0.916	5.61478327172494e-44
Rpl29	5.57071040057066e-48	0.852265	0.993	0.907	1.32978427972022e-43
Rpl13a	6.04659652948962e-48	0.74224	1	0.943	1.44338305755447e-43
Rpl18	6.54007947806263e-48	0.878604	0.979	0.918	1.56118237220833e-43
Defb36	6.63892744801752e-48	0.461646	0.186	0	1.58477837111626e-43
Errfi1	2.73720933939366e-47	-1.49109	0.621	0.923	6.53399241406662e-43
Acsm2	3.34724549063619e-47	-1.12682	0.69	0.881	7.99020971069765e-43
Rpsa	4.83347537229924e-47	0.859629	0.986	0.935	1.15379890612155e-42
Anxa3	7.56404371429511e-47	0.675725	0.221	0.002	1.80561287503939e-42
Rpl8	1.69187231065438e-46	0.773556	0.986	0.938	4.03866839276306e-42
Rps23	2.09370022176034e-46	0.718758	1	0.941	4.99787179936412e-42
Slc22a12	2.20357159001039e-46	-1.18205	0.455	0.883	5.2601457425138e-42
Lgals3	4.06730243898198e-46	0.84263	0.31	0.007	9.70905765209389e-42
Msn	4.75568610310942e-46	0.937442	0.614	0.241	1.13522982967325e-41
Crip1	5.09490121082306e-46	0.807505	0.297	0.023	1.21620386803557e-41
Sox9	1.12174934642632e-45	0.538699	0.248	0.003	2.67772786485427e-41
Rragd	1.64766521196918e-45	0.968988	0.634	0.335	3.93314162749164e-41
Slc6a20b	2.62886710337187e-45	-1.03057	0.386	0.833	6.27536866245899e-41
Rpl36a	3.24651098952963e-45	0.839641	0.979	0.898	7.74974638310619e-41
Rpl21	4.20374546703991e-45	0.812212	0.993	0.942	1.0034760804371e-40
Ddit4l	4.61659418388047e-45	0.770006	0.372	0.057	1.10202719763411e-40
Aspa	6.24380135363568e-45	-0.980502	0.338	0.809	1.49045782112637e-40
Rps7	6.88866925987459e-45	0.863622	0.986	0.928	1.64439423902466e-40
Rpl36	7.21648017605529e-45	0.721138	0.993	0.939	1.72264598282616e-40
Cald1	1.0468760999783e-44	0.965811	0.255	0.002	2.49899793825819e-40
Stc2	1.2282209185121e-44	0.554287	0.269	0.007	2.93188615458024e-40
Rpl22	1.25481946708385e-44	0.81312	0.993	0.919	2.99537954987586e-40
Gk	1.73929602178439e-44	-1.10088	0.697	0.957	4.15187353360151e-40
Ppia	7.84865897547635e-44	0.783514	1	0.952	1.87355338403596e-39
Cdkn1a	7.96860295964714e-44	1.14711	0.379	0.074	1.90218521249737e-39
Rps11	8.40576788608481e-44	0.809733	0.986	0.932	2.0065408520873e-39
Naca	1.0287037032716e-43	0.814635	1	0.912	2.45561861007963e-39
H2-D1	1.08084089783183e-43	1.21455	0.703	0.42	2.58007530721437e-39
Hmgn1	2.31699833160111e-43	0.946024	0.931	0.76	5.530906717365e-39
Clu	4.05016380754173e-43	0.992108	0.29	0.01	9.66814602498287e-39
Lgals1	6.08970503857218e-43	1.23927	0.869	0.698	1.45367348975757e-38
Rps6	2.639005250582e-42	0.785661	0.986	0.91	6.29956943366429e-38
Fut9	1.09006775468832e-41	-1.3193	0.807	0.963	2.6021007372165e-37
Pecr	1.61931225536909e-41	-1.00825	0.683	0.901	3.86546028479156e-37
Rpl6	1.69172793478675e-41	0.801745	0.986	0.945	4.03832375312944e-37
Slc13a3	2.54837952157098e-41	-1.38133	0.372	0.786	6.08323675594208e-37
Keg1	2.84689859222996e-41	-1.06898	0.862	0.973	6.79583162951214e-37
H2-Ab1	3.29485622152826e-41	1.22337	0.372	0.037	7.86515128641012e-37
Rps15	8.39672031877513e-41	0.687483	0.993	0.938	2.00438110729481e-36
Psme1	1.79226071864124e-40	0.980397	0.752	0.432	4.2783055614685e-36
Cryl1	2.13949213094407e-40	-0.97167	0.572	0.905	5.10718166577658e-36
Pbld1	3.41185092136978e-40	-0.974213	0.393	0.826	8.1444293344018e-36
Sparc	3.77081233789585e-40	1.31346	0.29	0.042	9.00130613179118e-36
Slc4a11	4.95759730211782e-40	0.765756	0.234	0.012	1.18342805198854e-35
Tspo	9.11383820401063e-40	1.13225	0.855	0.69	2.17556431767938e-35
Lactb2	1.53031924592451e-39	-0.877659	0.738	0.952	3.6530250719464e-35
Kcnj15	1.81122349791738e-39	-0.999687	0.697	0.948	4.32357161187857e-35
Gpc3	1.89025155772764e-39	0.987833	0.372	0.074	4.51221949345164e-35
BC024386	2.52133130395391e-39	-0.864707	0.186	0.69	6.01866995566838e-35
Tmem171	5.83990835614975e-39	0.365205	0.193	0.003	1.39404452369651e-34
Slc22a30	6.23862459723591e-39	-0.78893	0.193	0.457	1.48922207760618e-34
Rpl11	1.64548320939094e-38	0.66074	1	0.942	3.9279329691371e-34
Rpl23a	1.97325177422098e-38	0.71482	0.986	0.917	4.71034931024289e-34
Rpl26	2.5728482475511e-38	0.672348	1	0.946	6.14164605172924e-34
Gm19950	3.04206310647854e-38	-1.07724	0.593	0.89	7.26170884147492e-34
Igfbp7	3.22688522650226e-38	1.12255	0.979	0.959	7.70289772418355e-34
Klf6	4.97335327287658e-38	1.08629	0.586	0.294	1.18718915976837e-33
Mfsd4b5	8.33519213903405e-38	-1.17356	0.669	0.92	1.98969371550882e-33
Rpl17	9.80166107880474e-38	0.758601	0.979	0.936	2.33975451612148e-33
Bcam	1.07290685271131e-37	0.408937	0.2	0.003	2.56113594810716e-33
Birc2	1.14231342005183e-37	1.16843	0.662	0.436	2.72681636500572e-33
Acox1	2.03629058626703e-37	-0.850717	0.634	0.899	4.86082925847803e-33
Ly6e	2.3842229919397e-37	1.56537	0.6	0.206	5.69137870405927e-33
Rpl22l1	2.67983341519568e-37	1.00653	0.924	0.785	6.39703034541361e-33
Sh3bgrl3	5.74783569302557e-37	0.814766	0.497	0.203	1.37206585828213e-32
Cyp4b1	9.03248039751542e-37	-1.16952	0.559	0.734	2.15614339569091e-32
Tcn2	1.72156552065488e-36	-0.979759	0.738	0.944	4.10954905435526e-32
Relb	1.8438728248638e-36	0.404694	0.248	0.015	4.40150882023238e-32
D630011A20Rik	1.99809285059371e-36	0.33963	0.166	0.001	4.76964744365226e-32
Rps2	2.80215893422566e-36	0.655243	1	0.95	6.68903359189007e-32
Ifi27	3.19880677199102e-36	1.0045	0.676	0.386	7.63587164541975e-32
Stmn1	3.21633798510015e-36	0.967857	0.745	0.503	7.67772040423256e-32
Serpina10	4.52344402407044e-36	0.702531	0.241	0.011	1.07979132298585e-31
Igf1	5.93610118002014e-36	0.404298	0.159	0.002	1.41700671268261e-31
Rps25	1.73736178212053e-35	0.641399	1	0.934	4.14725631009992e-31
Trim47	1.88207926699651e-35	0.654708	0.469	0.126	4.49271141824737e-31
Rpl27a	2.38859883470876e-35	0.673509	0.993	0.949	5.70182427833327e-31
Adgrg1	2.74149733710767e-35	0.801934	0.538	0.168	6.54422829340971e-31
Phlda3	3.63358460664007e-35	0.660792	0.297	0.042	8.67372981451052e-31
Rpl41	4.6563761419232e-35	0.679488	1	0.956	1.11152354883849e-30
Eef1b2	5.06467276044067e-35	0.762688	0.986	0.878	1.20898803464479e-30
Slc17a3	9.05797573301484e-35	-0.93102	0.545	0.843	2.16222938722797e-30
Btg1	1.00783569903563e-34	0.913044	0.628	0.371	2.40580459716796e-30
Zfp36l1	1.04293777417554e-34	1.06473	0.855	0.722	2.48959676073442e-30
Ak4	1.97115806758478e-34	-0.932467	0.255	0.7	4.70535142313162e-30
Tagln2	2.25717368628704e-34	1.01463	0.752	0.549	5.3880993065358e-30
Myof	4.6504798744142e-34	0.692319	0.476	0.169	1.11011605082141e-29
Tmem176a	6.49078175083803e-34	1.13614	0.959	0.908	1.54941451174255e-29
Rps29	7.47049325199046e-34	0.600586	1	0.953	1.78328144418264e-29
Litaf	1.12799944383637e-33	0.476582	0.29	0.028	2.69264747238181e-29
Maf	1.70919523431773e-33	-1.04436	0.703	0.938	4.08001994383985e-29
Rps13	1.7186122112078e-33	0.690179	0.986	0.928	4.10249920937415e-29
Rpl27	3.03290246245095e-33	0.700209	0.979	0.927	7.23984146811667e-29
Aldh8a1	5.29354292656249e-33	-0.835137	0.634	0.919	1.26362163199973e-28
Epcam	7.87066454648798e-33	0.806115	0.31	0.04	1.87880633389215e-28
Stx11	8.82624889813297e-33	0.157529	0.124	0	2.10691387447332e-28
Rhob	1.03187592102565e-32	0.878434	0.421	0.137	2.46319101108034e-28
Actn1	1.38447201978204e-32	0.710521	0.366	0.086	3.3048731584217e-28
Slc25a24	1.58985316160485e-32	0.382665	0.186	0.003	3.79513848206694e-28
Rpl14	1.64640156641701e-32	0.639176	0.979	0.933	3.93012517919405e-28
Aldh6a1	2.31441311896364e-32	-0.923758	0.655	0.907	5.52473555627809e-28
Tmsb4x	2.33233077040096e-32	1.43664	0.331	0.019	5.56750678202413e-28
Gm45792	3.25448774745986e-32	-1.74091	0.303	0.669	7.76878770196144e-28
Krt8	5.08907885836265e-32	0.992864	0.703	0.477	1.21481401427975e-27
Hsp90ab1	5.79854457833497e-32	0.652181	0.993	0.972	1.38417057629434e-27
Rpl7a	9.8897862558384e-32	0.654813	0.979	0.923	2.36079087713118e-27
Ywhaq	1.04803954148539e-31	0.836027	0.786	0.636	2.50177518947978e-27
Bspry	3.59532346656353e-31	0.645947	0.414	0.115	8.5823966470338e-27
2200002D01Rik	4.23474834268562e-31	0.883413	0.641	0.366	1.01087677688249e-26
Lpl	5.32370528199876e-31	-1.15388	0.29	0.695	1.27082168786592e-26
Rdh16f2	6.73010925814128e-31	-1.55338	0.393	0.777	1.6065443810109e-26
Cyp4a10	7.78616592424931e-31	-1.25365	0.283	0.711	1.85863566777755e-26
Havcr1	1.91029495391282e-30	0.883842	0.166	0.004	4.56006508448529e-26
Slc27a2	2.48733080597243e-30	-1.1521	0.862	0.977	5.93750736693679e-26
Slc22a15	2.67885812364739e-30	0.259241	0.166	0.003	6.39470222695868e-26
Slc22a6	2.84714833032721e-30	-1.26501	0.421	0.749	6.79642777932409e-26
Actg1	3.44835019986805e-30	0.970577	0.945	0.876	8.23155676210501e-26
Gm43190	6.14681371811464e-30	-1.03695	0.166	0.592	1.46730590265115e-25
Mark1	6.32745811572255e-30	0.446538	0.124	0.001	1.51042752680413e-25
Tax1bp3	6.739108513458e-30	0.652371	0.503	0.2	1.60869259324756e-25
Ugt3a2	6.76774430818401e-30	-0.859085	0.586	0.896	1.6155282438066e-25
Ces1d	7.49854084198656e-30	-0.766539	0.31	0.652	1.78997668439061e-25
Slc22a18	1.22078567772474e-29	-0.81989	0.552	0.862	2.91413749129672e-25
Akap12	1.43873075710505e-29	0.619876	0.138	0.001	3.43439419028546e-25
Ccnd1	1.59181958521847e-29	1.3522	0.669	0.358	3.79983253187501e-25
Upb1	1.6449817176753e-29	-0.80027	0.428	0.808	3.92673585826271e-25
Gnai2	2.09900489350869e-29	0.834136	0.766	0.599	5.0105345812946e-25
Acsl1	2.5420302406457e-29	-1.13328	0.51	0.867	6.06808038744534e-25
Adhfe1	2.56499068451483e-29	-0.747111	0.338	0.732	6.12288926300536e-25
Dnajc12	3.46086950824835e-29	-0.803335	0.455	0.807	8.26144160313965e-25
AI314278	3.58537392851506e-29	-0.995665	0.766	0.925	8.5586461047583e-25
Rps17	4.77109246767189e-29	0.6416	0.993	0.932	1.13890748295796e-24
Tln2	6.34806731158047e-29	-0.824605	0.248	0.696	1.51534714794737e-24
Rpl10	8.24995930058269e-29	0.674933	0.993	0.928	1.96934778464209e-24
Akr1c21	9.33434803849161e-29	-0.906153	0.807	0.879	2.22820222026833e-24
Tsc22d1	1.12073664250988e-28	0.997544	0.793	0.66	2.67531043933534e-24
Mettl7a1	1.16698556662748e-28	-0.736469	0.517	0.841	2.78571124609645e-24
Sord	1.45056242933624e-28	-0.747051	0.841	0.958	3.46263757506855e-24
Marcksl1	1.78703878091244e-28	0.201452	0.131	0.002	4.26584027391608e-24
Apoe	2.14325232568464e-28	1.14765	0.8	0.698	5.11615762664181e-24
Tubb5	2.21380682671402e-28	0.67573	0.483	0.263	5.28457827604904e-24
Abcc2	2.26868291076209e-28	-0.872871	0.593	0.874	5.41557297628018e-24
Eci3	2.46903765987266e-28	-1.01282	0.379	0.75	5.89383979788203e-24
Car4	2.6057436625874e-28	-0.841865	0.214	0.594	6.22017069696239e-24
Gm19935	3.19587947196732e-28	0.33046	0.103	0	7.6288838875332e-24
Hykk	3.5894606510367e-28	-0.651216	0.524	0.842	8.56840152008972e-24
Igfbp4	4.57192880761773e-28	-0.795722	0.621	0.887	1.09136512566643e-23
Rpl28	4.96721333175941e-28	0.573328	0.993	0.954	1.18572349442429e-23
Gm1673	5.62498322683766e-28	0.277151	0.152	0.003	1.34273974607842e-23
Marcks	5.84379545425289e-28	0.453049	0.207	0.005	1.39497241288471e-23
Shisa4	6.21079531362455e-28	0.309813	0.179	0.006	1.48257894931532e-23
Hmgn3	7.16058125952231e-28	0.429554	0.186	0.014	1.70930235246057e-23
Krt18	1.33420017586506e-27	0.280825	0.145	0.004	3.1848692398075e-23
Hsd3b3	1.68647683422269e-27	-0.732059	0.248	0.602	4.02578885097298e-23
Pfn1	1.95548037968178e-27	0.73662	0.945	0.835	4.66792721433837e-23
Gadd45a	2.65930993968599e-27	0.688551	0.407	0.132	6.34803875702444e-23
Col4a3	2.86392741624893e-27	-0.849518	0.366	0.779	6.83648113532782e-23
Prr15	3.42136445665625e-27	0.664738	0.434	0.179	8.16713909448415e-23
Lsmem2	4.51024560070992e-27	0.378607	0.186	0.007	1.07664072734547e-22
Ptpn14	4.8236806159778e-27	0.292402	0.172	0.004	1.15146079984006e-22
Cela1	5.82852057293692e-27	-0.969859	0.49	0.806	1.39132614596577e-22
Kmo	5.87319574673946e-27	-0.729057	0.248	0.657	1.40199055670418e-22
H2-Eb1	7.59774887438843e-27	0.742675	0.228	0.015	1.81365863380526e-22
0610005C13Rik	7.92569556171531e-27	-0.709713	0.669	0.917	1.89194278753706e-22
D630029K05Rik	9.90454681265961e-27	-0.744551	0.166	0.542	2.36431436964998e-22
Rpl31	1.00444733636875e-26	0.674712	0.952	0.886	2.39771623664585e-22
Jpt1	1.34151996179077e-26	0.643531	0.531	0.25	3.20234230079074e-22
Arl4c	2.04558917192266e-26	0.308386	0.159	0.003	4.88302591229658e-22
Btg2	2.43141059593081e-26	0.880887	0.303	0.069	5.80402023354644e-22
Ces1f	2.5414358875175e-26	-0.833614	0.248	0.399	6.06666160709303e-22
Itga1	3.02130344551192e-26	1.1043	0.676	0.644	7.2121534547815e-22
Ppp1r14b	3.32263248546034e-26	0.888755	0.669	0.532	7.93145600604237e-22
Cmbl	3.42624759859414e-26	-0.713721	0.49	0.786	8.17879564260408e-22
Cfl1	3.94001638624843e-26	0.756165	0.897	0.788	9.40521311561362e-22
Fbp1	4.36441315300001e-26	-0.777637	0.848	0.957	1.04182906375263e-21
Gpx3	5.02341322825187e-26	-0.92601	1	0.997	1.199138971716e-21
Eef1d	5.67704423023635e-26	0.717062	0.924	0.764	1.35516722819972e-21
Gc	5.79142977371242e-26	1.29608	0.566	0.436	1.38247220128289e-21
Gas5	9.49135554980994e-26	0.843465	0.931	0.849	2.26568148329513e-21
Junb	1.06608500726164e-25	0.816974	0.434	0.186	2.54485152083427e-21
Psmb10	1.11687184596828e-25	0.605252	0.4	0.09	2.66608478351088e-21
Btf3	1.17042643594971e-25	0.711953	0.938	0.85	2.79392494525555e-21
Fhad1	1.34084546104508e-25	0.254908	0.11	0.001	3.2007322000607e-21
Myl12b	1.51686825199851e-25	0.89888	0.876	0.758	3.62091620434563e-21
Foxj1	1.66511716905534e-25	0.156845	0.124	0.001	3.97480119425199e-21
Spint2	2.39267227870371e-25	0.813546	0.745	0.66	5.71154799649363e-21
Proser2	2.47271734381431e-25	0.342145	0.138	0.001	5.90262357141914e-21
Fmo2	3.39803790456805e-25	-0.749271	0.641	0.859	8.1114562819944e-21
Fam131c	3.80330730508003e-25	0.289987	0.186	0.011	9.07887486795654e-21
Cyp4a14	4.88472796861123e-25	-1.39967	0.179	0.59	1.16603341338719e-20
Gnas	5.11200225448368e-25	0.584201	0.979	0.896	1.2202860581678e-20
Hlf	5.81548500689416e-25	-0.76173	0.366	0.741	1.3882144259957e-20
Eid1	8.12882087380526e-25	0.712198	0.662	0.442	1.94043083078605e-20
4833439L19Rik	8.60020160484595e-25	-0.668675	0.655	0.887	2.05295412509278e-20
Sirt3	9.24014885958907e-25	-0.754615	0.483	0.815	2.20571593427251e-20
Ehhadh	1.07302340068513e-24	-0.848716	0.434	0.754	2.56141415977547e-20
Dcdc2a	1.27749061516461e-24	0.642187	0.331	0.131	3.04949784745944e-20
Ifngr2	1.2898924012497e-24	0.420052	0.4	0.106	3.07910215102317e-20
Slc16a14	1.39159403499589e-24	-1.00648	0.186	0.61	3.3218741209387e-20
Bax	1.63970437116879e-24	0.695788	0.752	0.575	3.91413830441703e-20
Spns2	1.73544794564384e-24	0.641914	0.51	0.304	4.14268779104641e-20
Papss2	1.80221287141572e-24	-0.976184	0.407	0.758	4.30206234535647e-20
Ugt3a1	2.30262337277242e-24	-0.91741	0.297	0.66	5.49659225314504e-20
Foxc1	2.52034039744696e-24	0.488461	0.193	0.023	6.01630456274564e-20
Slc22a28	2.59063218694039e-24	-0.449246	0.09	0.331	6.1840980934454e-20
Col4a1	2.73734789439789e-24	0.863556	0.579	0.401	6.53432315871719e-20
Pah	2.88686510194536e-24	-0.895481	0.683	0.873	6.89123568485376e-20
Acaa1b	3.32708253390374e-24	-1.05729	0.648	0.856	7.94207871668161e-20
Inmt	3.35654306378904e-24	-0.885234	0.303	0.571	8.01240394757083e-20
Col27a1	3.65326378814653e-24	-0.84293	0.166	0.555	8.72070598868459e-20
Jund	4.61311279503618e-24	0.864792	0.91	0.761	1.10119615530309e-19
Neu1	4.72045140366043e-24	-0.67489	0.641	0.882	1.12681895456778e-19
Tns1	6.93558285915147e-24	-0.866309	0.821	0.959	1.65559298430805e-19
Tns3	7.09349716316844e-24	0.610455	0.566	0.279	1.69328870781994e-19
Ccdc107	7.71049096068098e-24	-0.684772	0.724	0.92	1.84057129722416e-19
Sumo2	8.19995862832123e-24	0.701721	0.89	0.76	1.95741212416656e-19
Cltrn	8.46289779628667e-24	-0.674273	0.897	0.97	2.02017833295159e-19
Olfm2	9.16017201468728e-24	0.26809	0.124	0.001	2.186624661626e-19
Cebpb	9.71037617409626e-24	0.783554	0.607	0.372	2.31796389651852e-19
Tpm1	1.46318492467532e-23	0.636552	0.621	0.377	3.49276873369247e-19
Fau	1.57875420778745e-23	0.537914	1	0.945	3.76864416940942e-19
Tnfaip8	2.41454330656152e-23	-0.833567	0.717	0.888	5.76375632709302e-19
Snx29	2.71014604158237e-23	-0.784927	0.386	0.761	6.46938961586127e-19
Stap2	2.8304006384028e-23	0.21817	0.145	0.004	6.75644936393131e-19
Gdf15	3.03017130151704e-23	0.86604	0.434	0.176	7.23332191385132e-19
Ankrd6	3.03997458196942e-23	0.280133	0.228	0.014	7.2567233246192e-19
Chpt1	3.08813388045712e-23	-0.808548	0.945	0.989	7.37168438603919e-19
Abcg2	4.74662231251736e-23	-0.655879	0.766	0.933	1.13306621222102e-18
Cxcl10	4.77527198287221e-23	1.17401	0.228	0.008	1.13990517503143e-18
Parm1	4.95391302129855e-23	0.205594	0.097	0.001	1.18254857731418e-18
Rdh16	5.45499231392135e-23	-0.707839	0.241	0.658	1.30216121525617e-18
Aldh9a1	6.18514340027059e-23	-0.68765	0.572	0.815	1.47645558107859e-18
Malat1	6.82675505755791e-23	-1.17613	0.945	0.96	1.62961469978965e-18
Cnih4	9.56552645989736e-23	0.708495	0.731	0.538	2.2833868212421e-18
Eif4ebp1	9.62053326515217e-23	0.605574	0.407	0.18	2.29651749572447e-18
Arg2	1.07445083993288e-22	0.79513	0.255	0.051	2.56482160000378e-18
Prodh	1.44882743720041e-22	-0.780293	0.469	0.809	3.45849597534109e-18
Rpl35	1.48665535142234e-22	0.693045	0.952	0.883	3.54879498938027e-18
Pafah1b3	1.52950207893712e-22	0.527165	0.462	0.222	3.6510744126308e-18
Chst1	1.75884500584914e-22	0.159334	0.103	0	4.19853891346247e-18
Trpc1	1.80752148355639e-22	-0.769632	0.31	0.684	4.31473453339746e-18
Sema5a	1.92152172142935e-22	0.625055	0.434	0.218	4.58686450122399e-18
Igkc	1.94993450829877e-22	0.407796	0.166	0.001	4.65468866476e-18
Tuba1b	1.96509482204289e-22	0.698158	0.545	0.337	4.69087784969859e-18
Fitm1	2.44779744571642e-22	-0.627445	0.221	0.572	5.84313728266967e-18
Tpt1	2.54840640678358e-22	0.579116	1	0.964	6.08330093363309e-18
Glipr2	3.14204625315049e-22	0.114347	0.083	0	7.50037861089552e-18
Aass	3.47269512628453e-22	-0.621753	0.552	0.812	8.2896705359538e-18
Ppp1r16b	3.77489114119776e-22	-0.675196	0.193	0.56	9.01104264315317e-18
Rpl35a	3.78258219211528e-22	0.497895	1	0.948	9.02940195079838e-18
Ephx1	3.84751827661345e-22	0.555328	0.262	0.042	9.18441087810397e-18
Slc16a4	6.6316328452352e-22	-0.61784	0.076	0.453	1.58303707648609e-17
Emp2	7.53534359403022e-22	0.279757	0.159	0.003	1.79876186933095e-17
Tpm4	7.54643794534739e-22	0.514399	0.448	0.205	1.80141020193388e-17
Slc25a42	7.8064752564111e-22	-0.598753	0.207	0.549	1.86348370845789e-17
Atp2a2	7.85581958016416e-22	-0.698346	0.628	0.897	1.87526269198099e-17
mt-Nd5	7.88757110622745e-22	-0.648809	0.917	0.981	1.88284209876755e-17
Pkm	8.10636830496053e-22	0.455555	0.352	0.125	1.93507117807713e-17
Bst2	8.42200042443811e-22	0.56793	0.317	0.053	2.01041572131762e-17
Ccl2	8.81213656593784e-22	0.616287	0.103	0	2.10354511965502e-17
Gstm5	8.8647737234126e-22	0.808908	0.917	0.84	2.11611013551582e-17
Tmem174	1.07542191210477e-21	-0.543973	0.552	0.854	2.56713964638531e-17
Serpinb6a	1.12400195284535e-21	0.740052	0.469	0.188	2.68310506163713e-17
Ggt1	1.22771956915586e-21	-0.782644	0.683	0.873	2.93068938353194e-17
Misp	1.23995953352171e-21	0.575944	0.248	0.07	2.95990740246968e-17
Slc31a2	1.33442914714943e-21	0.454077	0.366	0.131	3.18541581716041e-17
Apela	1.33873963662521e-21	0.852583	0.221	0.048	3.19570538658803e-17
Elob	1.4011121763723e-21	0.625603	0.966	0.902	3.34459487621832e-17
Arpc1b	1.47605362966961e-21	0.59634	0.49	0.257	3.52348761938433e-17
Ghr	1.50384444280147e-21	-0.971774	0.579	0.844	3.58982706941139e-17
Tubb2a	1.61117623283839e-21	0.622829	0.476	0.228	3.84603878540853e-17
Nat8f6	1.63705580560743e-21	-0.799675	0.166	0.495	3.9078159135655e-17
Clta	2.28006668879159e-21	0.646796	0.959	0.832	5.4427471928144e-17
Cubn	2.35238440344859e-21	-0.733661	0.628	0.881	5.61537680947213e-17
Akr1b3	3.84094476655563e-21	0.812113	0.407	0.174	9.16871925224494e-17
Col4a4	4.21112723676402e-21	-0.655924	0.552	0.84	1.00523818268794e-16
H2-Aa	4.76387024117765e-21	0.733439	0.172	0.015	1.13718346527152e-16
Gstm2	5.09898425010393e-21	0.791637	0.159	0.035	1.21717853034231e-16
Slc36a1	5.39421874207899e-21	-0.620571	0.214	0.576	1.28765395592168e-16
mt-Nd4l	6.40860378126122e-21	-0.669269	0.91	0.975	1.52979780862487e-16
Upp1	6.55015719114375e-21	0.188416	0.124	0.002	1.56358802309793e-16
Slc4a4	6.9171348355561e-21	-0.658144	0.8	0.951	1.6511892565956e-16
Pnrc1	7.26791508313298e-21	0.717805	0.772	0.624	1.73492400949467e-16
Retsat	7.40417712026814e-21	-0.671291	0.262	0.602	1.76745112037921e-16
Ager	7.62024951567973e-21	0.271995	0.131	0.003	1.81902976188791e-16
Eif4a1	8.68485072174742e-21	0.672896	0.876	0.769	2.07316071578833e-16
Rap2b	9.84738730518217e-21	0.365452	0.262	0.055	2.35066982362004e-16
Pdzd2	1.08163888349861e-20	-0.612753	0.207	0.551	2.58198017879953e-16
Thnsl2	1.08558540552454e-20	-0.61853	0.414	0.727	2.59140092152762e-16
Slc17a1	1.2325672904897e-20	-0.555104	0.662	0.899	2.94226137912796e-16
Tes	1.3228516192772e-20	0.431502	0.338	0.093	3.1577791003766e-16
Pth1r	1.40885155321741e-20	-0.583463	0.662	0.911	3.36306954268528e-16
Edn1	1.65064726099277e-20	0.216161	0.131	0.005	3.94026007671585e-16
Rps27l	1.72657346970383e-20	0.69851	0.959	0.907	4.12150352953001e-16
Sox11	1.82376605276933e-20	0.115486	0.062	0	4.35351194456567e-16
Efhd2	1.85929143671462e-20	0.543794	0.386	0.18	4.43831458858147e-16
Vegfa	1.86318536185043e-20	-0.714145	0.448	0.775	4.44760977727317e-16
Timp3	2.08681539686558e-20	-0.879577	0.855	0.956	4.98143703385783e-16
Slc13a1	2.31073466604906e-20	-0.585185	0.745	0.926	5.51595472132571e-16
Klf9	3.34164469090007e-20	-0.727538	0.69	0.906	7.97684004164756e-16
Frmd4b	3.85937993495055e-20	-0.73244	0.4	0.754	9.21272584272045e-16
Apom	3.89091751611085e-20	-0.704833	0.228	0.603	9.28800920270821e-16
Serpinh1	3.93403185067552e-20	0.572851	0.407	0.228	9.39092743074753e-16
Acad11	3.96070883435737e-20	-0.612401	0.414	0.725	9.45460805849448e-16
Pdgfb	4.05150001757253e-20	0.518187	0.352	0.107	9.67133569194738e-16
Psca	4.37378243241711e-20	1.28147	0.131	0.003	1.04406560444229e-15
Cyp2d12	4.6892264217333e-20	-1.6099	0.248	0.495	1.11936523913196e-15
Nfu1	5.15071046043554e-20	0.680734	0.703	0.531	1.22952609401057e-15
Snrpf	5.39511343710982e-20	0.614161	0.766	0.634	1.28786752857249e-15
Nox4	5.66189876149568e-20	-1.05668	0.593	0.826	1.35155185335663e-15
Nedd4	5.79414131477357e-20	0.698874	0.828	0.778	1.3831194732496e-15
Acox3	6.26799470873292e-20	-0.723957	0.317	0.666	1.49623301692163e-15
Fam151a	6.31776479001128e-20	-0.521606	0.159	0.509	1.50811363302359e-15
Cldn7	7.46115385133927e-20	0.452295	0.283	0.038	1.7810520358532e-15
Macrod2	7.64194353635987e-20	-0.508136	0.414	0.676	1.82420834156447e-15
Egr1	7.67704081638279e-20	0.43573	0.172	0.02	1.83258641327874e-15
Fmo1	8.00272854238205e-20	-0.65729	0.821	0.943	1.91033133035202e-15
Tmem252	8.06896226263048e-20	-0.665585	0.579	0.799	1.92614198171252e-15
Pcx	8.29839332009483e-20	-0.585563	0.448	0.751	1.98090946943984e-15
Car14	8.4499576121652e-20	-0.613662	0.207	0.56	2.01708938159995e-15
Tmem64	8.46645086801103e-20	-0.581016	0.338	0.667	2.02102648670291e-15
Myc	1.25736865290175e-19	0.353564	0.303	0.061	3.00146471134176e-15
Birc3	1.63347386114531e-19	0.276574	0.234	0.028	3.89926545393997e-15
Gm4450	1.66756112355466e-19	-0.623068	0.166	0.527	3.98063515803733e-15
Pla2g12b	1.7008967587086e-19	0.26901	0.152	0.019	4.0602106527133e-15
Thsd7a	1.88864215227598e-19	0.294982	0.138	0.004	4.50837768169799e-15
Cyp2d26	2.34660700362405e-19	-0.98455	0.31	0.661	5.60158557835096e-15
Gm26917	2.38118848187607e-19	-1.00859	0.448	0.789	5.68413502508637e-15
Ugt2b38	2.45935081451568e-19	-0.380526	0.407	0.552	5.87071632933039e-15
Dstn	2.57563204558868e-19	0.777291	0.89	0.816	6.14829125602474e-15
Eef1g	2.83694962117588e-19	0.580385	0.903	0.807	6.77208244070893e-15
Sfrp5	3.02301559077505e-19	0.191917	0.062	0	7.21624051673911e-15
H2-M2	3.02301662337219e-19	0.174972	0.062	0	7.21624298165177e-15
Rtn1	3.2970331140853e-19	0.168733	0.09	0	7.87034774663301e-15
Csnk1e	3.32755720222306e-19	0.318981	0.179	0.019	7.94321179742666e-15
Dcxr	3.77817982235861e-19	-0.608176	0.579	0.825	9.01889305395224e-15
Cdc42	3.84542980083041e-19	0.661798	0.883	0.79	9.17942547756227e-15
Neat1	4.05193199210912e-19	-0.68445	0.676	0.917	9.67236685836368e-15
Ywhah	4.07379491260691e-19	0.625087	0.634	0.465	9.72455583588396e-15
Gpr137b	4.33836967535332e-19	-0.526472	0.428	0.747	1.03561222520359e-14
Rrad	4.71427070545989e-19	0.195046	0.117	0.003	1.12534356010033e-14
Slc37a4	5.92507288123148e-19	-0.585204	0.379	0.738	1.41437414747877e-14
Slc7a1	7.01091240442515e-19	0.180719	0.145	0.008	1.67357490006033e-14
Calm1	7.28362825689774e-19	0.667706	0.931	0.857	1.73867490120406e-14
Aimp1	7.54075602969087e-19	0.635872	0.717	0.593	1.80005387184751e-14
Cd47	8.78009368758999e-19	0.741146	0.614	0.458	2.09589616416461e-14
Cldn3	9.55086538319908e-19	0.462985	0.186	0.029	2.27988707562345e-14
Afmid	1.11750071998934e-18	-0.491483	0.207	0.565	2.66758596868656e-14
Il34	1.11809407825282e-18	0.464237	0.297	0.085	2.6690023741973e-14
Mvp	1.22137031663534e-18	0.4775	0.476	0.217	2.91553308284022e-14
Mrfap1	1.3701334050374e-18	0.602339	0.897	0.784	3.27064545116479e-14
Rpl4	1.42394130491835e-18	0.611079	0.931	0.879	3.39909028897059e-14
Cldn1	1.46368108622231e-18	0.39674	0.297	0.097	3.49395312092128e-14
Kcnh8	1.49483960519114e-18	0.166948	0.076	0.001	3.56833162155178e-14
Sh3bp4	1.69556371534518e-18	0.249053	0.166	0.02	4.04748014490047e-14
Psmb8	1.92790532527423e-18	0.524184	0.317	0.022	4.60210280196211e-14
Ngf	2.31139188536166e-18	0.132049	0.076	0	5.51752356954683e-14
Id3	2.40039035522379e-18	0.836563	0.621	0.434	5.72997181695472e-14
Igsf11	2.60297217088e-18	-0.680693	0.297	0.678	6.21355486910765e-14
Prdx2	2.67405878119359e-18	0.628554	0.924	0.835	6.38324571658721e-14
Uqcc2	2.7462327233092e-18	0.658632	0.807	0.687	6.5555321338114e-14
Hnrnpa1	2.90663459232783e-18	0.57735	0.683	0.506	6.93842743534577e-14
Fhl2	2.99541669636722e-18	0.347047	0.09	0.004	7.15035919589819e-14
Npdc1	3.25289267823593e-18	0.385372	0.345	0.111	7.76498011221698e-14
Tnmd	3.31698563819418e-18	0.175008	0.055	0	7.91797641693332e-14
Hsp90aa1	3.32060245264827e-18	0.652074	0.966	0.928	7.92661011471669e-14
Aspdh	3.48084087470407e-18	-0.52879	0.372	0.664	8.30911525200609e-14
Stra6	3.54717070560446e-18	0.24459	0.124	0.008	8.4674511913484e-14
Ncoa7	3.73728237709715e-18	-0.672676	0.655	0.875	8.92126676236861e-14
Ctps	3.90649758433876e-18	0.519248	0.269	0.092	9.32520038357505e-14
Sgk2	4.11566288310557e-18	-0.594465	0.276	0.626	9.82449886826131e-14
Enpp6	4.18880085413192e-18	-0.468174	0.269	0.601	9.99908651889831e-14
Cyp4a31	4.19643682900493e-18	-0.715334	0.407	0.715	1.00173143545177e-13
Lypd2	4.22727760969076e-18	0.861491	0.076	0	1.00909343820928e-13
Siva1	4.47620130464544e-18	0.405751	0.324	0.133	1.06851401343191e-13
Slc16a2	5.55623090771219e-18	-0.568585	0.469	0.754	1.32632787997998e-13
2410006H16Rik	5.63625398713544e-18	0.654456	0.552	0.363	1.3454301892691e-13
mt-Nd3	5.85904891642506e-18	-0.537527	0.972	0.993	1.39861356683983e-13
Nfkbie	6.04429017684881e-18	0.227595	0.172	0.017	1.44283250811558e-13
BC005561	6.05400137122583e-18	-0.61392	0.579	0.834	1.44515066732532e-13
Gatm	6.5330804978753e-18	-1.46435	0.634	0.821	1.55951164564781e-13
Psme2	6.8262860538031e-18	0.644763	0.607	0.424	1.62950274390334e-13
Acaa2	7.14014273910682e-18	-0.703434	0.621	0.82	1.70442347325219e-13
Acat1	7.26896112501177e-18	-0.560012	0.641	0.857	1.73517371015156e-13
Sfr1	7.31581192202692e-18	0.619441	0.724	0.57	1.74635746390705e-13
1110038B12Rik	7.37363330132245e-18	0.613664	0.607	0.422	1.76016000535868e-13
Cd14	8.06445343354345e-18	0.34219	0.179	0.033	1.92506567912116e-13
Atox1	8.12151203390306e-18	0.588967	0.986	0.903	1.938686137613e-13
Spaca7	8.5565218565409e-18	0.0903163	0.055	0	2.04252733237488e-13
Ttc36	8.7967345586506e-18	-0.934045	0.855	0.931	2.09986850649548e-13
Ahcyl2	8.83391511171168e-18	-0.543901	0.545	0.805	2.10874387631669e-13
Hoxb3os	8.93587795581309e-18	-0.574435	0.262	0.613	2.13308342683214e-13
Eif1	9.68070882199199e-18	0.481851	1	0.943	2.31088200289771e-13
Rab20	1.01401200664022e-17	0.576951	0.524	0.333	2.42054806105086e-13
Gnb2	1.06573518279404e-17	0.617703	0.8	0.668	2.54401645484765e-13
Ubb	1.14350122715801e-17	0.557395	0.993	0.944	2.72965177934889e-13
Snrpd2	1.23476962124136e-17	0.634265	0.848	0.738	2.94751856286524e-13
Cda	1.33352118962718e-17	-0.649442	0.752	0.896	3.18324843175904e-13
Tceal9	1.41598716730089e-17	0.602367	0.71	0.52	3.38010296706396e-13
Pcyt2	1.48575458209823e-17	-0.567184	0.428	0.723	3.54664476292668e-13
Slc26a1	1.6662012234567e-17	-0.517435	0.345	0.675	3.97738894051348e-13
Cyp24a1	1.92693074789508e-17	-0.840897	0.159	0.413	4.59977638830033e-13
Tinagl1	1.9278422424011e-17	0.544695	0.186	0.054	4.60195221683567e-13
Eif3f	2.05080629052015e-17	0.58102	0.848	0.721	4.89547969610065e-13
Cd82	2.06406922842967e-17	0.304014	0.269	0.047	4.92713965518445e-13
Gstz1	2.09610456271227e-17	-0.563916	0.6	0.808	5.00361120165046e-13
Acmsd	2.48168078820246e-17	-0.695549	0.2	0.547	5.92402020951809e-13
Hgd	2.79696424011357e-17	-0.560157	0.628	0.879	6.67663333757511e-13
Map3k1	2.87227316062953e-17	0.450756	0.414	0.185	6.85640326173874e-13
Ranbp1	2.90352570128757e-17	0.59958	0.71	0.555	6.93100620154356e-13
Slc47a1	3.35183987296268e-17	-0.497084	0.669	0.902	8.00117696074921e-13
Hoxb9	3.41387251471555e-17	0.475397	0.448	0.213	8.14925507987748e-13
Aldh1l1	3.49082591095353e-17	-0.529091	0.372	0.694	8.33295053203718e-13
Tspan8	4.04794321448814e-17	0.312026	0.117	0.011	9.66284524730463e-13
Atp1b1	4.05852472367699e-17	-0.386999	0.869	0.976	9.68810436788935e-13
mt-Nd4	4.49567184952262e-17	-0.555027	0.986	0.997	1.07316182719955e-12
Snrpd1	4.53867846471291e-17	0.597824	0.669	0.49	1.08342793631162e-12
Serbp1	4.73254609495957e-17	0.54272	0.91	0.841	1.1297060783278e-12
Cat	4.89064540852626e-17	-0.735976	0.793	0.917	1.1674459654693e-12
Cnr1	5.14773698696454e-17	0.0543093	0.055	0	1.2288162961583e-12
Slc22a2	5.35884575086133e-17	-0.562091	0.324	0.637	1.27921006918811e-12
Khk	5.51021214955004e-17	-0.590848	0.821	0.936	1.31534274221909e-12
Eprn	5.71437961193692e-17	0.351566	0.159	0.011	1.36407955716546e-12
Tlr2	6.86788580307344e-17	0.139067	0.09	0.001	1.63943302005166e-12
Gldc	7.07887901399992e-17	-0.730395	0.221	0.578	1.68979920943192e-12
Gcdh	7.11810832532264e-17	-0.540773	0.628	0.84	1.69916363833777e-12
Cndp1	7.18729879417826e-17	-0.451534	0.145	0.447	1.71568009515829e-12
Capn2	8.02615723437412e-17	0.445311	0.4	0.206	1.91592399341745e-12
Kl	9.69450683590293e-17	-0.565933	0.51	0.781	2.31417572679839e-12
Ajuba	9.93204411604518e-17	0.373569	0.317	0.082	2.37087825094115e-12
Lxn	1.24206434328792e-16	0.304952	0.186	0.045	2.96493179386259e-12
mt-Nd2	1.34070382163534e-16	-0.501901	0.986	0.998	3.20039409262571e-12
Scp2	1.34340193255954e-16	-0.585098	0.966	0.977	3.20683475321288e-12
Cacnb3	1.413721594326e-16	0.103169	0.069	0.001	3.37469481781561e-12
Map1b	1.4724439049768e-16	0.12704	0.09	0.001	3.51487084557012e-12
Dag1	1.51049262983775e-16	0.610425	0.531	0.364	3.6056969566857e-12
Arl6ip1	1.51181580136915e-16	-0.511086	0.821	0.908	3.6088554994483e-12
Tcaf1	1.60726270966337e-16	0.35378	0.283	0.09	3.83669681423742e-12
Timp2	1.75122105065529e-16	0.20957	0.097	0.001	4.18033977001924e-12
Hnrnpk	1.82867466043279e-16	0.568804	0.876	0.794	4.3652292819191e-12
Eif1a	1.87773322201449e-16	0.58786	0.6	0.429	4.48233697427078e-12
Zfp871	1.88534953962674e-16	-0.652162	0.538	0.802	4.50051788604299e-12
Sugt1	2.19463633182022e-16	0.626654	0.662	0.498	5.23881638768805e-12
Atxn10	2.29498665489602e-16	0.548179	0.607	0.426	5.47836264390229e-12
mt-Atp8	2.54908081780779e-16	-0.566167	0.786	0.919	6.08491082018899e-12
Edf1	3.35791376152612e-16	0.557903	0.931	0.862	8.01567594013901e-12
Thbs1	3.40181365282743e-16	0.447648	0.172	0.036	8.12046937066436e-12
Bzw1	3.46634565860493e-16	0.579	0.821	0.72	8.27451372165583e-12
Cyp2e1	3.67756975758432e-16	-0.656517	0.359	0.455	8.77872676832952e-12
Lynx1	4.46315486484585e-16	0.213769	0.152	0.019	1.06539969778735e-11
Icam1	4.73673959580488e-16	0.349712	0.269	0.083	1.13070710891458e-11
Nupr1	4.7782882363127e-16	0.505635	0.138	0.01	1.14062518489020e-11
Anxa4	4.83394032985001e-16	0.447178	0.49	0.294	1.1539098961385e-11
Lgi2	4.93040849726784e-16	0.0907511	0.062	0	1.1769378123828e-11
Azgp1	6.11448194160116e-16	-0.392008	0.103	0.315	1.45958798427961e-11
Ywhae	6.77370743888251e-16	0.558195	0.897	0.839	1.61695170273564e-11
Ccdc34	6.87663513467031e-16	0.604823	0.497	0.279	1.64152157299715e-11
Nol7	6.9484529449611e-16	0.593377	0.855	0.727	1.65866520249167e-11
Slc22a5	7.08453131977995e-16	-0.477945	0.166	0.477	1.69114847134467e-11
Plscr1	7.15841270417189e-16	0.469449	0.531	0.351	1.70878469661287e-11
Osbpl6	8.60669868467838e-16	-0.531831	0.303	0.614	2.05450504301958e-11
Capg	8.70343181193061e-16	0.450549	0.338	0.066	2.07759620782596e-11
Akr1a1	9.09853972546515e-16	-0.650527	0.945	0.964	2.17191241786579e-11
Pim3	9.27574869588702e-16	-0.627144	0.441	0.741	2.21421397119519e-11
Ptprd	9.609017280009e-16	-0.684574	0.552	0.824	2.29376851491095e-11
Tmem50a	1.00625737539438e-15	0.510893	0.448	0.193	2.40203698080392e-11
Arpc3	1.05487237896181e-15	0.565192	0.855	0.731	2.51808585581974e-11
Plcb1	1.08810515157994e-15	-0.454568	0.145	0.443	2.59741580733649e-11
Susd3	1.12115662136724e-15	-0.553463	0.255	0.577	2.67631297086575e-11
Krt7	1.13527362582651e-15	0.178384	0.069	0.002	2.71001167221046e-11
Dgat2	1.16583894768254e-15	-0.412784	0.179	0.516	2.78297415201298e-11
Rnf152	1.23151107709053e-15	-0.431855	0.124	0.426	2.93974009212281e-11
Rab11fip3	1.24279783171581e-15	-0.560421	0.593	0.849	2.96668270408882e-11
Mrpl52	1.25074275329188e-15	0.603052	0.841	0.775	2.98564802638304e-11
Itpr1	1.27845662563832e-15	-0.65573	0.524	0.818	3.05180381106123e-11
Psmd8	1.28417627340397e-15	0.686316	0.766	0.687	3.06545718224263e-11
Clec2h	1.33781892948765e-15	-0.762735	0.228	0.521	3.19350756657998e-11
2610028E06Rik	1.50006707191262e-15	0.0692262	0.048	0	3.58081010736262e-11
Mfsd4b1	1.54336593021627e-15	-0.640199	0.476	0.741	3.68416881201927e-11
Rcan2	1.60912298550173e-15	0.25577	0.076	0.002	3.84113747869118e-11
Slc22a1	1.70257591545292e-15	-0.492626	0.607	0.852	4.06421896777767e-11
Ldhb	1.71677333599736e-15	0.803224	0.972	0.945	4.0981096303593e-11
Ran	1.91368050440489e-15	0.633667	0.766	0.678	4.56814673206491e-11
Sucnr1	1.97251131694855e-15	-0.315064	0.11	0.343	4.70858176468788e-11
Agrn	2.06053636814314e-15	0.490912	0.503	0.23	4.91870636439448e-11
Creb5	2.10546301107113e-15	0.1911	0.11	0.001	5.0259507537279e-11
Psmb2	2.54389895032855e-15	0.574774	0.772	0.623	6.07254118432927e-11
Slc25a51	2.55425670492962e-15	-0.482183	0.448	0.748	6.09726618033749e-11
Abat	2.57377957462504e-15	-0.600772	0.455	0.747	6.14386922258742e-11
Slc18a1	2.86887584824007e-15	-0.517182	0.2	0.51	6.84829353733388e-11
Polr3e	2.9455950184298e-15	-0.636213	0.524	0.787	7.03142986849378e-11
Adamts5	3.1138290248597e-15	0.185006	0.062	0	7.43302126524259e-11
S100a6	3.12976384531199e-15	0.632666	0.097	0.006	7.47105927514426e-11
Fosl1	3.1404810815921e-15	0.0822605	0.055	0	7.49664238986851e-11
Haao	3.34935294471839e-15	-0.470054	0.317	0.624	7.99524041433727e-11
Tmem123	3.58003974048671e-15	0.310153	0.297	0.112	8.54591286451581e-11
Twsg1	3.59353628464212e-15	0.424986	0.29	0.131	8.57813046506921e-11
Medag	3.66330024159844e-15	0.100323	0.048	0	8.74466400671964e-11
Itgb6	3.71937338456953e-15	0.607734	0.662	0.526	8.87851620630592e-11
Prmt1	3.72660415946482e-15	0.462979	0.469	0.259	8.89577678905846e-11
Mrpl33	3.90593664950037e-15	0.608707	0.814	0.727	9.32386137602234e-11
Cd24a	3.96338179461511e-15	0.291758	0.159	0.013	9.46098868192572e-11
Slc7a8	3.97242598748671e-15	-0.841101	0.303	0.585	9.48257807472952e-11
Sms	4.04120877005222e-15	-0.551756	0.441	0.705	9.64676945499164e-11
Rcn1	4.17185735110429e-15	0.208266	0.152	0.013	9.95864068282104e-11
Mcrip2	4.36784793140081e-15	-0.535943	0.531	0.743	1.04264897970469e-10
Plekha6	4.54645391335664e-15	-0.543267	0.297	0.609	1.08528401365736e-10
[truncated: 23,256 more rows]

## Sheet: Dataset S1D
Dataset S1D. Metadata for non-immune cells from tumor samples. Related to Figure 4 and Fig. S8.
[truncated: 9,247 more rows]

[truncated: 2 more sheets: Dataset S1E, Dataset S1F]
