# Supplementary material for: Toward a CRISPR-based mouse model of Vhl-deficient clear cell kidney cancer: Initial experience and lessons learned
Source: Proc Natl Acad Sci U S A. 2024 Oct 4;121(41):e2408549121. doi: 10.1073/pnas.2408549121 (PMC11474080; doi:10.1073/pnas.2408549121)
Supplement: Supplementary file 3 — Dataset S02 (XLSX) [file pnas.2408549121.sd02.xlsx]

## Sheet: README
Dataset S2A-E	Cell-level metadata and differential expression results for immune cells from normal kidney and tumor scRNA-Seq
S2A	Metadata for CD8+ T cells from normal kidney and tumor samples
S2B	Differential expression results between CD8+ T cell clusters
S2C	Differential expression results for CD8 Tox-Hi cells from tumor versus CD8 Tox-Hi cells from normal kidney samples
S2D	Metadata for myeloid cells from normal kidney and tumor samples
S2E	Differential expression results between myeloid clusters

## Sheet: Dataset S2A
Dataset S2A. Metadata for CD8+ T cells from normal kidney and tumor samples. Related to Figure 4 and Fig. S9.
Barcode	nCount_RNA	nFeature_RNA	percent.mt	Sample	Figure_Sample_Name	TumorNormal	Sex	Helicobacter	Immune_Broad_CellType	Annot_Granular	Figure_CellType_Name
Sample.10_VX516_N.AGTTCGAAGCCACTCG-1	11886	3335	1.21992	10_VX516_N	S10_N	Normal	Female	neg	CD8_T_cell	CD8_Cycling_Mki67	CD8 Cyc
Sample.10_VX516_N.ATACCTTCAATTCACG-1	9390	2246	4.49414	10_VX516_N	S10_N	Normal	Female	neg	CD8_T_cell	CD8_EffectorMem_Klrc2	CD8 EM
Sample.10_VX516_N.TCGTGGGTCTCGTCGT-1	8488	2653	1.74364	10_VX516_N	S10_N	Normal	Female	neg	CD8_T_cell	CD8_Cycling_Mki67	CD8 Cyc
Sample.10_VX516_N.CTGCCTATCACTGAAC-1	8108	2589	2.5037	10_VX516_N	S10_N	Normal	Female	neg	CD8_T_cell	CD8_Cycling_Mki67	CD8 Cyc
Sample.10_VX516_N.TCGAACACAGCCCACA-1	7839	1672	1.18638	10_VX516_N	S10_N	Normal	Female	neg	CD8_T_cell	CD8_Naive_Sell	CD8 Naive
Sample.10_VX516_N.AAACGCTAGGTAGGCT-1	7405	1953	1.8501	10_VX516_N	S10_N	Normal	Female	neg	CD8_T_cell	CD8_Naive_Sell	CD8 Naive
Sample.10_VX516_N.TTACGTTGTCACCCTT-1	7081	1923	5.67716	10_VX516_N	S10_N	Normal	Female	neg	CD8_T_cell	CD8_Naive_Sell	CD8 Naive
Sample.10_VX516_N.ATCACGATCTCGTGGG-1	7061	1642	1.41623	10_VX516_N	S10_N	Normal	Female	neg	CD8_T_cell	CD8_Naive_Sell	CD8 Naive
Sample.10_VX516_N.AATGACCGTGCTTCAA-1	7027	1487	19.8235	10_VX516_N	S10_N	Normal	Female	neg	CD8_T_cell	CD8_Naive_Sell	CD8 Naive
Sample.10_VX516_N.AAGACTCCACTCAGAT-1	6950	1842	2.05755	10_VX516_N	S10_N	Normal	Female	neg	CD8_T_cell	CD8_Naive_Sell	CD8 Naive
Sample.10_VX516_N.GTTACCCCATTCTGTT-1	6766	2069	2.61602	10_VX516_N	S10_N	Normal	Female	neg	CD8_T_cell	CD8_ISG_High_Isg15	CD8 ISG-Hi
Sample.10_VX516_N.TCAAGCATCGGTCGAC-1	6655	2356	18.2119	10_VX516_N	S10_N	Normal	Female	neg	CD8_T_cell	CD8_Cycling_Mki67	CD8 Cyc
Sample.10_VX516_N.CATTGTTTCATACGAC-1	6428	1626	13.3479	10_VX516_N	S10_N	Normal	Female	neg	CD8_T_cell	CD8_Naive_Sell	CD8 Naive
Sample.10_VX516_N.CTCATGCCAGTCAGTT-1	6150	2153	1.96748	10_VX516_N	S10_N	Normal	Female	neg	CD8_T_cell	CD8_Effector_Cx3cr1	CD8 Eff
Sample.10_VX516_N.AGGCCACTCACTTGGA-1	6090	2079	1.23153	10_VX516_N	S10_N	Normal	Female	neg	CD8_T_cell	CD8_Tox	CD8 Tox-Hi
Sample.10_VX516_N.ATCACGAGTCGGTGAA-1	5884	1385	2.09041	10_VX516_N	S10_N	Normal	Female	neg	CD8_T_cell	CD8_Naive_Sell	CD8 Naive
Sample.10_VX516_N.GCAGGCTTCTACTCAT-1	5822	1707	5.37616	10_VX516_N	S10_N	Normal	Female	neg	CD8_T_cell	CD8_Naive_Sell	CD8 Naive
Sample.10_VX516_N.ATTTCACGTTGGAGAC-1	5749	1659	1.93077	10_VX516_N	S10_N	Normal	Female	neg	CD8_T_cell	CD8_Naive_Sell	CD8 Naive
Sample.10_VX516_N.CCCTCTCAGGATACGC-1	5766	1738	2.376	10_VX516_N	S10_N	Normal	Female	neg	CD8_T_cell	CD8_EffectorMem_Klrc2	CD8 EM
Sample.10_VX516_N.TCGCTTGTCGAACGGA-1	5621	1380	17.5769	10_VX516_N	S10_N	Normal	Female	neg	CD8_T_cell	CD8_Naive_Sell	CD8 Naive
Sample.10_VX516_N.GTCTGTCAGTGTACAA-1	5656	1859	2.86421	10_VX516_N	S10_N	Normal	Female	neg	CD8_T_cell	CD8_Naive_Sell	CD8 Naive
Sample.10_VX516_N.CACCAAAGTAGTGGCA-1	5598	1588	1.42908	10_VX516_N	S10_N	Normal	Female	neg	CD8_T_cell	CD8_Tox	CD8 Tox-Hi
Sample.10_VX516_N.TCTGTCGAGGTATTGA-1	5533	1690	1.93385	10_VX516_N	S10_N	Normal	Female	neg	CD8_T_cell	CD8_ISG_High_Isg15	CD8 ISG-Hi
Sample.10_VX516_N.CACGTGGCAAAGGGTC-1	5407	1347	3.27353	10_VX516_N	S10_N	Normal	Female	neg	CD8_T_cell	CD8_Naive_Sell	CD8 Naive
Sample.10_VX516_N.CCGGGTAAGGATTCCT-1	5301	1998	2.6976	10_VX516_N	S10_N	Normal	Female	neg	CD8_T_cell	CD8_Memory_Il7r	CD8 Mem
Sample.10_VX516_N.TGGGCTGCATTGTCGA-1	5262	1649	1.76739	10_VX516_N	S10_N	Normal	Female	neg	CD8_T_cell	CD8_Naive_Sell	CD8 Naive
Sample.10_VX516_N.CTCAGAAGTGCTCTTC-1	5047	1557	2.06063	10_VX516_N	S10_N	Normal	Female	neg	CD8_T_cell	CD8_Effector_Cx3cr1	CD8 Eff
Sample.10_VX516_N.TGGTACATCGCGTGAC-1	5010	1667	1.01796	10_VX516_N	S10_N	Normal	Female	neg	CD8_T_cell	CD8_Tox	CD8 Tox-Hi
Sample.10_VX516_N.TAACTTCAGGAATCGC-1	4890	1441	3.06748	10_VX516_N	S10_N	Normal	Female	neg	CD8_T_cell	CD8_EffectorMem_Klrc2	CD8 EM
Sample.10_VX516_N.ATGTCTTCAGCAGTGA-1	4806	1821	2.80899	10_VX516_N	S10_N	Normal	Female	neg	CD8_T_cell	CD8_Tox	CD8 Tox-Hi
Sample.10_VX516_N.TTTGACTAGGTGGGTT-1	4807	1554	2.16351	10_VX516_N	S10_N	Normal	Female	neg	CD8_T_cell	CD8_Effector_Cx3cr1	CD8 Eff
Sample.10_VX516_N.GGTAACTGTATGCGGA-1	4722	1740	1.67302	10_VX516_N	S10_N	Normal	Female	neg	CD8_T_cell	CD8_Effector_Cx3cr1	CD8 Eff
Sample.10_VX516_N.ACGGTTAAGCGTTGTT-1	4655	1327	2.0623	10_VX516_N	S10_N	Normal	Female	neg	CD8_T_cell	CD8_Naive_Sell	CD8 Naive
Sample.10_VX516_N.TCAGTGAAGTGGTCAG-1	4498	1592	2.02312	10_VX516_N	S10_N	Normal	Female	neg	CD8_T_cell	CD8_ISG_High_Isg15	CD8 ISG-Hi
Sample.10_VX516_N.TATTGCTTCACCCTTG-1	4464	1577	1.99373	10_VX516_N	S10_N	Normal	Female	neg	CD8_T_cell	CD8_Naive_Sell	CD8 Naive
Sample.10_VX516_N.AGGTTGTCACCGTCGA-1	4429	1547	4.10928	10_VX516_N	S10_N	Normal	Female	neg	CD8_T_cell	CD8_Effector_Cx3cr1	CD8 Eff
Sample.10_VX516_N.AACCCAAAGATGCAGC-1	4241	1269	2.19288	10_VX516_N	S10_N	Normal	Female	neg	CD8_T_cell	CD8_Naive_Sell	CD8 Naive
Sample.10_VX516_N.TTCATTGCAATGAAAC-1	4170	1593	5.29976	10_VX516_N	S10_N	Normal	Female	neg	CD8_T_cell	CD8_Trm_Itgae	CD8 Trm
Sample.10_VX516_N.TTCGGTCAGCCTAACT-1	4146	1556	2.55668	10_VX516_N	S10_N	Normal	Female	neg	CD8_T_cell	CD8_Effector_Cx3cr1	CD8 Eff
Sample.10_VX516_N.AGAACCTCAAATAGCA-1	4101	1463	0.829066	10_VX516_N	S10_N	Normal	Female	neg	CD8_T_cell	CD8_Effector_Cx3cr1	CD8 Eff
Sample.10_VX516_N.GCCATTCGTTGCATAC-1	4056	1381	1.13412	10_VX516_N	S10_N	Normal	Female	neg	CD8_T_cell	CD8_Tox	CD8 Tox-Hi
Sample.10_VX516_N.CTCTCGAAGGTTTACC-1	4047	1455	1.45787	10_VX516_N	S10_N	Normal	Female	neg	CD8_T_cell	CD8_Effector_Cx3cr1	CD8 Eff
Sample.10_VX516_N.GGGAAGTTCAGCTAGT-1	3991	1565	2.58081	10_VX516_N	S10_N	Normal	Female	neg	CD8_T_cell	CD8_Tox	CD8 Tox-Hi
Sample.10_VX516_N.TGGGTTATCCGCACTT-1	3943	1440	0.963733	10_VX516_N	S10_N	Normal	Female	neg	CD8_T_cell	CD8_Tox	CD8 Tox-Hi
Sample.10_VX516_N.TCAGCAACACCAGCCA-1	3891	1745	4.00925	10_VX516_N	S10_N	Normal	Female	neg	CD8_T_cell	CD8_Tox	CD8 Tox-Hi
Sample.10_VX516_N.GATCACAGTGTCATTG-1	3850	1623	2.31169	10_VX516_N	S10_N	Normal	Female	neg	CD8_T_cell	CD8_ISG_High_Isg15	CD8 ISG-Hi
Sample.10_VX516_N.CATTCATGTAGGTCAG-1	3940	1367	0.913706	10_VX516_N	S10_N	Normal	Female	neg	CD8_T_cell	CD8_Tox	CD8 Tox-Hi
Sample.10_VX516_N.TGGTGATAGGAAAGGT-1	3763	1476	2.65745	10_VX516_N	S10_N	Normal	Female	neg	CD8_T_cell	CD8_Tox	CD8 Tox-Hi
Sample.10_VX516_N.GATTTCTGTAGATTGA-1	3752	1484	1.81237	10_VX516_N	S10_N	Normal	Female	neg	CD8_T_cell	CD8_Trm_Itgae	CD8 Trm
Sample.10_VX516_N.GGGAGTATCCGATGCG-1	3741	1316	3.42155	10_VX516_N	S10_N	Normal	Female	neg	CD8_T_cell	CD8_Memory_Il7r	CD8 Mem
Sample.10_VX516_N.GTTGCGGTCTCTCGAC-1	3629	1548	1.35023	10_VX516_N	S10_N	Normal	Female	neg	CD8_T_cell	CD8_Effector_Cx3cr1	CD8 Eff
Sample.10_VX516_N.GACTCAATCGCTAAAC-1	3665	1401	8.75853	10_VX516_N	S10_N	Normal	Female	neg	CD8_T_cell	CD8_Effector_Cx3cr1	CD8 Eff
Sample.10_VX516_N.ACACAGTTCCACAGCG-1	3583	1527	4.99581	10_VX516_N	S10_N	Normal	Female	neg	CD8_T_cell	CD8_Tox	CD8 Tox-Hi
Sample.10_VX516_N.ACTGCAACACGACGTC-1	3573	1521	1.20347	10_VX516_N	S10_N	Normal	Female	neg	CD8_T_cell	CD8_Effector_Cx3cr1	CD8 Eff
Sample.10_VX516_N.AAAGGTACACCTCTGT-1	3541	1321	1.41203	10_VX516_N	S10_N	Normal	Female	neg	CD8_T_cell	CD8_Trm_Itgae	CD8 Trm
Sample.10_VX516_N.GCTGGGTGTCGCGGTT-1	3430	1429	11.4286	10_VX516_N	S10_N	Normal	Female	neg	CD8_T_cell	CD8_Effector_Cx3cr1	CD8 Eff
Sample.10_VX516_N.CCGGTAGCAGCACAAG-1	3416	1209	4.59602	10_VX516_N	S10_N	Normal	Female	neg	CD8_T_cell	CD8_Naive_Sell	CD8 Naive
Sample.10_VX516_N.TTCATTGAGTTGTAAG-1	3415	1416	0.966325	10_VX516_N	S10_N	Normal	Female	neg	CD8_T_cell	CD8_EffectorMem_Klrc2	CD8 EM
Sample.10_VX516_N.CGATGGCGTCACAATC-1	3361	1430	1.99345	10_VX516_N	S10_N	Normal	Female	neg	CD8_T_cell	CD8_Effector_Cx3cr1	CD8 Eff
Sample.10_VX516_N.CTGTACCCACACCGAC-1	3255	1462	1.19816	10_VX516_N	S10_N	Normal	Female	neg	CD8_T_cell	CD8_Tox	CD8 Tox-Hi
Sample.10_VX516_N.GATGCTACACTGGATT-1	3278	1500	2.34899	10_VX516_N	S10_N	Normal	Female	neg	CD8_T_cell	CD8_Trm_Itgae	CD8 Trm
Sample.10_VX516_N.TCTTTGAAGTGGTTGG-1	3285	1485	3.43988	10_VX516_N	S10_N	Normal	Female	neg	CD8_T_cell	CD8_Effector_Cx3cr1	CD8 Eff
Sample.10_VX516_N.CATCGGGGTTGACGGA-1	3263	1497	2.7582	10_VX516_N	S10_N	Normal	Female	neg	CD8_T_cell	CD8_Effector_Cx3cr1	CD8 Eff
Sample.10_VX516_N.TGGCGTGGTCCACATA-1	3235	1352	3.77125	10_VX516_N	S10_N	Normal	Female	neg	CD8_T_cell	CD8_Effector_Cx3cr1	CD8 Eff
Sample.10_VX516_N.TTTACTGAGAGAAGGT-1	3219	1314	3.16869	10_VX516_N	S10_N	Normal	Female	neg	CD8_T_cell	CD8_Effector_Cx3cr1	CD8 Eff
Sample.10_VX516_N.GTGCACGAGCCTCCAG-1	3208	1349	1.05985	10_VX516_N	S10_N	Normal	Female	neg	CD8_T_cell	CD8_Effector_Cx3cr1	CD8 Eff
Sample.10_VX516_N.TTCTTGATCGCCTAGG-1	3211	1463	2.61601	10_VX516_N	S10_N	Normal	Female	neg	CD8_T_cell	CD8_Effector_Cx3cr1	CD8 Eff
Sample.10_VX516_N.AGTGACTCAAGAAATC-1	3040	1362	1.25	10_VX516_N	S10_N	Normal	Female	neg	CD8_T_cell	CD8_ISG_High_Isg15	CD8 ISG-Hi
Sample.10_VX516_N.CATGCCTTCATTGCCC-1	3091	1504	0.582336	10_VX516_N	S10_N	Normal	Female	neg	CD8_T_cell	CD8_Trm_Itgae	CD8 Trm
Sample.10_VX516_N.GTTTACTGTTAAGCAA-1	3059	1412	0.948022	10_VX516_N	S10_N	Normal	Female	neg	CD8_T_cell	CD8_Effector_Cx3cr1	CD8 Eff
Sample.10_VX516_N.TTTATGCGTCCCTGTT-1	2979	1311	11.4804	10_VX516_N	S10_N	Normal	Female	neg	CD8_T_cell	CD8_Effector_Cx3cr1	CD8 Eff
Sample.10_VX516_N.CGATCGGGTATCGAGG-1	2932	1242	2.89905	10_VX516_N	S10_N	Normal	Female	neg	CD8_T_cell	CD8_Effector_Cx3cr1	CD8 Eff
Sample.10_VX516_N.AGGGTTTTCTCGAGTA-1	2955	1381	2.36887	10_VX516_N	S10_N	Normal	Female	neg	CD8_T_cell	CD8_ISG_High_Isg15	CD8 ISG-Hi
Sample.10_VX516_N.TGTGCGGAGGCGTTAG-1	2829	1319	15.5532	10_VX516_N	S10_N	Normal	Female	neg	CD8_T_cell	CD8_Cycling_Mki67	CD8 Cyc
Sample.10_VX516_N.CTCATCGCACCCATAA-1	2841	1259	2.9919	10_VX516_N	S10_N	Normal	Female	neg	CD8_T_cell	CD8_Effector_Cx3cr1	CD8 Eff
Sample.10_VX516_N.AGGCTGCGTTCAACGT-1	2872	1248	1.07939	10_VX516_N	S10_N	Normal	Female	neg	CD8_T_cell	CD8_Tox	CD8 Tox-Hi
Sample.10_VX516_N.TCAATCTAGGTAAAGG-1	2746	1134	1.23816	10_VX516_N	S10_N	Normal	Female	neg	CD8_T_cell	CD8_Trm_Itgae	CD8 Trm
Sample.10_VX516_N.CTTGAGAGTACGACAG-1	2717	1170	1.98749	10_VX516_N	S10_N	Normal	Female	neg	CD8_T_cell	CD8_Tox	CD8 Tox-Hi
Sample.10_VX516_N.AGGTCTATCTTAAGGC-1	2675	1074	4.14953	10_VX516_N	S10_N	Normal	Female	neg	CD8_T_cell	CD8_Tox	CD8 Tox-Hi
Sample.10_VX516_N.GTGCTTCAGACCTCAT-1	2610	1227	1.0728	10_VX516_N	S10_N	Normal	Female	neg	CD8_T_cell	CD8_Effector_Cx3cr1	CD8 Eff
Sample.10_VX516_N.GGGTGTCTCACGATAC-1	2586	1117	2.74555	10_VX516_N	S10_N	Normal	Female	neg	CD8_T_cell	CD8_Tox	CD8 Tox-Hi
Sample.10_VX516_N.AAGTTCGAGTAGTCTC-1	2573	1178	1.20482	10_VX516_N	S10_N	Normal	Female	neg	CD8_T_cell	CD8_Tox	CD8 Tox-Hi
Sample.10_VX516_N.GAGAGGTTCTATTTCG-1	2481	1287	5.40105	10_VX516_N	S10_N	Normal	Female	neg	CD8_T_cell	CD8_Effector_Cx3cr1	CD8 Eff
Sample.10_VX516_N.CAGCCAGAGCGAGGAG-1	2574	994	2.8749	10_VX516_N	S10_N	Normal	Female	neg	CD8_T_cell	CD8_Effector_Cx3cr1	CD8 Eff
Sample.10_VX516_N.CGTGATAAGGGTAATT-1	2565	1197	2.41715	10_VX516_N	S10_N	Normal	Female	neg	CD8_T_cell	CD8_Tox	CD8 Tox-Hi
Sample.10_VX516_N.TCGTGCTCAAGGTACG-1	2597	1268	2.84944	10_VX516_N	S10_N	Normal	Female	neg	CD8_T_cell	CD8_Effector_Cx3cr1	CD8 Eff
Sample.10_VX516_N.TTTGGTTCAGGTTTAC-1	2570	1168	2.56809	10_VX516_N	S10_N	Normal	Female	neg	CD8_T_cell	CD8_Tox	CD8 Tox-Hi
Sample.10_VX516_N.CGAGAAGTCCCGTTGT-1	2554	1146	1.64448	10_VX516_N	S10_N	Normal	Female	neg	CD8_T_cell	CD8_ISG_High_Isg15	CD8 ISG-Hi
Sample.10_VX516_N.TTAATCCGTATCTTCT-1	2577	1271	1.00893	10_VX516_N	S10_N	Normal	Female	neg	CD8_T_cell	CD8_Tox	CD8 Tox-Hi
Sample.10_VX516_N.CCACAAACAGCAGTGA-1	2545	970	3.69352	10_VX516_N	S10_N	Normal	Female	neg	CD8_T_cell	CD8_Tox	CD8 Tox-Hi
Sample.10_VX516_N.TTTCATGTCGAGCCTG-1	2539	1253	1.61481	10_VX516_N	S10_N	Normal	Female	neg	CD8_T_cell	CD8_Effector_Cx3cr1	CD8 Eff
Sample.10_VX516_N.AGATGCTTCTCGAACA-1	2456	1118	3.6645	10_VX516_N	S10_N	Normal	Female	neg	CD8_T_cell	CD8_Tox	CD8 Tox-Hi
Sample.10_VX516_N.CGGAATTGTGAAGCGT-1	2490	1108	2.89157	10_VX516_N	S10_N	Normal	Female	neg	CD8_T_cell	CD8_Tox	CD8 Tox-Hi
Sample.10_VX516_N.CAACAGTCACAAGCTT-1	2434	990	10.0657	10_VX516_N	S10_N	Normal	Female	neg	CD8_T_cell	CD8_Tox	CD8 Tox-Hi
Sample.10_VX516_N.AAAGGATTCCGATAGT-1	2419	1200	1.3642	10_VX516_N	S10_N	Normal	Female	neg	CD8_T_cell	CD8_ISG_High_Isg15	CD8 ISG-Hi
Sample.10_VX516_N.AACTTCTTCAGAGTGG-1	2342	1365	3.11699	10_VX516_N	S10_N	Normal	Female	neg	CD8_T_cell	CD8_Cycling_Mki67	CD8 Cyc
Sample.10_VX516_N.TAAGCGTAGCGATGGT-1	2430	1140	2.01646	10_VX516_N	S10_N	Normal	Female	neg	CD8_T_cell	CD8_Tox	CD8 Tox-Hi
Sample.10_VX516_N.CTGTACCCAGTCGCTG-1	2374	1060	6.14996	10_VX516_N	S10_N	Normal	Female	neg	CD8_T_cell	CD8_Tox	CD8 Tox-Hi
Sample.10_VX516_N.TCGACCTCAAGTGCAG-1	2376	1227	2.18855	10_VX516_N	S10_N	Normal	Female	neg	CD8_T_cell	CD8_Tox	CD8 Tox-Hi
Sample.10_VX516_N.TAACGACAGCATCTTG-1	2344	1157	2.17577	10_VX516_N	S10_N	Normal	Female	neg	CD8_T_cell	CD8_Tox	CD8 Tox-Hi
Sample.10_VX516_N.CAACGATAGGATAATC-1	2336	1142	1.19863	10_VX516_N	S10_N	Normal	Female	neg	CD8_T_cell	CD8_Tox	CD8 Tox-Hi
Sample.10_VX516_N.GGAATGGTCAACTGGT-1	2315	997	4.23326	10_VX516_N	S10_N	Normal	Female	neg	CD8_T_cell	CD8_Tox	CD8 Tox-Hi
Sample.10_VX516_N.ATTTACCGTTAAAGTG-1	2332	1051	1.80103	10_VX516_N	S10_N	Normal	Female	neg	CD8_T_cell	CD8_Effector_Cx3cr1	CD8 Eff
Sample.10_VX516_N.CTGCGAGGTCTTGAGT-1	2367	1100	1.73215	10_VX516_N	S10_N	Normal	Female	neg	CD8_T_cell	CD8_Tox	CD8 Tox-Hi
Sample.10_VX516_N.ATGTCCCTCAAAGGAT-1	2298	1158	1.87119	10_VX516_N	S10_N	Normal	Female	neg	CD8_T_cell	CD8_Tox	CD8 Tox-Hi
Sample.10_VX516_N.ATGTCCCAGGTTAGTA-1	2312	1202	1.16782	10_VX516_N	S10_N	Normal	Female	neg	CD8_T_cell	CD8_Tox	CD8 Tox-Hi
Sample.10_VX516_N.GTGGTTAGTGTGTTTG-1	2303	1033	3.43031	10_VX516_N	S10_N	Normal	Female	neg	CD8_T_cell	CD8_Effector_Cx3cr1	CD8 Eff
Sample.10_VX516_N.CTGAATGAGTAAAGCT-1	2257	1139	1.24058	10_VX516_N	S10_N	Normal	Female	neg	CD8_T_cell	CD8_Tox	CD8 Tox-Hi
Sample.10_VX516_N.ACCGTTCGTAGACAAT-1	2236	1057	1.25224	10_VX516_N	S10_N	Normal	Female	neg	CD8_T_cell	CD8_Tox	CD8 Tox-Hi
Sample.10_VX516_N.ACCACAATCTGAGGTT-1	2195	1026	2.36902	10_VX516_N	S10_N	Normal	Female	neg	CD8_T_cell	CD8_Tox	CD8 Tox-Hi
Sample.10_VX516_N.ACAACCACATAGTCGT-1	2195	1033	0.865604	10_VX516_N	S10_N	Normal	Female	neg	CD8_T_cell	CD8_Tox	CD8 Tox-Hi
Sample.10_VX516_N.GTGGAGAGTATACCCA-1	2108	1013	2.2296	10_VX516_N	S10_N	Normal	Female	neg	CD8_T_cell	CD8_Tox	CD8 Tox-Hi
Sample.10_VX516_N.AGAAGCGTCGTCAGAT-1	2142	1050	1.30719	10_VX516_N	S10_N	Normal	Female	neg	CD8_T_cell	CD8_ISG_High_Isg15	CD8 ISG-Hi
Sample.10_VX516_N.TTCCTAACACGGGTAA-1	1972	1037	2.89047	10_VX516_N	S10_N	Normal	Female	neg	CD8_T_cell	CD8_Effector_Cx3cr1	CD8 Eff
Sample.10_VX516_N.TTAGGCAGTAGTCTGT-1	2074	968	3.42334	10_VX516_N	S10_N	Normal	Female	neg	CD8_T_cell	CD8_Tox	CD8 Tox-Hi
Sample.10_VX516_N.TGATTCTCACAAGGTG-1	2081	945	1.68188	10_VX516_N	S10_N	Normal	Female	neg	CD8_T_cell	CD8_Tox	CD8 Tox-Hi
Sample.10_VX516_N.AACCACATCCGGACGT-1	1888	914	2.06568	10_VX516_N	S10_N	Normal	Female	neg	CD8_T_cell	CD8_Tox	CD8 Tox-Hi
Sample.10_VX516_N.TCCGAAAGTGTACAGG-1	1850	933	3.78378	10_VX516_N	S10_N	Normal	Female	neg	CD8_T_cell	CD8_Effector_Cx3cr1	CD8 Eff
Sample.10_VX516_N.TCGTGCTCAGAAACCG-1	1698	815	0.530035	10_VX516_N	S10_N	Normal	Female	neg	CD8_T_cell	CD8_ISG_High_Isg15	CD8 ISG-Hi
Sample.10_VX516_N.TGGATCAGTGGCAACA-1	1694	877	0.885478	10_VX516_N	S10_N	Normal	Female	neg	CD8_T_cell	CD8_Tox	CD8 Tox-Hi
Sample.10_VX516_N.CGTAGTACAGAGACTG-1	1661	801	2.5286	10_VX516_N	S10_N	Normal	Female	neg	CD8_T_cell	CD8_Tox	CD8 Tox-Hi
Sample.10_VX516_N.CAGCAGCCAGAGTCAG-1	1484	833	2.42588	10_VX516_N	S10_N	Normal	Female	neg	CD8_T_cell	CD8_ISG_High_Isg15	CD8 ISG-Hi
Sample.10_VX516_N.CGTGTCTAGGACCCAA-1	1179	710	2.79898	10_VX516_N	S10_N	Normal	Female	neg	CD8_T_cell	CD8_Tox	CD8 Tox-Hi
Sample.11_VX5256_T.GGATCTAGTTGTCCCT-1	42088	5502	2.30945	11_VX5256_T	S11_T	Tumor	Female	neg	CD8_T_cell	CD8_Cycling_Mki67	CD8 Cyc
Sample.11_VX5256_T.TGGAGGATCTCACGAA-1	28027	4668	1.62343	11_VX5256_T	S11_T	Tumor	Female	neg	CD8_T_cell	CD8_Cycling_Mki67	CD8 Cyc
Sample.11_VX5256_T.CTGTGGGTCGAGATGG-1	24072	4355	2.15603	11_VX5256_T	S11_T	Tumor	Female	neg	CD8_T_cell	CD8_Cycling_Mki67	CD8 Cyc
Sample.11_VX5256_T.ATCATTCCAATCGTCA-1	24023	4611	1.84823	11_VX5256_T	S11_T	Tumor	Female	neg	CD8_T_cell	CD8_Cycling_Mki67	CD8 Cyc
Sample.11_VX5256_T.TCACTCGAGACCATAA-1	23899	4802	2.61517	11_VX5256_T	S11_T	Tumor	Female	neg	CD8_T_cell	CD8_Cycling_Mki67	CD8 Cyc
Sample.11_VX5256_T.GGAGAACCAGTTCACA-1	23000	3921	1.62609	11_VX5256_T	S11_T	Tumor	Female	neg	CD8_T_cell	CD8_Cycling_Mki67	CD8 Cyc
Sample.11_VX5256_T.TCAATTCTCGAGATGG-1	22064	4686	4.2694	11_VX5256_T	S11_T	Tumor	Female	neg	CD8_T_cell	CD8_Cycling_Mki67	CD8 Cyc
Sample.11_VX5256_T.AGCCAATGTCTCAGAT-1	21720	4590	3.5221	11_VX5256_T	S11_T	Tumor	Female	neg	CD8_T_cell	CD8_Trm_Itgae	CD8 Trm
Sample.11_VX5256_T.CATCCGTAGGGTACAC-1	21667	4225	2.64457	11_VX5256_T	S11_T	Tumor	Female	neg	CD8_T_cell	CD8_Cycling_Mki67	CD8 Cyc
Sample.11_VX5256_T.AACAACCTCCTGTAAG-1	21433	4471	2.39351	11_VX5256_T	S11_T	Tumor	Female	neg	CD8_T_cell	CD8_Cycling_Mki67	CD8 Cyc
Sample.11_VX5256_T.TCATGGATCGCCTTTG-1	20764	3909	2.1624	11_VX5256_T	S11_T	Tumor	Female	neg	CD8_T_cell	CD8_EffectorMem_Klrc2	CD8 EM
Sample.11_VX5256_T.TTCAGGATCACTACTT-1	20656	4340	2.80306	11_VX5256_T	S11_T	Tumor	Female	neg	CD8_T_cell	CD8_Cycling_Mki67	CD8 Cyc
Sample.11_VX5256_T.AGTCAACTCTCTGCTG-1	20194	3990	1.71833	11_VX5256_T	S11_T	Tumor	Female	neg	CD8_T_cell	CD8_Cycling_Mki67	CD8 Cyc
Sample.11_VX5256_T.CCTAACCGTGTGGACA-1	20041	4546	2.64458	11_VX5256_T	S11_T	Tumor	Female	neg	CD8_T_cell	CD8_Cycling_Mki67	CD8 Cyc
Sample.11_VX5256_T.CAAGACTTCACCGGGT-1	19963	3781	1.93859	11_VX5256_T	S11_T	Tumor	Female	neg	CD8_T_cell	CD8_Cycling_Mki67	CD8 Cyc
Sample.11_VX5256_T.TACCCGTCACAAGTTC-1	19489	3952	2.38596	11_VX5256_T	S11_T	Tumor	Female	neg	CD8_T_cell	CD8_Cycling_Mki67	CD8 Cyc
Sample.11_VX5256_T.TTCCTTCCACTGATTG-1	19069	4706	2.86853	11_VX5256_T	S11_T	Tumor	Female	neg	CD8_T_cell	CD8_Cycling_Mki67	CD8 Cyc
Sample.11_VX5256_T.AGAACCTGTACCGGAA-1	19025	4282	3.97898	11_VX5256_T	S11_T	Tumor	Female	neg	CD8_T_cell	CD8_Trm_Itgae	CD8 Trm
Sample.11_VX5256_T.TTCGCTGTCGGTCATA-1	18821	3983	3.32076	11_VX5256_T	S11_T	Tumor	Female	neg	CD8_T_cell	CD8_Cycling_Mki67	CD8 Cyc
Sample.11_VX5256_T.AGTCAACCATGCGGTC-1	18569	3573	0.996284	11_VX5256_T	S11_T	Tumor	Female	neg	CD8_T_cell	CD8_Cycling_Mki67	CD8 Cyc
Sample.11_VX5256_T.AAGCGTTGTCCGCAGT-1	18518	3999	2.74868	11_VX5256_T	S11_T	Tumor	Female	neg	CD8_T_cell	CD8_Cycling_Mki67	CD8 Cyc
Sample.11_VX5256_T.ATGTCCCTCTGCGGCA-1	18476	3720	1.89435	11_VX5256_T	S11_T	Tumor	Female	neg	CD8_T_cell	CD8_Cycling_Mki67	CD8 Cyc
Sample.11_VX5256_T.CTACAGAAGTCGAATA-1	18206	4079	2.65846	11_VX5256_T	S11_T	Tumor	Female	neg	CD8_T_cell	CD8_Cycling_Mki67	CD8 Cyc
Sample.11_VX5256_T.GTTGCTCGTTCCGCTT-1	17478	3709	2.51745	11_VX5256_T	S11_T	Tumor	Female	neg	CD8_T_cell	CD8_Cycling_Mki67	CD8 Cyc
Sample.11_VX5256_T.TTGCTGCTCTGGGCAC-1	17407	4020	2.59091	11_VX5256_T	S11_T	Tumor	Female	neg	CD8_T_cell	CD8_Cycling_Mki67	CD8 Cyc
Sample.11_VX5256_T.GTCACTCAGGTTACAA-1	17331	3553	3.0581	11_VX5256_T	S11_T	Tumor	Female	neg	CD8_T_cell	CD8_Cycling_Mki67	CD8 Cyc
Sample.11_VX5256_T.ATTGTTCAGGTGCAGT-1	17080	4102	1.44028	11_VX5256_T	S11_T	Tumor	Female	neg	CD8_T_cell	CD8_Cycling_Mki67	CD8 Cyc
Sample.11_VX5256_T.AAAGGGCCATCCGCGA-1	16865	3582	2.91728	11_VX5256_T	S11_T	Tumor	Female	neg	CD8_T_cell	CD8_NKlike_Cd160	CD8 NK-like
Sample.11_VX5256_T.TACTTACAGGCTAACG-1	16746	3757	3.30228	11_VX5256_T	S11_T	Tumor	Female	neg	CD8_T_cell	CD8_Memory_Il7r	CD8 Mem
Sample.11_VX5256_T.CATGCCTAGTACCATC-1	16722	4140	1.82394	11_VX5256_T	S11_T	Tumor	Female	neg	CD8_T_cell	CD8_Cycling_Mki67	CD8 Cyc
Sample.11_VX5256_T.AGCCAATCAAAGGCAC-1	16632	3555	2.75373	11_VX5256_T	S11_T	Tumor	Female	neg	CD8_T_cell	CD8_Cycling_Mki67	CD8 Cyc
Sample.11_VX5256_T.ATTTCTGAGTAACCGG-1	16693	3626	2.56395	11_VX5256_T	S11_T	Tumor	Female	neg	CD8_T_cell	CD8_Cycling_Mki67	CD8 Cyc
Sample.11_VX5256_T.CCACGTTAGTGCGCTC-1	16613	3362	4.57473	11_VX5256_T	S11_T	Tumor	Female	neg	CD8_T_cell	CD8_EffectorMem_Klrc2	CD8 EM
Sample.11_VX5256_T.CAACCAACATGAAAGT-1	16590	3821	3.55636	11_VX5256_T	S11_T	Tumor	Female	neg	CD8_T_cell	CD8_EffectorMem_Klrc2	CD8 EM
Sample.11_VX5256_T.GTGTCCTTCAATCTCT-1	16502	3776	3.22991	11_VX5256_T	S11_T	Tumor	Female	neg	CD8_T_cell	CD8_Cycling_Mki67	CD8 Cyc
Sample.11_VX5256_T.TATGTTCTCTTGTTAC-1	16535	4033	2.22558	11_VX5256_T	S11_T	Tumor	Female	neg	CD8_T_cell	CD8_Cycling_Mki67	CD8 Cyc
Sample.11_VX5256_T.CATTGCCCAGTCGGTC-1	16381	4192	3.32092	11_VX5256_T	S11_T	Tumor	Female	neg	CD8_T_cell	CD8_Cycling_Mki67	CD8 Cyc
Sample.11_VX5256_T.TGACTCCAGACGGTTG-1	16376	3913	2.84563	11_VX5256_T	S11_T	Tumor	Female	neg	CD8_T_cell	CD8_Effector_Cx3cr1	CD8 Eff
Sample.11_VX5256_T.CGTAGTATCCACGTAA-1	16298	4076	1.7855	11_VX5256_T	S11_T	Tumor	Female	neg	CD8_T_cell	CD8_Cycling_Mki67	CD8 Cyc
Sample.11_VX5256_T.ATTACCTAGCACCTGC-1	16309	3716	1.45932	11_VX5256_T	S11_T	Tumor	Female	neg	CD8_T_cell	CD8_Cycling_Mki67	CD8 Cyc
Sample.11_VX5256_T.GTGCGTGTCTAAACGC-1	16277	3902	2.52504	11_VX5256_T	S11_T	Tumor	Female	neg	CD8_T_cell	CD8_NKlike_Cd160	CD8 NK-like
Sample.11_VX5256_T.AGAAATGGTAGTAAGT-1	16219	3399	2.62038	11_VX5256_T	S11_T	Tumor	Female	neg	CD8_T_cell	CD8_EffectorMem_Klrc2	CD8 EM
Sample.11_VX5256_T.AACGTCACAGGACAGT-1	16129	3733	2.0956	11_VX5256_T	S11_T	Tumor	Female	neg	CD8_T_cell	CD8_NKlike_Cd160	CD8 NK-like
Sample.11_VX5256_T.CAGCCAGAGAAACACT-1	16089	4131	2.75343	11_VX5256_T	S11_T	Tumor	Female	neg	CD8_T_cell	CD8_NKlike_Cd160	CD8 NK-like
Sample.11_VX5256_T.GTGAGTTGTACTAAGA-1	15945	3795	2.27658	11_VX5256_T	S11_T	Tumor	Female	neg	CD8_T_cell	CD8_Cycling_Mki67	CD8 Cyc
Sample.11_VX5256_T.ATCCCTGCAGCGCTTG-1	15877	4105	2.31152	11_VX5256_T	S11_T	Tumor	Female	neg	CD8_T_cell	CD8_Cycling_Mki67	CD8 Cyc
Sample.11_VX5256_T.GTAGCTAAGGTTGGAC-1	15728	3515	2.2444	11_VX5256_T	S11_T	Tumor	Female	neg	CD8_T_cell	CD8_ISG_High_Isg15	CD8 ISG-Hi
Sample.11_VX5256_T.TTCTTGATCGGCTATA-1	15576	3452	1.90678	11_VX5256_T	S11_T	Tumor	Female	neg	CD8_T_cell	CD8_Cycling_Mki67	CD8 Cyc
Sample.11_VX5256_T.TCACGGGCAGAAATTG-1	15543	3084	1.17095	11_VX5256_T	S11_T	Tumor	Female	neg	CD8_T_cell	CD8_Cycling_Mki67	CD8 Cyc
Sample.11_VX5256_T.CGACAGCCAATTTCGG-1	15300	3468	2.0719	11_VX5256_T	S11_T	Tumor	Female	neg	CD8_T_cell	CD8_Cycling_Mki67	CD8 Cyc
Sample.11_VX5256_T.AGGGCTCAGGTATCTC-1	15335	3385	3.13662	11_VX5256_T	S11_T	Tumor	Female	neg	CD8_T_cell	CD8_EffectorMem_Klrc2	CD8 EM
Sample.11_VX5256_T.TTGACCCAGTGACACG-1	15265	3514	1.3888	11_VX5256_T	S11_T	Tumor	Female	neg	CD8_T_cell	CD8_Cycling_Mki67	CD8 Cyc
Sample.11_VX5256_T.CAACCTCCATCAGCAT-1	15239	3915	2.29018	11_VX5256_T	S11_T	Tumor	Female	neg	CD8_T_cell	CD8_Trm_Itgae	CD8 Trm
Sample.11_VX5256_T.TCGGGTGCAGAGTCTT-1	15250	3559	2.03279	11_VX5256_T	S11_T	Tumor	Female	neg	CD8_T_cell	CD8_ISG_High_Isg15	CD8 ISG-Hi
Sample.11_VX5256_T.GTGGAGACACGTACAT-1	15162	3425	1.83353	11_VX5256_T	S11_T	Tumor	Female	neg	CD8_T_cell	CD8_Cycling_Mki67	CD8 Cyc
Sample.11_VX5256_T.GACAGCCCACAGTGTT-1	15022	3819	1.30475	11_VX5256_T	S11_T	Tumor	Female	neg	CD8_T_cell	CD8_Cycling_Mki67	CD8 Cyc
Sample.11_VX5256_T.TGGCGTGTCCATCTGC-1	15086	3327	2.13443	11_VX5256_T	S11_T	Tumor	Female	neg	CD8_T_cell	CD8_Cycling_Mki67	CD8 Cyc
Sample.11_VX5256_T.TCATTCATCGACCACG-1	14996	3961	1.99387	11_VX5256_T	S11_T	Tumor	Female	neg	CD8_T_cell	CD8_NKlike_Cd160	CD8 NK-like
Sample.11_VX5256_T.CATTCCGGTCTAGGTT-1	14955	3235	4.15914	11_VX5256_T	S11_T	Tumor	Female	neg	CD8_T_cell	CD8_EffectorMem_Klrc2	CD8 EM
Sample.11_VX5256_T.TGGATCAAGGCACTCC-1	14968	3303	1.70363	11_VX5256_T	S11_T	Tumor	Female	neg	CD8_T_cell	CD8_Cycling_Mki67	CD8 Cyc
Sample.11_VX5256_T.TCACGCTCATCCGTTC-1	14680	3985	6.52589	11_VX5256_T	S11_T	Tumor	Female	neg	CD8_T_cell	CD8_Trm_Itgae	CD8 Trm
Sample.11_VX5256_T.CGTTGGGAGTGAACAT-1	14717	3702	3.41102	11_VX5256_T	S11_T	Tumor	Female	neg	CD8_T_cell	CD8_NKlike_Cd160	CD8 NK-like
Sample.11_VX5256_T.GACTGATCAATGGCCC-1	14643	3431	2.62924	11_VX5256_T	S11_T	Tumor	Female	neg	CD8_T_cell	CD8_Cycling_Mki67	CD8 Cyc
Sample.11_VX5256_T.ATTACCTTCGCGTAGC-1	14570	3725	3.23267	11_VX5256_T	S11_T	Tumor	Female	neg	CD8_T_cell	CD8_Cycling_Mki67	CD8 Cyc
Sample.11_VX5256_T.ATCGATGGTTATGGTC-1	14592	3167	1.87089	11_VX5256_T	S11_T	Tumor	Female	neg	CD8_T_cell	CD8_Cycling_Mki67	CD8 Cyc
Sample.11_VX5256_T.CCTCCTCTCGCAACAT-1	14525	3707	1.90706	11_VX5256_T	S11_T	Tumor	Female	neg	CD8_T_cell	CD8_NKlike_Cd160	CD8 NK-like
Sample.11_VX5256_T.GTAACCACACTGCGAC-1	14415	3737	2.05342	11_VX5256_T	S11_T	Tumor	Female	neg	CD8_T_cell	CD8_Cycling_Mki67	CD8 Cyc
Sample.11_VX5256_T.TTTCCTCTCTTCCACG-1	14363	3427	2.9381	11_VX5256_T	S11_T	Tumor	Female	neg	CD8_T_cell	CD8_Memory_Il7r	CD8 Mem
Sample.11_VX5256_T.GTGATGTTCTGGCCTT-1	14343	3686	2.65635	11_VX5256_T	S11_T	Tumor	Female	neg	CD8_T_cell	CD8_Cycling_Mki67	CD8 Cyc
Sample.11_VX5256_T.TGTTGGACAGTAACCT-1	14249	3517	2.00716	11_VX5256_T	S11_T	Tumor	Female	neg	CD8_T_cell	CD8_NKlike_Cd160	CD8 NK-like
Sample.11_VX5256_T.CTCAAGAGTCTGATAC-1	14185	3496	2.58019	11_VX5256_T	S11_T	Tumor	Female	neg	CD8_T_cell	CD8_Cycling_Mki67	CD8 Cyc
Sample.11_VX5256_T.TCCTGCATCTACACTT-1	14194	3156	2.97309	11_VX5256_T	S11_T	Tumor	Female	neg	CD8_T_cell	CD8_EffectorMem_Klrc2	CD8 EM
Sample.11_VX5256_T.ACACAGTGTACAACGG-1	14167	3552	2.63288	11_VX5256_T	S11_T	Tumor	Female	neg	CD8_T_cell	CD8_Cycling_Mki67	CD8 Cyc
Sample.11_VX5256_T.TATACCTGTTTGAAAG-1	14108	3616	3.09753	11_VX5256_T	S11_T	Tumor	Female	neg	CD8_T_cell	CD8_NKlike_Cd160	CD8 NK-like
Sample.11_VX5256_T.AGTAGTCTCCACAAGT-1	14052	3644	2.07088	11_VX5256_T	S11_T	Tumor	Female	neg	CD8_T_cell	CD8_Cycling_Mki67	CD8 Cyc
Sample.11_VX5256_T.CAGCAATTCCGAGGCT-1	14035	3334	3.09939	11_VX5256_T	S11_T	Tumor	Female	neg	CD8_T_cell	CD8_EffectorMem_Klrc2	CD8 EM
Sample.11_VX5256_T.CCTTTGGTCGCTGACG-1	13994	3525	2.56539	11_VX5256_T	S11_T	Tumor	Female	neg	CD8_T_cell	CD8_NKlike_Cd160	CD8 NK-like
Sample.11_VX5256_T.GCCCAGAAGCATTGTC-1	13981	3620	2.22445	11_VX5256_T	S11_T	Tumor	Female	neg	CD8_T_cell	CD8_Cycling_Mki67	CD8 Cyc
Sample.11_VX5256_T.CTCATTAAGGGTTAAT-1	13990	3675	2.00143	11_VX5256_T	S11_T	Tumor	Female	neg	CD8_T_cell	CD8_NKlike_Cd160	CD8 NK-like
Sample.11_VX5256_T.GTGTAACTCATGCAGT-1	13979	3608	2.83997	11_VX5256_T	S11_T	Tumor	Female	neg	CD8_T_cell	CD8_NKlike_Cd160	CD8 NK-like
Sample.11_VX5256_T.TCTCAGCCAGCTACTA-1	13964	3836	2.13406	11_VX5256_T	S11_T	Tumor	Female	neg	CD8_T_cell	CD8_Tox	CD8 Tox-Hi
Sample.11_VX5256_T.CGAATTGAGGCCTGCT-1	13954	3611	3.49004	11_VX5256_T	S11_T	Tumor	Female	neg	CD8_T_cell	CD8_Cycling_Mki67	CD8 Cyc
Sample.11_VX5256_T.GCCGATGAGAATTTGG-1	13946	3564	2.80367	11_VX5256_T	S11_T	Tumor	Female	neg	CD8_T_cell	CD8_Trm_Itgae	CD8 Trm
Sample.11_VX5256_T.TGGTGATGTGTTACAC-1	13891	3243	3.36189	11_VX5256_T	S11_T	Tumor	Female	neg	CD8_T_cell	CD8_EffectorMem_Klrc2	CD8 EM
Sample.11_VX5256_T.TCACATTGTTCCGTTC-1	13833	3773	2.10367	11_VX5256_T	S11_T	Tumor	Female	neg	CD8_T_cell	CD8_Tox	CD8 Tox-Hi
Sample.11_VX5256_T.AAGTGAAAGAGAGGGC-1	13815	3391	3.51068	11_VX5256_T	S11_T	Tumor	Female	neg	CD8_T_cell	CD8_Cycling_Mki67	CD8 Cyc
Sample.11_VX5256_T.TCAGTTTCAGAAGTTA-1	13716	3780	2.28201	11_VX5256_T	S11_T	Tumor	Female	neg	CD8_T_cell	CD8_Cycling_Mki67	CD8 Cyc
Sample.11_VX5256_T.AGGGTTTCACGACCTG-1	13623	3038	1.86449	11_VX5256_T	S11_T	Tumor	Female	neg	CD8_T_cell	CD8_Trm_Itgae	CD8 Trm
Sample.11_VX5256_T.CTCACTGTCCCGAGAC-1	13643	3766	2.49945	11_VX5256_T	S11_T	Tumor	Female	neg	CD8_T_cell	CD8_Cycling_Mki67	CD8 Cyc
Sample.11_VX5256_T.CTTTCGGGTTGCGGAA-1	13571	3811	2.19586	11_VX5256_T	S11_T	Tumor	Female	neg	CD8_T_cell	CD8_Cycling_Mki67	CD8 Cyc
Sample.11_VX5256_T.AAGTCGTCACTGATTG-1	13476	3524	3.68804	11_VX5256_T	S11_T	Tumor	Female	neg	CD8_T_cell	CD8_Effector_Cx3cr1	CD8 Eff
Sample.11_VX5256_T.AAGAACACACCGCTGA-1	13476	3509	2.76046	11_VX5256_T	S11_T	Tumor	Female	neg	CD8_T_cell	CD8_NKlike_Cd160	CD8 NK-like
Sample.11_VX5256_T.TGATTCTAGCACTTTG-1	13448	3263	2.13415	11_VX5256_T	S11_T	Tumor	Female	neg	CD8_T_cell	CD8_Effector_Cx3cr1	CD8 Eff
Sample.11_VX5256_T.TACTTGTCATGTTCGA-1	13334	3617	2.31738	11_VX5256_T	S11_T	Tumor	Female	neg	CD8_T_cell	CD8_Cycling_Mki67	CD8 Cyc
Sample.11_VX5256_T.GCACGTGAGCTCCATA-1	13384	3297	3.56396	11_VX5256_T	S11_T	Tumor	Female	neg	CD8_T_cell	CD8_Cycling_Mki67	CD8 Cyc
Sample.11_VX5256_T.TGTCAGATCCCAACTC-1	13342	3394	2.44341	11_VX5256_T	S11_T	Tumor	Female	neg	CD8_T_cell	CD8_Effector_Cx3cr1	CD8 Eff
Sample.11_VX5256_T.TGTGTGACACCGTACG-1	13329	3742	2.59584	11_VX5256_T	S11_T	Tumor	Female	neg	CD8_T_cell	CD8_Cycling_Mki67	CD8 Cyc
Sample.11_VX5256_T.TCAGCAAAGCCGCTTG-1	13347	3521	2.74219	11_VX5256_T	S11_T	Tumor	Female	neg	CD8_T_cell	CD8_NKlike_Cd160	CD8 NK-like
Sample.11_VX5256_T.TTGGATGGTATTTCGG-1	13240	3403	2.84743	11_VX5256_T	S11_T	Tumor	Female	neg	CD8_T_cell	CD8_Trm_Itgae	CD8 Trm
Sample.11_VX5256_T.TTTCAGTAGCATCGAG-1	13197	2559	3.37198	11_VX5256_T	S11_T	Tumor	Female	neg	CD8_T_cell	CD8_Naive_Sell	CD8 Naive
Sample.11_VX5256_T.CTGCAGGCACGGTCTG-1	13159	2947	1.76305	11_VX5256_T	S11_T	Tumor	Female	neg	CD8_T_cell	CD8_Cycling_Mki67	CD8 Cyc
Sample.11_VX5256_T.TGAGTCAGTATTCTCT-1	13081	2901	2.98142	11_VX5256_T	S11_T	Tumor	Female	neg	CD8_T_cell	CD8_Naive_Sell	CD8 Naive
Sample.11_VX5256_T.AACCACACAAAGGCAC-1	13005	3354	1.46867	11_VX5256_T	S11_T	Tumor	Female	neg	CD8_T_cell	CD8_Trm_Itgae	CD8 Trm
Sample.11_VX5256_T.AGATGAAGTTTCGCTC-1	13014	3310	2.15153	11_VX5256_T	S11_T	Tumor	Female	neg	CD8_T_cell	CD8_Cycling_Mki67	CD8 Cyc
Sample.11_VX5256_T.ATCGGATTCGAGATGG-1	12903	3391	1.79028	11_VX5256_T	S11_T	Tumor	Female	neg	CD8_T_cell	CD8_Cycling_Mki67	CD8 Cyc
Sample.11_VX5256_T.TCACACCAGAGGCCAT-1	12852	3211	2.45876	11_VX5256_T	S11_T	Tumor	Female	neg	CD8_T_cell	CD8_Cycling_Mki67	CD8 Cyc
Sample.11_VX5256_T.GCAGCCAGTGCCAAGA-1	12918	3115	3.5377	11_VX5256_T	S11_T	Tumor	Female	neg	CD8_T_cell	CD8_Cycling_Mki67	CD8 Cyc
Sample.11_VX5256_T.AGCGATTGTGGAGGTT-1	12938	2967	2.28011	11_VX5256_T	S11_T	Tumor	Female	neg	CD8_T_cell	CD8_Cycling_Mki67	CD8 Cyc
Sample.11_VX5256_T.TCATTTGCAGCATTGT-1	12927	3287	2.32846	11_VX5256_T	S11_T	Tumor	Female	neg	CD8_T_cell	CD8_NKlike_Cd160	CD8 NK-like
Sample.11_VX5256_T.ACGTACAAGGTAAGAG-1	12818	2946	2.61351	11_VX5256_T	S11_T	Tumor	Female	neg	CD8_T_cell	CD8_Memory_Il7r	CD8 Mem
Sample.11_VX5256_T.ATTCTACGTCGTTATG-1	12696	2731	2.57561	11_VX5256_T	S11_T	Tumor	Female	neg	CD8_T_cell	CD8_Cycling_Mki67	CD8 Cyc
Sample.11_VX5256_T.GTCATCCAGTCTCGTA-1	12635	3326	3.76731	11_VX5256_T	S11_T	Tumor	Female	neg	CD8_T_cell	CD8_Cycling_Mki67	CD8 Cyc
Sample.11_VX5256_T.TTACCGCTCGCCAATA-1	12588	3634	14.347	11_VX5256_T	S11_T	Tumor	Female	neg	CD8_T_cell	CD8_Cycling_Mki67	CD8 Cyc
Sample.11_VX5256_T.AAAGTCCCAGATCCTA-1	12606	3495	1.65001	11_VX5256_T	S11_T	Tumor	Female	neg	CD8_T_cell	CD8_Cycling_Mki67	CD8 Cyc
Sample.11_VX5256_T.GAGGGATGTTGGACCC-1	12540	3361	2.49601	11_VX5256_T	S11_T	Tumor	Female	neg	CD8_T_cell	CD8_Cycling_Mki67	CD8 Cyc
Sample.11_VX5256_T.GTCTGTCGTATGGAAT-1	12515	3104	1.31842	11_VX5256_T	S11_T	Tumor	Female	neg	CD8_T_cell	CD8_Cycling_Mki67	CD8 Cyc
Sample.11_VX5256_T.ATGGGTTGTTACACTG-1	12494	3307	1.96094	11_VX5256_T	S11_T	Tumor	Female	neg	CD8_T_cell	CD8_EffectorMem_Klrc2	CD8 EM
Sample.11_VX5256_T.GGTGTTATCAAGTCTG-1	12509	3507	3.13374	11_VX5256_T	S11_T	Tumor	Female	neg	CD8_T_cell	CD8_Trm_Itgae	CD8 Trm
Sample.11_VX5256_T.GTTAGTGAGACCAAAT-1	12435	3006	2.07479	11_VX5256_T	S11_T	Tumor	Female	neg	CD8_T_cell	CD8_Trm_Itgae	CD8 Trm
Sample.11_VX5256_T.AGGTTACCAGAACCGA-1	12413	3046	2.48933	11_VX5256_T	S11_T	Tumor	Female	neg	CD8_T_cell	CD8_Memory_Il7r	CD8 Mem
Sample.11_VX5256_T.CACTGGGAGGAGGTTC-1	12411	3204	3.21489	11_VX5256_T	S11_T	Tumor	Female	neg	CD8_T_cell	CD8_EffectorMem_Klrc2	CD8 EM
Sample.11_VX5256_T.CAAGCTACATTCTGTT-1	12387	2865	2.42997	11_VX5256_T	S11_T	Tumor	Female	neg	CD8_T_cell	CD8_Trm_Itgae	CD8 Trm
Sample.11_VX5256_T.GATTGGTAGATAGTCA-1	12397	2891	0.572719	11_VX5256_T	S11_T	Tumor	Female	neg	CD8_T_cell	CD8_Trm_Itgae	CD8 Trm
Sample.11_VX5256_T.GAGTTGTGTGCAGTGA-1	12320	3442	3.31981	11_VX5256_T	S11_T	Tumor	Female	neg	CD8_T_cell	CD8_NKlike_Cd160	CD8 NK-like
Sample.11_VX5256_T.GAGGGATTCTGCGGGT-1	12154	3081	2.58351	11_VX5256_T	S11_T	Tumor	Female	neg	CD8_T_cell	CD8_Cycling_Mki67	CD8 Cyc
Sample.11_VX5256_T.TTGGTTTCATGCAGGA-1	12108	2854	2.0152	11_VX5256_T	S11_T	Tumor	Female	neg	CD8_T_cell	CD8_Tox	CD8 Tox-Hi
Sample.11_VX5256_T.TAATCTCCACGTAGAG-1	12045	3136	1.70195	11_VX5256_T	S11_T	Tumor	Female	neg	CD8_T_cell	CD8_Tox	CD8 Tox-Hi
Sample.11_VX5256_T.AGAAGCGGTGACATCT-1	12076	3062	3.81749	11_VX5256_T	S11_T	Tumor	Female	neg	CD8_T_cell	CD8_Trm_Itgae	CD8 Trm
Sample.11_VX5256_T.CAGTGCGAGTAGGTTA-1	12021	3010	2.12129	11_VX5256_T	S11_T	Tumor	Female	neg	CD8_T_cell	CD8_NKlike_Cd160	CD8 NK-like
Sample.11_VX5256_T.GCTTCACGTACGCTTA-1	11947	3200	1.92517	11_VX5256_T	S11_T	Tumor	Female	neg	CD8_T_cell	CD8_NKlike_Cd160	CD8 NK-like
Sample.11_VX5256_T.CCAAGCGGTTTCGCTC-1	11973	3152	2.90654	11_VX5256_T	S11_T	Tumor	Female	neg	CD8_T_cell	CD8_Trm_Itgae	CD8 Trm
Sample.11_VX5256_T.GCCAGTGCAGATTCGT-1	11876	2976	2.13035	11_VX5256_T	S11_T	Tumor	Female	neg	CD8_T_cell	CD8_NKlike_Cd160	CD8 NK-like
Sample.11_VX5256_T.GCATGATGTGGATCAG-1	11842	2671	1.86624	11_VX5256_T	S11_T	Tumor	Female	neg	CD8_T_cell	CD8_Cycling_Mki67	CD8 Cyc
Sample.11_VX5256_T.ATCCCTGTCGAACCAT-1	11832	3257	1.94388	11_VX5256_T	S11_T	Tumor	Female	neg	CD8_T_cell	CD8_Cycling_Mki67	CD8 Cyc
Sample.11_VX5256_T.TAATTCCGTGGGTCAA-1	11795	3022	2.17041	11_VX5256_T	S11_T	Tumor	Female	neg	CD8_T_cell	CD8_Cycling_Mki67	CD8 Cyc
Sample.11_VX5256_T.CTTCTAATCTACTGCC-1	11808	3042	2.25271	11_VX5256_T	S11_T	Tumor	Female	neg	CD8_T_cell	CD8_ISG_High_Isg15	CD8 ISG-Hi
Sample.11_VX5256_T.TCGGATATCTACACAG-1	11772	3252	2.0897	11_VX5256_T	S11_T	Tumor	Female	neg	CD8_T_cell	CD8_Trm_Itgae	CD8 Trm
Sample.11_VX5256_T.TTTGATCTCCATCGTC-1	11550	3009	1.79221	11_VX5256_T	S11_T	Tumor	Female	neg	CD8_T_cell	CD8_Cycling_Mki67	CD8 Cyc
Sample.11_VX5256_T.CCCTAACAGGGTAGCT-1	11572	2977	2.12582	11_VX5256_T	S11_T	Tumor	Female	neg	CD8_T_cell	CD8_Cycling_Mki67	CD8 Cyc
Sample.11_VX5256_T.TAGATCGGTATCAAGA-1	11538	2896	2.70411	11_VX5256_T	S11_T	Tumor	Female	neg	CD8_T_cell	CD8_NKlike_Cd160	CD8 NK-like
Sample.11_VX5256_T.TGCCGAGTCGTTGTAG-1	11562	2772	2.78499	11_VX5256_T	S11_T	Tumor	Female	neg	CD8_T_cell	CD8_Cycling_Mki67	CD8 Cyc
Sample.11_VX5256_T.TGTTCCGTCTAAACGC-1	11494	2833	3.17557	11_VX5256_T	S11_T	Tumor	Female	neg	CD8_T_cell	CD8_Trm_Itgae	CD8 Trm
Sample.11_VX5256_T.GTTACGACATTGAAGA-1	11503	3075	2.07772	11_VX5256_T	S11_T	Tumor	Female	neg	CD8_T_cell	CD8_NKlike_Cd160	CD8 NK-like
Sample.11_VX5256_T.CAGTTCCTCGATGCAT-1	11454	2962	2.06915	11_VX5256_T	S11_T	Tumor	Female	neg	CD8_T_cell	CD8_EffectorMem_Klrc2	CD8 EM
Sample.11_VX5256_T.CTAACTTGTTCGATTG-1	11376	2953	2.41737	11_VX5256_T	S11_T	Tumor	Female	neg	CD8_T_cell	CD8_Cycling_Mki67	CD8 Cyc
Sample.11_VX5256_T.GCGAGAATCTCGTCAC-1	11434	2078	1.73168	11_VX5256_T	S11_T	Tumor	Female	neg	CD8_T_cell	CD8_Effector_Cx3cr1	CD8 Eff
Sample.11_VX5256_T.TCGCAGGAGAACAGGA-1	11402	3141	1.9558	11_VX5256_T	S11_T	Tumor	Female	neg	CD8_T_cell	CD8_Trm_Itgae	CD8 Trm
Sample.11_VX5256_T.GCTGAATTCACATTGG-1	11365	3168	2.00616	11_VX5256_T	S11_T	Tumor	Female	neg	CD8_T_cell	CD8_Trm_Itgae	CD8 Trm
Sample.11_VX5256_T.TCATTACAGGATAATC-1	11378	3391	3.45403	11_VX5256_T	S11_T	Tumor	Female	neg	CD8_T_cell	CD8_Tox	CD8 Tox-Hi
Sample.11_VX5256_T.TGTGAGTCACCAGCTG-1	11363	2727	2.34973	11_VX5256_T	S11_T	Tumor	Female	neg	CD8_T_cell	CD8_Cycling_Mki67	CD8 Cyc
Sample.11_VX5256_T.TATTGCTTCAAGCTGT-1	11301	2960	2.43341	11_VX5256_T	S11_T	Tumor	Female	neg	CD8_T_cell	CD8_Cycling_Mki67	CD8 Cyc
Sample.11_VX5256_T.TAGAGTCAGCTCTTCC-1	11281	3097	2.60615	11_VX5256_T	S11_T	Tumor	Female	neg	CD8_T_cell	CD8_Memory_Il7r	CD8 Mem
Sample.11_VX5256_T.ATTTCTGTCCATTTGT-1	11271	2993	3.46021	11_VX5256_T	S11_T	Tumor	Female	neg	CD8_T_cell	CD8_Trm_Itgae	CD8 Trm
Sample.11_VX5256_T.TCTCACGGTTTGGGTT-1	11249	3212	1.76016	11_VX5256_T	S11_T	Tumor	Female	neg	CD8_T_cell	CD8_Cycling_Mki67	CD8 Cyc
Sample.11_VX5256_T.ATTTCTGGTGAATGTA-1	11234	3119	2.03845	11_VX5256_T	S11_T	Tumor	Female	neg	CD8_T_cell	CD8_Trm_Itgae	CD8 Trm
Sample.11_VX5256_T.GTCTTTATCATTCCTA-1	11235	2742	2.06498	11_VX5256_T	S11_T	Tumor	Female	neg	CD8_T_cell	CD8_Trm_Itgae	CD8 Trm
Sample.11_VX5256_T.CTGTACCGTGATACAA-1	11200	3098	2.875	11_VX5256_T	S11_T	Tumor	Female	neg	CD8_T_cell	CD8_Cycling_Mki67	CD8 Cyc
Sample.11_VX5256_T.TCGCAGGGTTGACTGT-1	11174	2222	2.12994	11_VX5256_T	S11_T	Tumor	Female	neg	CD8_T_cell	CD8_Naive_Sell	CD8 Naive
Sample.11_VX5256_T.GATTCGACAAATGGTA-1	11149	2468	3.49807	11_VX5256_T	S11_T	Tumor	Female	neg	CD8_T_cell	CD8_EffectorMem_Klrc2	CD8 EM
Sample.11_VX5256_T.AGCATCACAATCAAGA-1	11184	2912	2.72711	11_VX5256_T	S11_T	Tumor	Female	neg	CD8_T_cell	CD8_EffectorMem_Klrc2	CD8 EM
Sample.11_VX5256_T.AGGACGAAGACATATG-1	11161	2943	2.37434	11_VX5256_T	S11_T	Tumor	Female	neg	CD8_T_cell	CD8_NKlike_Cd160	CD8 NK-like
Sample.11_VX5256_T.GCGAGAACAGGTGACA-1	11148	3069	2.05418	11_VX5256_T	S11_T	Tumor	Female	neg	CD8_T_cell	CD8_Cycling_Mki67	CD8 Cyc
Sample.11_VX5256_T.CAAGCTAGTACAGGTG-1	11129	2691	1.89595	11_VX5256_T	S11_T	Tumor	Female	neg	CD8_T_cell	CD8_ISG_High_Isg15	CD8 ISG-Hi
Sample.11_VX5256_T.TCTACCGCAACACTAC-1	11029	2913	2.46623	11_VX5256_T	S11_T	Tumor	Female	neg	CD8_T_cell	CD8_Cycling_Mki67	CD8 Cyc
Sample.11_VX5256_T.ACAAGCTAGGAGCTGT-1	11058	2900	2.45976	11_VX5256_T	S11_T	Tumor	Female	neg	CD8_T_cell	CD8_ISG_High_Isg15	CD8 ISG-Hi
Sample.11_VX5256_T.TGCCGAGGTGAGACCA-1	11116	3081	1.97913	11_VX5256_T	S11_T	Tumor	Female	neg	CD8_T_cell	CD8_NKlike_Cd160	CD8 NK-like
Sample.11_VX5256_T.TTGGGCGGTCGTGATT-1	11046	2909	2.39001	11_VX5256_T	S11_T	Tumor	Female	neg	CD8_T_cell	CD8_Cycling_Mki67	CD8 Cyc
Sample.11_VX5256_T.AGAACAAGTGCAGATG-1	11045	3004	3.90222	11_VX5256_T	S11_T	Tumor	Female	neg	CD8_T_cell	CD8_Cycling_Mki67	CD8 Cyc
Sample.11_VX5256_T.TAGAGTCTCCACCTGT-1	11034	3221	2.85481	11_VX5256_T	S11_T	Tumor	Female	neg	CD8_T_cell	CD8_NKlike_Cd160	CD8 NK-like
Sample.11_VX5256_T.TGTTGGAAGACAACTA-1	11021	3034	2.08692	11_VX5256_T	S11_T	Tumor	Female	neg	CD8_T_cell	CD8_Effector_Cx3cr1	CD8 Eff
Sample.11_VX5256_T.CGTCCATCACACAGAG-1	11014	2412	3.50463	11_VX5256_T	S11_T	Tumor	Female	neg	CD8_T_cell	CD8_Naive_Sell	CD8 Naive
Sample.11_VX5256_T.AGGCCACGTGAGTCAG-1	10984	2686	1.69337	11_VX5256_T	S11_T	Tumor	Female	neg	CD8_T_cell	CD8_EffectorMem_Klrc2	CD8 EM
Sample.11_VX5256_T.CTCTCAGAGCCATCCG-1	11013	2858	2.27004	11_VX5256_T	S11_T	Tumor	Female	neg	CD8_T_cell	CD8_Trm_Itgae	CD8 Trm
Sample.11_VX5256_T.CCCTTAGCAGAACTCT-1	10938	2965	1.64564	11_VX5256_T	S11_T	Tumor	Female	neg	CD8_T_cell	CD8_ISG_High_Isg15	CD8 ISG-Hi
Sample.11_VX5256_T.ATATCCTAGTCAGCGA-1	10931	3306	1.63754	11_VX5256_T	S11_T	Tumor	Female	neg	CD8_T_cell	CD8_Cycling_Mki67	CD8 Cyc
Sample.11_VX5256_T.AACCTTTTCTCACGAA-1	10878	2820	1.61794	11_VX5256_T	S11_T	Tumor	Female	neg	CD8_T_cell	CD8_Tox	CD8 Tox-Hi
Sample.11_VX5256_T.AATTCCTGTGCTGTCG-1	10884	2881	2.26939	11_VX5256_T	S11_T	Tumor	Female	neg	CD8_T_cell	CD8_Effector_Cx3cr1	CD8 Eff
Sample.11_VX5256_T.GAATCGTCATCGATCA-1	10868	2760	3.80015	11_VX5256_T	S11_T	Tumor	Female	neg	CD8_T_cell	CD8_EffectorMem_Klrc2	CD8 EM
Sample.11_VX5256_T.GTGGGAAAGCGATGGT-1	10789	2300	4.95875	11_VX5256_T	S11_T	Tumor	Female	neg	CD8_T_cell	CD8_EffectorMem_Klrc2	CD8 EM
Sample.11_VX5256_T.CTATAGGGTGCGCTCA-1	10744	2437	1.75912	11_VX5256_T	S11_T	Tumor	Female	neg	CD8_T_cell	CD8_Memory_Il7r	CD8 Mem
Sample.11_VX5256_T.ATGGAGGTCGGCTATA-1	10811	3145	2.47896	11_VX5256_T	S11_T	Tumor	Female	neg	CD8_T_cell	CD8_NKlike_Cd160	CD8 NK-like
Sample.11_VX5256_T.ATCGCCTCAAGAGATT-1	10792	3105	2.22387	11_VX5256_T	S11_T	Tumor	Female	neg	CD8_T_cell	CD8_Memory_Il7r	CD8 Mem
Sample.11_VX5256_T.GTATTGGCAAGGCGTA-1	10794	2972	2.01038	11_VX5256_T	S11_T	Tumor	Female	neg	CD8_T_cell	CD8_NKlike_Cd160	CD8 NK-like
Sample.11_VX5256_T.TTACTGTAGGTCGACA-1	10698	2878	2.09385	11_VX5256_T	S11_T	Tumor	Female	neg	CD8_T_cell	CD8_Trm_Itgae	CD8 Trm
Sample.11_VX5256_T.ACATTTCAGGTCATAA-1	10711	2931	1.48446	11_VX5256_T	S11_T	Tumor	Female	neg	CD8_T_cell	CD8_Cycling_Mki67	CD8 Cyc
Sample.11_VX5256_T.GGCAGTCTCAAGCGTT-1	10698	2614	1.91625	11_VX5256_T	S11_T	Tumor	Female	neg	CD8_T_cell	CD8_Cycling_Mki67	CD8 Cyc
Sample.11_VX5256_T.CTCATGCCAATAGAGT-1	10741	2289	3.96611	11_VX5256_T	S11_T	Tumor	Female	neg	CD8_T_cell	CD8_Naive_Sell	CD8 Naive
Sample.11_VX5256_T.GTTGTCCAGTTGCTCA-1	10686	3304	3.04136	11_VX5256_T	S11_T	Tumor	Female	neg	CD8_T_cell	CD8_Effector_Cx3cr1	CD8 Eff
Sample.11_VX5256_T.CTCAATTCATGAAGCG-1	10699	2953	1.85999	11_VX5256_T	S11_T	Tumor	Female	neg	CD8_T_cell	CD8_Trm_Itgae	CD8 Trm
Sample.11_VX5256_T.TTGGGATAGGTCCAGA-1	10688	2686	2.50749	11_VX5256_T	S11_T	Tumor	Female	neg	CD8_T_cell	CD8_Cycling_Mki67	CD8 Cyc
Sample.11_VX5256_T.TGGTTAGCAGTCAGAG-1	10656	2172	3.02177	11_VX5256_T	S11_T	Tumor	Female	neg	CD8_T_cell	CD8_Naive_Sell	CD8 Naive
Sample.11_VX5256_T.CATCGCTAGCGCATCC-1	10601	3025	2.13187	11_VX5256_T	S11_T	Tumor	Female	neg	CD8_T_cell	CD8_Tox	CD8 Tox-Hi
Sample.11_VX5256_T.ACTCTCGGTTCAAACC-1	10626	2913	1.67514	11_VX5256_T	S11_T	Tumor	Female	neg	CD8_T_cell	CD8_Cycling_Mki67	CD8 Cyc
Sample.11_VX5256_T.TAGCACAGTACCTGTA-1	10593	3115	1.9258	11_VX5256_T	S11_T	Tumor	Female	neg	CD8_T_cell	CD8_NKlike_Cd160	CD8 NK-like
Sample.11_VX5256_T.TGGATCACAGTTTCAG-1	10606	2258	3.08316	11_VX5256_T	S11_T	Tumor	Female	neg	CD8_T_cell	CD8_Naive_Sell	CD8 Naive
Sample.11_VX5256_T.GCCGTGAAGTAACCGG-1	10628	2929	2.10764	11_VX5256_T	S11_T	Tumor	Female	neg	CD8_T_cell	CD8_Cycling_Mki67	CD8 Cyc
Sample.11_VX5256_T.CACTTCGAGCGCCATC-1	10582	2615	2.2869	11_VX5256_T	S11_T	Tumor	Female	neg	CD8_T_cell	CD8_NKlike_Cd160	CD8 NK-like
Sample.11_VX5256_T.CTCCACACACGCGCTA-1	10516	2948	3.45188	11_VX5256_T	S11_T	Tumor	Female	neg	CD8_T_cell	CD8_Naive_Sell	CD8 Naive
Sample.11_VX5256_T.TGCGGGTTCATAGCAC-1	10502	3313	3.42792	11_VX5256_T	S11_T	Tumor	Female	neg	CD8_T_cell	CD8_Cycling_Mki67	CD8 Cyc
Sample.11_VX5256_T.GTGTAACAGTATGACA-1	10452	2989	4.37237	11_VX5256_T	S11_T	Tumor	Female	neg	CD8_T_cell	CD8_Cycling_Mki67	CD8 Cyc
Sample.11_VX5256_T.GAGTTACGTCCTGTTC-1	10464	2275	3.79396	11_VX5256_T	S11_T	Tumor	Female	neg	CD8_T_cell	CD8_Naive_Sell	CD8 Naive
Sample.11_VX5256_T.TATCGCCTCCGCTTAC-1	10486	2643	1.89777	11_VX5256_T	S11_T	Tumor	Female	neg	CD8_T_cell	CD8_Memory_Il7r	CD8 Mem
Sample.11_VX5256_T.ACAAGCTCACATTGTG-1	10478	3014	2.71998	11_VX5256_T	S11_T	Tumor	Female	neg	CD8_T_cell	CD8_Effector_Cx3cr1	CD8 Eff
Sample.11_VX5256_T.GATGATCCACTAAACC-1	10446	2928	1.94333	11_VX5256_T	S11_T	Tumor	Female	neg	CD8_T_cell	CD8_Trm_Itgae	CD8 Trm
Sample.11_VX5256_T.CTGCAGGTCCCTCGTA-1	10471	2585	4.14478	11_VX5256_T	S11_T	Tumor	Female	neg	CD8_T_cell	CD8_EffectorMem_Klrc2	CD8 EM
Sample.11_VX5256_T.AGCGTATAGTTCATCG-1	10463	3082	1.9115	11_VX5256_T	S11_T	Tumor	Female	neg	CD8_T_cell	CD8_Trm_Itgae	CD8 Trm
Sample.11_VX5256_T.ACGGGTCAGGGCAATC-1	10375	3020	2.74699	11_VX5256_T	S11_T	Tumor	Female	neg	CD8_T_cell	CD8_Tox	CD8 Tox-Hi
Sample.11_VX5256_T.ATCACAGAGTTGTCGT-1	10364	2877	3.90776	11_VX5256_T	S11_T	Tumor	Female	neg	CD8_T_cell	CD8_Cycling_Mki67	CD8 Cyc
Sample.11_VX5256_T.AAAGGATGTTAGGGAC-1	10280	3108	7.79183	11_VX5256_T	S11_T	Tumor	Female	neg	CD8_T_cell	CD8_Cycling_Mki67	CD8 Cyc
Sample.11_VX5256_T.GCCAGCAAGCGTCAGA-1	10356	2912	2.68443	11_VX5256_T	S11_T	Tumor	Female	neg	CD8_T_cell	CD8_Tox	CD8 Tox-Hi
Sample.11_VX5256_T.GGTAGAGTCGGAATTC-1	10341	2728	2.698	11_VX5256_T	S11_T	Tumor	Female	neg	CD8_T_cell	CD8_Tox	CD8 Tox-Hi
Sample.11_VX5256_T.AGAGCCCCATCGCCTT-1	10362	2879	2.2293	11_VX5256_T	S11_T	Tumor	Female	neg	CD8_T_cell	CD8_NKlike_Cd160	CD8 NK-like
Sample.11_VX5256_T.CCACGTTTCTGGGAGA-1	10354	2195	1.8447	11_VX5256_T	S11_T	Tumor	Female	neg	CD8_T_cell	CD8_Trm_Itgae	CD8 Trm
Sample.11_VX5256_T.GTAATCGTCGAAGTGG-1	10302	2320	4.06717	11_VX5256_T	S11_T	Tumor	Female	neg	CD8_T_cell	CD8_EffectorMem_Klrc2	CD8 EM
Sample.11_VX5256_T.CCGGACATCGAAGCCC-1	10290	2906	3.02235	11_VX5256_T	S11_T	Tumor	Female	neg	CD8_T_cell	CD8_Cycling_Mki67	CD8 Cyc
Sample.11_VX5256_T.GTGCTGGCATCCTCAC-1	10247	2931	1.94203	11_VX5256_T	S11_T	Tumor	Female	neg	CD8_T_cell	CD8_Cycling_Mki67	CD8 Cyc
Sample.11_VX5256_T.CCCTGATTCCCATAAG-1	10252	2910	4.54545	11_VX5256_T	S11_T	Tumor	Female	neg	CD8_T_cell	CD8_Trm_Itgae	CD8 Trm
Sample.11_VX5256_T.TACCGAAGTGGCTACC-1	10231	2849	2.13078	11_VX5256_T	S11_T	Tumor	Female	neg	CD8_T_cell	CD8_Cycling_Mki67	CD8 Cyc
Sample.11_VX5256_T.AGCGATTAGCGTTACT-1	10200	2914	3.7549	11_VX5256_T	S11_T	Tumor	Female	neg	CD8_T_cell	CD8_EffectorMem_Klrc2	CD8 EM
Sample.11_VX5256_T.ATGACCAGTTAGAAGT-1	10208	3043	3.19357	11_VX5256_T	S11_T	Tumor	Female	neg	CD8_T_cell	CD8_Cycling_Mki67	CD8 Cyc
Sample.11_VX5256_T.AAAGGGCTCACATCAG-1	10172	2881	2.9591	11_VX5256_T	S11_T	Tumor	Female	neg	CD8_T_cell	CD8_Cycling_Mki67	CD8 Cyc
Sample.11_VX5256_T.CGTAATGTCCACGTCT-1	10163	2400	3.94569	11_VX5256_T	S11_T	Tumor	Female	neg	CD8_T_cell	CD8_Naive_Sell	CD8 Naive
Sample.11_VX5256_T.GAGACCCCAAGCCTGC-1	10208	2937	2.71356	11_VX5256_T	S11_T	Tumor	Female	neg	CD8_T_cell	CD8_NKlike_Cd160	CD8 NK-like
Sample.11_VX5256_T.AAACGCTAGTGCCGAA-1	10146	2808	2.01064	11_VX5256_T	S11_T	Tumor	Female	neg	CD8_T_cell	CD8_Cycling_Mki67	CD8 Cyc
Sample.11_VX5256_T.GCCGATGAGTCCCTAA-1	10089	2385	1.21915	11_VX5256_T	S11_T	Tumor	Female	neg	CD8_T_cell	CD8_Tox	CD8 Tox-Hi
Sample.11_VX5256_T.ATTTACCCACAACGTT-1	10168	3038	2.36035	11_VX5256_T	S11_T	Tumor	Female	neg	CD8_T_cell	CD8_Effector_Cx3cr1	CD8 Eff
Sample.11_VX5256_T.GATTCTTCAGACACCC-1	10122	2425	3.43806	11_VX5256_T	S11_T	Tumor	Female	neg	CD8_T_cell	CD8_EffectorMem_Klrc2	CD8 EM
Sample.11_VX5256_T.CCAAGCGAGAATTCAG-1	10064	2633	1.98728	11_VX5256_T	S11_T	Tumor	Female	neg	CD8_T_cell	CD8_Cycling_Mki67	CD8 Cyc
Sample.11_VX5256_T.GCTGGGTTCTAGTCAG-1	10129	3028	2.91243	11_VX5256_T	S11_T	Tumor	Female	neg	CD8_T_cell	CD8_Trm_Itgae	CD8 Trm
Sample.11_VX5256_T.GTAATGCCAAGGCTTT-1	10141	2977	2.91884	11_VX5256_T	S11_T	Tumor	Female	neg	CD8_T_cell	CD8_Cycling_Mki67	CD8 Cyc
Sample.11_VX5256_T.TTGGGATTCGGAATTC-1	10109	2900	1.90919	11_VX5256_T	S11_T	Tumor	Female	neg	CD8_T_cell	CD8_Cycling_Mki67	CD8 Cyc
Sample.11_VX5256_T.AGACTCAGTTTGCCGG-1	10125	2478	3.95062	11_VX5256_T	S11_T	Tumor	Female	neg	CD8_T_cell	CD8_Naive_Sell	CD8 Naive
Sample.11_VX5256_T.GGAGGATTCCGAGAAG-1	10124	2845	2.95338	11_VX5256_T	S11_T	Tumor	Female	neg	CD8_T_cell	CD8_Cycling_Mki67	CD8 Cyc
Sample.11_VX5256_T.CACAGGCAGCGGATCA-1	10105	2341	5.17566	11_VX5256_T	S11_T	Tumor	Female	neg	CD8_T_cell	CD8_EffectorMem_Klrc2	CD8 EM
Sample.11_VX5256_T.CAACCTCCAGCGATTT-1	10070	2692	1.94638	11_VX5256_T	S11_T	Tumor	Female	neg	CD8_T_cell	CD8_ISG_High_Isg15	CD8 ISG-Hi
Sample.11_VX5256_T.AATGGCTAGGTTGGTG-1	10006	2609	1.91885	11_VX5256_T	S11_T	Tumor	Female	neg	CD8_T_cell	CD8_NKlike_Cd160	CD8 NK-like
Sample.11_VX5256_T.CTACCCACAATAGTAG-1	10012	2763	2.53696	11_VX5256_T	S11_T	Tumor	Female	neg	CD8_T_cell	CD8_Cycling_Mki67	CD8 Cyc
Sample.11_VX5256_T.AACCTTTAGGAGCAAA-1	10070	3010	3.40616	11_VX5256_T	S11_T	Tumor	Female	neg	CD8_T_cell	CD8_Cycling_Mki67	CD8 Cyc
Sample.11_VX5256_T.CCTCTAGGTGTGTCGC-1	10033	2638	1.81401	11_VX5256_T	S11_T	Tumor	Female	neg	CD8_T_cell	CD8_Trm_Itgae	CD8 Trm
Sample.11_VX5256_T.CATACTTAGGTGAGAA-1	10015	2784	2.44633	11_VX5256_T	S11_T	Tumor	Female	neg	CD8_T_cell	CD8_Cycling_Mki67	CD8 Cyc
Sample.11_VX5256_T.AAAGAACTCTTCCTAA-1	9955	3096	2.21999	11_VX5256_T	S11_T	Tumor	Female	neg	CD8_T_cell	CD8_Trm_Itgae	CD8 Trm
Sample.11_VX5256_T.ACTTTGTAGTGGCAGT-1	9945	2790	3.45902	11_VX5256_T	S11_T	Tumor	Female	neg	CD8_T_cell	CD8_Cycling_Mki67	CD8 Cyc
Sample.11_VX5256_T.AATCGTGAGTTGAATG-1	9963	2985	2.85055	11_VX5256_T	S11_T	Tumor	Female	neg	CD8_T_cell	CD8_NKlike_Cd160	CD8 NK-like
Sample.11_VX5256_T.TCCCACACAACCACGC-1	9952	2788	2.61254	11_VX5256_T	S11_T	Tumor	Female	neg	CD8_T_cell	CD8_Trm_Itgae	CD8 Trm
Sample.11_VX5256_T.CATCCGTAGCCGAACA-1	9932	2542	4.67177	11_VX5256_T	S11_T	Tumor	Female	neg	CD8_T_cell	CD8_EffectorMem_Klrc2	CD8 EM
Sample.11_VX5256_T.CATTGTTCATGAGAAT-1	9910	2983	2.77497	11_VX5256_T	S11_T	Tumor	Female	neg	CD8_T_cell	CD8_Cycling_Mki67	CD8 Cyc
Sample.11_VX5256_T.CATACCCAGCCAAGGT-1	9934	2391	3.30179	11_VX5256_T	S11_T	Tumor	Female	neg	CD8_T_cell	CD8_Naive_Sell	CD8 Naive
Sample.11_VX5256_T.CTCCAACTCCGTTGAA-1	9869	3255	2.7561	11_VX5256_T	S11_T	Tumor	Female	neg	CD8_T_cell	CD8_Cycling_Mki67	CD8 Cyc
Sample.11_VX5256_T.TTAGTCTAGTTCCTGA-1	9875	3015	2.11646	11_VX5256_T	S11_T	Tumor	Female	neg	CD8_T_cell	CD8_Tox	CD8 Tox-Hi
Sample.11_VX5256_T.CTTTCGGGTTAGCTAC-1	9859	2413	1.84603	11_VX5256_T	S11_T	Tumor	Female	neg	CD8_T_cell	CD8_NKlike_Cd160	CD8 NK-like
Sample.11_VX5256_T.GGGAAGTTCTCGGTAA-1	9854	2690	1.69474	11_VX5256_T	S11_T	Tumor	Female	neg	CD8_T_cell	CD8_Cycling_Mki67	CD8 Cyc
Sample.11_VX5256_T.GCACATACATGACGTT-1	9855	2388	2.97311	11_VX5256_T	S11_T	Tumor	Female	neg	CD8_T_cell	CD8_Naive_Sell	CD8 Naive
Sample.11_VX5256_T.AAGCGAGCAGACTGCC-1	9842	2779	2.22516	11_VX5256_T	S11_T	Tumor	Female	neg	CD8_T_cell	CD8_ISG_High_Isg15	CD8 ISG-Hi
Sample.11_VX5256_T.CGGTCAGCAAGTGCTT-1	9832	2433	3.32587	11_VX5256_T	S11_T	Tumor	Female	neg	CD8_T_cell	CD8_EffectorMem_Klrc2	CD8 EM
Sample.11_VX5256_T.ATTACCTTCGACACCG-1	9828	2459	2.18763	11_VX5256_T	S11_T	Tumor	Female	neg	CD8_T_cell	CD8_EffectorMem_Klrc2	CD8 EM
Sample.11_VX5256_T.GTGGGAAAGAGAGCAA-1	9805	2933	3.50841	11_VX5256_T	S11_T	Tumor	Female	neg	CD8_T_cell	CD8_Trm_Itgae	CD8 Trm
Sample.11_VX5256_T.GTGGAGACAGTGAGCA-1	9781	3062	3.16941	11_VX5256_T	S11_T	Tumor	Female	neg	CD8_T_cell	CD8_NKlike_Cd160	CD8 NK-like
Sample.11_VX5256_T.GTTCTATCATCGGAGA-1	9797	3026	3.33776	11_VX5256_T	S11_T	Tumor	Female	neg	CD8_T_cell	CD8_Effector_Cx3cr1	CD8 Eff
Sample.11_VX5256_T.CTAACTTAGCTAGCCC-1	9781	2958	2.33105	11_VX5256_T	S11_T	Tumor	Female	neg	CD8_T_cell	CD8_NKlike_Cd160	CD8 NK-like
Sample.11_VX5256_T.ATCCACCGTAAGTCAA-1	9804	2789	3.47817	11_VX5256_T	S11_T	Tumor	Female	neg	CD8_T_cell	CD8_Cycling_Mki67	CD8 Cyc
Sample.11_VX5256_T.CCACACTTCAGGAAAT-1	9775	2903	2.39386	11_VX5256_T	S11_T	Tumor	Female	neg	CD8_T_cell	CD8_Cycling_Mki67	CD8 Cyc
Sample.11_VX5256_T.TATCCTACACTGTGAT-1	9736	2656	3.86196	11_VX5256_T	S11_T	Tumor	Female	neg	CD8_T_cell	CD8_Trm_Itgae	CD8 Trm
Sample.11_VX5256_T.AAAGGTAGTAGGCAGT-1	9692	2852	3.0747	11_VX5256_T	S11_T	Tumor	Female	neg	CD8_T_cell	CD8_Trm_Itgae	CD8 Trm
Sample.11_VX5256_T.GTTACAGTCTTGTTAC-1	9647	2615	1.55489	11_VX5256_T	S11_T	Tumor	Female	neg	CD8_T_cell	CD8_Cycling_Mki67	CD8 Cyc
Sample.11_VX5256_T.TTTGGTTCACAGCCAC-1	9645	3069	3.87766	11_VX5256_T	S11_T	Tumor	Female	neg	CD8_T_cell	CD8_EffectorMem_Klrc2	CD8 EM
Sample.11_VX5256_T.CTAGACAGTCCCTGTT-1	9643	2402	2.11552	11_VX5256_T	S11_T	Tumor	Female	neg	CD8_T_cell	CD8_Cycling_Mki67	CD8 Cyc
Sample.11_VX5256_T.CACTGAACATACAGCT-1	9625	2587	2.26494	11_VX5256_T	S11_T	Tumor	Female	neg	CD8_T_cell	CD8_Tox	CD8 Tox-Hi
Sample.11_VX5256_T.CATTTCAGTCCGACGT-1	9665	2706	1.80031	11_VX5256_T	S11_T	Tumor	Female	neg	CD8_T_cell	CD8_Cycling_Mki67	CD8 Cyc
Sample.11_VX5256_T.ACTATTCCACGACCTG-1	9638	3089	2.9778	11_VX5256_T	S11_T	Tumor	Female	neg	CD8_T_cell	CD8_Trm_Itgae	CD8 Trm
Sample.11_VX5256_T.GGAGCAAAGAGCAGTC-1	9671	2549	2.2128	11_VX5256_T	S11_T	Tumor	Female	neg	CD8_T_cell	CD8_Trm_Itgae	CD8 Trm
Sample.11_VX5256_T.TTTACGTTCTAGAACC-1	9638	2720	1.60822	11_VX5256_T	S11_T	Tumor	Female	neg	CD8_T_cell	CD8_NKlike_Cd160	CD8 NK-like
Sample.11_VX5256_T.TTCCAATAGTAGTCAA-1	9604	2447	2.39484	11_VX5256_T	S11_T	Tumor	Female	neg	CD8_T_cell	CD8_ISG_High_Isg15	CD8 ISG-Hi
Sample.11_VX5256_T.CTCGAGGCACAACGTT-1	9636	2279	3.33126	11_VX5256_T	S11_T	Tumor	Female	neg	CD8_T_cell	CD8_Naive_Sell	CD8 Naive
Sample.11_VX5256_T.GGTGTCGCACGTAACT-1	9550	2543	2.32461	11_VX5256_T	S11_T	Tumor	Female	neg	CD8_T_cell	CD8_Trm_Itgae	CD8 Trm
Sample.11_VX5256_T.GAGAAATGTAGAGTTA-1	9596	2825	3.19925	11_VX5256_T	S11_T	Tumor	Female	neg	CD8_T_cell	CD8_NKlike_Cd160	CD8 NK-like
Sample.11_VX5256_T.ATCTCTAAGCCTGGAA-1	9566	2756	2.49843	11_VX5256_T	S11_T	Tumor	Female	neg	CD8_T_cell	CD8_Trm_Itgae	CD8 Trm
Sample.11_VX5256_T.GTAATGCGTGAATATG-1	9582	2515	2.52557	11_VX5256_T	S11_T	Tumor	Female	neg	CD8_T_cell	CD8_Cycling_Mki67	CD8 Cyc
Sample.11_VX5256_T.AACGAAAGTGCATGTT-1	9352	2594	4.98289	11_VX5256_T	S11_T	Tumor	Female	neg	CD8_T_cell	CD8_EffectorMem_Klrc2	CD8 EM
Sample.11_VX5256_T.TTCGCTGAGTAATCCC-1	9535	2753	1.88778	11_VX5256_T	S11_T	Tumor	Female	neg	CD8_T_cell	CD8_Tox	CD8 Tox-Hi
Sample.11_VX5256_T.CAATTTCTCCGAAATC-1	9524	2371	3.44393	11_VX5256_T	S11_T	Tumor	Female	neg	CD8_T_cell	CD8_Naive_Sell	CD8 Naive
Sample.11_VX5256_T.CCTCAGTAGGTAGCAC-1	9508	2449	3.81784	11_VX5256_T	S11_T	Tumor	Female	neg	CD8_T_cell	CD8_EffectorMem_Klrc2	CD8 EM
Sample.11_VX5256_T.CAATTTCGTGGTAATA-1	9492	2593	3.36072	11_VX5256_T	S11_T	Tumor	Female	neg	CD8_T_cell	CD8_NKlike_Cd160	CD8 NK-like
Sample.11_VX5256_T.AGACCCGCACTGTGAT-1	9464	2687	4.05748	11_VX5256_T	S11_T	Tumor	Female	neg	CD8_T_cell	CD8_EffectorMem_Klrc2	CD8 EM
Sample.11_VX5256_T.ACGCACGGTACAGTTC-1	9417	2922	2.85654	11_VX5256_T	S11_T	Tumor	Female	neg	CD8_T_cell	CD8_ISG_High_Isg15	CD8 ISG-Hi
Sample.11_VX5256_T.CTACTATGTTGTACGT-1	9459	2471	2.69585	11_VX5256_T	S11_T	Tumor	Female	neg	CD8_T_cell	CD8_Memory_Il7r	CD8 Mem
Sample.11_VX5256_T.GGAGAACGTTTACCTT-1	9424	2892	5.05093	11_VX5256_T	S11_T	Tumor	Female	neg	CD8_T_cell	CD8_NKlike_Cd160	CD8 NK-like
Sample.11_VX5256_T.CTAAGTGCACCGTGAC-1	9429	2200	3.76498	11_VX5256_T	S11_T	Tumor	Female	neg	CD8_T_cell	CD8_Naive_Sell	CD8 Naive
Sample.11_VX5256_T.TTGGGTACATCGATGT-1	9414	2416	3.71787	11_VX5256_T	S11_T	Tumor	Female	neg	CD8_T_cell	CD8_EffectorMem_Klrc2	CD8 EM
Sample.11_VX5256_T.TGCGACGAGCCAGAGT-1	9388	2793	3.57904	11_VX5256_T	S11_T	Tumor	Female	neg	CD8_T_cell	CD8_Cycling_Mki67	CD8 Cyc
Sample.11_VX5256_T.AAAGGATGTCACCACG-1	9357	3123	3.91151	11_VX5256_T	S11_T	Tumor	Female	neg	CD8_T_cell	CD8_NKlike_Cd160	CD8 NK-like
Sample.11_VX5256_T.CTAGACAAGTGGCCTC-1	9383	2653	2.06757	11_VX5256_T	S11_T	Tumor	Female	neg	CD8_T_cell	CD8_NKlike_Cd160	CD8 NK-like
Sample.11_VX5256_T.AGGTCATCAATGTCTG-1	9334	2974	3.63188	11_VX5256_T	S11_T	Tumor	Female	neg	CD8_T_cell	CD8_NKlike_Cd160	CD8 NK-like
Sample.11_VX5256_T.CGAGAAGCACAGCCTG-1	9366	2810	2.98954	11_VX5256_T	S11_T	Tumor	Female	neg	CD8_T_cell	CD8_NKlike_Cd160	CD8 NK-like
Sample.11_VX5256_T.CACGTGGGTTGCCTAA-1	9378	2442	3.31627	11_VX5256_T	S11_T	Tumor	Female	neg	CD8_T_cell	CD8_Trm_Itgae	CD8 Trm
Sample.11_VX5256_T.TTCTAACTCCGAACGC-1	9323	2954	1.28714	11_VX5256_T	S11_T	Tumor	Female	neg	CD8_T_cell	CD8_Cycling_Mki67	CD8 Cyc
Sample.11_VX5256_T.GAGATGGTCTGGCCGA-1	9327	2856	4.71749	11_VX5256_T	S11_T	Tumor	Female	neg	CD8_T_cell	CD8_Cycling_Mki67	CD8 Cyc
Sample.11_VX5256_T.CTCAACCCAGAGACTG-1	9298	2889	1.95741	11_VX5256_T	S11_T	Tumor	Female	neg	CD8_T_cell	CD8_Cycling_Mki67	CD8 Cyc
Sample.11_VX5256_T.TACACCCGTATGAGCG-1	9301	2688	1.45146	11_VX5256_T	S11_T	Tumor	Female	neg	CD8_T_cell	CD8_ISG_High_Isg15	CD8 ISG-Hi
Sample.11_VX5256_T.GGAATGGCAGCTACCG-1	9277	1913	2.82419	11_VX5256_T	S11_T	Tumor	Female	neg	CD8_T_cell	CD8_Naive_Sell	CD8 Naive
Sample.11_VX5256_T.TGATTTCTCGACACCG-1	9268	2534	1.94217	11_VX5256_T	S11_T	Tumor	Female	neg	CD8_T_cell	CD8_Trm_Itgae	CD8 Trm
Sample.11_VX5256_T.CCTCAGTAGCCATTCA-1	9241	2886	1.83963	11_VX5256_T	S11_T	Tumor	Female	neg	CD8_T_cell	CD8_Trm_Itgae	CD8 Trm
Sample.11_VX5256_T.ACGGGTCAGCTAAATG-1	9225	2761	1.72358	11_VX5256_T	S11_T	Tumor	Female	neg	CD8_T_cell	CD8_Tox	CD8 Tox-Hi
Sample.11_VX5256_T.TACTTACCAGGACATG-1	9239	2774	3.52852	11_VX5256_T	S11_T	Tumor	Female	neg	CD8_T_cell	CD8_Trm_Itgae	CD8 Trm
Sample.11_VX5256_T.CAAGGGACATATGAAG-1	9235	2567	3.281	11_VX5256_T	S11_T	Tumor	Female	neg	CD8_T_cell	CD8_NKlike_Cd160	CD8 NK-like
Sample.11_VX5256_T.AATAGAGTCTTTCTAG-1	9215	2116	2.51763	11_VX5256_T	S11_T	Tumor	Female	neg	CD8_T_cell	CD8_Naive_Sell	CD8 Naive
Sample.11_VX5256_T.TGAGGAGGTGCTGTCG-1	9126	2446	2.87092	11_VX5256_T	S11_T	Tumor	Female	neg	CD8_T_cell	CD8_ISG_High_Isg15	CD8 ISG-Hi
Sample.11_VX5256_T.ACACAGTAGATAGTGT-1	9170	2501	3.1952	11_VX5256_T	S11_T	Tumor	Female	neg	CD8_T_cell	CD8_Effector_Cx3cr1	CD8 Eff
Sample.11_VX5256_T.GTTCGCTAGTGATTCC-1	9180	2720	2.59259	11_VX5256_T	S11_T	Tumor	Female	neg	CD8_T_cell	CD8_Cycling_Mki67	CD8 Cyc
Sample.11_VX5256_T.TCACAAGTCGAGTTGT-1	9133	2565	2.89062	11_VX5256_T	S11_T	Tumor	Female	neg	CD8_T_cell	CD8_Trm_Itgae	CD8 Trm
Sample.11_VX5256_T.CGGTCAGGTTGACTAC-1	9186	2203	3.17875	11_VX5256_T	S11_T	Tumor	Female	neg	CD8_T_cell	CD8_EffectorMem_Klrc2	CD8 EM
Sample.11_VX5256_T.CATCGGGAGAAGCTGC-1	9183	2586	3.51737	11_VX5256_T	S11_T	Tumor	Female	neg	CD8_T_cell	CD8_NKlike_Cd160	CD8 NK-like
Sample.11_VX5256_T.GGGTATTGTCTGTTAG-1	9129	2683	2.32227	11_VX5256_T	S11_T	Tumor	Female	neg	CD8_T_cell	CD8_NKlike_Cd160	CD8 NK-like
Sample.11_VX5256_T.AGACACTGTATCGTAC-1	9114	2617	2.41387	11_VX5256_T	S11_T	Tumor	Female	neg	CD8_T_cell	CD8_Trm_Itgae	CD8 Trm
Sample.11_VX5256_T.CTGAGGCCATCGTTCC-1	9128	2592	1.81858	11_VX5256_T	S11_T	Tumor	Female	neg	CD8_T_cell	CD8_Trm_Itgae	CD8 Trm
Sample.11_VX5256_T.AACAAAGTCTAATTCC-1	9088	2135	2.03565	11_VX5256_T	S11_T	Tumor	Female	neg	CD8_T_cell	CD8_Naive_Sell	CD8 Naive
Sample.11_VX5256_T.CAACGATTCCATAGGT-1	9099	2755	3.04429	11_VX5256_T	S11_T	Tumor	Female	neg	CD8_T_cell	CD8_Trm_Itgae	CD8 Trm
Sample.11_VX5256_T.TGTTCATCAAGGTTGG-1	9119	2629	3.66268	11_VX5256_T	S11_T	Tumor	Female	neg	CD8_T_cell	CD8_Memory_Il7r	CD8 Mem
Sample.11_VX5256_T.ACAACCATCGCCAGAC-1	9092	2899	1.6828	11_VX5256_T	S11_T	Tumor	Female	neg	CD8_T_cell	CD8_Cycling_Mki67	CD8 Cyc
Sample.11_VX5256_T.AAAGGATCACAGTGTT-1	9105	2639	2.84459	11_VX5256_T	S11_T	Tumor	Female	neg	CD8_T_cell	CD8_Cycling_Mki67	CD8 Cyc
Sample.11_VX5256_T.ACCCAAAAGTCACGCC-1	9046	2010	2.2662	11_VX5256_T	S11_T	Tumor	Female	neg	CD8_T_cell	CD8_Naive_Sell	CD8 Naive
Sample.11_VX5256_T.ACCAAACGTACTGCGC-1	9066	2388	2.79065	11_VX5256_T	S11_T	Tumor	Female	neg	CD8_T_cell	CD8_Effector_Cx3cr1	CD8 Eff
Sample.11_VX5256_T.ACTTTCATCGCGTCGA-1	9110	2755	2.49177	11_VX5256_T	S11_T	Tumor	Female	neg	CD8_T_cell	CD8_Cycling_Mki67	CD8 Cyc
Sample.11_VX5256_T.CTCAGGGGTCGCCTAG-1	9094	2576	2.89202	11_VX5256_T	S11_T	Tumor	Female	neg	CD8_T_cell	CD8_Memory_Il7r	CD8 Mem
Sample.11_VX5256_T.TAGGAGGGTGTTTCTT-1	9052	1919	2.70658	11_VX5256_T	S11_T	Tumor	Female	neg	CD8_T_cell	CD8_Naive_Sell	CD8 Naive
Sample.11_VX5256_T.ATGGTTGAGTATAACG-1	9051	2773	2.85051	11_VX5256_T	S11_T	Tumor	Female	neg	CD8_T_cell	CD8_Cycling_Mki67	CD8 Cyc
Sample.11_VX5256_T.AAAGTCCTCCGGCTTT-1	9017	2089	3.68193	11_VX5256_T	S11_T	Tumor	Female	neg	CD8_T_cell	CD8_EffectorMem_Klrc2	CD8 EM
Sample.11_VX5256_T.GGTGTTAAGGACAAGA-1	9047	2696	2.00066	11_VX5256_T	S11_T	Tumor	Female	neg	CD8_T_cell	CD8_NKlike_Cd160	CD8 NK-like
Sample.11_VX5256_T.GCGTGCAGTGCTGTCG-1	9048	2048	2.47569	11_VX5256_T	S11_T	Tumor	Female	neg	CD8_T_cell	CD8_ISG_High_Isg15	CD8 ISG-Hi
Sample.11_VX5256_T.CCACTTGCAAGCGATG-1	9042	2467	2.1566	11_VX5256_T	S11_T	Tumor	Female	neg	CD8_T_cell	CD8_Trm_Itgae	CD8 Trm
Sample.11_VX5256_T.CCACGAGTCATTACCT-1	9043	2461	2.26695	11_VX5256_T	S11_T	Tumor	Female	neg	CD8_T_cell	CD8_NKlike_Cd160	CD8 NK-like
Sample.11_VX5256_T.TCATCATCAAGGCCTC-1	8995	2492	1.92329	11_VX5256_T	S11_T	Tumor	Female	neg	CD8_T_cell	CD8_Trm_Itgae	CD8 Trm
Sample.11_VX5256_T.CAGTGCGCAGATGCGA-1	9004	1914	3.00977	11_VX5256_T	S11_T	Tumor	Female	neg	CD8_T_cell	CD8_EffectorMem_Klrc2	CD8 EM
Sample.11_VX5256_T.TCACACCGTCGTTGGC-1	8939	2578	1.75635	11_VX5256_T	S11_T	Tumor	Female	neg	CD8_T_cell	CD8_Tox	CD8 Tox-Hi
Sample.11_VX5256_T.TACTGCCAGCCAAGCA-1	8971	2500	3.34411	11_VX5256_T	S11_T	Tumor	Female	neg	CD8_T_cell	CD8_EffectorMem_Klrc2	CD8 EM
Sample.11_VX5256_T.TACAGGTTCGTGTGGC-1	8986	3025	2.78211	11_VX5256_T	S11_T	Tumor	Female	neg	CD8_T_cell	CD8_NKlike_Cd160	CD8 NK-like
Sample.11_VX5256_T.TAGGTTGAGGATGTTA-1	8984	2107	1.92565	11_VX5256_T	S11_T	Tumor	Female	neg	CD8_T_cell	CD8_Tox	CD8 Tox-Hi
Sample.11_VX5256_T.ATTCAGGTCGAGTGAG-1	8991	2407	3.6036	11_VX5256_T	S11_T	Tumor	Female	neg	CD8_T_cell	CD8_Cycling_Mki67	CD8 Cyc
Sample.11_VX5256_T.TTACGTTTCCTCACTG-1	8961	2766	2.25421	11_VX5256_T	S11_T	Tumor	Female	neg	CD8_T_cell	CD8_Trm_Itgae	CD8 Trm
Sample.11_VX5256_T.CGATGCGGTCACTTCC-1	8947	2214	3.25249	11_VX5256_T	S11_T	Tumor	Female	neg	CD8_T_cell	CD8_Naive_Sell	CD8 Naive
Sample.11_VX5256_T.GAAACCTGTCCGCAGT-1	8946	2682	3.09636	11_VX5256_T	S11_T	Tumor	Female	neg	CD8_T_cell	CD8_Trm_Itgae	CD8 Trm
Sample.11_VX5256_T.TAGATCGTCTTACGTT-1	8958	2505	4.00759	11_VX5256_T	S11_T	Tumor	Female	neg	CD8_T_cell	CD8_Trm_Itgae	CD8 Trm
Sample.11_VX5256_T.ATTCATCAGCTGGCCT-1	8942	2821	2.63923	11_VX5256_T	S11_T	Tumor	Female	neg	CD8_T_cell	CD8_NKlike_Cd160	CD8 NK-like
Sample.11_VX5256_T.TTGTTCACAAGAATAC-1	8945	2335	2.87311	11_VX5256_T	S11_T	Tumor	Female	neg	CD8_T_cell	CD8_Memory_Il7r	CD8 Mem
Sample.11_VX5256_T.ACGGTCGGTAGCGCCT-1	8917	2161	3.02792	11_VX5256_T	S11_T	Tumor	Female	neg	CD8_T_cell	CD8_Naive_Sell	CD8 Naive
Sample.11_VX5256_T.GACTCTCGTCCTCCAT-1	8944	2653	2.11315	11_VX5256_T	S11_T	Tumor	Female	neg	CD8_T_cell	CD8_ISG_High_Isg15	CD8 ISG-Hi
Sample.11_VX5256_T.AGTCTCCTCTTGGTCC-1	8954	2320	2.79205	11_VX5256_T	S11_T	Tumor	Female	neg	CD8_T_cell	CD8_Naive_Sell	CD8 Naive
Sample.11_VX5256_T.GGGCCATCATTAGGCT-1	8930	2415	1.74692	11_VX5256_T	S11_T	Tumor	Female	neg	CD8_T_cell	CD8_Trm_Itgae	CD8 Trm
Sample.11_VX5256_T.CAGCAGCCACTTCCTG-1	8939	2749	2.27095	11_VX5256_T	S11_T	Tumor	Female	neg	CD8_T_cell	CD8_EffectorMem_Klrc2	CD8 EM
Sample.11_VX5256_T.CATTTCAAGCGAAACC-1	8881	1810	3.6032	11_VX5256_T	S11_T	Tumor	Female	neg	CD8_T_cell	CD8_Naive_Sell	CD8 Naive
Sample.11_VX5256_T.TGCGACGTCGCCTCTA-1	8859	2774	1.85122	11_VX5256_T	S11_T	Tumor	Female	neg	CD8_T_cell	CD8_Cycling_Mki67	CD8 Cyc
Sample.11_VX5256_T.CGCATGGCAACGGCCT-1	8903	2580	2.07795	11_VX5256_T	S11_T	Tumor	Female	neg	CD8_T_cell	CD8_Memory_Il7r	CD8 Mem
Sample.11_VX5256_T.GCAGTTAAGGAACGAA-1	8843	2997	6.15176	11_VX5256_T	S11_T	Tumor	Female	neg	CD8_T_cell	CD8_NKlike_Cd160	CD8 NK-like
Sample.11_VX5256_T.CGCGTGATCGAGTCTA-1	8771	2554	2.73629	11_VX5256_T	S11_T	Tumor	Female	neg	CD8_T_cell	CD8_Naive_Sell	CD8 Naive
Sample.11_VX5256_T.CCAATTTGTATCGCTA-1	8845	2339	2.28378	11_VX5256_T	S11_T	Tumor	Female	neg	CD8_T_cell	CD8_Naive_Sell	CD8 Naive
Sample.11_VX5256_T.AGGATAAGTACGTGTT-1	8856	2734	3.87308	11_VX5256_T	S11_T	Tumor	Female	neg	CD8_T_cell	CD8_NKlike_Cd160	CD8 NK-like
Sample.11_VX5256_T.CACCAAACAGATTAAG-1	8831	2786	2.16284	11_VX5256_T	S11_T	Tumor	Female	neg	CD8_T_cell	CD8_Trm_Itgae	CD8 Trm
Sample.11_VX5256_T.TCAGGGCTCATTGCTT-1	8796	2728	2.76262	11_VX5256_T	S11_T	Tumor	Female	neg	CD8_T_cell	CD8_Cycling_Mki67	CD8 Cyc
Sample.11_VX5256_T.TCACTATTCAACTTTC-1	8756	2585	3.89447	11_VX5256_T	S11_T	Tumor	Female	neg	CD8_T_cell	CD8_Effector_Cx3cr1	CD8 Eff
Sample.11_VX5256_T.GAGACTTAGCCGAATG-1	8796	2799	3.10368	11_VX5256_T	S11_T	Tumor	Female	neg	CD8_T_cell	CD8_Cycling_Mki67	CD8 Cyc
Sample.11_VX5256_T.ACTGCAACAGTGACCC-1	8779	2580	3.80453	11_VX5256_T	S11_T	Tumor	Female	neg	CD8_T_cell	CD8_Naive_Sell	CD8 Naive
Sample.11_VX5256_T.GTTCATTTCAGAGCGA-1	8805	2639	1.69222	11_VX5256_T	S11_T	Tumor	Female	neg	CD8_T_cell	CD8_Cycling_Mki67	CD8 Cyc
Sample.11_VX5256_T.TCATGGATCGCTGATA-1	8804	2034	3.35075	11_VX5256_T	S11_T	Tumor	Female	neg	CD8_T_cell	CD8_Naive_Sell	CD8 Naive
Sample.11_VX5256_T.TGGTGATTCAAGGCTT-1	8779	2334	2.17565	11_VX5256_T	S11_T	Tumor	Female	neg	CD8_T_cell	CD8_Tox	CD8 Tox-Hi
Sample.11_VX5256_T.GTCAAGTGTTTGGGTT-1	8715	2445	2.38669	11_VX5256_T	S11_T	Tumor	Female	neg	CD8_T_cell	CD8_Tox	CD8 Tox-Hi
Sample.11_VX5256_T.TCGACGGCAAAGAGTT-1	8730	2298	3.44788	11_VX5256_T	S11_T	Tumor	Female	neg	CD8_T_cell	CD8_NKlike_Cd160	CD8 NK-like
Sample.11_VX5256_T.ACCTACCAGTCAGGGT-1	8723	2951	2.15522	11_VX5256_T	S11_T	Tumor	Female	neg	CD8_T_cell	CD8_NKlike_Cd160	CD8 NK-like
Sample.11_VX5256_T.AGCGTATAGAACTTCC-1	8739	2694	2.72342	11_VX5256_T	S11_T	Tumor	Female	neg	CD8_T_cell	CD8_NKlike_Cd160	CD8 NK-like
Sample.11_VX5256_T.TACTTCATCAGTCCGG-1	8712	2071	2.67447	11_VX5256_T	S11_T	Tumor	Female	neg	CD8_T_cell	CD8_Naive_Sell	CD8 Naive
Sample.11_VX5256_T.CGAAGGATCTGAGCAT-1	8712	2084	2.46786	11_VX5256_T	S11_T	Tumor	Female	neg	CD8_T_cell	CD8_Naive_Sell	CD8 Naive
Sample.11_VX5256_T.AGGCATTGTCCAAGAG-1	8677	2668	3.34217	11_VX5256_T	S11_T	Tumor	Female	neg	CD8_T_cell	CD8_Tox	CD8 Tox-Hi
Sample.11_VX5256_T.TTGGGATGTACGAAAT-1	8664	2300	2.72392	11_VX5256_T	S11_T	Tumor	Female	neg	CD8_T_cell	CD8_Memory_Il7r	CD8 Mem
Sample.11_VX5256_T.TCACAAGCATGCCGAC-1	8717	2361	2.25995	11_VX5256_T	S11_T	Tumor	Female	neg	CD8_T_cell	CD8_Tox	CD8 Tox-Hi
Sample.11_VX5256_T.TGACAGTTCCCAGCGA-1	8691	2372	2.31274	11_VX5256_T	S11_T	Tumor	Female	neg	CD8_T_cell	CD8_Tox	CD8 Tox-Hi
Sample.11_VX5256_T.CGTAAGTAGCCGGAAT-1	8708	2482	2.65273	11_VX5256_T	S11_T	Tumor	Female	neg	CD8_T_cell	CD8_NKlike_Cd160	CD8 NK-like
Sample.11_VX5256_T.TCCATCGCACACCAGC-1	8700	2598	2.91954	11_VX5256_T	S11_T	Tumor	Female	neg	CD8_T_cell	CD8_Trm_Itgae	CD8 Trm
Sample.11_VX5256_T.TGAGGTTGTCCAAGAG-1	8680	1879	4.43548	11_VX5256_T	S11_T	Tumor	Female	neg	CD8_T_cell	CD8_Naive_Sell	CD8 Naive
Sample.11_VX5256_T.TGGGCGTGTTATTCCT-1	8652	2734	1.27138	11_VX5256_T	S11_T	Tumor	Female	neg	CD8_T_cell	CD8_Cycling_Mki67	CD8 Cyc
Sample.11_VX5256_T.GGGCTCACAGGCAATG-1	8635	2300	2.16561	11_VX5256_T	S11_T	Tumor	Female	neg	CD8_T_cell	CD8_Cycling_Mki67	CD8 Cyc
Sample.11_VX5256_T.AGTACTGAGACCAAAT-1	8638	2742	2.37323	11_VX5256_T	S11_T	Tumor	Female	neg	CD8_T_cell	CD8_NKlike_Cd160	CD8 NK-like
Sample.11_VX5256_T.ATTACTCGTCACTTAG-1	8633	2353	4.00788	11_VX5256_T	S11_T	Tumor	Female	neg	CD8_T_cell	CD8_EffectorMem_Klrc2	CD8 EM
Sample.11_VX5256_T.GTAGTACGTCCTGTTC-1	8575	2093	2.43732	11_VX5256_T	S11_T	Tumor	Female	neg	CD8_T_cell	CD8_Tox	CD8 Tox-Hi
Sample.11_VX5256_T.TCAGTCCGTATCAAGA-1	8599	2778	1.96534	11_VX5256_T	S11_T	Tumor	Female	neg	CD8_T_cell	CD8_ISG_High_Isg15	CD8 ISG-Hi
Sample.11_VX5256_T.AAACGAAGTTCTCCAC-1	8574	2451	2.27432	11_VX5256_T	S11_T	Tumor	Female	neg	CD8_T_cell	CD8_Memory_Il7r	CD8 Mem
Sample.11_VX5256_T.GAATCACCACGGTGAA-1	8578	2486	2.66962	11_VX5256_T	S11_T	Tumor	Female	neg	CD8_T_cell	CD8_NKlike_Cd160	CD8 NK-like
Sample.11_VX5256_T.TACCTGCCAGACAATA-1	8567	2405	2.17112	11_VX5256_T	S11_T	Tumor	Female	neg	CD8_T_cell	CD8_Tox	CD8 Tox-Hi
Sample.11_VX5256_T.AGATCGTAGCGCCGTT-1	8550	2047	2.73684	11_VX5256_T	S11_T	Tumor	Female	neg	CD8_T_cell	CD8_EffectorMem_Klrc2	CD8 EM
Sample.11_VX5256_T.ATCGCCTCAGATAAAC-1	8553	2630	1.92915	11_VX5256_T	S11_T	Tumor	Female	neg	CD8_T_cell	CD8_Tox	CD8 Tox-Hi
Sample.11_VX5256_T.CATGCAACACTCAAGT-1	8563	2518	1.89186	11_VX5256_T	S11_T	Tumor	Female	neg	CD8_T_cell	CD8_Trm_Itgae	CD8 Trm
Sample.11_VX5256_T.GACTGATCAAGTATCC-1	8574	2580	2.23933	11_VX5256_T	S11_T	Tumor	Female	neg	CD8_T_cell	CD8_NKlike_Cd160	CD8 NK-like
Sample.11_VX5256_T.ATAGGCTTCTTAATCC-1	8564	2558	1.40121	11_VX5256_T	S11_T	Tumor	Female	neg	CD8_T_cell	CD8_Cycling_Mki67	CD8 Cyc
Sample.11_VX5256_T.ACCCAAAAGGGAGTTC-1	8576	2080	2.98507	11_VX5256_T	S11_T	Tumor	Female	neg	CD8_T_cell	CD8_Naive_Sell	CD8 Naive
Sample.11_VX5256_T.TTCACGCTCAAGTGTC-1	8493	2215	4.48605	11_VX5256_T	S11_T	Tumor	Female	neg	CD8_T_cell	CD8_Naive_Sell	CD8 Naive
Sample.11_VX5256_T.ATAGACCTCCTTCTGG-1	8475	2261	3.75221	11_VX5256_T	S11_T	Tumor	Female	neg	CD8_T_cell	CD8_Naive_Sell	CD8 Naive
Sample.11_VX5256_T.GATCACACAGCAGTAG-1	8558	2541	2.16172	11_VX5256_T	S11_T	Tumor	Female	neg	CD8_T_cell	CD8_NKlike_Cd160	CD8 NK-like
Sample.11_VX5256_T.GCTTGGGGTACCCGCA-1	8510	2598	2.62045	11_VX5256_T	S11_T	Tumor	Female	neg	CD8_T_cell	CD8_Memory_Il7r	CD8 Mem
Sample.11_VX5256_T.AGAGAATGTTCTCCTG-1	8494	2632	2.55474	11_VX5256_T	S11_T	Tumor	Female	neg	CD8_T_cell	CD8_Trm_Itgae	CD8 Trm
Sample.11_VX5256_T.TTACCGCTCGAGTGAG-1	8456	2471	1.40728	11_VX5256_T	S11_T	Tumor	Female	neg	CD8_T_cell	CD8_Trm_Itgae	CD8 Trm
Sample.11_VX5256_T.CCCTGATAGCTCTGTA-1	8487	2461	2.89855	11_VX5256_T	S11_T	Tumor	Female	neg	CD8_T_cell	CD8_NKlike_Cd160	CD8 NK-like
Sample.11_VX5256_T.ATCACGATCTTGGGCG-1	8491	1807	2.59098	11_VX5256_T	S11_T	Tumor	Female	neg	CD8_T_cell	CD8_Naive_Sell	CD8 Naive
Sample.11_VX5256_T.TACTTGTAGATGTTCC-1	8483	2330	2.29872	11_VX5256_T	S11_T	Tumor	Female	neg	CD8_T_cell	CD8_ISG_High_Isg15	CD8 ISG-Hi
Sample.11_VX5256_T.TCCCATGCAGTCACGC-1	8480	2449	1.96934	11_VX5256_T	S11_T	Tumor	Female	neg	CD8_T_cell	CD8_Trm_Itgae	CD8 Trm
Sample.11_VX5256_T.AACTTCTTCAGATGCT-1	8474	2160	3.30422	11_VX5256_T	S11_T	Tumor	Female	neg	CD8_T_cell	CD8_Naive_Sell	CD8 Naive
Sample.11_VX5256_T.ATGGAGGTCAAGCTTG-1	8472	2443	2.9745	11_VX5256_T	S11_T	Tumor	Female	neg	CD8_T_cell	CD8_Trm_Itgae	CD8 Trm
Sample.11_VX5256_T.ATCCCTGGTCACATTG-1	8484	2382	2.54597	11_VX5256_T	S11_T	Tumor	Female	neg	CD8_T_cell	CD8_ISG_High_Isg15	CD8 ISG-Hi
Sample.11_VX5256_T.CTGTACCGTAGTTAGA-1	8471	2151	2.21934	11_VX5256_T	S11_T	Tumor	Female	neg	CD8_T_cell	CD8_Trm_Itgae	CD8 Trm
Sample.11_VX5256_T.CTTTCAAAGCGCTGAA-1	8498	2663	3.49494	11_VX5256_T	S11_T	Tumor	Female	neg	CD8_T_cell	CD8_NKlike_Cd160	CD8 NK-like
Sample.11_VX5256_T.TGACTCCAGATTAGAC-1	8470	2367	1.8536	11_VX5256_T	S11_T	Tumor	Female	neg	CD8_T_cell	CD8_NKlike_Cd160	CD8 NK-like
Sample.11_VX5256_T.GGGTCACAGTTTGGCT-1	8424	2457	2.19611	11_VX5256_T	S11_T	Tumor	Female	neg	CD8_T_cell	CD8_Memory_Il7r	CD8 Mem
Sample.11_VX5256_T.AGACAGGAGTCTCGTA-1	8465	2367	3.20142	11_VX5256_T	S11_T	Tumor	Female	neg	CD8_T_cell	CD8_Cycling_Mki67	CD8 Cyc
Sample.11_VX5256_T.AGTTCCCAGACGGTTG-1	8451	1994	4.02319	11_VX5256_T	S11_T	Tumor	Female	neg	CD8_T_cell	CD8_Naive_Sell	CD8 Naive
Sample.11_VX5256_T.CGCCAGAGTTGCATGT-1	8352	2175	3.13697	11_VX5256_T	S11_T	Tumor	Female	neg	CD8_T_cell	CD8_Naive_Sell	CD8 Naive
Sample.11_VX5256_T.CTCCAACTCGACGTCG-1	8441	2560	2.03767	11_VX5256_T	S11_T	Tumor	Female	neg	CD8_T_cell	CD8_NKlike_Cd160	CD8 NK-like
Sample.11_VX5256_T.TCTACCGCATGAGGGT-1	8281	1985	4.21447	11_VX5256_T	S11_T	Tumor	Female	neg	CD8_T_cell	CD8_Naive_Sell	CD8 Naive
Sample.11_VX5256_T.TGGGTTACAATCGCAT-1	8376	2557	3.64136	11_VX5256_T	S11_T	Tumor	Female	neg	CD8_T_cell	CD8_Trm_Itgae	CD8 Trm
Sample.11_VX5256_T.TTCTGTACAAATGGCG-1	8376	1989	2.25645	11_VX5256_T	S11_T	Tumor	Female	neg	CD8_T_cell	CD8_Naive_Sell	CD8 Naive
Sample.11_VX5256_T.GAGTCTATCATCTCTA-1	8356	2490	1.77118	11_VX5256_T	S11_T	Tumor	Female	neg	CD8_T_cell	CD8_Trm_Itgae	CD8 Trm
Sample.11_VX5256_T.TCTCCGAGTGTGAGCA-1	8354	2306	2.80105	11_VX5256_T	S11_T	Tumor	Female	neg	CD8_T_cell	CD8_Tox	CD8 Tox-Hi
Sample.11_VX5256_T.AAGGTAAGTTACGATC-1	8357	2670	2.5009	11_VX5256_T	S11_T	Tumor	Female	neg	CD8_T_cell	CD8_NKlike_Cd160	CD8 NK-like
Sample.11_VX5256_T.GGGATCCGTCGACTGC-1	8342	2398	3.41645	11_VX5256_T	S11_T	Tumor	Female	neg	CD8_T_cell	CD8_Trm_Itgae	CD8 Trm
Sample.11_VX5256_T.TTCTCTCGTCCTCAGG-1	8344	2724	1.45014	11_VX5256_T	S11_T	Tumor	Female	neg	CD8_T_cell	CD8_Trm_Itgae	CD8 Trm
Sample.11_VX5256_T.TGACAGTTCCGAGTGC-1	8343	2065	3.34412	11_VX5256_T	S11_T	Tumor	Female	neg	CD8_T_cell	CD8_Naive_Sell	CD8 Naive
Sample.11_VX5256_T.CATACAGAGATCGCTT-1	8357	2447	2.80005	11_VX5256_T	S11_T	Tumor	Female	neg	CD8_T_cell	CD8_Trm_Itgae	CD8 Trm
Sample.11_VX5256_T.GCCCAGAGTTGCGTAT-1	8333	2081	2.20809	11_VX5256_T	S11_T	Tumor	Female	neg	CD8_T_cell	CD8_ISG_High_Isg15	CD8 ISG-Hi
Sample.11_VX5256_T.ACCGTTCAGGTATTGA-1	8351	2492	2.09556	11_VX5256_T	S11_T	Tumor	Female	neg	CD8_T_cell	CD8_Tox	CD8 Tox-Hi
Sample.11_VX5256_T.TGTCCTGGTCTTCAAG-1	8321	2421	3.10059	11_VX5256_T	S11_T	Tumor	Female	neg	CD8_T_cell	CD8_Trm_Itgae	CD8 Trm
Sample.11_VX5256_T.CCATAAGCAAAGGGCT-1	8338	2219	2.81842	11_VX5256_T	S11_T	Tumor	Female	neg	CD8_T_cell	CD8_Memory_Il7r	CD8 Mem
Sample.11_VX5256_T.GTTGTGATCGGAGTGA-1	8339	2435	2.85406	11_VX5256_T	S11_T	Tumor	Female	neg	CD8_T_cell	CD8_Memory_Il7r	CD8 Mem
Sample.11_VX5256_T.GGGATGATCGATACTG-1	8327	2385	2.69004	11_VX5256_T	S11_T	Tumor	Female	neg	CD8_T_cell	CD8_Memory_Il7r	CD8 Mem
Sample.11_VX5256_T.CTGCTCATCGGACGTC-1	8311	2609	1.69655	11_VX5256_T	S11_T	Tumor	Female	neg	CD8_T_cell	CD8_Cycling_Mki67	CD8 Cyc
Sample.11_VX5256_T.AGTGACTAGTGCTACT-1	8311	2635	2.38238	11_VX5256_T	S11_T	Tumor	Female	neg	CD8_T_cell	CD8_NKlike_Cd160	CD8 NK-like
Sample.11_VX5256_T.TTGGATGCATTAGGCT-1	8316	2701	3.5594	11_VX5256_T	S11_T	Tumor	Female	neg	CD8_T_cell	CD8_Trm_Itgae	CD8 Trm
Sample.11_VX5256_T.GTCTGTCGTCGATTAC-1	8257	2567	3.80283	11_VX5256_T	S11_T	Tumor	Female	neg	CD8_T_cell	CD8_Memory_Il7r	CD8 Mem
Sample.11_VX5256_T.GATCGTATCTAGACCA-1	8147	2490	2.07438	11_VX5256_T	S11_T	Tumor	Female	neg	CD8_T_cell	CD8_Trm_Itgae	CD8 Trm
Sample.11_VX5256_T.TAGATCGTCCGGCAAC-1	8282	2304	2.13716	11_VX5256_T	S11_T	Tumor	Female	neg	CD8_T_cell	CD8_NKlike_Cd160	CD8 NK-like
Sample.11_VX5256_T.CAAGGGACAGTCGTTA-1	8262	2327	1.17405	11_VX5256_T	S11_T	Tumor	Female	neg	CD8_T_cell	CD8_ISG_High_Isg15	CD8 ISG-Hi
Sample.11_VX5256_T.GATCCCTGTATTCCGA-1	8261	2497	2.96574	11_VX5256_T	S11_T	Tumor	Female	neg	CD8_T_cell	CD8_Trm_Itgae	CD8 Trm
Sample.11_VX5256_T.GGCTGTGCAGGTTACT-1	8219	2514	2.81056	11_VX5256_T	S11_T	Tumor	Female	neg	CD8_T_cell	CD8_Trm_Itgae	CD8 Trm
Sample.11_VX5256_T.AGGCTGCAGAGTGAAG-1	8236	2542	2.79262	11_VX5256_T	S11_T	Tumor	Female	neg	CD8_T_cell	CD8_Trm_Itgae	CD8 Trm
Sample.11_VX5256_T.CAGGTATCACGCAGTC-1	8235	2038	3.20583	11_VX5256_T	S11_T	Tumor	Female	neg	CD8_T_cell	CD8_Naive_Sell	CD8 Naive
Sample.11_VX5256_T.CCTATCGCAAACGAGC-1	8230	2557	2.18712	11_VX5256_T	S11_T	Tumor	Female	neg	CD8_T_cell	CD8_Trm_Itgae	CD8 Trm
Sample.11_VX5256_T.GTGAGCCCATGGGCAA-1	8226	2679	4.09677	11_VX5256_T	S11_T	Tumor	Female	neg	CD8_T_cell	CD8_NKlike_Cd160	CD8 NK-like
Sample.11_VX5256_T.CTGTACCAGCACGATG-1	8241	2066	3.68887	11_VX5256_T	S11_T	Tumor	Female	neg	CD8_T_cell	CD8_Naive_Sell	CD8 Naive
Sample.11_VX5256_T.AGTCACAAGCACTCAT-1	8209	2457	2.58253	11_VX5256_T	S11_T	Tumor	Female	neg	CD8_T_cell	CD8_Tox	CD8 Tox-Hi
Sample.11_VX5256_T.GACTGATTCAAGCCAT-1	8212	2506	2.33804	11_VX5256_T	S11_T	Tumor	Female	neg	CD8_T_cell	CD8_Tox	CD8 Tox-Hi
Sample.11_VX5256_T.GAGGCAATCTGTAAGC-1	8198	2341	1.45157	11_VX5256_T	S11_T	Tumor	Female	neg	CD8_T_cell	CD8_Tox	CD8 Tox-Hi
Sample.11_VX5256_T.CACCAAACAAGCTGCC-1	8238	2685	1.6873	11_VX5256_T	S11_T	Tumor	Female	neg	CD8_T_cell	CD8_Trm_Itgae	CD8 Trm
Sample.11_VX5256_T.TGCACGGGTGACACGA-1	8218	2369	2.28766	11_VX5256_T	S11_T	Tumor	Female	neg	CD8_T_cell	CD8_ISG_High_Isg15	CD8 ISG-Hi
Sample.11_VX5256_T.TATACCTGTCTAGGTT-1	8237	2459	3.08365	11_VX5256_T	S11_T	Tumor	Female	neg	CD8_T_cell	CD8_Tox	CD8 Tox-Hi
Sample.11_VX5256_T.AGGGAGTGTATGAAAC-1	8176	2281	4.85568	11_VX5256_T	S11_T	Tumor	Female	neg	CD8_T_cell	CD8_Tox	CD8 Tox-Hi
Sample.11_VX5256_T.AAGCGTTTCCAATCTT-1	8196	2372	2.64763	11_VX5256_T	S11_T	Tumor	Female	neg	CD8_T_cell	CD8_Trm_Itgae	CD8 Trm
Sample.11_VX5256_T.CTGTACCGTTATGTCG-1	8193	2020	3.19785	11_VX5256_T	S11_T	Tumor	Female	neg	CD8_T_cell	CD8_Naive_Sell	CD8 Naive
Sample.11_VX5256_T.CTCCATGAGTAGTCCT-1	8169	2701	3.03587	11_VX5256_T	S11_T	Tumor	Female	neg	CD8_T_cell	CD8_NKlike_Cd160	CD8 NK-like
Sample.11_VX5256_T.TAAGCCAGTTGGGAAC-1	8187	1926	2.66276	11_VX5256_T	S11_T	Tumor	Female	neg	CD8_T_cell	CD8_Naive_Sell	CD8 Naive
Sample.11_VX5256_T.CCTTGTGTCAAGTCTG-1	8173	2586	3.05885	11_VX5256_T	S11_T	Tumor	Female	neg	CD8_T_cell	CD8_Trm_Itgae	CD8 Trm
Sample.11_VX5256_T.GTCGAATCAGCCGGTT-1	8177	2522	2.31136	11_VX5256_T	S11_T	Tumor	Female	neg	CD8_T_cell	CD8_Cycling_Mki67	CD8 Cyc
Sample.11_VX5256_T.CGTGAATGTTGCCATA-1	8149	2196	3.46055	11_VX5256_T	S11_T	Tumor	Female	neg	CD8_T_cell	CD8_Naive_Sell	CD8 Naive
Sample.11_VX5256_T.GTGTGGCTCTATTGTC-1	8137	2394	1.38872	11_VX5256_T	S11_T	Tumor	Female	neg	CD8_T_cell	CD8_Cycling_Mki67	CD8 Cyc
Sample.11_VX5256_T.TTAGGCACAAGCCATT-1	8121	2555	2.93067	11_VX5256_T	S11_T	Tumor	Female	neg	CD8_T_cell	CD8_Trm_Itgae	CD8 Trm
Sample.11_VX5256_T.AGTTCCCGTGAGTTTC-1	8145	2715	2.22222	11_VX5256_T	S11_T	Tumor	Female	neg	CD8_T_cell	CD8_NKlike_Cd160	CD8 NK-like
Sample.11_VX5256_T.TACTTGTCAGCGCGTT-1	8115	2100	4.59643	11_VX5256_T	S11_T	Tumor	Female	neg	CD8_T_cell	CD8_Naive_Sell	CD8 Naive
Sample.11_VX5256_T.CGGCAGTCAGGAGGAG-1	8140	2133	3.32924	11_VX5256_T	S11_T	Tumor	Female	neg	CD8_T_cell	CD8_EffectorMem_Klrc2	CD8 EM
Sample.11_VX5256_T.ACTTAGGCAAATCGGG-1	8097	2391	5.86637	11_VX5256_T	S11_T	Tumor	Female	neg	CD8_T_cell	CD8_ISG_High_Isg15	CD8 ISG-Hi
Sample.11_VX5256_T.GATGACTGTATCTTCT-1	8110	2530	2.33046	11_VX5256_T	S11_T	Tumor	Female	neg	CD8_T_cell	CD8_Trm_Itgae	CD8 Trm
Sample.11_VX5256_T.ATTCTTGCATGTTCAG-1	8127	2692	2.27636	11_VX5256_T	S11_T	Tumor	Female	neg	CD8_T_cell	CD8_NKlike_Cd160	CD8 NK-like
Sample.11_VX5256_T.GGGACAACATGTAACC-1	8112	2382	1.99704	11_VX5256_T	S11_T	Tumor	Female	neg	CD8_T_cell	CD8_Tox	CD8 Tox-Hi
Sample.11_VX5256_T.GCATCTCTCTCCGCAT-1	8051	2827	2.8071	11_VX5256_T	S11_T	Tumor	Female	neg	CD8_T_cell	CD8_Trm_Itgae	CD8 Trm
Sample.11_VX5256_T.CATGCTCGTTTGGGAG-1	8102	2208	2.03653	11_VX5256_T	S11_T	Tumor	Female	neg	CD8_T_cell	CD8_Trm_Itgae	CD8 Trm
Sample.11_VX5256_T.AAGTTCGGTGATTGGG-1	8063	2383	1.94717	11_VX5256_T	S11_T	Tumor	Female	neg	CD8_T_cell	CD8_Trm_Itgae	CD8 Trm
Sample.11_VX5256_T.TGGCGTGCAACCCTCT-1	8071	2019	2.94883	11_VX5256_T	S11_T	Tumor	Female	neg	CD8_T_cell	CD8_Naive_Sell	CD8 Naive
Sample.11_VX5256_T.CTCAGGGGTTCGGCTG-1	8080	2313	2.14109	11_VX5256_T	S11_T	Tumor	Female	neg	CD8_T_cell	CD8_NKlike_Cd160	CD8 NK-like
Sample.11_VX5256_T.CTTCTAAAGCTACTAC-1	8054	2645	2.75639	11_VX5256_T	S11_T	Tumor	Female	neg	CD8_T_cell	CD8_Effector_Cx3cr1	CD8 Eff
Sample.11_VX5256_T.CTCCTTTCAGCATACT-1	8053	2847	2.53322	11_VX5256_T	S11_T	Tumor	Female	neg	CD8_T_cell	CD8_EffectorMem_Klrc2	CD8 EM
Sample.11_VX5256_T.GCGAGAACAATAGTGA-1	8036	2429	3.99452	11_VX5256_T	S11_T	Tumor	Female	neg	CD8_T_cell	CD8_ISG_High_Isg15	CD8 ISG-Hi
Sample.11_VX5256_T.TGTTGGATCGGAACTT-1	8070	2838	3.60595	11_VX5256_T	S11_T	Tumor	Female	neg	CD8_T_cell	CD8_NKlike_Cd160	CD8 NK-like
Sample.11_VX5256_T.TTTGTTGTCTCTGCCA-1	8050	2529	1.61491	11_VX5256_T	S11_T	Tumor	Female	neg	CD8_T_cell	CD8_Trm_Itgae	CD8 Trm
Sample.11_VX5256_T.AGCCAGCTCGGAAACG-1	8033	2707	2.50218	11_VX5256_T	S11_T	Tumor	Female	neg	CD8_T_cell	CD8_Cycling_Mki67	CD8 Cyc
Sample.11_VX5256_T.GTACAGTAGTCGAAGC-1	8049	2684	2.83265	11_VX5256_T	S11_T	Tumor	Female	neg	CD8_T_cell	CD8_NKlike_Cd160	CD8 NK-like
Sample.11_VX5256_T.ATGGAGGCATACCACA-1	8052	2455	2.68256	11_VX5256_T	S11_T	Tumor	Female	neg	CD8_T_cell	CD8_Trm_Itgae	CD8 Trm
Sample.11_VX5256_T.GCCAGCACAAGTGCAG-1	8022	1910	2.75492	11_VX5256_T	S11_T	Tumor	Female	neg	CD8_T_cell	CD8_Naive_Sell	CD8 Naive
Sample.11_VX5256_T.GATGTTGAGTCTACCA-1	8032	2539	3.4238	11_VX5256_T	S11_T	Tumor	Female	neg	CD8_T_cell	CD8_Trm_Itgae	CD8 Trm
Sample.11_VX5256_T.GTAGCTATCCCGTGAG-1	8004	2199	2.46127	11_VX5256_T	S11_T	Tumor	Female	neg	CD8_T_cell	CD8_Trm_Itgae	CD8 Trm
Sample.11_VX5256_T.AGGATCTCAAAGGGTC-1	7999	2285	2.65033	11_VX5256_T	S11_T	Tumor	Female	neg	CD8_T_cell	CD8_Tox	CD8 Tox-Hi
Sample.11_VX5256_T.GACTTCCAGCATACTC-1	7969	2399	2.52227	11_VX5256_T	S11_T	Tumor	Female	neg	CD8_T_cell	CD8_Naive_Sell	CD8 Naive
Sample.11_VX5256_T.AAAGGGCAGAAATTGC-1	7989	1959	3.00413	11_VX5256_T	S11_T	Tumor	Female	neg	CD8_T_cell	CD8_Naive_Sell	CD8 Naive
Sample.11_VX5256_T.CCTAACCCAAAGGGTC-1	8001	1750	3.07462	11_VX5256_T	S11_T	Tumor	Female	neg	CD8_T_cell	CD8_Naive_Sell	CD8 Naive
Sample.11_VX5256_T.CTCCATGGTCTTTATC-1	7973	2509	2.06948	11_VX5256_T	S11_T	Tumor	Female	neg	CD8_T_cell	CD8_Tox	CD8 Tox-Hi
Sample.11_VX5256_T.GCACGTGCACCTTCCA-1	7997	3037	3.36376	11_VX5256_T	S11_T	Tumor	Female	neg	CD8_T_cell	CD8_NKlike_Cd160	CD8 NK-like
Sample.11_VX5256_T.TGGATGTTCCCACAGG-1	7975	2243	1.81818	11_VX5256_T	S11_T	Tumor	Female	neg	CD8_T_cell	CD8_Effector_Cx3cr1	CD8 Eff
Sample.11_VX5256_T.GTGCAGCTCCGTCACT-1	7948	2129	2.0005	11_VX5256_T	S11_T	Tumor	Female	neg	CD8_T_cell	CD8_Tox	CD8 Tox-Hi
Sample.11_VX5256_T.CCACTTGGTATTGAGA-1	7969	1983	3.46342	11_VX5256_T	S11_T	Tumor	Female	neg	CD8_T_cell	CD8_Naive_Sell	CD8 Naive
Sample.11_VX5256_T.GATGGAGAGACGCCCT-1	7974	2014	2.89691	11_VX5256_T	S11_T	Tumor	Female	neg	CD8_T_cell	CD8_EffectorMem_Klrc2	CD8 EM
Sample.11_VX5256_T.AGTCTCCCAGAGTGTG-1	7993	1934	3.46553	11_VX5256_T	S11_T	Tumor	Female	neg	CD8_T_cell	CD8_Naive_Sell	CD8 Naive
Sample.11_VX5256_T.CTTCAATTCGTAACAC-1	7983	2259	3.15671	11_VX5256_T	S11_T	Tumor	Female	neg	CD8_T_cell	CD8_Trm_Itgae	CD8 Trm
Sample.11_VX5256_T.AGGTCATCATCCGTGG-1	7957	2459	3.16702	11_VX5256_T	S11_T	Tumor	Female	neg	CD8_T_cell	CD8_Tox	CD8 Tox-Hi
Sample.11_VX5256_T.TCATCATCAGCACCCA-1	7965	2531	2.34777	11_VX5256_T	S11_T	Tumor	Female	neg	CD8_T_cell	CD8_NKlike_Cd160	CD8 NK-like
Sample.11_VX5256_T.AGGTTGTGTGGTATGG-1	7914	2171	2.186	11_VX5256_T	S11_T	Tumor	Female	neg	CD8_T_cell	CD8_Trm_Itgae	CD8 Trm
Sample.11_VX5256_T.AGAGAATAGTCGAAAT-1	7892	2293	1.91333	11_VX5256_T	S11_T	Tumor	Female	neg	CD8_T_cell	CD8_NKlike_Cd160	CD8 NK-like
Sample.11_VX5256_T.TTAGTCTTCTGAGAAA-1	7942	2386	2.17829	11_VX5256_T	S11_T	Tumor	Female	neg	CD8_T_cell	CD8_NKlike_Cd160	CD8 NK-like
Sample.11_VX5256_T.CATAAGCTCGAGATAA-1	7939	2016	2.51921	11_VX5256_T	S11_T	Tumor	Female	neg	CD8_T_cell	CD8_Tox	CD8 Tox-Hi
Sample.11_VX5256_T.ATGAGTCAGCAACTCT-1	7921	2260	2.87842	11_VX5256_T	S11_T	Tumor	Female	neg	CD8_T_cell	CD8_Naive_Sell	CD8 Naive
Sample.11_VX5256_T.CCCAACTCAAGCCCAC-1	7926	2347	2.53596	11_VX5256_T	S11_T	Tumor	Female	neg	CD8_T_cell	CD8_Tox	CD8 Tox-Hi
Sample.11_VX5256_T.CAGCAGCAGGGTTTCT-1	7877	2425	2.25974	11_VX5256_T	S11_T	Tumor	Female	neg	CD8_T_cell	CD8_ISG_High_Isg15	CD8 ISG-Hi
Sample.11_VX5256_T.CAAGACTCATTCTCCG-1	7890	2670	1.96451	11_VX5256_T	S11_T	Tumor	Female	neg	CD8_T_cell	CD8_Trm_Itgae	CD8 Trm
Sample.11_VX5256_T.AGTAACCGTTGCGGAA-1	7898	2290	4.50747	11_VX5256_T	S11_T	Tumor	Female	neg	CD8_T_cell	CD8_Naive_Sell	CD8 Naive
Sample.11_VX5256_T.CTGTAGAAGCCGAACA-1	7845	2391	2.24347	11_VX5256_T	S11_T	Tumor	Female	neg	CD8_T_cell	CD8_Cycling_Mki67	CD8 Cyc
Sample.11_VX5256_T.AGAAGTAGTAACGGTG-1	7887	2673	1.68632	11_VX5256_T	S11_T	Tumor	Female	neg	CD8_T_cell	CD8_NKlike_Cd160	CD8 NK-like
Sample.11_VX5256_T.AGACTCAGTTGTGTAC-1	7891	2299	3.11748	11_VX5256_T	S11_T	Tumor	Female	neg	CD8_T_cell	CD8_Trm_Itgae	CD8 Trm
Sample.11_VX5256_T.TCGATTTGTGTAAATG-1	7869	2488	2.9864	11_VX5256_T	S11_T	Tumor	Female	neg	CD8_T_cell	CD8_Tox	CD8 Tox-Hi
Sample.11_VX5256_T.CAAGACTTCTAGAGCT-1	7894	2517	3.28097	11_VX5256_T	S11_T	Tumor	Female	neg	CD8_T_cell	CD8_Trm_Itgae	CD8 Trm
Sample.11_VX5256_T.AGACACTCAGACTGCC-1	7881	2519	2.63926	11_VX5256_T	S11_T	Tumor	Female	neg	CD8_T_cell	CD8_Trm_Itgae	CD8 Trm
Sample.11_VX5256_T.ATACTTCGTCACCGCA-1	7864	2475	2.00916	11_VX5256_T	S11_T	Tumor	Female	neg	CD8_T_cell	CD8_Trm_Itgae	CD8 Trm
Sample.11_VX5256_T.AAGTTCGCATGAGTAA-1	7827	2699	3.07909	11_VX5256_T	S11_T	Tumor	Female	neg	CD8_T_cell	CD8_Effector_Cx3cr1	CD8 Eff
Sample.11_VX5256_T.ACATGCACAGTTAAAG-1	7817	2237	2.02124	11_VX5256_T	S11_T	Tumor	Female	neg	CD8_T_cell	CD8_Tox	CD8 Tox-Hi
Sample.11_VX5256_T.AATAGAGCAGCTCATA-1	7873	2411	3.8994	11_VX5256_T	S11_T	Tumor	Female	neg	CD8_T_cell	CD8_Cycling_Mki67	CD8 Cyc
Sample.11_VX5256_T.GCACTAATCTTCTCAA-1	7853	2617	2.20298	11_VX5256_T	S11_T	Tumor	Female	neg	CD8_T_cell	CD8_Trm_Itgae	CD8 Trm
Sample.11_VX5256_T.AGTGTTGGTAATGCTC-1	7833	1886	3.56185	11_VX5256_T	S11_T	Tumor	Female	neg	CD8_T_cell	CD8_Naive_Sell	CD8 Naive
Sample.11_VX5256_T.GCCAACGTCCTGTTGC-1	7868	2497	2.23691	11_VX5256_T	S11_T	Tumor	Female	neg	CD8_T_cell	CD8_NKlike_Cd160	CD8 NK-like
Sample.11_VX5256_T.GCTGCAGTCACTGTTT-1	7815	1995	2.90467	11_VX5256_T	S11_T	Tumor	Female	neg	CD8_T_cell	CD8_Naive_Sell	CD8 Naive
Sample.11_VX5256_T.CGCGTGACAGAGAAAG-1	7816	2231	2.18782	11_VX5256_T	S11_T	Tumor	Female	neg	CD8_T_cell	CD8_Tox	CD8 Tox-Hi
Sample.11_VX5256_T.AAGACTCGTTGTGTAC-1	7855	2252	3.62826	11_VX5256_T	S11_T	Tumor	Female	neg	CD8_T_cell	CD8_Trm_Itgae	CD8 Trm
Sample.11_VX5256_T.GCCCGAATCACATTGG-1	7862	1994	4.48995	11_VX5256_T	S11_T	Tumor	Female	neg	CD8_T_cell	CD8_Naive_Sell	CD8 Naive
Sample.11_VX5256_T.GTAGAGGAGGTCACAG-1	7843	2084	2.55004	11_VX5256_T	S11_T	Tumor	Female	neg	CD8_T_cell	CD8_Trm_Itgae	CD8 Trm
Sample.11_VX5256_T.GATTCGACAAGAATAC-1	7866	2278	2.14849	11_VX5256_T	S11_T	Tumor	Female	neg	CD8_T_cell	CD8_Trm_Itgae	CD8 Trm
Sample.11_VX5256_T.CGGACACTCGGTAACT-1	7849	2512	2.29329	11_VX5256_T	S11_T	Tumor	Female	neg	CD8_T_cell	CD8_NKlike_Cd160	CD8 NK-like
Sample.11_VX5256_T.GGCACGTTCCACCCTA-1	7833	2095	3.03843	11_VX5256_T	S11_T	Tumor	Female	neg	CD8_T_cell	CD8_Naive_Sell	CD8 Naive
Sample.11_VX5256_T.TAAGCGTAGGGCAATC-1	7786	2264	2.19625	11_VX5256_T	S11_T	Tumor	Female	neg	CD8_T_cell	CD8_Tox	CD8 Tox-Hi
Sample.11_VX5256_T.ATTTACCGTAAGGCCA-1	7807	2278	1.66517	11_VX5256_T	S11_T	Tumor	Female	neg	CD8_T_cell	CD8_Trm_Itgae	CD8 Trm
Sample.11_VX5256_T.TTTGGAGAGCTGAAGC-1	7817	2066	2.50736	11_VX5256_T	S11_T	Tumor	Female	neg	CD8_T_cell	CD8_Tox	CD8 Tox-Hi
Sample.11_VX5256_T.ATTACTCTCTGAGTCA-1	7826	2380	3.19448	11_VX5256_T	S11_T	Tumor	Female	neg	CD8_T_cell	CD8_Trm_Itgae	CD8 Trm
Sample.11_VX5256_T.TCATTACTCGAGCACC-1	7793	2373	2.23277	11_VX5256_T	S11_T	Tumor	Female	neg	CD8_T_cell	CD8_Trm_Itgae	CD8 Trm
Sample.11_VX5256_T.TAAGCCATCCGATCTC-1	7787	2408	2.19597	11_VX5256_T	S11_T	Tumor	Female	neg	CD8_T_cell	CD8_Trm_Itgae	CD8 Trm
Sample.11_VX5256_T.TTCAATCGTTCAATCG-1	7818	2302	2.20005	11_VX5256_T	S11_T	Tumor	Female	neg	CD8_T_cell	CD8_Memory_Il7r	CD8 Mem
Sample.11_VX5256_T.CCTCTAGTCAACCGAT-1	7781	2218	1.83781	11_VX5256_T	S11_T	Tumor	Female	neg	CD8_T_cell	CD8_Trm_Itgae	CD8 Trm
Sample.11_VX5256_T.CACGAATTCGCCTTGT-1	7795	2324	2.73252	11_VX5256_T	S11_T	Tumor	Female	neg	CD8_T_cell	CD8_Trm_Itgae	CD8 Trm
Sample.11_VX5256_T.AGGTTGTAGAACCGCA-1	7746	2374	3.11128	11_VX5256_T	S11_T	Tumor	Female	neg	CD8_T_cell	CD8_ISG_High_Isg15	CD8 ISG-Hi
Sample.11_VX5256_T.ACTATGGCATGACTCA-1	7753	2414	1.58648	11_VX5256_T	S11_T	Tumor	Female	neg	CD8_T_cell	CD8_NKlike_Cd160	CD8 NK-like
Sample.11_VX5256_T.TTACCATGTATACCCA-1	7758	2305	2.84867	11_VX5256_T	S11_T	Tumor	Female	neg	CD8_T_cell	CD8_Trm_Itgae	CD8 Trm
Sample.11_VX5256_T.TCCTAATCAGCTGGTC-1	7723	2406	3.28888	11_VX5256_T	S11_T	Tumor	Female	neg	CD8_T_cell	CD8_Memory_Il7r	CD8 Mem
Sample.11_VX5256_T.CTTACCGCATATAGCC-1	7752	2332	1.25129	11_VX5256_T	S11_T	Tumor	Female	neg	CD8_T_cell	CD8_Trm_Itgae	CD8 Trm
Sample.11_VX5256_T.CTTGATTAGAATTTGG-1	7727	1761	3.05423	11_VX5256_T	S11_T	Tumor	Female	neg	CD8_T_cell	CD8_Naive_Sell	CD8 Naive
Sample.11_VX5256_T.GATTGGTGTTCAAGTC-1	7721	2128	1.67077	11_VX5256_T	S11_T	Tumor	Female	neg	CD8_T_cell	CD8_Memory_Il7r	CD8 Mem
Sample.11_VX5256_T.CCGATCTTCGACACTA-1	7719	2270	2.46146	11_VX5256_T	S11_T	Tumor	Female	neg	CD8_T_cell	CD8_Memory_Il7r	CD8 Mem
Sample.11_VX5256_T.CGTAGTACAATTTCTC-1	7704	2148	1.98598	11_VX5256_T	S11_T	Tumor	Female	neg	CD8_T_cell	CD8_Trm_Itgae	CD8 Trm
Sample.11_VX5256_T.TTCTTGACATTGGCAT-1	7678	2380	2.69601	11_VX5256_T	S11_T	Tumor	Female	neg	CD8_T_cell	CD8_Cycling_Mki67	CD8 Cyc
Sample.11_VX5256_T.TGTCCCACACTCTAGA-1	7668	2224	3.65154	11_VX5256_T	S11_T	Tumor	Female	neg	CD8_T_cell	CD8_Memory_Il7r	CD8 Mem
Sample.11_VX5256_T.GTCATGAAGGAGGCAG-1	7745	2290	3.21498	11_VX5256_T	S11_T	Tumor	Female	neg	CD8_T_cell	CD8_NKlike_Cd160	CD8 NK-like
Sample.11_VX5256_T.TAGAGTCTCGGACCAC-1	7663	2233	3.19718	11_VX5256_T	S11_T	Tumor	Female	neg	CD8_T_cell	CD8_Memory_Il7r	CD8 Mem
Sample.11_VX5256_T.GGAAGTGTCAACCTCC-1	7693	2204	1.81984	11_VX5256_T	S11_T	Tumor	Female	neg	CD8_T_cell	CD8_Tox	CD8 Tox-Hi
Sample.11_VX5256_T.TTAGGCAAGTCATTGC-1	7695	2382	2.18324	11_VX5256_T	S11_T	Tumor	Female	neg	CD8_T_cell	CD8_Trm_Itgae	CD8 Trm
Sample.11_VX5256_T.CCGTTCATCCACGAAT-1	7648	2008	3.89644	11_VX5256_T	S11_T	Tumor	Female	neg	CD8_T_cell	CD8_Naive_Sell	CD8 Naive
Sample.11_VX5256_T.CTCTCGACAACCAACT-1	7664	2347	1.90501	11_VX5256_T	S11_T	Tumor	Female	neg	CD8_T_cell	CD8_Trm_Itgae	CD8 Trm
Sample.11_VX5256_T.TTGTGTTTCGCAGTCG-1	7652	1989	3.3978	11_VX5256_T	S11_T	Tumor	Female	neg	CD8_T_cell	CD8_Naive_Sell	CD8 Naive
Sample.11_VX5256_T.AAACGCTGTCGTCTCT-1	7647	2333	2.34079	11_VX5256_T	S11_T	Tumor	Female	neg	CD8_T_cell	CD8_Trm_Itgae	CD8 Trm
Sample.11_VX5256_T.TACAACGTCTATCGCC-1	7666	2062	1.99583	11_VX5256_T	S11_T	Tumor	Female	neg	CD8_T_cell	CD8_Tox	CD8 Tox-Hi
Sample.11_VX5256_T.ATTGGGTCAAGGTCTT-1	7641	2603	2.0547	11_VX5256_T	S11_T	Tumor	Female	neg	CD8_T_cell	CD8_Trm_Itgae	CD8 Trm
Sample.11_VX5256_T.TGCATGAGTGGCAGAT-1	7631	2111	1.95256	11_VX5256_T	S11_T	Tumor	Female	neg	CD8_T_cell	CD8_Trm_Itgae	CD8 Trm
Sample.11_VX5256_T.GGAAGTGGTTACCTTT-1	7597	2366	1.54008	11_VX5256_T	S11_T	Tumor	Female	neg	CD8_T_cell	CD8_Trm_Itgae	CD8 Trm
Sample.11_VX5256_T.CTCCACACAAGCCCAC-1	7628	2389	2.62192	11_VX5256_T	S11_T	Tumor	Female	neg	CD8_T_cell	CD8_Trm_Itgae	CD8 Trm
Sample.11_VX5256_T.TGTGATGCACCTGCTT-1	7591	2337	3.64906	11_VX5256_T	S11_T	Tumor	Female	neg	CD8_T_cell	CD8_Trm_Itgae	CD8 Trm
Sample.11_VX5256_T.GTTTACTTCATTATCC-1	7636	2402	1.42745	11_VX5256_T	S11_T	Tumor	Female	neg	CD8_T_cell	CD8_Trm_Itgae	CD8 Trm
Sample.11_VX5256_T.GAACACTGTCACCACG-1	7640	2262	1.81937	11_VX5256_T	S11_T	Tumor	Female	neg	CD8_T_cell	CD8_Trm_Itgae	CD8 Trm
Sample.11_VX5256_T.CTTAGGATCTTGTGCC-1	7558	2448	3.47976	11_VX5256_T	S11_T	Tumor	Female	neg	CD8_T_cell	CD8_Effector_Cx3cr1	CD8 Eff
Sample.11_VX5256_T.TTTCACAGTTTCCAAG-1	7603	1996	4.02473	11_VX5256_T	S11_T	Tumor	Female	neg	CD8_T_cell	CD8_Naive_Sell	CD8 Naive
Sample.11_VX5256_T.AGTAACCGTGGGACAT-1	7571	2285	3.09074	11_VX5256_T	S11_T	Tumor	Female	neg	CD8_T_cell	CD8_NKlike_Cd160	CD8 NK-like
Sample.11_VX5256_T.CATGGTAGTTGGTGTT-1	7560	2532	1.91799	11_VX5256_T	S11_T	Tumor	Female	neg	CD8_T_cell	CD8_NKlike_Cd160	CD8 NK-like
Sample.11_VX5256_T.TGCGATACACCTAAAC-1	7599	2373	1.96078	11_VX5256_T	S11_T	Tumor	Female	neg	CD8_T_cell	CD8_Trm_Itgae	CD8 Trm
Sample.11_VX5256_T.GTGTGATAGTGAGTGC-1	7545	1923	3.3002	11_VX5256_T	S11_T	Tumor	Female	neg	CD8_T_cell	CD8_Naive_Sell	CD8 Naive
Sample.11_VX5256_T.TGTTGGACACTACCGG-1	7551	2307	2.21163	11_VX5256_T	S11_T	Tumor	Female	neg	CD8_T_cell	CD8_Memory_Il7r	CD8 Mem
Sample.11_VX5256_T.AGGCTGCTCTTACTGT-1	7512	2416	2.80884	11_VX5256_T	S11_T	Tumor	Female	neg	CD8_T_cell	CD8_Trm_Itgae	CD8 Trm
Sample.11_VX5256_T.GTTGAACGTTTAGTCG-1	7556	2231	2.55426	11_VX5256_T	S11_T	Tumor	Female	neg	CD8_T_cell	CD8_Tox	CD8 Tox-Hi
Sample.11_VX5256_T.CTTGAGAAGATAGCTA-1	7529	2424	1.84619	11_VX5256_T	S11_T	Tumor	Female	neg	CD8_T_cell	CD8_Cycling_Mki67	CD8 Cyc
Sample.11_VX5256_T.TAGACCAGTCTGCGCA-1	7529	2158	1.64697	11_VX5256_T	S11_T	Tumor	Female	neg	CD8_T_cell	CD8_Tox	CD8 Tox-Hi
Sample.11_VX5256_T.GGGACAACAACTTGCA-1	7541	2445	2.2676	11_VX5256_T	S11_T	Tumor	Female	neg	CD8_T_cell	CD8_Tox	CD8 Tox-Hi
Sample.11_VX5256_T.CACGTGGAGGGCAACT-1	7556	2328	2.5675	11_VX5256_T	S11_T	Tumor	Female	neg	CD8_T_cell	CD8_Trm_Itgae	CD8 Trm
Sample.11_VX5256_T.TCGCAGGGTATTTCGG-1	7530	2198	1.50066	11_VX5256_T	S11_T	Tumor	Female	neg	CD8_T_cell	CD8_Tox	CD8 Tox-Hi
Sample.11_VX5256_T.TGTACAGGTGCCCTTT-1	7544	2154	2.06787	11_VX5256_T	S11_T	Tumor	Female	neg	CD8_T_cell	CD8_Trm_Itgae	CD8 Trm
Sample.11_VX5256_T.TGAATGCAGCCGCACT-1	7551	2304	2.95325	11_VX5256_T	S11_T	Tumor	Female	neg	CD8_T_cell	CD8_Trm_Itgae	CD8 Trm
Sample.11_VX5256_T.ACGGGTCAGAGGCTGT-1	7503	2409	2.78555	11_VX5256_T	S11_T	Tumor	Female	neg	CD8_T_cell	CD8_NKlike_Cd160	CD8 NK-like
Sample.11_VX5256_T.CAGGTATCAACCGATT-1	7532	2301	3.08019	11_VX5256_T	S11_T	Tumor	Female	neg	CD8_T_cell	CD8_NKlike_Cd160	CD8 NK-like
Sample.11_VX5256_T.AGTAACCCATTCGGGC-1	7528	2122	2.92242	11_VX5256_T	S11_T	Tumor	Female	neg	CD8_T_cell	CD8_Trm_Itgae	CD8 Trm
Sample.11_VX5256_T.TGACTCCCAGTTTGGT-1	7517	1990	4.6029	11_VX5256_T	S11_T	Tumor	Female	neg	CD8_T_cell	CD8_Naive_Sell	CD8 Naive
Sample.11_VX5256_T.GTCCACTTCTTTACAC-1	7525	2425	1.72757	11_VX5256_T	S11_T	Tumor	Female	neg	CD8_T_cell	CD8_Tox	CD8 Tox-Hi
Sample.11_VX5256_T.CTCTGGTAGTTAGTAG-1	7518	2177	3.03272	11_VX5256_T	S11_T	Tumor	Female	neg	CD8_T_cell	CD8_Tox	CD8 Tox-Hi
Sample.11_VX5256_T.TCCTCCCTCTTAAGGC-1	7503	2462	2.35906	11_VX5256_T	S11_T	Tumor	Female	neg	CD8_T_cell	CD8_Trm_Itgae	CD8 Trm
Sample.11_VX5256_T.TCACGCTAGTGGTTGG-1	7517	2057	2.48769	11_VX5256_T	S11_T	Tumor	Female	neg	CD8_T_cell	CD8_Tox	CD8 Tox-Hi
Sample.11_VX5256_T.CGGGTGTTCGTAGAGG-1	7465	1776	2.22371	11_VX5256_T	S11_T	Tumor	Female	neg	CD8_T_cell	CD8_Tox	CD8 Tox-Hi
Sample.11_VX5256_T.GCGTGCAAGGTCTTTG-1	7496	2464	2.04109	11_VX5256_T	S11_T	Tumor	Female	neg	CD8_T_cell	CD8_Trm_Itgae	CD8 Trm
Sample.11_VX5256_T.CTCACTGTCGCAAGAG-1	7470	2512	0.977242	11_VX5256_T	S11_T	Tumor	Female	neg	CD8_T_cell	CD8_ISG_High_Isg15	CD8 ISG-Hi
Sample.11_VX5256_T.AAGGAATGTGGGTATG-1	7482	2183	1.41673	11_VX5256_T	S11_T	Tumor	Female	neg	CD8_T_cell	CD8_Trm_Itgae	CD8 Trm
Sample.11_VX5256_T.CTCTCGAAGGCACAAC-1	7491	2205	2.60312	11_VX5256_T	S11_T	Tumor	Female	neg	CD8_T_cell	CD8_Memory_Il7r	CD8 Mem
Sample.11_VX5256_T.TTGTTTGGTCCACATA-1	7469	2025	2.35641	11_VX5256_T	S11_T	Tumor	Female	neg	CD8_T_cell	CD8_Tox	CD8 Tox-Hi
Sample.11_VX5256_T.TGTGATGCAGGACGAT-1	7430	2355	1.79004	11_VX5256_T	S11_T	Tumor	Female	neg	CD8_T_cell	CD8_Trm_Itgae	CD8 Trm
Sample.11_VX5256_T.ACGTACAAGGTTGCCC-1	7476	2259	2.3542	11_VX5256_T	S11_T	Tumor	Female	neg	CD8_T_cell	CD8_Tox	CD8 Tox-Hi
Sample.11_VX5256_T.TTGGGCGTCCGGCAGT-1	7470	2119	4.88621	11_VX5256_T	S11_T	Tumor	Female	neg	CD8_T_cell	CD8_EffectorMem_Klrc2	CD8 EM
Sample.11_VX5256_T.GCCATTCTCGGACGTC-1	7448	2211	4.18904	11_VX5256_T	S11_T	Tumor	Female	neg	CD8_T_cell	CD8_Naive_Sell	CD8 Naive
Sample.11_VX5256_T.ACGTAGTTCAAGGACG-1	7452	2099	2.07998	11_VX5256_T	S11_T	Tumor	Female	neg	CD8_T_cell	CD8_Cycling_Mki67	CD8 Cyc
Sample.11_VX5256_T.AGGGCTCGTTAGAGAT-1	7480	2418	3.16845	11_VX5256_T	S11_T	Tumor	Female	neg	CD8_T_cell	CD8_NKlike_Cd160	CD8 NK-like
Sample.11_VX5256_T.CGAGGCTGTCTAACTG-1	7479	2390	2.50033	11_VX5256_T	S11_T	Tumor	Female	neg	CD8_T_cell	CD8_Trm_Itgae	CD8 Trm
Sample.11_VX5256_T.TGTACAGTCCCATAAG-1	7486	2680	2.44456	11_VX5256_T	S11_T	Tumor	Female	neg	CD8_T_cell	CD8_NKlike_Cd160	CD8 NK-like
Sample.11_VX5256_T.GACTTCCTCCTCTGCA-1	7454	2343	2.01234	11_VX5256_T	S11_T	Tumor	Female	neg	CD8_T_cell	CD8_Memory_Il7r	CD8 Mem
Sample.11_VX5256_T.GATGGAGGTTTCGTTT-1	7386	2123	2.4912	11_VX5256_T	S11_T	Tumor	Female	neg	CD8_T_cell	CD8_Tox	CD8 Tox-Hi
Sample.11_VX5256_T.AGCCAGCAGTAAGACT-1	7441	1828	2.72813	11_VX5256_T	S11_T	Tumor	Female	neg	CD8_T_cell	CD8_Naive_Sell	CD8 Naive
Sample.11_VX5256_T.GGTTGTAAGACAGCGT-1	7422	2390	2.82943	11_VX5256_T	S11_T	Tumor	Female	neg	CD8_T_cell	CD8_Effector_Cx3cr1	CD8 Eff
Sample.11_VX5256_T.CTGGACGTCCCATGGG-1	7405	2457	2.88994	11_VX5256_T	S11_T	Tumor	Female	neg	CD8_T_cell	CD8_Trm_Itgae	CD8 Trm
Sample.11_VX5256_T.GATGAGGGTTACCTTT-1	7444	2559	2.8345	11_VX5256_T	S11_T	Tumor	Female	neg	CD8_T_cell	CD8_NKlike_Cd160	CD8 NK-like
Sample.11_VX5256_T.GCGAGAATCCTACGAA-1	7424	2609	2.65356	11_VX5256_T	S11_T	Tumor	Female	neg	CD8_T_cell	CD8_NKlike_Cd160	CD8 NK-like
Sample.11_VX5256_T.ATTCGTTTCTACCTTA-1	7441	2387	1.94866	11_VX5256_T	S11_T	Tumor	Female	neg	CD8_T_cell	CD8_Tox	CD8 Tox-Hi
Sample.11_VX5256_T.GTGGGAACAAATGGTA-1	7436	2162	2.11135	11_VX5256_T	S11_T	Tumor	Female	neg	CD8_T_cell	CD8_Tox	CD8 Tox-Hi
Sample.11_VX5256_T.ATCGGATAGTGCCCGT-1	7407	2210	3.01067	11_VX5256_T	S11_T	Tumor	Female	neg	CD8_T_cell	CD8_Trm_Itgae	CD8 Trm
Sample.11_VX5256_T.GTAAGTCCAGTCGAGA-1	7418	1957	2.27824	11_VX5256_T	S11_T	Tumor	Female	neg	CD8_T_cell	CD8_Tox	CD8 Tox-Hi
Sample.11_VX5256_T.TATCTTGAGGATAATC-1	7395	2215	2.79919	11_VX5256_T	S11_T	Tumor	Female	neg	CD8_T_cell	CD8_Trm_Itgae	CD8 Trm
Sample.11_VX5256_T.GTCGCGACAGGGACTA-1	7400	1974	3.22973	11_VX5256_T	S11_T	Tumor	Female	neg	CD8_T_cell	CD8_Naive_Sell	CD8 Naive
Sample.11_VX5256_T.GCATGATAGAAGATCT-1	7392	2455	2.90855	11_VX5256_T	S11_T	Tumor	Female	neg	CD8_T_cell	CD8_Memory_Il7r	CD8 Mem
Sample.11_VX5256_T.ACGGAAGCACAGTCGC-1	7431	2235	1.92437	11_VX5256_T	S11_T	Tumor	Female	neg	CD8_T_cell	CD8_ISG_High_Isg15	CD8 ISG-Hi
Sample.11_VX5256_T.TCGACCTTCTCATGGA-1	7405	2146	2.7684	11_VX5256_T	S11_T	Tumor	Female	neg	CD8_T_cell	CD8_Memory_Il7r	CD8 Mem
Sample.11_VX5256_T.GCCATTCTCCCGTTCA-1	7336	2418	2.65812	11_VX5256_T	S11_T	Tumor	Female	neg	CD8_T_cell	CD8_Effector_Cx3cr1	CD8 Eff
Sample.11_VX5256_T.TGCAGTACAATGACCT-1	7408	2430	2.18683	11_VX5256_T	S11_T	Tumor	Female	neg	CD8_T_cell	CD8_Effector_Cx3cr1	CD8 Eff
Sample.11_VX5256_T.GGTGTCGCAATGGCAG-1	7373	2127	2.94317	11_VX5256_T	S11_T	Tumor	Female	neg	CD8_T_cell	CD8_Tox	CD8 Tox-Hi
Sample.11_VX5256_T.GTCAAACGTACATACC-1	7377	2569	3.21269	11_VX5256_T	S11_T	Tumor	Female	neg	CD8_T_cell	CD8_NKlike_Cd160	CD8 NK-like
Sample.11_VX5256_T.CATCGGGGTTATGACC-1	7358	2413	3.12585	11_VX5256_T	S11_T	Tumor	Female	neg	CD8_T_cell	CD8_Trm_Itgae	CD8 Trm
Sample.11_VX5256_T.ATTCAGGAGATCGGTG-1	7324	2003	2.64883	11_VX5256_T	S11_T	Tumor	Female	neg	CD8_T_cell	CD8_Tox	CD8 Tox-Hi
Sample.11_VX5256_T.AAGCCATTCAGAGCAG-1	7359	2176	3.26131	11_VX5256_T	S11_T	Tumor	Female	neg	CD8_T_cell	CD8_Trm_Itgae	CD8 Trm
Sample.11_VX5256_T.ATCCCTGAGGCTAGCA-1	7402	2221	2.3237	11_VX5256_T	S11_T	Tumor	Female	neg	CD8_T_cell	CD8_Trm_Itgae	CD8 Trm
Sample.11_VX5256_T.TGCTCCAGTATGACAA-1	7359	2282	2.29651	11_VX5256_T	S11_T	Tumor	Female	neg	CD8_T_cell	CD8_Effector_Cx3cr1	CD8 Eff
Sample.11_VX5256_T.TTACGCCCAAGGGTCA-1	7375	2586	2.57627	11_VX5256_T	S11_T	Tumor	Female	neg	CD8_T_cell	CD8_NKlike_Cd160	CD8 NK-like
Sample.11_VX5256_T.ATCTCTATCCCTATTA-1	7376	2430	2.73861	11_VX5256_T	S11_T	Tumor	Female	neg	CD8_T_cell	CD8_Trm_Itgae	CD8 Trm
Sample.11_VX5256_T.ATTCACTGTGTTAACC-1	7358	2370	3.24817	11_VX5256_T	S11_T	Tumor	Female	neg	CD8_T_cell	CD8_Trm_Itgae	CD8 Trm
Sample.11_VX5256_T.TCAAGACTCAGGAAAT-1	7352	2139	2.3803	11_VX5256_T	S11_T	Tumor	Female	neg	CD8_T_cell	CD8_Tox	CD8 Tox-Hi
Sample.11_VX5256_T.AGAACAACAAGTACCT-1	7364	2343	2.14557	11_VX5256_T	S11_T	Tumor	Female	neg	CD8_T_cell	CD8_Trm_Itgae	CD8 Trm
Sample.11_VX5256_T.CTCAACCCATAGAATG-1	7320	2492	2.63661	11_VX5256_T	S11_T	Tumor	Female	neg	CD8_T_cell	CD8_Trm_Itgae	CD8 Trm
Sample.11_VX5256_T.CGTAAGTAGGCGAACT-1	7319	2127	2.85558	11_VX5256_T	S11_T	Tumor	Female	neg	CD8_T_cell	CD8_ISG_High_Isg15	CD8 ISG-Hi
Sample.11_VX5256_T.GCAACCGTCTCGGTCT-1	7372	1864	2.53663	11_VX5256_T	S11_T	Tumor	Female	neg	CD8_T_cell	CD8_Naive_Sell	CD8 Naive
Sample.11_VX5256_T.AACCAACTCCGATAGT-1	7352	2048	2.73395	11_VX5256_T	S11_T	Tumor	Female	neg	CD8_T_cell	CD8_Tox	CD8 Tox-Hi
Sample.11_VX5256_T.ATTTACCCAGGATGAC-1	7357	2195	1.4408	11_VX5256_T	S11_T	Tumor	Female	neg	CD8_T_cell	CD8_Trm_Itgae	CD8 Trm
Sample.11_VX5256_T.GGTTCTCCAACACACT-1	7286	2148	0.741147	11_VX5256_T	S11_T	Tumor	Female	neg	CD8_T_cell	CD8_NKlike_Cd160	CD8 NK-like
Sample.11_VX5256_T.CGCCATTAGCGAGTAC-1	7384	2389	3.03359	11_VX5256_T	S11_T	Tumor	Female	neg	CD8_T_cell	CD8_Trm_Itgae	CD8 Trm
Sample.11_VX5256_T.ATTATCCGTAGCTTTG-1	7343	1998	2.35599	11_VX5256_T	S11_T	Tumor	Female	neg	CD8_T_cell	CD8_Tox	CD8 Tox-Hi
Sample.11_VX5256_T.AATCGACAGTGAATAC-1	7327	2670	2.211	11_VX5256_T	S11_T	Tumor	Female	neg	CD8_T_cell	CD8_Cycling_Mki67	CD8 Cyc
Sample.11_VX5256_T.TCGGATAAGGGCAGTT-1	7327	2200	1.93804	11_VX5256_T	S11_T	Tumor	Female	neg	CD8_T_cell	CD8_ISG_High_Isg15	CD8 ISG-Hi
Sample.11_VX5256_T.GCGATCGCAGCCTTCT-1	7346	2192	3.90689	11_VX5256_T	S11_T	Tumor	Female	neg	CD8_T_cell	CD8_EffectorMem_Klrc2	CD8 EM
Sample.11_VX5256_T.CCGATCTCACTTGTCC-1	7318	1869	2.43236	11_VX5256_T	S11_T	Tumor	Female	neg	CD8_T_cell	CD8_Memory_Il7r	CD8 Mem
Sample.11_VX5256_T.TTTGATCAGTAGGGTC-1	7328	2089	2.62009	11_VX5256_T	S11_T	Tumor	Female	neg	CD8_T_cell	CD8_Tox	CD8 Tox-Hi
Sample.11_VX5256_T.TGTTCATTCGAAGAAT-1	7313	2206	2.31095	11_VX5256_T	S11_T	Tumor	Female	neg	CD8_T_cell	CD8_Trm_Itgae	CD8 Trm
Sample.11_VX5256_T.TTCGCTGTCGACCAAT-1	7303	2265	3.73819	11_VX5256_T	S11_T	Tumor	Female	neg	CD8_T_cell	CD8_Effector_Cx3cr1	CD8 Eff
Sample.11_VX5256_T.GAAATGAAGAGCCTGA-1	7313	2202	3.21346	11_VX5256_T	S11_T	Tumor	Female	neg	CD8_T_cell	CD8_NKlike_Cd160	CD8 NK-like
Sample.11_VX5256_T.GCCTGTTCATCACAGT-1	7295	2241	2.44003	11_VX5256_T	S11_T	Tumor	Female	neg	CD8_T_cell	CD8_Memory_Il7r	CD8 Mem
Sample.11_VX5256_T.GATTTCTGTAACAGGC-1	7298	2345	2.48013	11_VX5256_T	S11_T	Tumor	Female	neg	CD8_T_cell	CD8_NKlike_Cd160	CD8 NK-like
Sample.11_VX5256_T.AGGATAACAGGGCTTC-1	7278	2169	2.32207	11_VX5256_T	S11_T	Tumor	Female	neg	CD8_T_cell	CD8_Tox	CD8 Tox-Hi
Sample.11_VX5256_T.ACTATGGGTTAAGAAC-1	7295	2450	2.3989	11_VX5256_T	S11_T	Tumor	Female	neg	CD8_T_cell	CD8_Trm_Itgae	CD8 Trm
Sample.11_VX5256_T.ATATCCTAGACCATAA-1	7303	2138	2.23196	11_VX5256_T	S11_T	Tumor	Female	neg	CD8_T_cell	CD8_Trm_Itgae	CD8 Trm
Sample.11_VX5256_T.TTCACCGTCATTGTGG-1	7309	1879	3.16049	11_VX5256_T	S11_T	Tumor	Female	neg	CD8_T_cell	CD8_Naive_Sell	CD8 Naive
Sample.11_VX5256_T.CCTCCTCCACATGAAA-1	7282	2276	1.45564	11_VX5256_T	S11_T	Tumor	Female	neg	CD8_T_cell	CD8_Tox	CD8 Tox-Hi
Sample.11_VX5256_T.CATACTTGTGACGCCT-1	7284	2258	2.15541	11_VX5256_T	S11_T	Tumor	Female	neg	CD8_T_cell	CD8_Trm_Itgae	CD8 Trm
Sample.11_VX5256_T.CTGTACCCACACACGC-1	7272	2246	3.12156	11_VX5256_T	S11_T	Tumor	Female	neg	CD8_T_cell	CD8_Tox	CD8 Tox-Hi
Sample.11_VX5256_T.GGGACCTCATGGCTGC-1	7272	2113	2.04895	11_VX5256_T	S11_T	Tumor	Female	neg	CD8_T_cell	CD8_Tox	CD8 Tox-Hi
Sample.11_VX5256_T.CATGCTCTCCCTCGAT-1	7229	2423	5.98976	11_VX5256_T	S11_T	Tumor	Female	neg	CD8_T_cell	CD8_Effector_Cx3cr1	CD8 Eff
Sample.11_VX5256_T.AGAGAGCCAAGTGTCT-1	7269	2270	2.60008	11_VX5256_T	S11_T	Tumor	Female	neg	CD8_T_cell	CD8_Tox	CD8 Tox-Hi
Sample.11_VX5256_T.CAGGCCATCTTCGTAT-1	7297	2128	2.16527	11_VX5256_T	S11_T	Tumor	Female	neg	CD8_T_cell	CD8_Trm_Itgae	CD8 Trm
Sample.11_VX5256_T.GGTGTCGGTAAGACCG-1	7275	2183	3.28522	11_VX5256_T	S11_T	Tumor	Female	neg	CD8_T_cell	CD8_Cycling_Mki67	CD8 Cyc
Sample.11_VX5256_T.TCCATGCAGCGACTAG-1	7236	1980	2.25263	11_VX5256_T	S11_T	Tumor	Female	neg	CD8_T_cell	CD8_ISG_High_Isg15	CD8 ISG-Hi
Sample.11_VX5256_T.GATTGGTTCGTGACTA-1	7266	2173	3.64712	11_VX5256_T	S11_T	Tumor	Female	neg	CD8_T_cell	CD8_Memory_Il7r	CD8 Mem
Sample.11_VX5256_T.TTTCGATTCAAACCTG-1	7214	2715	3.77045	11_VX5256_T	S11_T	Tumor	Female	neg	CD8_T_cell	CD8_Cycling_Mki67	CD8 Cyc
Sample.11_VX5256_T.TGACGCGTCATTTCGT-1	7252	2280	1.90292	11_VX5256_T	S11_T	Tumor	Female	neg	CD8_T_cell	CD8_NKlike_Cd160	CD8 NK-like
Sample.11_VX5256_T.CTCAGTCTCCACGTAA-1	7267	2072	3.97688	11_VX5256_T	S11_T	Tumor	Female	neg	CD8_T_cell	CD8_Naive_Sell	CD8 Naive
Sample.11_VX5256_T.ATTACCTAGCTTTCCC-1	7238	2593	1.43686	11_VX5256_T	S11_T	Tumor	Female	neg	CD8_T_cell	CD8_NKlike_Cd160	CD8 NK-like
Sample.11_VX5256_T.CAACAGTTCTGCACCT-1	7215	2562	3.06306	11_VX5256_T	S11_T	Tumor	Female	neg	CD8_T_cell	CD8_Effector_Cx3cr1	CD8 Eff
Sample.11_VX5256_T.GTTGCGGCACCAGGTC-1	7255	2353	2.82564	11_VX5256_T	S11_T	Tumor	Female	neg	CD8_T_cell	CD8_Trm_Itgae	CD8 Trm
Sample.11_VX5256_T.TGGGTTAAGACCAGCA-1	7216	2349	1.52439	11_VX5256_T	S11_T	Tumor	Female	neg	CD8_T_cell	CD8_ISG_High_Isg15	CD8 ISG-Hi
Sample.11_VX5256_T.CGTGCTTCAACATACC-1	7248	2419	1.40728	11_VX5256_T	S11_T	Tumor	Female	neg	CD8_T_cell	CD8_NKlike_Cd160	CD8 NK-like
Sample.11_VX5256_T.AGAAATGGTAGTGGCA-1	7233	1705	3.23517	11_VX5256_T	S11_T	Tumor	Female	neg	CD8_T_cell	CD8_Naive_Sell	CD8 Naive
Sample.11_VX5256_T.GTCTAGAAGTAGTCTC-1	7233	2358	3.29047	11_VX5256_T	S11_T	Tumor	Female	neg	CD8_T_cell	CD8_NKlike_Cd160	CD8 NK-like
Sample.11_VX5256_T.AGTGTTGCAGTTGCGC-1	7242	2016	1.39464	11_VX5256_T	S11_T	Tumor	Female	neg	CD8_T_cell	CD8_Trm_Itgae	CD8 Trm
Sample.11_VX5256_T.CATAGACTCAAGTTGC-1	7241	1967	2.59633	11_VX5256_T	S11_T	Tumor	Female	neg	CD8_T_cell	CD8_Naive_Sell	CD8 Naive
Sample.11_VX5256_T.CTGATCCTCGAACTCA-1	7235	2427	2.63994	11_VX5256_T	S11_T	Tumor	Female	neg	CD8_T_cell	CD8_Trm_Itgae	CD8 Trm
Sample.11_VX5256_T.TACTTACCACATTACG-1	7198	2158	2.59794	11_VX5256_T	S11_T	Tumor	Female	neg	CD8_T_cell	CD8_Effector_Cx3cr1	CD8 Eff
Sample.11_VX5256_T.CTGGACGTCCAACACA-1	7268	1973	3.53605	11_VX5256_T	S11_T	Tumor	Female	neg	CD8_T_cell	CD8_Naive_Sell	CD8 Naive
Sample.11_VX5256_T.CATTCATGTCCTCAGG-1	7206	2101	2.42853	11_VX5256_T	S11_T	Tumor	Female	neg	CD8_T_cell	CD8_Tox	CD8 Tox-Hi
Sample.11_VX5256_T.CTCTGGTAGTGAGTGC-1	7221	2187	2.94973	11_VX5256_T	S11_T	Tumor	Female	neg	CD8_T_cell	CD8_Trm_Itgae	CD8 Trm
Sample.11_VX5256_T.AAAGGATAGAATGTTG-1	7197	2284	2.77894	11_VX5256_T	S11_T	Tumor	Female	neg	CD8_T_cell	CD8_Trm_Itgae	CD8 Trm
Sample.11_VX5256_T.TAGGTTGTCGAGATGG-1	7211	2303	4.13258	11_VX5256_T	S11_T	Tumor	Female	neg	CD8_T_cell	CD8_ISG_High_Isg15	CD8 ISG-Hi
Sample.11_VX5256_T.ACTTTCATCAGTCATG-1	7218	2082	4.11471	11_VX5256_T	S11_T	Tumor	Female	neg	CD8_T_cell	CD8_Naive_Sell	CD8 Naive
Sample.11_VX5256_T.GTGCAGCCACCTCAGG-1	7220	2215	3.11634	11_VX5256_T	S11_T	Tumor	Female	neg	CD8_T_cell	CD8_Tox	CD8 Tox-Hi
Sample.11_VX5256_T.TAGGAGGGTATATGGA-1	7230	2095	2.82158	11_VX5256_T	S11_T	Tumor	Female	neg	CD8_T_cell	CD8_Tox	CD8 Tox-Hi
Sample.11_VX5256_T.GCAGTTAGTGACTAAA-1	7200	2222	2.54167	11_VX5256_T	S11_T	Tumor	Female	neg	CD8_T_cell	CD8_Trm_Itgae	CD8 Trm
Sample.11_VX5256_T.TAATTCCAGGTAGTAT-1	7205	2357	1.97085	11_VX5256_T	S11_T	Tumor	Female	neg	CD8_T_cell	CD8_Tox	CD8 Tox-Hi
Sample.11_VX5256_T.GGAGATGTCGTTACCC-1	7233	2258	3.15222	11_VX5256_T	S11_T	Tumor	Female	neg	CD8_T_cell	CD8_NKlike_Cd160	CD8 NK-like
Sample.11_VX5256_T.AGGTGTTTCTCATGCC-1	7207	2232	2.88608	11_VX5256_T	S11_T	Tumor	Female	neg	CD8_T_cell	CD8_Trm_Itgae	CD8 Trm
Sample.11_VX5256_T.CGGCAGTCACCCAACG-1	7159	2595	2.73781	11_VX5256_T	S11_T	Tumor	Female	neg	CD8_T_cell	CD8_Effector_Cx3cr1	CD8 Eff
Sample.11_VX5256_T.ACACAGTGTATTGAGA-1	7206	1962	2.30364	11_VX5256_T	S11_T	Tumor	Female	neg	CD8_T_cell	CD8_Tox	CD8 Tox-Hi
Sample.11_VX5256_T.CTGTGAAAGGTGCATG-1	7185	1984	2.24078	11_VX5256_T	S11_T	Tumor	Female	neg	CD8_T_cell	CD8_Trm_Itgae	CD8 Trm
Sample.11_VX5256_T.ATCACGATCGTAGGAG-1	7231	2517	2.29567	11_VX5256_T	S11_T	Tumor	Female	neg	CD8_T_cell	CD8_NKlike_Cd160	CD8 NK-like
Sample.11_VX5256_T.CAAAGAAGTACCGGCT-1	7192	2353	3.26752	11_VX5256_T	S11_T	Tumor	Female	neg	CD8_T_cell	CD8_Cycling_Mki67	CD8 Cyc
Sample.11_VX5256_T.TCAAGTGAGGCTCACC-1	7186	2315	2.95018	11_VX5256_T	S11_T	Tumor	Female	neg	CD8_T_cell	CD8_Effector_Cx3cr1	CD8 Eff
Sample.11_VX5256_T.AAGCCATCAACAAAGT-1	7229	2117	2.73897	11_VX5256_T	S11_T	Tumor	Female	neg	CD8_T_cell	CD8_EffectorMem_Klrc2	CD8 EM
Sample.11_VX5256_T.CTGTACCGTATCCTCC-1	7222	2349	3.28164	11_VX5256_T	S11_T	Tumor	Female	neg	CD8_T_cell	CD8_NKlike_Cd160	CD8 NK-like
Sample.11_VX5256_T.TGCAGTAGTCTCACAA-1	7201	2192	3.54117	11_VX5256_T	S11_T	Tumor	Female	neg	CD8_T_cell	CD8_Memory_Il7r	CD8 Mem
Sample.11_VX5256_T.GTTACGAAGGTTTGAA-1	7178	2437	1.88075	11_VX5256_T	S11_T	Tumor	Female	neg	CD8_T_cell	CD8_Tox	CD8 Tox-Hi
Sample.11_VX5256_T.TACTTACAGACACACG-1	7207	2474	1.47079	11_VX5256_T	S11_T	Tumor	Female	neg	CD8_T_cell	CD8_NKlike_Cd160	CD8 NK-like
Sample.11_VX5256_T.TGAGACTAGCCGGAAT-1	7203	2311	2.23518	11_VX5256_T	S11_T	Tumor	Female	neg	CD8_T_cell	CD8_Trm_Itgae	CD8 Trm
Sample.11_VX5256_T.TTGTTCAGTAACATAG-1	7205	2240	3.09507	11_VX5256_T	S11_T	Tumor	Female	neg	CD8_T_cell	CD8_ISG_High_Isg15	CD8 ISG-Hi
Sample.11_VX5256_T.GCGATCGAGATAACAC-1	7217	1728	3.35319	11_VX5256_T	S11_T	Tumor	Female	neg	CD8_T_cell	CD8_Naive_Sell	CD8 Naive
Sample.11_VX5256_T.TAAGCGTGTTGTTGAC-1	7225	2366	2.42215	11_VX5256_T	S11_T	Tumor	Female	neg	CD8_T_cell	CD8_NKlike_Cd160	CD8 NK-like
Sample.11_VX5256_T.GCCATTCCAGGCCTGT-1	7119	2026	1.12375	11_VX5256_T	S11_T	Tumor	Female	neg	CD8_T_cell	CD8_Trm_Itgae	CD8 Trm
Sample.11_VX5256_T.CCCTGATGTCATAGTC-1	7204	2398	2.04053	11_VX5256_T	S11_T	Tumor	Female	neg	CD8_T_cell	CD8_Tox	CD8 Tox-Hi
Sample.11_VX5256_T.AACAAAGAGTGCAGCA-1	7167	1928	2.33012	11_VX5256_T	S11_T	Tumor	Female	neg	CD8_T_cell	CD8_Tox	CD8 Tox-Hi
Sample.11_VX5256_T.CGGTCAGCACGGCGTT-1	7167	2192	2.51151	11_VX5256_T	S11_T	Tumor	Female	neg	CD8_T_cell	CD8_Trm_Itgae	CD8 Trm
Sample.11_VX5256_T.GTTCCGTGTCCTCCTA-1	7130	2333	1.90743	11_VX5256_T	S11_T	Tumor	Female	neg	CD8_T_cell	CD8_Trm_Itgae	CD8 Trm
Sample.11_VX5256_T.TCGGTCTCACTCCTGT-1	7167	2511	1.57667	11_VX5256_T	S11_T	Tumor	Female	neg	CD8_T_cell	CD8_Trm_Itgae	CD8 Trm
Sample.11_VX5256_T.TATACCTTCTCCGAGG-1	7156	2259	2.26383	11_VX5256_T	S11_T	Tumor	Female	neg	CD8_T_cell	CD8_Trm_Itgae	CD8 Trm
Sample.11_VX5256_T.TTGGGTAGTAGAGTTA-1	7144	1770	3.59742	11_VX5256_T	S11_T	Tumor	Female	neg	CD8_T_cell	CD8_Naive_Sell	CD8 Naive
Sample.11_VX5256_T.TCACTCGTCTCCTGTG-1	7160	2320	3.00279	11_VX5256_T	S11_T	Tumor	Female	neg	CD8_T_cell	CD8_Trm_Itgae	CD8 Trm
Sample.11_VX5256_T.TATCTGTCATCCGATA-1	7126	2273	2.90486	11_VX5256_T	S11_T	Tumor	Female	neg	CD8_T_cell	CD8_Trm_Itgae	CD8 Trm
Sample.11_VX5256_T.TTGCATTTCGACACCG-1	7081	2307	2.52789	11_VX5256_T	S11_T	Tumor	Female	neg	CD8_T_cell	CD8_Trm_Itgae	CD8 Trm
Sample.11_VX5256_T.TGGGTTACATGGCGCT-1	7132	2229	2.3696	11_VX5256_T	S11_T	Tumor	Female	neg	CD8_T_cell	CD8_Tox	CD8 Tox-Hi
Sample.11_VX5256_T.GACCCTTCACTGTGAT-1	7116	2560	3.4851	11_VX5256_T	S11_T	Tumor	Female	neg	CD8_T_cell	CD8_NKlike_Cd160	CD8 NK-like
Sample.11_VX5256_T.GTGTTAGAGTGTTCCA-1	7099	2004	2.01437	11_VX5256_T	S11_T	Tumor	Female	neg	CD8_T_cell	CD8_Tox	CD8 Tox-Hi
Sample.11_VX5256_T.ATCGATGGTGGGCTTC-1	7098	2121	3.50803	11_VX5256_T	S11_T	Tumor	Female	neg	CD8_T_cell	CD8_Memory_Il7r	CD8 Mem
Sample.11_VX5256_T.CGCGTGACATTAAAGG-1	7066	1879	2.88706	11_VX5256_T	S11_T	Tumor	Female	neg	CD8_T_cell	CD8_Naive_Sell	CD8 Naive
Sample.11_VX5256_T.GACCCTTGTAAGTTAG-1	7003	2259	2.77024	11_VX5256_T	S11_T	Tumor	Female	neg	CD8_T_cell	CD8_Effector_Cx3cr1	CD8 Eff
Sample.11_VX5256_T.AAACGCTCATGCCGAC-1	7081	2482	3.26225	11_VX5256_T	S11_T	Tumor	Female	neg	CD8_T_cell	CD8_Trm_Itgae	CD8 Trm
Sample.11_VX5256_T.CGCCAGAAGGCAGGTT-1	7051	2111	2.58119	11_VX5256_T	S11_T	Tumor	Female	neg	CD8_T_cell	CD8_Tox	CD8 Tox-Hi
Sample.11_VX5256_T.GGTCTGGGTTGTTGAC-1	7069	2228	2.34828	11_VX5256_T	S11_T	Tumor	Female	neg	CD8_T_cell	CD8_Memory_Il7r	CD8 Mem
Sample.11_VX5256_T.CTCTGGTGTAGGCAAC-1	7065	2160	1.8259	11_VX5256_T	S11_T	Tumor	Female	neg	CD8_T_cell	CD8_Tox	CD8 Tox-Hi
Sample.11_VX5256_T.CAGTTAGGTGTTATCG-1	7057	2160	2.76321	11_VX5256_T	S11_T	Tumor	Female	neg	CD8_T_cell	CD8_Trm_Itgae	CD8 Trm
Sample.11_VX5256_T.GTGAGCCCACATGGTT-1	7058	1979	1.53018	11_VX5256_T	S11_T	Tumor	Female	neg	CD8_T_cell	CD8_Tox	CD8 Tox-Hi
Sample.11_VX5256_T.ACTATTCGTCCACAGC-1	7050	2376	2.87943	11_VX5256_T	S11_T	Tumor	Female	neg	CD8_T_cell	CD8_NKlike_Cd160	CD8 NK-like
Sample.11_VX5256_T.TATCCTATCATTCGGA-1	7063	2311	2.66176	11_VX5256_T	S11_T	Tumor	Female	neg	CD8_T_cell	CD8_NKlike_Cd160	CD8 NK-like
Sample.11_VX5256_T.CAATTTCGTGCCCACA-1	7062	2230	1.65675	11_VX5256_T	S11_T	Tumor	Female	neg	CD8_T_cell	CD8_Tox	CD8 Tox-Hi
Sample.11_VX5256_T.TGGGAGAAGGGCCCTT-1	7035	2593	2.26013	11_VX5256_T	S11_T	Tumor	Female	neg	CD8_T_cell	CD8_NKlike_Cd160	CD8 NK-like
Sample.11_VX5256_T.TCCACGTGTACATTGC-1	7037	2465	2.38738	11_VX5256_T	S11_T	Tumor	Female	neg	CD8_T_cell	CD8_NKlike_Cd160	CD8 NK-like
Sample.11_VX5256_T.GAGTTACGTTTGCCGG-1	7029	2141	2.6035	11_VX5256_T	S11_T	Tumor	Female	neg	CD8_T_cell	CD8_Trm_Itgae	CD8 Trm
Sample.11_VX5256_T.GTTCGCTCACGCGTCA-1	7032	2165	2.27531	11_VX5256_T	S11_T	Tumor	Female	neg	CD8_T_cell	CD8_Tox	CD8 Tox-Hi
Sample.11_VX5256_T.GTAGAAACACTGCACG-1	6960	1577	3.16092	11_VX5256_T	S11_T	Tumor	Female	neg	CD8_T_cell	CD8_Naive_Sell	CD8 Naive
Sample.11_VX5256_T.GAGTCTACAATGCAAA-1	7016	2457	1.68187	11_VX5256_T	S11_T	Tumor	Female	neg	CD8_T_cell	CD8_Tox	CD8 Tox-Hi
Sample.11_VX5256_T.GCCATGGAGTCATAGA-1	7010	2282	2.5535	11_VX5256_T	S11_T	Tumor	Female	neg	CD8_T_cell	CD8_Trm_Itgae	CD8 Trm
Sample.11_VX5256_T.AAAGAACTCATTACGG-1	6944	2268	2.41935	11_VX5256_T	S11_T	Tumor	Female	neg	CD8_T_cell	CD8_Tox	CD8 Tox-Hi
Sample.11_VX5256_T.TTTGACTGTCTGCAAT-1	7004	1820	2.62707	11_VX5256_T	S11_T	Tumor	Female	neg	CD8_T_cell	CD8_Naive_Sell	CD8 Naive
Sample.11_VX5256_T.ATCACGACAAGACGAC-1	6993	2146	2.3881	11_VX5256_T	S11_T	Tumor	Female	neg	CD8_T_cell	CD8_Trm_Itgae	CD8 Trm
Sample.11_VX5256_T.CATGCCTAGATGCAGC-1	6955	2058	2.94752	11_VX5256_T	S11_T	Tumor	Female	neg	CD8_T_cell	CD8_Effector_Cx3cr1	CD8 Eff
Sample.11_VX5256_T.ATGCATGTCGGAGATG-1	6975	1909	1.54839	11_VX5256_T	S11_T	Tumor	Female	neg	CD8_T_cell	CD8_Trm_Itgae	CD8 Trm
Sample.11_VX5256_T.CAAGGGAGTCTGTGCG-1	6984	2310	3.47938	11_VX5256_T	S11_T	Tumor	Female	neg	CD8_T_cell	CD8_Trm_Itgae	CD8 Trm
Sample.11_VX5256_T.TGATCAGGTCAATCTG-1	6965	2430	1.66547	11_VX5256_T	S11_T	Tumor	Female	neg	CD8_T_cell	CD8_NKlike_Cd160	CD8 NK-like
Sample.11_VX5256_T.CTTTCAACAGGACTAG-1	6987	1968	1.68885	11_VX5256_T	S11_T	Tumor	Female	neg	CD8_T_cell	CD8_Tox	CD8 Tox-Hi
Sample.11_VX5256_T.CTTAGGACAGAGCGTA-1	6976	1788	3.25401	11_VX5256_T	S11_T	Tumor	Female	neg	CD8_T_cell	CD8_Naive_Sell	CD8 Naive
Sample.11_VX5256_T.GGGATGAGTCGCCACA-1	6984	2306	2.69187	11_VX5256_T	S11_T	Tumor	Female	neg	CD8_T_cell	CD8_NKlike_Cd160	CD8 NK-like
Sample.11_VX5256_T.GAACTGTAGGGTGAGG-1	6962	2176	2.39874	11_VX5256_T	S11_T	Tumor	Female	neg	CD8_T_cell	CD8_Memory_Il7r	CD8 Mem
Sample.11_VX5256_T.GATCATGCAATGAACA-1	6962	2003	3.13128	11_VX5256_T	S11_T	Tumor	Female	neg	CD8_T_cell	CD8_Naive_Sell	CD8 Naive
Sample.11_VX5256_T.GATCACATCGAACACT-1	6946	2411	1.69882	11_VX5256_T	S11_T	Tumor	Female	neg	CD8_T_cell	CD8_Tox	CD8 Tox-Hi
Sample.11_VX5256_T.GTCTAGATCGGTCTAA-1	6950	1912	3.29496	11_VX5256_T	S11_T	Tumor	Female	neg	CD8_T_cell	CD8_Naive_Sell	CD8 Naive
Sample.11_VX5256_T.AAGGAATAGACTCTTG-1	6900	2172	3.24638	11_VX5256_T	S11_T	Tumor	Female	neg	CD8_T_cell	CD8_Trm_Itgae	CD8 Trm
Sample.11_VX5256_T.CATTGAGTCATACAGC-1	6900	2293	2.3913	11_VX5256_T	S11_T	Tumor	Female	neg	CD8_T_cell	CD8_Effector_Cx3cr1	CD8 Eff
Sample.11_VX5256_T.ACATCGACAAGTGGCA-1	6955	1978	2.01294	11_VX5256_T	S11_T	Tumor	Female	neg	CD8_T_cell	CD8_Tox	CD8 Tox-Hi
Sample.11_VX5256_T.ACCACAACACAAGTTC-1	6905	2175	2.82404	11_VX5256_T	S11_T	Tumor	Female	neg	CD8_T_cell	CD8_Tox	CD8 Tox-Hi
Sample.11_VX5256_T.CACTGAACACCTCTGT-1	6917	2474	2.97817	11_VX5256_T	S11_T	Tumor	Female	neg	CD8_T_cell	CD8_NKlike_Cd160	CD8 NK-like
Sample.11_VX5256_T.TGCTCCAGTAAGCTCT-1	6944	2262	2.01613	11_VX5256_T	S11_T	Tumor	Female	neg	CD8_T_cell	CD8_Trm_Itgae	CD8 Trm
Sample.11_VX5256_T.TGACCCTTCACCATCC-1	6874	2313	2.50218	11_VX5256_T	S11_T	Tumor	Female	neg	CD8_T_cell	CD8_Trm_Itgae	CD8 Trm
Sample.11_VX5256_T.GGTCACGTCATAGCAC-1	6932	1885	3.56319	11_VX5256_T	S11_T	Tumor	Female	neg	CD8_T_cell	CD8_Naive_Sell	CD8 Naive
Sample.11_VX5256_T.CATCGTCAGAGTCTTC-1	6918	2144	2.18271	11_VX5256_T	S11_T	Tumor	Female	neg	CD8_T_cell	CD8_Trm_Itgae	CD8 Trm
Sample.11_VX5256_T.GGTGATTCAGCGCTTG-1	6924	2123	1.99307	11_VX5256_T	S11_T	Tumor	Female	neg	CD8_T_cell	CD8_Tox	CD8 Tox-Hi
Sample.11_VX5256_T.CTGTACCGTGACGTCC-1	6934	2168	1.94693	11_VX5256_T	S11_T	Tumor	Female	neg	CD8_T_cell	CD8_Tox	CD8 Tox-Hi
Sample.11_VX5256_T.CCGGGTACAACAGCTT-1	6924	2366	2.10861	11_VX5256_T	S11_T	Tumor	Female	neg	CD8_T_cell	CD8_Trm_Itgae	CD8 Trm
Sample.11_VX5256_T.TCAAGCAAGCGTCAAG-1	6898	2340	2.43549	11_VX5256_T	S11_T	Tumor	Female	neg	CD8_T_cell	CD8_Tox	CD8 Tox-Hi
Sample.11_VX5256_T.TAGAGTCTCCTCGCAT-1	6856	2110	1.99825	11_VX5256_T	S11_T	Tumor	Female	neg	CD8_T_cell	CD8_Effector_Cx3cr1	CD8 Eff
Sample.11_VX5256_T.CTATAGGCACACAGAG-1	6907	2186	3.57608	11_VX5256_T	S11_T	Tumor	Female	neg	CD8_T_cell	CD8_Trm_Itgae	CD8 Trm
Sample.11_VX5256_T.CAGATTGAGAACCCGA-1	6856	1968	2.14411	11_VX5256_T	S11_T	Tumor	Female	neg	CD8_T_cell	CD8_Trm_Itgae	CD8 Trm
Sample.11_VX5256_T.GTCATTTTCAACTGGT-1	6882	2047	1.97617	11_VX5256_T	S11_T	Tumor	Female	neg	CD8_T_cell	CD8_Tox	CD8 Tox-Hi
Sample.11_VX5256_T.ACGTAACTCATTGTGG-1	6891	2192	2.27833	11_VX5256_T	S11_T	Tumor	Female	neg	CD8_T_cell	CD8_Tox	CD8 Tox-Hi
Sample.11_VX5256_T.AGGGCCTCATTGACTG-1	6889	2118	2.24996	11_VX5256_T	S11_T	Tumor	Female	neg	CD8_T_cell	CD8_Trm_Itgae	CD8 Trm
Sample.11_VX5256_T.GTGTGGCGTCCCTCAT-1	6872	1809	2.67753	11_VX5256_T	S11_T	Tumor	Female	neg	CD8_T_cell	CD8_Naive_Sell	CD8 Naive
Sample.11_VX5256_T.CTGATCCGTCGAATTC-1	6884	1919	2.73097	11_VX5256_T	S11_T	Tumor	Female	neg	CD8_T_cell	CD8_Naive_Sell	CD8 Naive
Sample.11_VX5256_T.CTGAGCGGTTCGATTG-1	6894	1879	3.7714	11_VX5256_T	S11_T	Tumor	Female	neg	CD8_T_cell	CD8_Naive_Sell	CD8 Naive
Sample.11_VX5256_T.TTTCCTCGTATCGAGG-1	6837	2106	2.23782	11_VX5256_T	S11_T	Tumor	Female	neg	CD8_T_cell	CD8_Effector_Cx3cr1	CD8 Eff
Sample.11_VX5256_T.CGATGGCAGCGTACAG-1	6901	2066	3.31836	11_VX5256_T	S11_T	Tumor	Female	neg	CD8_T_cell	CD8_Trm_Itgae	CD8 Trm
Sample.11_VX5256_T.GAGTTGTGTTTACCTT-1	6901	1933	2.27503	11_VX5256_T	S11_T	Tumor	Female	neg	CD8_T_cell	CD8_Tox	CD8 Tox-Hi
Sample.11_VX5256_T.TCCCACAGTTCAGCGC-1	6886	2134	2.33808	11_VX5256_T	S11_T	Tumor	Female	neg	CD8_T_cell	CD8_Tox	CD8 Tox-Hi
Sample.11_VX5256_T.AACAAGAGTATGCTTG-1	6866	2210	1.73318	11_VX5256_T	S11_T	Tumor	Female	neg	CD8_T_cell	CD8_Tox	CD8 Tox-Hi
Sample.11_VX5256_T.TTTGACTCAACACAGG-1	6821	2204	2.24307	11_VX5256_T	S11_T	Tumor	Female	neg	CD8_T_cell	CD8_Tox	CD8 Tox-Hi
Sample.11_VX5256_T.GGGTGTCCAATACGAA-1	6875	2138	2.85091	11_VX5256_T	S11_T	Tumor	Female	neg	CD8_T_cell	CD8_Tox	CD8 Tox-Hi
Sample.11_VX5256_T.ACCCAAAGTCCAGCCA-1	6877	2221	2.79192	11_VX5256_T	S11_T	Tumor	Female	neg	CD8_T_cell	CD8_Trm_Itgae	CD8 Trm
Sample.11_VX5256_T.GGGCGTTTCGATACGT-1	6838	2063	2.88096	11_VX5256_T	S11_T	Tumor	Female	neg	CD8_T_cell	CD8_Tox	CD8 Tox-Hi
Sample.11_VX5256_T.TTGCTGCCACGATAGG-1	6839	2079	1.76926	11_VX5256_T	S11_T	Tumor	Female	neg	CD8_T_cell	CD8_Tox	CD8 Tox-Hi
Sample.11_VX5256_T.CCTCCAACATGAGTAA-1	6800	2415	1.70588	11_VX5256_T	S11_T	Tumor	Female	neg	CD8_T_cell	CD8_Tox	CD8 Tox-Hi
Sample.11_VX5256_T.GAGTTACAGCGACTTT-1	6813	2201	2.46587	11_VX5256_T	S11_T	Tumor	Female	neg	CD8_T_cell	CD8_ISG_High_Isg15	CD8 ISG-Hi
Sample.11_VX5256_T.CTCCATGGTTTGCAGT-1	6817	2234	2.74314	11_VX5256_T	S11_T	Tumor	Female	neg	CD8_T_cell	CD8_Tox	CD8 Tox-Hi
Sample.11_VX5256_T.GGAATGGTCCATCCGT-1	6859	2094	4.00933	11_VX5256_T	S11_T	Tumor	Female	neg	CD8_T_cell	CD8_Naive_Sell	CD8 Naive
Sample.11_VX5256_T.ATGCGATCAGAACTTC-1	6826	2096	2.27073	11_VX5256_T	S11_T	Tumor	Female	neg	CD8_T_cell	CD8_Trm_Itgae	CD8 Trm
Sample.11_VX5256_T.AGGATCTCACCAGTAT-1	6845	2226	2.20599	11_VX5256_T	S11_T	Tumor	Female	neg	CD8_T_cell	CD8_Trm_Itgae	CD8 Trm
Sample.11_VX5256_T.CGAAGGACAACGTTAC-1	6813	2343	2.46587	11_VX5256_T	S11_T	Tumor	Female	neg	CD8_T_cell	CD8_Trm_Itgae	CD8 Trm
Sample.11_VX5256_T.ACGCACGGTGGATCGA-1	6840	1963	2.16374	11_VX5256_T	S11_T	Tumor	Female	neg	CD8_T_cell	CD8_Tox	CD8 Tox-Hi
Sample.11_VX5256_T.GTTGTGAGTTGCTCCT-1	6825	2205	3.73626	11_VX5256_T	S11_T	Tumor	Female	neg	CD8_T_cell	CD8_Memory_Il7r	CD8 Mem
Sample.11_VX5256_T.GGCTTTCTCTCAGGCG-1	6842	2327	2.70389	11_VX5256_T	S11_T	Tumor	Female	neg	CD8_T_cell	CD8_Trm_Itgae	CD8 Trm
Sample.11_VX5256_T.TCATTACTCAGCGCAC-1	6819	2265	2.84499	11_VX5256_T	S11_T	Tumor	Female	neg	CD8_T_cell	CD8_Trm_Itgae	CD8 Trm
Sample.11_VX5256_T.CTTTCGGAGATTGCGG-1	6829	2183	3.0019	11_VX5256_T	S11_T	Tumor	Female	neg	CD8_T_cell	CD8_NKlike_Cd160	CD8 NK-like
Sample.11_VX5256_T.AACGAAACAACCGCCA-1	6824	2049	2.02227	11_VX5256_T	S11_T	Tumor	Female	neg	CD8_T_cell	CD8_Trm_Itgae	CD8 Trm
Sample.11_VX5256_T.AAAGAACGTCTTGCGG-1	6689	1874	2.70594	11_VX5256_T	S11_T	Tumor	Female	neg	CD8_T_cell	CD8_Tox	CD8 Tox-Hi
Sample.11_VX5256_T.CCGGGTATCGACGTCG-1	6810	1959	1.82085	11_VX5256_T	S11_T	Tumor	Female	neg	CD8_T_cell	CD8_Tox	CD8 Tox-Hi
Sample.11_VX5256_T.TAAGTCGTCCATCACC-1	6809	2064	3.59818	11_VX5256_T	S11_T	Tumor	Female	neg	CD8_T_cell	CD8_Naive_Sell	CD8 Naive
Sample.11_VX5256_T.AGCTCAAAGACCTTTG-1	6809	1830	1.79175	11_VX5256_T	S11_T	Tumor	Female	neg	CD8_T_cell	CD8_ISG_High_Isg15	CD8 ISG-Hi
Sample.11_VX5256_T.ACACAGTAGTTAACAG-1	6824	2045	2.37397	11_VX5256_T	S11_T	Tumor	Female	neg	CD8_T_cell	CD8_Tox	CD8 Tox-Hi
Sample.11_VX5256_T.TCTCACGTCCGTCAAA-1	6740	2184	2.00297	11_VX5256_T	S11_T	Tumor	Female	neg	CD8_T_cell	CD8_Trm_Itgae	CD8 Trm
Sample.11_VX5256_T.TTTACCACAGGGACTA-1	6783	1923	2.37358	11_VX5256_T	S11_T	Tumor	Female	neg	CD8_T_cell	CD8_Tox	CD8 Tox-Hi
Sample.11_VX5256_T.CGTGCTTCAGAACCGA-1	6825	2178	2.46154	11_VX5256_T	S11_T	Tumor	Female	neg	CD8_T_cell	CD8_Trm_Itgae	CD8 Trm
Sample.11_VX5256_T.AGCTCAACAAGGTCGA-1	6799	2230	3.08869	11_VX5256_T	S11_T	Tumor	Female	neg	CD8_T_cell	CD8_Trm_Itgae	CD8 Trm
Sample.11_VX5256_T.CTGCCTAGTGTCCGGT-1	6817	2013	2.06836	11_VX5256_T	S11_T	Tumor	Female	neg	CD8_T_cell	CD8_NKlike_Cd160	CD8 NK-like
Sample.11_VX5256_T.TTACCATGTATGGGAC-1	6788	2417	2.93164	11_VX5256_T	S11_T	Tumor	Female	neg	CD8_T_cell	CD8_Cycling_Mki67	CD8 Cyc
Sample.11_VX5256_T.CGTAGTAGTCAATCTG-1	6773	1895	2.12609	11_VX5256_T	S11_T	Tumor	Female	neg	CD8_T_cell	CD8_Tox	CD8 Tox-Hi
Sample.11_VX5256_T.TCAGCCTAGGTAAAGG-1	6794	2168	2.13424	11_VX5256_T	S11_T	Tumor	Female	neg	CD8_T_cell	CD8_Cycling_Mki67	CD8 Cyc
Sample.11_VX5256_T.GGTAACTCAAAGCTAA-1	6801	2223	2.07322	11_VX5256_T	S11_T	Tumor	Female	neg	CD8_T_cell	CD8_Trm_Itgae	CD8 Trm
Sample.11_VX5256_T.TGCAGGCAGAGAGCGG-1	6768	2221	4.3883	11_VX5256_T	S11_T	Tumor	Female	neg	CD8_T_cell	CD8_NKlike_Cd160	CD8 NK-like
Sample.11_VX5256_T.CTGAGGCGTCCAGCAC-1	6789	2267	2.66608	11_VX5256_T	S11_T	Tumor	Female	neg	CD8_T_cell	CD8_Trm_Itgae	CD8 Trm
Sample.11_VX5256_T.TGCAGGCGTCCATACA-1	6750	1619	3.2	11_VX5256_T	S11_T	Tumor	Female	neg	CD8_T_cell	CD8_Naive_Sell	CD8 Naive
Sample.11_VX5256_T.TTCCACGTCATTTACC-1	6778	2105	2.00649	11_VX5256_T	S11_T	Tumor	Female	neg	CD8_T_cell	CD8_Tox	CD8 Tox-Hi
Sample.11_VX5256_T.TTAATCCTCTACTGCC-1	6743	2036	1.37921	11_VX5256_T	S11_T	Tumor	Female	neg	CD8_T_cell	CD8_Tox	CD8 Tox-Hi
Sample.11_VX5256_T.CCGGTAGCAGTCGGAA-1	6736	2170	1.35095	11_VX5256_T	S11_T	Tumor	Female	neg	CD8_T_cell	CD8_ISG_High_Isg15	CD8 ISG-Hi
Sample.11_VX5256_T.CCTATCGTCTTCCCGA-1	6767	2115	1.9802	11_VX5256_T	S11_T	Tumor	Female	neg	CD8_T_cell	CD8_Trm_Itgae	CD8 Trm
Sample.11_VX5256_T.CTGTCGTCATCCTTCG-1	6696	2226	2.6135	11_VX5256_T	S11_T	Tumor	Female	neg	CD8_T_cell	CD8_Tox	CD8 Tox-Hi
Sample.11_VX5256_T.GTGTGATAGCAGGCTA-1	6768	2011	2.30496	11_VX5256_T	S11_T	Tumor	Female	neg	CD8_T_cell	CD8_Trm_Itgae	CD8 Trm
Sample.11_VX5256_T.TCCTCCCGTTGTCCCT-1	6686	2127	2.01914	11_VX5256_T	S11_T	Tumor	Female	neg	CD8_T_cell	CD8_Memory_Il7r	CD8 Mem
Sample.11_VX5256_T.ATCTTCAGTGGGTTGA-1	6773	2205	3.4106	11_VX5256_T	S11_T	Tumor	Female	neg	CD8_T_cell	CD8_Trm_Itgae	CD8 Trm
Sample.11_VX5256_T.ACCAACACATGTCTAG-1	6745	2361	3.06894	11_VX5256_T	S11_T	Tumor	Female	neg	CD8_T_cell	CD8_Trm_Itgae	CD8 Trm
Sample.11_VX5256_T.TGACAGTCAAACGGCA-1	6741	2174	3.39712	11_VX5256_T	S11_T	Tumor	Female	neg	CD8_T_cell	CD8_Trm_Itgae	CD8 Trm
Sample.11_VX5256_T.ATCACGATCCTAAGTG-1	6747	1767	2.93464	11_VX5256_T	S11_T	Tumor	Female	neg	CD8_T_cell	CD8_Tox	CD8 Tox-Hi
Sample.11_VX5256_T.TTGGGCGCAAATCAAG-1	6767	2175	1.09354	11_VX5256_T	S11_T	Tumor	Female	neg	CD8_T_cell	CD8_Trm_Itgae	CD8 Trm
Sample.11_VX5256_T.CCTTCAGGTGACTCTA-1	6772	2030	1.25517	11_VX5256_T	S11_T	Tumor	Female	neg	CD8_T_cell	CD8_Tox	CD8 Tox-Hi
Sample.11_VX5256_T.TCCGGGATCGTGCTCT-1	6729	1893	1.88735	11_VX5256_T	S11_T	Tumor	Female	neg	CD8_T_cell	CD8_Tox	CD8 Tox-Hi
Sample.11_VX5256_T.ATTCCCGGTTTCCCAC-1	6729	2104	2.19944	11_VX5256_T	S11_T	Tumor	Female	neg	CD8_T_cell	CD8_Tox	CD8 Tox-Hi
Sample.11_VX5256_T.GGCTGTGAGGAGTACC-1	6717	1816	1.8014	11_VX5256_T	S11_T	Tumor	Female	neg	CD8_T_cell	CD8_Tox	CD8 Tox-Hi
Sample.11_VX5256_T.TATCTTGTCGCTTACC-1	6712	2156	1.60906	11_VX5256_T	S11_T	Tumor	Female	neg	CD8_T_cell	CD8_Tox	CD8 Tox-Hi
Sample.11_VX5256_T.GTGGTTACACGTCTCT-1	6664	2163	4.77191	11_VX5256_T	S11_T	Tumor	Female	neg	CD8_T_cell	CD8_Trm_Itgae	CD8 Trm
Sample.11_VX5256_T.TCGTAGAGTTCCCAAA-1	6724	2081	4.17906	11_VX5256_T	S11_T	Tumor	Female	neg	CD8_T_cell	CD8_Tox	CD8 Tox-Hi
Sample.11_VX5256_T.GAGGGTAGTCTTCAAG-1	6709	2229	3.84558	11_VX5256_T	S11_T	Tumor	Female	neg	CD8_T_cell	CD8_ISG_High_Isg15	CD8 ISG-Hi
Sample.11_VX5256_T.CATGCCTTCTTGGCTC-1	6711	2116	1.6987	11_VX5256_T	S11_T	Tumor	Female	neg	CD8_T_cell	CD8_Effector_Cx3cr1	CD8 Eff
Sample.11_VX5256_T.AATGGCTTCCCGAAAT-1	6750	2330	2.47407	11_VX5256_T	S11_T	Tumor	Female	neg	CD8_T_cell	CD8_Trm_Itgae	CD8 Trm
Sample.11_VX5256_T.TTGTGTTAGGCTTTCA-1	6681	1551	2.48466	11_VX5256_T	S11_T	Tumor	Female	neg	CD8_T_cell	CD8_Naive_Sell	CD8 Naive
Sample.11_VX5256_T.AACCACAAGGCCCACT-1	6656	2110	1.86298	11_VX5256_T	S11_T	Tumor	Female	neg	CD8_T_cell	CD8_Trm_Itgae	CD8 Trm
Sample.11_VX5256_T.CCTTGTGAGCATGCAG-1	6682	2132	3.48698	11_VX5256_T	S11_T	Tumor	Female	neg	CD8_T_cell	CD8_Trm_Itgae	CD8 Trm
Sample.11_VX5256_T.GACCTTCCATCCTATT-1	6699	2300	2.74668	11_VX5256_T	S11_T	Tumor	Female	neg	CD8_T_cell	CD8_Tox	CD8 Tox-Hi
Sample.11_VX5256_T.TCTATACCAACCAGAG-1	6664	2443	2.95618	11_VX5256_T	S11_T	Tumor	Female	neg	CD8_T_cell	CD8_Tox	CD8 Tox-Hi
Sample.11_VX5256_T.AGGGCTCTCAATCTTC-1	6708	2176	3.05605	11_VX5256_T	S11_T	Tumor	Female	neg	CD8_T_cell	CD8_Trm_Itgae	CD8 Trm
Sample.11_VX5256_T.AGAACAATCATTCCTA-1	6702	1984	1.34288	11_VX5256_T	S11_T	Tumor	Female	neg	CD8_T_cell	CD8_Memory_Il7r	CD8 Mem
Sample.11_VX5256_T.GGGTTATTCTATGTGG-1	6682	2061	1.99042	11_VX5256_T	S11_T	Tumor	Female	neg	CD8_T_cell	CD8_Cycling_Mki67	CD8 Cyc
Sample.11_VX5256_T.GCAGTTATCATCGGGC-1	6688	1930	2.93062	11_VX5256_T	S11_T	Tumor	Female	neg	CD8_T_cell	CD8_Naive_Sell	CD8 Naive
Sample.11_VX5256_T.TCGGATACACGCTTAA-1	6630	1949	3.40875	11_VX5256_T	S11_T	Tumor	Female	neg	CD8_T_cell	CD8_Naive_Sell	CD8 Naive
Sample.11_VX5256_T.ATGAGGGGTCCAGGTC-1	6685	1927	3.72476	11_VX5256_T	S11_T	Tumor	Female	neg	CD8_T_cell	CD8_ISG_High_Isg15	CD8 ISG-Hi
Sample.11_VX5256_T.GATCACAGTGAATGTA-1	6623	2056	3.11037	11_VX5256_T	S11_T	Tumor	Female	neg	CD8_T_cell	CD8_Tox	CD8 Tox-Hi
Sample.11_VX5256_T.GGGTGTCGTAACACGG-1	6659	1876	2.10242	11_VX5256_T	S11_T	Tumor	Female	neg	CD8_T_cell	CD8_Tox	CD8 Tox-Hi
Sample.11_VX5256_T.GGGCTCATCGGATAAA-1	6639	2665	3.59994	11_VX5256_T	S11_T	Tumor	Female	neg	CD8_T_cell	CD8_Cycling_Mki67	CD8 Cyc
Sample.11_VX5256_T.TATCTGTAGCAATAGT-1	6665	2112	2.0105	11_VX5256_T	S11_T	Tumor	Female	neg	CD8_T_cell	CD8_Tox	CD8 Tox-Hi
Sample.11_VX5256_T.CTCTGGTAGGCTGAAC-1	6675	2177	2.23221	11_VX5256_T	S11_T	Tumor	Female	neg	CD8_T_cell	CD8_Trm_Itgae	CD8 Trm
Sample.11_VX5256_T.GTAAGTCAGATGTTCC-1	6652	2182	2.73602	11_VX5256_T	S11_T	Tumor	Female	neg	CD8_T_cell	CD8_Tox	CD8 Tox-Hi
Sample.11_VX5256_T.TACTTACTCAAGATAG-1	6683	2153	2.37917	11_VX5256_T	S11_T	Tumor	Female	neg	CD8_T_cell	CD8_Tox	CD8 Tox-Hi
Sample.11_VX5256_T.CACTGAACAAAGCAAT-1	6636	1655	5.09343	11_VX5256_T	S11_T	Tumor	Female	neg	CD8_T_cell	CD8_Naive_Sell	CD8 Naive
Sample.11_VX5256_T.ATGAGTCTCTCACCCA-1	6647	2211	2.04604	11_VX5256_T	S11_T	Tumor	Female	neg	CD8_T_cell	CD8_Memory_Il7r	CD8 Mem
Sample.11_VX5256_T.TATGTTCTCAGCGGAA-1	6671	2101	1.52901	11_VX5256_T	S11_T	Tumor	Female	neg	CD8_T_cell	CD8_Trm_Itgae	CD8 Trm
Sample.11_VX5256_T.GAACACTAGTTGTACC-1	6665	2141	1.75544	11_VX5256_T	S11_T	Tumor	Female	neg	CD8_T_cell	CD8_Trm_Itgae	CD8 Trm
Sample.11_VX5256_T.ACAGCCGTCGTCAGAT-1	6652	2168	5.9531	11_VX5256_T	S11_T	Tumor	Female	neg	CD8_T_cell	CD8_NKlike_Cd160	CD8 NK-like
Sample.11_VX5256_T.TCTACATCATGACGAG-1	6651	1859	2.87175	11_VX5256_T	S11_T	Tumor	Female	neg	CD8_T_cell	CD8_Naive_Sell	CD8 Naive
Sample.11_VX5256_T.TTCTGTAGTTAAAGTG-1	6603	1776	2.25655	11_VX5256_T	S11_T	Tumor	Female	neg	CD8_T_cell	CD8_Tox	CD8 Tox-Hi
Sample.11_VX5256_T.CTAACTTTCCCACAGG-1	6666	2310	1.35014	11_VX5256_T	S11_T	Tumor	Female	neg	CD8_T_cell	CD8_Tox	CD8 Tox-Hi
Sample.11_VX5256_T.AAACGCTCAAGTCATC-1	6654	2135	2.43463	11_VX5256_T	S11_T	Tumor	Female	neg	CD8_T_cell	CD8_Tox	CD8 Tox-Hi
Sample.11_VX5256_T.CAACGATCACCCTTGT-1	6645	1851	1.85102	11_VX5256_T	S11_T	Tumor	Female	neg	CD8_T_cell	CD8_Naive_Sell	CD8 Naive
Sample.11_VX5256_T.CAGATTGTCTGCTGAA-1	6657	1973	2.58375	11_VX5256_T	S11_T	Tumor	Female	neg	CD8_T_cell	CD8_Trm_Itgae	CD8 Trm
Sample.11_VX5256_T.TCACGCTTCTCTCTAA-1	6665	2087	2.55064	11_VX5256_T	S11_T	Tumor	Female	neg	CD8_T_cell	CD8_Memory_Il7r	CD8 Mem
Sample.11_VX5256_T.ACACCAACAGCTATTG-1	6607	2217	3.22385	11_VX5256_T	S11_T	Tumor	Female	neg	CD8_T_cell	CD8_ISG_High_Isg15	CD8 ISG-Hi
Sample.11_VX5256_T.AGGGAGTGTGGTCTAT-1	6620	1873	2.00906	11_VX5256_T	S11_T	Tumor	Female	neg	CD8_T_cell	CD8_Tox	CD8 Tox-Hi
Sample.11_VX5256_T.ACTACGAGTCGGCACT-1	6650	2019	1.68421	11_VX5256_T	S11_T	Tumor	Female	neg	CD8_T_cell	CD8_Trm_Itgae	CD8 Trm
Sample.11_VX5256_T.ACTGCAAGTCGAATTC-1	6592	2187	2.30583	11_VX5256_T	S11_T	Tumor	Female	neg	CD8_T_cell	CD8_Memory_Il7r	CD8 Mem
Sample.11_VX5256_T.AGGGCCTCACGACGAA-1	6624	2256	1.96256	11_VX5256_T	S11_T	Tumor	Female	neg	CD8_T_cell	CD8_Trm_Itgae	CD8 Trm
Sample.11_VX5256_T.TAACACGTCGCTTTAT-1	6599	2330	3.01561	11_VX5256_T	S11_T	Tumor	Female	neg	CD8_T_cell	CD8_Trm_Itgae	CD8 Trm
Sample.11_VX5256_T.ATCGGCGGTACTAACC-1	6616	1843	2.69045	11_VX5256_T	S11_T	Tumor	Female	neg	CD8_T_cell	CD8_Tox	CD8 Tox-Hi
Sample.11_VX5256_T.AGTCAACGTAGAGACC-1	6633	1964	4.6736	11_VX5256_T	S11_T	Tumor	Female	neg	CD8_T_cell	CD8_Tox	CD8 Tox-Hi
Sample.11_VX5256_T.GAAGCGAGTAGAAACT-1	6580	2031	2.21884	11_VX5256_T	S11_T	Tumor	Female	neg	CD8_T_cell	CD8_Tox	CD8 Tox-Hi
Sample.11_VX5256_T.TTTCGATAGACTACCT-1	6591	1976	1.62343	11_VX5256_T	S11_T	Tumor	Female	neg	CD8_T_cell	CD8_Tox	CD8 Tox-Hi
Sample.11_VX5256_T.GGTAGAGTCGTACCTC-1	6613	2142	2.60094	11_VX5256_T	S11_T	Tumor	Female	neg	CD8_T_cell	CD8_Tox	CD8 Tox-Hi
Sample.11_VX5256_T.ATCCACCGTAGTGTGG-1	6636	2383	3.37553	11_VX5256_T	S11_T	Tumor	Female	neg	CD8_T_cell	CD8_Trm_Itgae	CD8 Trm
Sample.11_VX5256_T.GGGCTCACAAATGGAT-1	6598	2375	3.16763	11_VX5256_T	S11_T	Tumor	Female	neg	CD8_T_cell	CD8_Trm_Itgae	CD8 Trm
Sample.11_VX5256_T.GACATCACAACTTGCA-1	6586	2252	3.02156	11_VX5256_T	S11_T	Tumor	Female	neg	CD8_T_cell	CD8_ISG_High_Isg15	CD8 ISG-Hi
Sample.11_VX5256_T.CCTCCTCGTAGACGGT-1	6609	2077	1.92162	11_VX5256_T	S11_T	Tumor	Female	neg	CD8_T_cell	CD8_Tox	CD8 Tox-Hi
Sample.11_VX5256_T.TGTCAGACACCTGTCT-1	6489	2207	3.452	11_VX5256_T	S11_T	Tumor	Female	neg	CD8_T_cell	CD8_Trm_Itgae	CD8 Trm
Sample.11_VX5256_T.GTGGAAGAGACCAAAT-1	6647	1970	3.12923	11_VX5256_T	S11_T	Tumor	Female	neg	CD8_T_cell	CD8_Tox	CD8 Tox-Hi
Sample.11_VX5256_T.TCATGAGAGGTTCTAC-1	6556	2014	1.57108	11_VX5256_T	S11_T	Tumor	Female	neg	CD8_T_cell	CD8_Effector_Cx3cr1	CD8 Eff
Sample.11_VX5256_T.ACTTCGCGTGCCGTAC-1	6608	2039	2.40617	11_VX5256_T	S11_T	Tumor	Female	neg	CD8_T_cell	CD8_Tox	CD8 Tox-Hi
Sample.11_VX5256_T.TCGCTTGGTGTTCCTC-1	6599	2330	2.72769	11_VX5256_T	S11_T	Tumor	Female	neg	CD8_T_cell	CD8_Trm_Itgae	CD8 Trm
Sample.11_VX5256_T.CTCATTAAGTAGAATC-1	6620	2119	1.87311	11_VX5256_T	S11_T	Tumor	Female	neg	CD8_T_cell	CD8_Trm_Itgae	CD8 Trm
Sample.11_VX5256_T.AGGAAATAGTAACGTA-1	6596	1719	3.21407	11_VX5256_T	S11_T	Tumor	Female	neg	CD8_T_cell	CD8_Naive_Sell	CD8 Naive
Sample.11_VX5256_T.CTGTGAAAGTGGACTG-1	6599	1954	1.54569	11_VX5256_T	S11_T	Tumor	Female	neg	CD8_T_cell	CD8_Tox	CD8 Tox-Hi
Sample.11_VX5256_T.AGATGAAAGCTGTCCG-1	6580	2154	2.34043	11_VX5256_T	S11_T	Tumor	Female	neg	CD8_T_cell	CD8_Cycling_Mki67	CD8 Cyc
Sample.11_VX5256_T.GTTACAGTCGTGGTAT-1	6573	2197	2.70805	11_VX5256_T	S11_T	Tumor	Female	neg	CD8_T_cell	CD8_Effector_Cx3cr1	CD8 Eff
Sample.11_VX5256_T.ATCGGATAGCTTCATG-1	6541	2260	1.31478	11_VX5256_T	S11_T	Tumor	Female	neg	CD8_T_cell	CD8_Tox	CD8 Tox-Hi
Sample.11_VX5256_T.TCACTATTCCCACAGG-1	6591	2022	2.92824	11_VX5256_T	S11_T	Tumor	Female	neg	CD8_T_cell	CD8_Tox	CD8 Tox-Hi
Sample.11_VX5256_T.TCCACGTTCGAGATGG-1	6582	2173	3.20571	11_VX5256_T	S11_T	Tumor	Female	neg	CD8_T_cell	CD8_Tox	CD8 Tox-Hi
Sample.11_VX5256_T.CAGGGCTGTCATCCCT-1	6583	1966	2.52165	11_VX5256_T	S11_T	Tumor	Female	neg	CD8_T_cell	CD8_Trm_Itgae	CD8 Trm
Sample.11_VX5256_T.TTGTGGATCTTGCAAG-1	6568	2097	2.83191	11_VX5256_T	S11_T	Tumor	Female	neg	CD8_T_cell	CD8_ISG_High_Isg15	CD8 ISG-Hi
Sample.11_VX5256_T.GGCTTTCGTCCAAGAG-1	6593	2240	1.97179	11_VX5256_T	S11_T	Tumor	Female	neg	CD8_T_cell	CD8_NKlike_Cd160	CD8 NK-like
Sample.11_VX5256_T.TCGTCCAGTCTCAGGC-1	6544	1912	2.06296	11_VX5256_T	S11_T	Tumor	Female	neg	CD8_T_cell	CD8_Tox	CD8 Tox-Hi
Sample.11_VX5256_T.TCCAGAATCTAGTGTG-1	6563	1770	2.66646	11_VX5256_T	S11_T	Tumor	Female	neg	CD8_T_cell	CD8_Naive_Sell	CD8 Naive
Sample.11_VX5256_T.CTCCATGGTTCAGGTT-1	6556	2052	2.33374	11_VX5256_T	S11_T	Tumor	Female	neg	CD8_T_cell	CD8_Tox	CD8 Tox-Hi
Sample.11_VX5256_T.CCCAACTCAGAGCTAG-1	6576	1839	2.50912	11_VX5256_T	S11_T	Tumor	Female	neg	CD8_T_cell	CD8_Tox	CD8 Tox-Hi
Sample.11_VX5256_T.TCCAGAACACGCCACA-1	6551	2146	2.62555	11_VX5256_T	S11_T	Tumor	Female	neg	CD8_T_cell	CD8_Tox	CD8 Tox-Hi
Sample.11_VX5256_T.CGGACACTCCACGGAC-1	6574	2322	2.84454	11_VX5256_T	S11_T	Tumor	Female	neg	CD8_T_cell	CD8_Trm_Itgae	CD8 Trm
Sample.11_VX5256_T.ATCACTTAGAGATCGC-1	6544	2317	0.595966	11_VX5256_T	S11_T	Tumor	Female	neg	CD8_T_cell	CD8_ISG_High_Isg15	CD8 ISG-Hi
Sample.11_VX5256_T.TCGCACTGTGTGCCTG-1	6538	2295	2.04956	11_VX5256_T	S11_T	Tumor	Female	neg	CD8_T_cell	CD8_Tox	CD8 Tox-Hi
Sample.11_VX5256_T.TGTGTGAGTAAGAACT-1	6557	1703	2.98917	11_VX5256_T	S11_T	Tumor	Female	neg	CD8_T_cell	CD8_Naive_Sell	CD8 Naive
Sample.11_VX5256_T.CTGCCTAGTTGTGCCG-1	6546	2046	2.93309	11_VX5256_T	S11_T	Tumor	Female	neg	CD8_T_cell	CD8_Trm_Itgae	CD8 Trm
Sample.11_VX5256_T.GAGTTACTCGTTCTAT-1	6533	2337	1.74499	11_VX5256_T	S11_T	Tumor	Female	neg	CD8_T_cell	CD8_ISG_High_Isg15	CD8 ISG-Hi
Sample.11_VX5256_T.TTCATTGTCGGCTTCT-1	6525	2218	2.77395	11_VX5256_T	S11_T	Tumor	Female	neg	CD8_T_cell	CD8_Effector_Cx3cr1	CD8 Eff
Sample.11_VX5256_T.TTTCATGAGCTAATGA-1	6543	2445	2.67461	11_VX5256_T	S11_T	Tumor	Female	neg	CD8_T_cell	CD8_Cycling_Mki67	CD8 Cyc
Sample.11_VX5256_T.AACGAAAAGCCTAGGA-1	6512	2135	3.00983	11_VX5256_T	S11_T	Tumor	Female	neg	CD8_T_cell	CD8_Tox	CD8 Tox-Hi
Sample.11_VX5256_T.CATTGCCTCGCCGAGT-1	6531	2221	1.63834	11_VX5256_T	S11_T	Tumor	Female	neg	CD8_T_cell	CD8_Tox	CD8 Tox-Hi
Sample.11_VX5256_T.TTCATGTCACATACGT-1	6526	2201	4.10665	11_VX5256_T	S11_T	Tumor	Female	neg	CD8_T_cell	CD8_Effector_Cx3cr1	CD8 Eff
Sample.11_VX5256_T.CTAACTTAGCCTCTTC-1	6550	1824	3.34351	11_VX5256_T	S11_T	Tumor	Female	neg	CD8_T_cell	CD8_Naive_Sell	CD8 Naive
Sample.11_VX5256_T.GCAGTTATCACCTCGT-1	6564	2051	2.8184	11_VX5256_T	S11_T	Tumor	Female	neg	CD8_T_cell	CD8_NKlike_Cd160	CD8 NK-like
Sample.11_VX5256_T.CCGAACGTCCGTATAG-1	6534	2168	1.69881	11_VX5256_T	S11_T	Tumor	Female	neg	CD8_T_cell	CD8_Trm_Itgae	CD8 Trm
Sample.11_VX5256_T.TACGCTCGTGGCTTGC-1	6540	2018	2.85933	11_VX5256_T	S11_T	Tumor	Female	neg	CD8_T_cell	CD8_ISG_High_Isg15	CD8 ISG-Hi
Sample.11_VX5256_T.TACTTCACAGGATGAC-1	6501	2034	2.46116	11_VX5256_T	S11_T	Tumor	Female	neg	CD8_T_cell	CD8_Trm_Itgae	CD8 Trm
Sample.11_VX5256_T.GATCAGTTCTGCGAGC-1	6536	2140	1.97368	11_VX5256_T	S11_T	Tumor	Female	neg	CD8_T_cell	CD8_Trm_Itgae	CD8 Trm
Sample.11_VX5256_T.ACAGGGACACTGTCCT-1	6529	2134	1.39378	11_VX5256_T	S11_T	Tumor	Female	neg	CD8_T_cell	CD8_Tox	CD8 Tox-Hi
Sample.11_VX5256_T.CACAACACAGTACTAC-1	6524	2246	2.31453	11_VX5256_T	S11_T	Tumor	Female	neg	CD8_T_cell	CD8_Tox	CD8 Tox-Hi
Sample.11_VX5256_T.ATGGTTGCAATTTCCT-1	6527	2226	2.37475	11_VX5256_T	S11_T	Tumor	Female	neg	CD8_T_cell	CD8_Trm_Itgae	CD8 Trm
Sample.11_VX5256_T.CTAAGTGGTACACTCA-1	6528	2075	2.86458	11_VX5256_T	S11_T	Tumor	Female	neg	CD8_T_cell	CD8_EffectorMem_Klrc2	CD8 EM
Sample.11_VX5256_T.GCCATGGTCCCGTAAA-1	6491	2343	2.55739	11_VX5256_T	S11_T	Tumor	Female	neg	CD8_T_cell	CD8_Tox	CD8 Tox-Hi
Sample.11_VX5256_T.CCTACGTAGACTCATC-1	6489	2241	4.99307	11_VX5256_T	S11_T	Tumor	Female	neg	CD8_T_cell	CD8_Trm_Itgae	CD8 Trm
Sample.11_VX5256_T.CAATACGGTCTTTCAT-1	6463	2167	2.35185	11_VX5256_T	S11_T	Tumor	Female	neg	CD8_T_cell	CD8_Effector_Cx3cr1	CD8 Eff
Sample.11_VX5256_T.CCGTAGGAGACATAAC-1	6501	2250	2.70728	11_VX5256_T	S11_T	Tumor	Female	neg	CD8_T_cell	CD8_Trm_Itgae	CD8 Trm
Sample.11_VX5256_T.ATGGTTGCACACCGCA-1	6495	2173	2.06313	11_VX5256_T	S11_T	Tumor	Female	neg	CD8_T_cell	CD8_Tox	CD8 Tox-Hi
Sample.11_VX5256_T.TTTGATCTCGGACCAC-1	6522	1920	3.52653	11_VX5256_T	S11_T	Tumor	Female	neg	CD8_T_cell	CD8_Effector_Cx3cr1	CD8 Eff
Sample.11_VX5256_T.CTGGTCTCAGCAGTCC-1	6485	2278	1.92753	11_VX5256_T	S11_T	Tumor	Female	neg	CD8_T_cell	CD8_Trm_Itgae	CD8 Trm
Sample.11_VX5256_T.TTCGATTTCGGAGATG-1	6513	2064	2.90189	11_VX5256_T	S11_T	Tumor	Female	neg	CD8_T_cell	CD8_Trm_Itgae	CD8 Trm
Sample.11_VX5256_T.AGTTCGACACGCCACA-1	6495	1833	1.63202	11_VX5256_T	S11_T	Tumor	Female	neg	CD8_T_cell	CD8_Tox	CD8 Tox-Hi
Sample.11_VX5256_T.GCTGGGTCAACGGGTA-1	6490	1912	2.5886	11_VX5256_T	S11_T	Tumor	Female	neg	CD8_T_cell	CD8_Trm_Itgae	CD8 Trm
Sample.11_VX5256_T.CTAACCCAGGTGTGAC-1	6479	2019	2.56212	11_VX5256_T	S11_T	Tumor	Female	neg	CD8_T_cell	CD8_Tox	CD8 Tox-Hi
Sample.11_VX5256_T.GACTCTCAGTACTGTC-1	6486	2134	3.31483	11_VX5256_T	S11_T	Tumor	Female	neg	CD8_T_cell	CD8_Effector_Cx3cr1	CD8 Eff
Sample.11_VX5256_T.TACCCACTCTGTAACG-1	6502	2163	2.39926	11_VX5256_T	S11_T	Tumor	Female	neg	CD8_T_cell	CD8_Cycling_Mki67	CD8 Cyc
Sample.11_VX5256_T.TCAGCCTCACTAGTAC-1	6503	2218	2.78333	11_VX5256_T	S11_T	Tumor	Female	neg	CD8_T_cell	CD8_NKlike_Cd160	CD8 NK-like
Sample.11_VX5256_T.GCTTCACGTTCTCTAT-1	6458	2211	2.61691	11_VX5256_T	S11_T	Tumor	Female	neg	CD8_T_cell	CD8_Tox	CD8 Tox-Hi
Sample.11_VX5256_T.ATACCGAAGACTTCGT-1	6493	2087	1.90975	11_VX5256_T	S11_T	Tumor	Female	neg	CD8_T_cell	CD8_Trm_Itgae	CD8 Trm
Sample.11_VX5256_T.GACACGCAGAATAACC-1	6487	2167	1.54154	11_VX5256_T	S11_T	Tumor	Female	neg	CD8_T_cell	CD8_Tox	CD8 Tox-Hi
Sample.11_VX5256_T.AGTAGTCCACCTGCAG-1	6466	2124	2.50541	11_VX5256_T	S11_T	Tumor	Female	neg	CD8_T_cell	CD8_Trm_Itgae	CD8 Trm
Sample.11_VX5256_T.AGAACAACATCTCCCA-1	6453	2044	2.99086	11_VX5256_T	S11_T	Tumor	Female	neg	CD8_T_cell	CD8_EffectorMem_Klrc2	CD8 EM
Sample.11_VX5256_T.TGCTTGCCATAGATGA-1	6449	2140	1.95379	11_VX5256_T	S11_T	Tumor	Female	neg	CD8_T_cell	CD8_Trm_Itgae	CD8 Trm
Sample.11_VX5256_T.ACTACGAGTATCCTTT-1	6485	2180	3.11488	11_VX5256_T	S11_T	Tumor	Female	neg	CD8_T_cell	CD8_Trm_Itgae	CD8 Trm
Sample.11_VX5256_T.CACAGATAGTGCTAGG-1	6453	2456	2.44847	11_VX5256_T	S11_T	Tumor	Female	neg	CD8_T_cell	CD8_Cycling_Mki67	CD8 Cyc
Sample.11_VX5256_T.CACTGTCTCAGACTGT-1	6411	2342	3.99314	11_VX5256_T	S11_T	Tumor	Female	neg	CD8_T_cell	CD8_Trm_Itgae	CD8 Trm
Sample.11_VX5256_T.CCCTCTCTCCGGCAAC-1	6442	2161	1.90934	11_VX5256_T	S11_T	Tumor	Female	neg	CD8_T_cell	CD8_Trm_Itgae	CD8 Trm
Sample.11_VX5256_T.CCGAACGGTATCACCA-1	6440	2318	1.52174	11_VX5256_T	S11_T	Tumor	Female	neg	CD8_T_cell	CD8_Effector_Cx3cr1	CD8 Eff
Sample.11_VX5256_T.TCAGCAACACTCGATA-1	6478	1918	2.16116	11_VX5256_T	S11_T	Tumor	Female	neg	CD8_T_cell	CD8_Tox	CD8 Tox-Hi
Sample.11_VX5256_T.TTAGTCTGTCTCTCCA-1	6465	2153	2.24285	11_VX5256_T	S11_T	Tumor	Female	neg	CD8_T_cell	CD8_Trm_Itgae	CD8 Trm
Sample.11_VX5256_T.TGCACGGAGGGAGGGT-1	6448	1917	2.58995	11_VX5256_T	S11_T	Tumor	Female	neg	CD8_T_cell	CD8_Effector_Cx3cr1	CD8 Eff
Sample.11_VX5256_T.CTGAGGCCACCAGCTG-1	6476	1947	2.51699	11_VX5256_T	S11_T	Tumor	Female	neg	CD8_T_cell	CD8_Tox	CD8 Tox-Hi
Sample.11_VX5256_T.CAAGCTATCTATCACT-1	6448	2278	1.81452	11_VX5256_T	S11_T	Tumor	Female	neg	CD8_T_cell	CD8_Tox	CD8 Tox-Hi
Sample.11_VX5256_T.TTACTGTTCAACCTCC-1	6420	2161	3.08411	11_VX5256_T	S11_T	Tumor	Female	neg	CD8_T_cell	CD8_Effector_Cx3cr1	CD8 Eff
Sample.11_VX5256_T.TGATTCTGTCCAACGC-1	6435	2203	1.97358	11_VX5256_T	S11_T	Tumor	Female	neg	CD8_T_cell	CD8_Tox	CD8 Tox-Hi
Sample.11_VX5256_T.GAACTGTTCATAGCAC-1	6442	2146	2.63893	11_VX5256_T	S11_T	Tumor	Female	neg	CD8_T_cell	CD8_Trm_Itgae	CD8 Trm
Sample.11_VX5256_T.GTGTTAGCAGAGAATT-1	6453	2044	1.89059	11_VX5256_T	S11_T	Tumor	Female	neg	CD8_T_cell	CD8_Tox	CD8 Tox-Hi
Sample.11_VX5256_T.GATGATCAGCCAAGTG-1	6418	1810	3.00717	11_VX5256_T	S11_T	Tumor	Female	neg	CD8_T_cell	CD8_Tox	CD8 Tox-Hi
Sample.11_VX5256_T.TACCTCGCATAACTCG-1	6433	1988	2.90689	11_VX5256_T	S11_T	Tumor	Female	neg	CD8_T_cell	CD8_Tox	CD8 Tox-Hi
Sample.11_VX5256_T.CAGTTCCCAAATCAGA-1	6443	2339	2.06426	11_VX5256_T	S11_T	Tumor	Female	neg	CD8_T_cell	CD8_NKlike_Cd160	CD8 NK-like
Sample.11_VX5256_T.TAGGTTGGTGTAAACA-1	6429	1851	1.74211	11_VX5256_T	S11_T	Tumor	Female	neg	CD8_T_cell	CD8_Effector_Cx3cr1	CD8 Eff
Sample.11_VX5256_T.GGGACCTTCAAGCCGC-1	6427	2087	2.55173	11_VX5256_T	S11_T	Tumor	Female	neg	CD8_T_cell	CD8_Tox	CD8 Tox-Hi
Sample.11_VX5256_T.TTTACTGCAACTCGAT-1	6403	2263	3.56083	11_VX5256_T	S11_T	Tumor	Female	neg	CD8_T_cell	CD8_Trm_Itgae	CD8 Trm
Sample.11_VX5256_T.ACCGTTCTCTTTCCAA-1	6420	2208	3.38006	11_VX5256_T	S11_T	Tumor	Female	neg	CD8_T_cell	CD8_Effector_Cx3cr1	CD8 Eff
Sample.11_VX5256_T.GTGTTCCCACAACCGC-1	6416	1776	2.44701	11_VX5256_T	S11_T	Tumor	Female	neg	CD8_T_cell	CD8_Naive_Sell	CD8 Naive
Sample.11_VX5256_T.GTCTCACCAGTACTAC-1	6366	2092	3.95853	11_VX5256_T	S11_T	Tumor	Female	neg	CD8_T_cell	CD8_Tox	CD8 Tox-Hi
Sample.11_VX5256_T.TCGCAGGAGGTGCAGT-1	6437	1710	3.51095	11_VX5256_T	S11_T	Tumor	Female	neg	CD8_T_cell	CD8_Naive_Sell	CD8 Naive
Sample.11_VX5256_T.GACTCTCAGAGCTGAC-1	6427	1913	3.09631	11_VX5256_T	S11_T	Tumor	Female	neg	CD8_T_cell	CD8_Tox	CD8 Tox-Hi
Sample.11_VX5256_T.CAGATTGCAGCTGCCA-1	6380	2057	1.84953	11_VX5256_T	S11_T	Tumor	Female	neg	CD8_T_cell	CD8_ISG_High_Isg15	CD8 ISG-Hi
Sample.11_VX5256_T.GTTAGACAGGAGATAG-1	6358	1832	3.52312	11_VX5256_T	S11_T	Tumor	Female	neg	CD8_T_cell	CD8_Naive_Sell	CD8 Naive
Sample.11_VX5256_T.AGGTTACGTAGGCAAC-1	6414	2091	2.07359	11_VX5256_T	S11_T	Tumor	Female	neg	CD8_T_cell	CD8_Trm_Itgae	CD8 Trm
Sample.11_VX5256_T.GCTACAATCGGTAGGA-1	6370	2073	2.71586	11_VX5256_T	S11_T	Tumor	Female	neg	CD8_T_cell	CD8_Tox	CD8 Tox-Hi
Sample.11_VX5256_T.TTCAGGAAGACAAGCC-1	6386	2119	1.56593	11_VX5256_T	S11_T	Tumor	Female	neg	CD8_T_cell	CD8_ISG_High_Isg15	CD8 ISG-Hi
Sample.11_VX5256_T.CACAACATCAGACCGC-1	6415	2245	2.32268	11_VX5256_T	S11_T	Tumor	Female	neg	CD8_T_cell	CD8_Effector_Cx3cr1	CD8 Eff
Sample.11_VX5256_T.CAAGAGGGTGGTAACG-1	6390	2019	3.30203	11_VX5256_T	S11_T	Tumor	Female	neg	CD8_T_cell	CD8_Effector_Cx3cr1	CD8 Eff
Sample.11_VX5256_T.ATCGTAGGTGCTCTTC-1	6402	2050	7.98188	11_VX5256_T	S11_T	Tumor	Female	neg	CD8_T_cell	CD8_Trm_Itgae	CD8 Trm
Sample.11_VX5256_T.TCACATTAGGTAAGGA-1	6358	2029	2.78389	11_VX5256_T	S11_T	Tumor	Female	neg	CD8_T_cell	CD8_Tox	CD8 Tox-Hi
Sample.11_VX5256_T.GCACATATCTGATGGT-1	6399	1736	3.62557	11_VX5256_T	S11_T	Tumor	Female	neg	CD8_T_cell	CD8_Naive_Sell	CD8 Naive
Sample.11_VX5256_T.AAGTTCGAGGCTTCCG-1	6384	2072	1.69173	11_VX5256_T	S11_T	Tumor	Female	neg	CD8_T_cell	CD8_NKlike_Cd160	CD8 NK-like
Sample.11_VX5256_T.GCTGCAGTCAGGTGTT-1	6405	2154	2.45121	11_VX5256_T	S11_T	Tumor	Female	neg	CD8_T_cell	CD8_Memory_Il7r	CD8 Mem
Sample.11_VX5256_T.GGCAGTCAGACTGTTC-1	6397	1994	2.32922	11_VX5256_T	S11_T	Tumor	Female	neg	CD8_T_cell	CD8_Tox	CD8 Tox-Hi
Sample.11_VX5256_T.AACAAGATCGCCTCTA-1	6371	2345	1.31847	11_VX5256_T	S11_T	Tumor	Female	neg	CD8_T_cell	CD8_Tox	CD8 Tox-Hi
Sample.11_VX5256_T.ATTCAGGCACATGACT-1	6366	2234	2.10493	11_VX5256_T	S11_T	Tumor	Female	neg	CD8_T_cell	CD8_Tox	CD8 Tox-Hi
Sample.11_VX5256_T.CCCATTGCAGTGTACT-1	6379	2140	2.57094	11_VX5256_T	S11_T	Tumor	Female	neg	CD8_T_cell	CD8_NKlike_Cd160	CD8 NK-like
Sample.11_VX5256_T.AATAGAGTCTTCTGGC-1	6355	1770	3.11566	11_VX5256_T	S11_T	Tumor	Female	neg	CD8_T_cell	CD8_Naive_Sell	CD8 Naive
Sample.11_VX5256_T.CAAGGGACATATGCGT-1	6349	1631	2.72484	11_VX5256_T	S11_T	Tumor	Female	neg	CD8_T_cell	CD8_Naive_Sell	CD8 Naive
Sample.11_VX5256_T.TCCCACAAGCGCCTTG-1	6361	1772	2.70398	11_VX5256_T	S11_T	Tumor	Female	neg	CD8_T_cell	CD8_Tox	CD8 Tox-Hi
Sample.11_VX5256_T.AATGGCTTCCGTGTCT-1	6355	2063	2.94256	11_VX5256_T	S11_T	Tumor	Female	neg	CD8_T_cell	CD8_Tox	CD8 Tox-Hi
Sample.11_VX5256_T.CATTGTTCAAGCGATG-1	6372	2146	2.55807	11_VX5256_T	S11_T	Tumor	Female	neg	CD8_T_cell	CD8_Trm_Itgae	CD8 Trm
Sample.11_VX5256_T.ACCAACAAGGTGCCAA-1	6328	2269	3.3818	11_VX5256_T	S11_T	Tumor	Female	neg	CD8_T_cell	CD8_Trm_Itgae	CD8 Trm
Sample.11_VX5256_T.ATTACTCGTCGCTTGG-1	6359	2198	2.39031	11_VX5256_T	S11_T	Tumor	Female	neg	CD8_T_cell	CD8_Trm_Itgae	CD8 Trm
Sample.11_VX5256_T.TCTTCCTCAGCTCCTT-1	6323	2440	1.96109	11_VX5256_T	S11_T	Tumor	Female	neg	CD8_T_cell	CD8_Tox	CD8 Tox-Hi
Sample.11_VX5256_T.GCAGCCATCAGACCTA-1	6322	2298	2.92629	11_VX5256_T	S11_T	Tumor	Female	neg	CD8_T_cell	CD8_Trm_Itgae	CD8 Trm
Sample.11_VX5256_T.AGAAGTACACATATCG-1	6372	2090	2.4639	11_VX5256_T	S11_T	Tumor	Female	neg	CD8_T_cell	CD8_Trm_Itgae	CD8 Trm
Sample.11_VX5256_T.CCGGACATCAGACTGT-1	6338	2161	1.6409	11_VX5256_T	S11_T	Tumor	Female	neg	CD8_T_cell	CD8_Tox	CD8 Tox-Hi
Sample.11_VX5256_T.GCAGTTATCTAGCCTC-1	6341	2357	2.58634	11_VX5256_T	S11_T	Tumor	Female	neg	CD8_T_cell	CD8_Trm_Itgae	CD8 Trm
Sample.11_VX5256_T.GGACGTCTCAAGGTGG-1	6355	2026	2.42329	11_VX5256_T	S11_T	Tumor	Female	neg	CD8_T_cell	CD8_Tox	CD8 Tox-Hi
Sample.11_VX5256_T.GTTAGACTCTGTGCTC-1	6340	2100	1.60883	11_VX5256_T	S11_T	Tumor	Female	neg	CD8_T_cell	CD8_Effector_Cx3cr1	CD8 Eff
Sample.11_VX5256_T.ACGATCAAGTAGTCCT-1	6351	2083	1.96819	11_VX5256_T	S11_T	Tumor	Female	neg	CD8_T_cell	CD8_Trm_Itgae	CD8 Trm
Sample.11_VX5256_T.GATAGCTCAGTTTCAG-1	6323	1985	2.16669	11_VX5256_T	S11_T	Tumor	Female	neg	CD8_T_cell	CD8_Trm_Itgae	CD8 Trm
Sample.11_VX5256_T.TCGCAGGCAATTGAAG-1	6322	1952	1.99304	11_VX5256_T	S11_T	Tumor	Female	neg	CD8_T_cell	CD8_Trm_Itgae	CD8 Trm
Sample.11_VX5256_T.CAATCGAGTCTGTGGC-1	6343	2061	2.08103	11_VX5256_T	S11_T	Tumor	Female	neg	CD8_T_cell	CD8_Trm_Itgae	CD8 Trm
Sample.11_VX5256_T.AGCCACGGTGTCTTAG-1	6332	1857	2.77953	11_VX5256_T	S11_T	Tumor	Female	neg	CD8_T_cell	CD8_Tox	CD8 Tox-Hi
Sample.11_VX5256_T.CGAATTGCACCCTAAA-1	6276	2183	2.884	11_VX5256_T	S11_T	Tumor	Female	neg	CD8_T_cell	CD8_Effector_Cx3cr1	CD8 Eff
Sample.11_VX5256_T.AATTCCTGTTCCCACT-1	6305	2083	2.99762	11_VX5256_T	S11_T	Tumor	Female	neg	CD8_T_cell	CD8_Trm_Itgae	CD8 Trm
Sample.11_VX5256_T.ACTGCAAGTGAGGAAA-1	6304	2077	3.36294	11_VX5256_T	S11_T	Tumor	Female	neg	CD8_T_cell	CD8_ISG_High_Isg15	CD8 ISG-Hi
Sample.11_VX5256_T.CCATAAGCACGTACTA-1	6331	1941	1.84805	11_VX5256_T	S11_T	Tumor	Female	neg	CD8_T_cell	CD8_Tox	CD8 Tox-Hi
Sample.11_VX5256_T.ACTTATCAGTCAGCCC-1	6280	2305	2.05414	11_VX5256_T	S11_T	Tumor	Female	neg	CD8_T_cell	CD8_Effector_Cx3cr1	CD8 Eff
Sample.11_VX5256_T.GTGCTTCAGGGTTGCA-1	6315	1913	2.23278	11_VX5256_T	S11_T	Tumor	Female	neg	CD8_T_cell	CD8_Tox	CD8 Tox-Hi
Sample.11_VX5256_T.CGGACACGTCCTACGG-1	6300	2074	2.98413	11_VX5256_T	S11_T	Tumor	Female	neg	CD8_T_cell	CD8_Tox	CD8 Tox-Hi
Sample.11_VX5256_T.TCTAACTGTCTGCCTT-1	6310	2050	1.44216	11_VX5256_T	S11_T	Tumor	Female	neg	CD8_T_cell	CD8_Effector_Cx3cr1	CD8 Eff
Sample.11_VX5256_T.TTGTGGACACCCAAGC-1	6318	1706	0.870529	11_VX5256_T	S11_T	Tumor	Female	neg	CD8_T_cell	CD8_ISG_High_Isg15	CD8 ISG-Hi
Sample.11_VX5256_T.CACGAATGTCCAGCGT-1	6311	1986	2.32927	11_VX5256_T	S11_T	Tumor	Female	neg	CD8_T_cell	CD8_Trm_Itgae	CD8 Trm
Sample.11_VX5256_T.CCACAAAGTATACCTG-1	6211	1787	1.62615	11_VX5256_T	S11_T	Tumor	Female	neg	CD8_T_cell	CD8_Tox	CD8 Tox-Hi
Sample.11_VX5256_T.CCATCACCACTGCACG-1	6224	1940	1.75129	11_VX5256_T	S11_T	Tumor	Female	neg	CD8_T_cell	CD8_Tox	CD8 Tox-Hi
Sample.11_VX5256_T.GACAGCCTCTCGGTAA-1	6272	2118	1.65816	11_VX5256_T	S11_T	Tumor	Female	neg	CD8_T_cell	CD8_Trm_Itgae	CD8 Trm
Sample.11_VX5256_T.GTTACCCCAACTAGAA-1	6286	2119	3.11804	11_VX5256_T	S11_T	Tumor	Female	neg	CD8_T_cell	CD8_ISG_High_Isg15	CD8 ISG-Hi
Sample.11_VX5256_T.TGAGACTAGGACAACC-1	6301	2129	2.206	11_VX5256_T	S11_T	Tumor	Female	neg	CD8_T_cell	CD8_Trm_Itgae	CD8 Trm
Sample.11_VX5256_T.CCCGAAGGTACACGCC-1	6292	2151	1.637	11_VX5256_T	S11_T	Tumor	Female	neg	CD8_T_cell	CD8_Tox	CD8 Tox-Hi
Sample.11_VX5256_T.GGGCCATCAAGTGGGT-1	6291	2107	2.89302	11_VX5256_T	S11_T	Tumor	Female	neg	CD8_T_cell	CD8_Tox	CD8 Tox-Hi
Sample.11_VX5256_T.TTACGCCAGCAAATGT-1	6302	2075	2.25325	11_VX5256_T	S11_T	Tumor	Female	neg	CD8_T_cell	CD8_Trm_Itgae	CD8 Trm
Sample.11_VX5256_T.CGGGTCAAGGGCAACT-1	6325	1858	2.86166	11_VX5256_T	S11_T	Tumor	Female	neg	CD8_T_cell	CD8_Tox	CD8 Tox-Hi
Sample.11_VX5256_T.AACGGGAGTCCTATAG-1	6283	2063	2.64205	11_VX5256_T	S11_T	Tumor	Female	neg	CD8_T_cell	CD8_Trm_Itgae	CD8 Trm
Sample.11_VX5256_T.AGGATAATCGTGGTAT-1	6304	2125	1.63388	11_VX5256_T	S11_T	Tumor	Female	neg	CD8_T_cell	CD8_NKlike_Cd160	CD8 NK-like
Sample.11_VX5256_T.GATGACTGTAATTGGA-1	6302	2075	2.31672	11_VX5256_T	S11_T	Tumor	Female	neg	CD8_T_cell	CD8_Trm_Itgae	CD8 Trm
Sample.11_VX5256_T.CGTAGTATCAACCGAT-1	6293	2112	2.5584	11_VX5256_T	S11_T	Tumor	Female	neg	CD8_T_cell	CD8_Trm_Itgae	CD8 Trm
Sample.11_VX5256_T.AGGAGGTCATAAGCAA-1	6185	1474	2.79709	11_VX5256_T	S11_T	Tumor	Female	neg	CD8_T_cell	CD8_Naive_Sell	CD8 Naive
Sample.11_VX5256_T.GAAGCCCTCTTCTGTA-1	6184	2568	2.68435	11_VX5256_T	S11_T	Tumor	Female	neg	CD8_T_cell	CD8_Tox	CD8 Tox-Hi
Sample.11_VX5256_T.CATAAGCCATGCTGCG-1	6290	1973	2.7504	11_VX5256_T	S11_T	Tumor	Female	neg	CD8_T_cell	CD8_Tox	CD8 Tox-Hi
Sample.11_VX5256_T.TGGTGATTCCACTTCG-1	6292	2261	2.94024	11_VX5256_T	S11_T	Tumor	Female	neg	CD8_T_cell	CD8_Cycling_Mki67	CD8 Cyc
Sample.11_VX5256_T.ACCACAATCTTCGTAT-1	6287	2215	1.84508	11_VX5256_T	S11_T	Tumor	Female	neg	CD8_T_cell	CD8_Trm_Itgae	CD8 Trm
Sample.11_VX5256_T.AAAGAACAGATCACTC-1	6265	1734	2.63368	11_VX5256_T	S11_T	Tumor	Female	neg	CD8_T_cell	CD8_Tox	CD8 Tox-Hi
Sample.11_VX5256_T.ATTCCTAGTACTCGTA-1	6240	1624	2.70833	11_VX5256_T	S11_T	Tumor	Female	neg	CD8_T_cell	CD8_Naive_Sell	CD8 Naive
Sample.11_VX5256_T.CGTGCTTAGCCTTCTC-1	6258	2022	1.74177	11_VX5256_T	S11_T	Tumor	Female	neg	CD8_T_cell	CD8_ISG_High_Isg15	CD8 ISG-Hi
Sample.11_VX5256_T.TCGCTTGTCCAATCCC-1	6258	1973	2.06136	11_VX5256_T	S11_T	Tumor	Female	neg	CD8_T_cell	CD8_Tox	CD8 Tox-Hi
Sample.11_VX5256_T.TTGGTTTGTTCTCTCG-1	6290	2104	2.92528	11_VX5256_T	S11_T	Tumor	Female	neg	CD8_T_cell	CD8_Effector_Cx3cr1	CD8 Eff
Sample.11_VX5256_T.TTCTAACGTTACAGCT-1	6272	2205	3.01339	11_VX5256_T	S11_T	Tumor	Female	neg	CD8_T_cell	CD8_Tox	CD8 Tox-Hi
Sample.11_VX5256_T.CCTTCAGTCCTGTAAG-1	6266	2158	3.0482	11_VX5256_T	S11_T	Tumor	Female	neg	CD8_T_cell	CD8_Trm_Itgae	CD8 Trm
Sample.11_VX5256_T.GTAATGCGTGGGTCAA-1	6270	1985	3.0303	11_VX5256_T	S11_T	Tumor	Female	neg	CD8_T_cell	CD8_Tox	CD8 Tox-Hi
Sample.11_VX5256_T.CTTAGGATCACGAACT-1	6289	1853	2.36922	11_VX5256_T	S11_T	Tumor	Female	neg	CD8_T_cell	CD8_ISG_High_Isg15	CD8 ISG-Hi
Sample.11_VX5256_T.CATAAGCAGGAATCGC-1	6276	1968	1.88018	11_VX5256_T	S11_T	Tumor	Female	neg	CD8_T_cell	CD8_Tox	CD8 Tox-Hi
Sample.11_VX5256_T.CGTAAGTAGGCCCAAA-1	6280	2091	2.21338	11_VX5256_T	S11_T	Tumor	Female	neg	CD8_T_cell	CD8_Trm_Itgae	CD8 Trm
Sample.11_VX5256_T.CGACAGCCAAGCGCTC-1	6270	1992	3.92344	11_VX5256_T	S11_T	Tumor	Female	neg	CD8_T_cell	CD8_Tox	CD8 Tox-Hi
Sample.11_VX5256_T.CGGAATTGTCCATACA-1	6239	2030	1.90736	11_VX5256_T	S11_T	Tumor	Female	neg	CD8_T_cell	CD8_ISG_High_Isg15	CD8 ISG-Hi
Sample.11_VX5256_T.ATTCGTTTCTAGTACG-1	6220	1492	2.82958	11_VX5256_T	S11_T	Tumor	Female	neg	CD8_T_cell	CD8_Naive_Sell	CD8 Naive
Sample.11_VX5256_T.TAGCACATCAAGCTGT-1	6242	2240	1.98654	11_VX5256_T	S11_T	Tumor	Female	neg	CD8_T_cell	CD8_Effector_Cx3cr1	CD8 Eff
Sample.11_VX5256_T.GCATCTCTCCTCAGGG-1	6257	1978	1.42241	11_VX5256_T	S11_T	Tumor	Female	neg	CD8_T_cell	CD8_Trm_Itgae	CD8 Trm
Sample.11_VX5256_T.TCAGGTATCAATGCAC-1	6247	2036	2.09701	11_VX5256_T	S11_T	Tumor	Female	neg	CD8_T_cell	CD8_Trm_Itgae	CD8 Trm
Sample.11_VX5256_T.AGTAACCAGCACACAG-1	6256	2134	2.92519	11_VX5256_T	S11_T	Tumor	Female	neg	CD8_T_cell	CD8_Trm_Itgae	CD8 Trm
Sample.11_VX5256_T.TGCTTCGGTCCTACGG-1	6280	2057	2.30892	11_VX5256_T	S11_T	Tumor	Female	neg	CD8_T_cell	CD8_Trm_Itgae	CD8 Trm
Sample.11_VX5256_T.GTTCCGTCACAACGTT-1	6260	2108	2.71565	11_VX5256_T	S11_T	Tumor	Female	neg	CD8_T_cell	CD8_Trm_Itgae	CD8 Trm
Sample.11_VX5256_T.GTGGTTATCCGTAGTA-1	6201	1869	1.46751	11_VX5256_T	S11_T	Tumor	Female	neg	CD8_T_cell	CD8_Tox	CD8 Tox-Hi
Sample.11_VX5256_T.ATGAGGGGTATAGGGC-1	6206	1865	2.7554	11_VX5256_T	S11_T	Tumor	Female	neg	CD8_T_cell	CD8_Tox	CD8 Tox-Hi
Sample.11_VX5256_T.TTCATTGTCGGACAAG-1	6246	1959	2.94589	11_VX5256_T	S11_T	Tumor	Female	neg	CD8_T_cell	CD8_Trm_Itgae	CD8 Trm
Sample.11_VX5256_T.TGGATGTTCAAGTTGC-1	6238	1692	1.42674	11_VX5256_T	S11_T	Tumor	Female	neg	CD8_T_cell	CD8_Tox	CD8 Tox-Hi
Sample.11_VX5256_T.CATCCACTCCTGTAAG-1	6231	2290	2.56781	11_VX5256_T	S11_T	Tumor	Female	neg	CD8_T_cell	CD8_Trm_Itgae	CD8 Trm
Sample.11_VX5256_T.GCATCGGTCTGGACCG-1	6209	2075	2.73796	11_VX5256_T	S11_T	Tumor	Female	neg	CD8_T_cell	CD8_Trm_Itgae	CD8 Trm
Sample.11_VX5256_T.CATGGATGTAGGCTGA-1	6201	1938	4.43477	11_VX5256_T	S11_T	Tumor	Female	neg	CD8_T_cell	CD8_Tox	CD8 Tox-Hi
Sample.11_VX5256_T.AGTACCATCTTGAGCA-1	6237	1987	1.94004	11_VX5256_T	S11_T	Tumor	Female	neg	CD8_T_cell	CD8_Trm_Itgae	CD8 Trm
Sample.11_VX5256_T.GTACAGTGTGTAGCAG-1	6231	2083	1.82956	11_VX5256_T	S11_T	Tumor	Female	neg	CD8_T_cell	CD8_ISG_High_Isg15	CD8 ISG-Hi
Sample.11_VX5256_T.CAACAACAGAAGTCTA-1	6219	2020	2.09037	11_VX5256_T	S11_T	Tumor	Female	neg	CD8_T_cell	CD8_NKlike_Cd160	CD8 NK-like
Sample.11_VX5256_T.GACATCAGTTCCTACC-1	6232	1820	2.00578	11_VX5256_T	S11_T	Tumor	Female	neg	CD8_T_cell	CD8_Naive_Sell	CD8 Naive
Sample.11_VX5256_T.GTGGTTAAGGTTGCCC-1	6228	2006	1.66988	11_VX5256_T	S11_T	Tumor	Female	neg	CD8_T_cell	CD8_Tox	CD8 Tox-Hi
Sample.11_VX5256_T.GTGCACGCATCAGCTA-1	6186	2008	3.16844	11_VX5256_T	S11_T	Tumor	Female	neg	CD8_T_cell	CD8_Memory_Il7r	CD8 Mem
Sample.11_VX5256_T.TCAGCAAAGGACTATA-1	6218	1958	3.37729	11_VX5256_T	S11_T	Tumor	Female	neg	CD8_T_cell	CD8_Tox	CD8 Tox-Hi
Sample.11_VX5256_T.CACAGATCAATCACGT-1	6206	1965	4.4312	11_VX5256_T	S11_T	Tumor	Female	neg	CD8_T_cell	CD8_Tox	CD8 Tox-Hi
Sample.11_VX5256_T.AGCTACATCTGCCTCA-1	6174	2076	2.05701	11_VX5256_T	S11_T	Tumor	Female	neg	CD8_T_cell	CD8_Tox	CD8 Tox-Hi
Sample.11_VX5256_T.GACGTTAGTTCCTAAG-1	6214	2009	1.02993	11_VX5256_T	S11_T	Tumor	Female	neg	CD8_T_cell	CD8_Tox	CD8 Tox-Hi
Sample.11_VX5256_T.GTGTCCTTCAGCTTGA-1	6185	2103	2.82943	11_VX5256_T	S11_T	Tumor	Female	neg	CD8_T_cell	CD8_Tox	CD8 Tox-Hi
Sample.11_VX5256_T.GCTGAATCAAGACCGA-1	6194	2362	2.79303	11_VX5256_T	S11_T	Tumor	Female	neg	CD8_T_cell	CD8_Effector_Cx3cr1	CD8 Eff
Sample.11_VX5256_T.ATACCGACACATATCG-1	6190	1832	2.08401	11_VX5256_T	S11_T	Tumor	Female	neg	CD8_T_cell	CD8_Tox	CD8 Tox-Hi
Sample.11_VX5256_T.GTGGTTATCACTTATC-1	6202	2006	2.69268	11_VX5256_T	S11_T	Tumor	Female	neg	CD8_T_cell	CD8_Memory_Il7r	CD8 Mem
Sample.11_VX5256_T.TACCTCGGTCATGCAT-1	6194	2188	1.87278	11_VX5256_T	S11_T	Tumor	Female	neg	CD8_T_cell	CD8_Trm_Itgae	CD8 Trm
Sample.11_VX5256_T.TTGTGTTTCACTGGGC-1	6209	1777	2.51248	11_VX5256_T	S11_T	Tumor	Female	neg	CD8_T_cell	CD8_ISG_High_Isg15	CD8 ISG-Hi
Sample.11_VX5256_T.CGGAATTGTTGCCGCA-1	6184	1707	3.25032	11_VX5256_T	S11_T	Tumor	Female	neg	CD8_T_cell	CD8_Naive_Sell	CD8 Naive
Sample.11_VX5256_T.GCTTGGGGTAATGCGG-1	6183	2357	2.86269	11_VX5256_T	S11_T	Tumor	Female	neg	CD8_T_cell	CD8_EffectorMem_Klrc2	CD8 EM
Sample.11_VX5256_T.CCCTTAGAGTCACTCA-1	6201	2087	2.61248	11_VX5256_T	S11_T	Tumor	Female	neg	CD8_T_cell	CD8_Tox	CD8 Tox-Hi
Sample.11_VX5256_T.CGTTGGGGTGTTAAAG-1	6160	2131	2.27273	11_VX5256_T	S11_T	Tumor	Female	neg	CD8_T_cell	CD8_Trm_Itgae	CD8 Trm
Sample.11_VX5256_T.GAGCTGCAGAGTTCGG-1	6169	1960	3.2096	11_VX5256_T	S11_T	Tumor	Female	neg	CD8_T_cell	CD8_Tox	CD8 Tox-Hi
Sample.11_VX5256_T.ACTGTGACACAAGCAG-1	6177	1889	2.5255	11_VX5256_T	S11_T	Tumor	Female	neg	CD8_T_cell	CD8_Tox	CD8 Tox-Hi
Sample.11_VX5256_T.GCACGGTAGTTCCAGT-1	6187	1906	2.5699	11_VX5256_T	S11_T	Tumor	Female	neg	CD8_T_cell	CD8_Tox	CD8 Tox-Hi
Sample.11_VX5256_T.CTCTCAGTCACTCGAA-1	6185	2163	3.12045	11_VX5256_T	S11_T	Tumor	Female	neg	CD8_T_cell	CD8_Effector_Cx3cr1	CD8 Eff
Sample.11_VX5256_T.CCCTCTCCAACCGTAT-1	6171	2390	1.49084	11_VX5256_T	S11_T	Tumor	Female	neg	CD8_T_cell	CD8_Effector_Cx3cr1	CD8 Eff
Sample.11_VX5256_T.GTTCCGTGTCACAGTT-1	6173	1881	2.00875	11_VX5256_T	S11_T	Tumor	Female	neg	CD8_T_cell	CD8_Effector_Cx3cr1	CD8 Eff
Sample.11_VX5256_T.CGGAACCTCAGTAGGG-1	6195	1940	2.25989	11_VX5256_T	S11_T	Tumor	Female	neg	CD8_T_cell	CD8_Tox	CD8 Tox-Hi
Sample.11_VX5256_T.ATATCCTTCGCCTCTA-1	6197	2064	2.48507	11_VX5256_T	S11_T	Tumor	Female	neg	CD8_T_cell	CD8_Tox	CD8 Tox-Hi
Sample.11_VX5256_T.GGGTCTGCACTAACCA-1	6146	1924	1.23658	11_VX5256_T	S11_T	Tumor	Female	neg	CD8_T_cell	CD8_Tox	CD8 Tox-Hi
Sample.11_VX5256_T.GAGCTGCCAAGCTCTA-1	6172	2009	2.70577	11_VX5256_T	S11_T	Tumor	Female	neg	CD8_T_cell	CD8_Trm_Itgae	CD8 Trm
Sample.11_VX5256_T.ACTTCCGGTCCATCTC-1	6146	1964	2.48942	11_VX5256_T	S11_T	Tumor	Female	neg	CD8_T_cell	CD8_Tox	CD8 Tox-Hi
Sample.11_VX5256_T.GTCACTCAGTCTAACC-1	6153	2032	2.30782	11_VX5256_T	S11_T	Tumor	Female	neg	CD8_T_cell	CD8_Tox	CD8 Tox-Hi
Sample.11_VX5256_T.CTCCTTTCAAATGGCG-1	6168	1953	2.86965	11_VX5256_T	S11_T	Tumor	Female	neg	CD8_T_cell	CD8_Tox	CD8 Tox-Hi
Sample.11_VX5256_T.GGTTCTCCACATAACC-1	6170	2156	2.52836	11_VX5256_T	S11_T	Tumor	Female	neg	CD8_T_cell	CD8_NKlike_Cd160	CD8 NK-like
Sample.11_VX5256_T.CAGGGCTCATTGACTG-1	6145	1902	1.90399	11_VX5256_T	S11_T	Tumor	Female	neg	CD8_T_cell	CD8_Tox	CD8 Tox-Hi
Sample.11_VX5256_T.CGAGGAAGTGACAACG-1	6153	2089	1.75524	11_VX5256_T	S11_T	Tumor	Female	neg	CD8_T_cell	CD8_Tox	CD8 Tox-Hi
Sample.11_VX5256_T.ACGATGTAGTGCCGAA-1	6151	1806	2.27605	11_VX5256_T	S11_T	Tumor	Female	neg	CD8_T_cell	CD8_Trm_Itgae	CD8 Trm
Sample.11_VX5256_T.CGAGTTAAGATAGCTA-1	6142	2036	1.54673	11_VX5256_T	S11_T	Tumor	Female	neg	CD8_T_cell	CD8_Trm_Itgae	CD8 Trm
Sample.11_VX5256_T.ATGTCTTCATTCGATG-1	6091	2102	2.16713	11_VX5256_T	S11_T	Tumor	Female	neg	CD8_T_cell	CD8_Trm_Itgae	CD8 Trm
Sample.11_VX5256_T.CTACCCAGTGGCCCAT-1	6121	2290	2.05849	11_VX5256_T	S11_T	Tumor	Female	neg	CD8_T_cell	CD8_NKlike_Cd160	CD8 NK-like
Sample.11_VX5256_T.TGCAGATGTGGCTAGA-1	6137	1825	2.90044	11_VX5256_T	S11_T	Tumor	Female	neg	CD8_T_cell	CD8_Tox	CD8 Tox-Hi
Sample.11_VX5256_T.CCTTTGGGTGGCTTAT-1	6140	2085	3.0456	11_VX5256_T	S11_T	Tumor	Female	neg	CD8_T_cell	CD8_Effector_Cx3cr1	CD8 Eff
Sample.11_VX5256_T.TTTCCTCCAGCCGTCA-1	6121	2089	1.22529	11_VX5256_T	S11_T	Tumor	Female	neg	CD8_T_cell	CD8_Trm_Itgae	CD8 Trm
Sample.11_VX5256_T.CGATGCGTCGGAGTGA-1	6129	1476	2.21896	11_VX5256_T	S11_T	Tumor	Female	neg	CD8_T_cell	CD8_Naive_Sell	CD8 Naive
Sample.11_VX5256_T.TCCTCTTAGTAACGTA-1	6125	2014	1.69796	11_VX5256_T	S11_T	Tumor	Female	neg	CD8_T_cell	CD8_Memory_Il7r	CD8 Mem
Sample.11_VX5256_T.TCGCTTGCATCTCAAG-1	6120	1988	2.04248	11_VX5256_T	S11_T	Tumor	Female	neg	CD8_T_cell	CD8_Tox	CD8 Tox-Hi
Sample.11_VX5256_T.TACGTCCCACTTGACA-1	6131	1924	4.74637	11_VX5256_T	S11_T	Tumor	Female	neg	CD8_T_cell	CD8_Naive_Sell	CD8 Naive
Sample.11_VX5256_T.GTGCTGGCATCTTTCA-1	6136	2175	2.21643	11_VX5256_T	S11_T	Tumor	Female	neg	CD8_T_cell	CD8_Trm_Itgae	CD8 Trm
Sample.11_VX5256_T.CAAGAGGAGGGTGAGG-1	6115	2002	3.10711	11_VX5256_T	S11_T	Tumor	Female	neg	CD8_T_cell	CD8_Tox	CD8 Tox-Hi
Sample.11_VX5256_T.GTTGTGAGTCGCTTAA-1	6102	1658	1.47493	11_VX5256_T	S11_T	Tumor	Female	neg	CD8_T_cell	CD8_Tox	CD8 Tox-Hi
Sample.11_VX5256_T.CTAGACATCGTACACA-1	6097	1559	1.37773	11_VX5256_T	S11_T	Tumor	Female	neg	CD8_T_cell	CD8_Tox	CD8 Tox-Hi
Sample.11_VX5256_T.ATGGGTTAGTACTCGT-1	6090	1858	2.88998	11_VX5256_T	S11_T	Tumor	Female	neg	CD8_T_cell	CD8_Naive_Sell	CD8 Naive
Sample.11_VX5256_T.TTCCTAATCTACGGGC-1	6109	1856	2.43902	11_VX5256_T	S11_T	Tumor	Female	neg	CD8_T_cell	CD8_Trm_Itgae	CD8 Trm
Sample.11_VX5256_T.GTTTACTGTACGGGAT-1	6122	1924	1.76413	11_VX5256_T	S11_T	Tumor	Female	neg	CD8_T_cell	CD8_Tox	CD8 Tox-Hi
Sample.11_VX5256_T.AATTCCTGTAATCAGA-1	6115	2003	2.92723	11_VX5256_T	S11_T	Tumor	Female	neg	CD8_T_cell	CD8_Tox	CD8 Tox-Hi
Sample.11_VX5256_T.TATATCCGTGATTGGG-1	6107	1958	2.5217	11_VX5256_T	S11_T	Tumor	Female	neg	CD8_T_cell	CD8_Tox	CD8 Tox-Hi
Sample.11_VX5256_T.CAGATTGCAGCACACC-1	6093	2150	1.52634	11_VX5256_T	S11_T	Tumor	Female	neg	CD8_T_cell	CD8_Trm_Itgae	CD8 Trm
Sample.11_VX5256_T.TGCTTCGTCCAAGCCG-1	6095	1792	3.21575	11_VX5256_T	S11_T	Tumor	Female	neg	CD8_T_cell	CD8_Naive_Sell	CD8 Naive
Sample.11_VX5256_T.GGGACAAAGGCTAACG-1	6118	2033	2.58254	11_VX5256_T	S11_T	Tumor	Female	neg	CD8_T_cell	CD8_NKlike_Cd160	CD8 NK-like
Sample.11_VX5256_T.AGAGAGCCAGCCGGTT-1	6087	1843	1.65927	11_VX5256_T	S11_T	Tumor	Female	neg	CD8_T_cell	CD8_Tox	CD8 Tox-Hi
Sample.11_VX5256_T.CCATCACAGCTGAGTG-1	6071	2143	3.31082	11_VX5256_T	S11_T	Tumor	Female	neg	CD8_T_cell	CD8_Trm_Itgae	CD8 Trm
Sample.11_VX5256_T.TATCCTACACCGTGGT-1	6080	2034	3.56908	11_VX5256_T	S11_T	Tumor	Female	neg	CD8_T_cell	CD8_Tox	CD8 Tox-Hi
Sample.11_VX5256_T.ATGGTTGGTTTGAAAG-1	6084	1900	1.8902	11_VX5256_T	S11_T	Tumor	Female	neg	CD8_T_cell	CD8_Tox	CD8 Tox-Hi
Sample.11_VX5256_T.ATTCCATAGTGTACCT-1	6079	1828	3.42162	11_VX5256_T	S11_T	Tumor	Female	neg	CD8_T_cell	CD8_Tox	CD8 Tox-Hi
Sample.11_VX5256_T.GGGCTCATCAAAGCCT-1	6070	1876	1.56507	11_VX5256_T	S11_T	Tumor	Female	neg	CD8_T_cell	CD8_Tox	CD8 Tox-Hi
Sample.11_VX5256_T.ATCTCTACAGGCTACC-1	6041	1762	2.781	11_VX5256_T	S11_T	Tumor	Female	neg	CD8_T_cell	CD8_Tox	CD8 Tox-Hi
Sample.11_VX5256_T.CTGCGAGCAGAGAATT-1	6054	2148	2.31252	11_VX5256_T	S11_T	Tumor	Female	neg	CD8_T_cell	CD8_Tox	CD8 Tox-Hi
Sample.11_VX5256_T.GACTCAAAGACAAGCC-1	6057	1791	1.78306	11_VX5256_T	S11_T	Tumor	Female	neg	CD8_T_cell	CD8_Tox	CD8 Tox-Hi
Sample.11_VX5256_T.AAGGTAACAGTTAGAA-1	6074	1953	1.9921	11_VX5256_T	S11_T	Tumor	Female	neg	CD8_T_cell	CD8_Tox	CD8 Tox-Hi
Sample.11_VX5256_T.TCTTAGTAGAGTTGAT-1	6071	1851	2.35546	11_VX5256_T	S11_T	Tumor	Female	neg	CD8_T_cell	CD8_Trm_Itgae	CD8 Trm
Sample.11_VX5256_T.CAAGCTATCGCCTATC-1	6044	2126	3.14361	11_VX5256_T	S11_T	Tumor	Female	neg	CD8_T_cell	CD8_Tox	CD8 Tox-Hi
Sample.11_VX5256_T.TTATTGCTCTCCAAGA-1	6087	1956	1.62642	11_VX5256_T	S11_T	Tumor	Female	neg	CD8_T_cell	CD8_Tox	CD8 Tox-Hi
Sample.11_VX5256_T.AACAGGGGTCCAGGTC-1	6079	1936	2.59911	11_VX5256_T	S11_T	Tumor	Female	neg	CD8_T_cell	CD8_Memory_Il7r	CD8 Mem
Sample.11_VX5256_T.ACCAAACAGGACGCAT-1	6072	1838	1.87747	11_VX5256_T	S11_T	Tumor	Female	neg	CD8_T_cell	CD8_Tox	CD8 Tox-Hi
Sample.11_VX5256_T.CCACTTGAGGCGCTTC-1	6078	2158	2.55018	11_VX5256_T	S11_T	Tumor	Female	neg	CD8_T_cell	CD8_Trm_Itgae	CD8 Trm
Sample.11_VX5256_T.TGTTTGTAGGTGAGCT-1	6064	1817	2.63852	11_VX5256_T	S11_T	Tumor	Female	neg	CD8_T_cell	CD8_Tox	CD8 Tox-Hi
Sample.11_VX5256_T.TCTCAGCAGTTCCGTA-1	6068	1938	2.60382	11_VX5256_T	S11_T	Tumor	Female	neg	CD8_T_cell	CD8_Tox	CD8 Tox-Hi
Sample.11_VX5256_T.GAAGTAAGTGCTTCAA-1	6053	1978	2.2303	11_VX5256_T	S11_T	Tumor	Female	neg	CD8_T_cell	CD8_Tox	CD8 Tox-Hi
Sample.11_VX5256_T.TTTCGATCATGCAGCC-1	6050	1843	2.76033	11_VX5256_T	S11_T	Tumor	Female	neg	CD8_T_cell	CD8_Naive_Sell	CD8 Naive
Sample.11_VX5256_T.GAGTTTGAGACATCCT-1	6028	2016	2.83676	11_VX5256_T	S11_T	Tumor	Female	neg	CD8_T_cell	CD8_EffectorMem_Klrc2	CD8 EM
Sample.11_VX5256_T.CCTATCGGTTTCAGAC-1	6069	1912	2.78464	11_VX5256_T	S11_T	Tumor	Female	neg	CD8_T_cell	CD8_Tox	CD8 Tox-Hi
Sample.11_VX5256_T.ATAGAGAAGTAGCAAT-1	6043	1621	2.89591	11_VX5256_T	S11_T	Tumor	Female	neg	CD8_T_cell	CD8_Naive_Sell	CD8 Naive
Sample.11_VX5256_T.TGTTCCGTCAAATGAG-1	5989	1887	2.10386	11_VX5256_T	S11_T	Tumor	Female	neg	CD8_T_cell	CD8_Tox	CD8 Tox-Hi
Sample.11_VX5256_T.TAGGAGGCAGAGGCAT-1	6033	1880	2.23769	11_VX5256_T	S11_T	Tumor	Female	neg	CD8_T_cell	CD8_Tox	CD8 Tox-Hi
Sample.11_VX5256_T.CAGCACGAGTGAACAT-1	5999	1994	1.78363	11_VX5256_T	S11_T	Tumor	Female	neg	CD8_T_cell	CD8_ISG_High_Isg15	CD8 ISG-Hi
Sample.11_VX5256_T.ACACCAAGTGGAGAAA-1	6009	1937	1.5976	11_VX5256_T	S11_T	Tumor	Female	neg	CD8_T_cell	CD8_Trm_Itgae	CD8 Trm
Sample.11_VX5256_T.TCCTTCTTCGCTAATG-1	6013	2014	1.28056	11_VX5256_T	S11_T	Tumor	Female	neg	CD8_T_cell	CD8_Trm_Itgae	CD8 Trm
Sample.11_VX5256_T.TCAGGGCCATCCGGCA-1	6045	1994	1.85277	11_VX5256_T	S11_T	Tumor	Female	neg	CD8_T_cell	CD8_Tox	CD8 Tox-Hi
Sample.11_VX5256_T.CGGCAGTAGCAGGCTA-1	6043	1906	3.27652	11_VX5256_T	S11_T	Tumor	Female	neg	CD8_T_cell	CD8_Trm_Itgae	CD8 Trm
Sample.11_VX5256_T.TCACGCTTCCTCTGCA-1	6049	2036	2.03339	11_VX5256_T	S11_T	Tumor	Female	neg	CD8_T_cell	CD8_Tox	CD8 Tox-Hi
Sample.11_VX5256_T.TGTTTGTCAGTGGGTA-1	6028	2024	3.06901	11_VX5256_T	S11_T	Tumor	Female	neg	CD8_T_cell	CD8_Trm_Itgae	CD8 Trm
Sample.11_VX5256_T.CGGGCATTCTAAGCGT-1	6042	1962	2.54882	11_VX5256_T	S11_T	Tumor	Female	neg	CD8_T_cell	CD8_Trm_Itgae	CD8 Trm
Sample.11_VX5256_T.CTCATGCTCTAGCCTC-1	6037	1896	2.054	11_VX5256_T	S11_T	Tumor	Female	neg	CD8_T_cell	CD8_Tox	CD8 Tox-Hi
Sample.11_VX5256_T.TGACGCGGTTCGTACA-1	5977	1984	2.4427	11_VX5256_T	S11_T	Tumor	Female	neg	CD8_T_cell	CD8_ISG_High_Isg15	CD8 ISG-Hi
Sample.11_VX5256_T.GATAGCTGTCTTGTCC-1	6036	1987	2.41882	11_VX5256_T	S11_T	Tumor	Female	neg	CD8_T_cell	CD8_Trm_Itgae	CD8 Trm
Sample.11_VX5256_T.CAGCACGTCTCAACCC-1	6003	1713	2.04898	11_VX5256_T	S11_T	Tumor	Female	neg	CD8_T_cell	CD8_Effector_Cx3cr1	CD8 Eff
Sample.11_VX5256_T.CCGGGTACACAAGTTC-1	6028	2145	2.6211	11_VX5256_T	S11_T	Tumor	Female	neg	CD8_T_cell	CD8_Tox	CD8 Tox-Hi
Sample.11_VX5256_T.TGCTCGTAGCTAGAAT-1	6016	1576	5.15293	11_VX5256_T	S11_T	Tumor	Female	neg	CD8_T_cell	CD8_Naive_Sell	CD8 Naive
Sample.11_VX5256_T.GTTCTATTCTGTTGGA-1	5987	1885	1.50326	11_VX5256_T	S11_T	Tumor	Female	neg	CD8_T_cell	CD8_ISG_High_Isg15	CD8 ISG-Hi
Sample.11_VX5256_T.GGGCGTTCACGGGTAA-1	5985	2209	2.00501	11_VX5256_T	S11_T	Tumor	Female	neg	CD8_T_cell	CD8_ISG_High_Isg15	CD8 ISG-Hi
Sample.11_VX5256_T.GATAGCTGTAGGTCAG-1	6008	1941	2.66312	11_VX5256_T	S11_T	Tumor	Female	neg	CD8_T_cell	CD8_Trm_Itgae	CD8 Trm
Sample.11_VX5256_T.TAAGCCAAGACTCAAA-1	5979	1982	2.42515	11_VX5256_T	S11_T	Tumor	Female	neg	CD8_T_cell	CD8_Tox	CD8 Tox-Hi
Sample.11_VX5256_T.GAAGGACAGGTGCTTT-1	5982	1826	2.42394	11_VX5256_T	S11_T	Tumor	Female	neg	CD8_T_cell	CD8_Trm_Itgae	CD8 Trm
Sample.11_VX5256_T.GACACGCGTGGTAATA-1	5980	1937	2.6087	11_VX5256_T	S11_T	Tumor	Female	neg	CD8_T_cell	CD8_Tox	CD8 Tox-Hi
Sample.11_VX5256_T.GTGCTTCGTCACCGAC-1	5995	2052	2.93578	11_VX5256_T	S11_T	Tumor	Female	neg	CD8_T_cell	CD8_Trm_Itgae	CD8 Trm
Sample.11_VX5256_T.CAGGCCATCGCGCCAA-1	5978	1951	5.08531	11_VX5256_T	S11_T	Tumor	Female	neg	CD8_T_cell	CD8_Naive_Sell	CD8 Naive
Sample.11_VX5256_T.GGCACGTGTCCAGCAC-1	5993	2080	3.45403	11_VX5256_T	S11_T	Tumor	Female	neg	CD8_T_cell	CD8_Cycling_Mki67	CD8 Cyc
Sample.11_VX5256_T.CGACAGCCATCCGTGG-1	5974	1923	1.87479	11_VX5256_T	S11_T	Tumor	Female	neg	CD8_T_cell	CD8_Trm_Itgae	CD8 Trm
Sample.11_VX5256_T.ACGATCAAGGTGAGCT-1	5983	2053	2.08925	11_VX5256_T	S11_T	Tumor	Female	neg	CD8_T_cell	CD8_Tox	CD8 Tox-Hi
Sample.11_VX5256_T.GAATCGTGTTTACTGG-1	5995	2154	3.30275	11_VX5256_T	S11_T	Tumor	Female	neg	CD8_T_cell	CD8_Trm_Itgae	CD8 Trm
Sample.11_VX5256_T.CATCGCTCACTGCGAC-1	5982	2021	2.05617	11_VX5256_T	S11_T	Tumor	Female	neg	CD8_T_cell	CD8_Tox	CD8 Tox-Hi
Sample.11_VX5256_T.TAATTCCGTCGCATTA-1	6013	1681	3.24297	11_VX5256_T	S11_T	Tumor	Female	neg	CD8_T_cell	CD8_Tox	CD8 Tox-Hi
Sample.11_VX5256_T.TCTGGCTTCGTAGAGG-1	5964	1960	2.53186	11_VX5256_T	S11_T	Tumor	Female	neg	CD8_T_cell	CD8_Trm_Itgae	CD8 Trm
Sample.11_VX5256_T.GGGCCATTCTTAGCCC-1	5990	1935	0.567613	11_VX5256_T	S11_T	Tumor	Female	neg	CD8_T_cell	CD8_Tox	CD8 Tox-Hi
Sample.11_VX5256_T.GGTCACGCAATTGAAG-1	5990	1866	2.35392	11_VX5256_T	S11_T	Tumor	Female	neg	CD8_T_cell	CD8_Tox	CD8 Tox-Hi
Sample.11_VX5256_T.GGTCACGCATGACAGG-1	5992	2041	2.31976	11_VX5256_T	S11_T	Tumor	Female	neg	CD8_T_cell	CD8_Tox	CD8 Tox-Hi
Sample.11_VX5256_T.GAGAAATTCGGAAACG-1	5974	2211	2.10914	11_VX5256_T	S11_T	Tumor	Female	neg	CD8_T_cell	CD8_Trm_Itgae	CD8 Trm
Sample.11_VX5256_T.GACCCTTCACTTTAGG-1	5920	1938	2.93919	11_VX5256_T	S11_T	Tumor	Female	neg	CD8_T_cell	CD8_Tox	CD8 Tox-Hi
Sample.11_VX5256_T.GGTGTTAGTGAGCGAT-1	5987	1988	2.38851	11_VX5256_T	S11_T	Tumor	Female	neg	CD8_T_cell	CD8_Effector_Cx3cr1	CD8 Eff
Sample.11_VX5256_T.CGAGAAGGTCGTGATT-1	5910	1691	1.72589	11_VX5256_T	S11_T	Tumor	Female	neg	CD8_T_cell	CD8_Tox	CD8 Tox-Hi
Sample.11_VX5256_T.TGACCCTAGGCGTCCT-1	5978	1915	2.70994	11_VX5256_T	S11_T	Tumor	Female	neg	CD8_T_cell	CD8_Tox	CD8 Tox-Hi
Sample.11_VX5256_T.CGTGAATCAAATCAAG-1	5991	1610	2.28676	11_VX5256_T	S11_T	Tumor	Female	neg	CD8_T_cell	CD8_Tox	CD8 Tox-Hi
Sample.11_VX5256_T.TGAGGAGCAAGGTCTT-1	5966	1766	1.7935	11_VX5256_T	S11_T	Tumor	Female	neg	CD8_T_cell	CD8_Tox	CD8 Tox-Hi
Sample.11_VX5256_T.TTGATGGGTTACGTAC-1	5981	2057	1.92276	11_VX5256_T	S11_T	Tumor	Female	neg	CD8_T_cell	CD8_Effector_Cx3cr1	CD8 Eff
Sample.11_VX5256_T.CGTGCTTAGTATGATG-1	5982	1869	3.29321	11_VX5256_T	S11_T	Tumor	Female	neg	CD8_T_cell	CD8_Tox	CD8 Tox-Hi
Sample.11_VX5256_T.GATTTCTCAGCTTCGG-1	5977	1837	2.19173	11_VX5256_T	S11_T	Tumor	Female	neg	CD8_T_cell	CD8_Tox	CD8 Tox-Hi
Sample.11_VX5256_T.TCACTCGTCGCTTTAT-1	5963	1897	2.64967	11_VX5256_T	S11_T	Tumor	Female	neg	CD8_T_cell	CD8_Trm_Itgae	CD8 Trm
Sample.11_VX5256_T.GTTGAACCAAGACTGG-1	5981	2163	1.32085	11_VX5256_T	S11_T	Tumor	Female	neg	CD8_T_cell	CD8_NKlike_Cd160	CD8 NK-like
Sample.11_VX5256_T.TGACTCCTCAACGTGT-1	5962	2099	3.74036	11_VX5256_T	S11_T	Tumor	Female	neg	CD8_T_cell	CD8_Tox	CD8 Tox-Hi
Sample.11_VX5256_T.CATTGTTGTAGAGACC-1	5975	1935	2.30962	11_VX5256_T	S11_T	Tumor	Female	neg	CD8_T_cell	CD8_Tox	CD8 Tox-Hi
Sample.11_VX5256_T.GTCTGTCGTGCATTTG-1	5967	2058	2.61438	11_VX5256_T	S11_T	Tumor	Female	neg	CD8_T_cell	CD8_ISG_High_Isg15	CD8 ISG-Hi
Sample.11_VX5256_T.GTGTTAGGTTCATCGA-1	5930	1825	4.58685	11_VX5256_T	S11_T	Tumor	Female	neg	CD8_T_cell	CD8_Tox	CD8 Tox-Hi
Sample.11_VX5256_T.ATCGTGACACTTCATT-1	5963	2074	2.34781	11_VX5256_T	S11_T	Tumor	Female	neg	CD8_T_cell	CD8_Tox	CD8 Tox-Hi
Sample.11_VX5256_T.CGATGCGTCGCGGTAC-1	5962	1597	4.04227	11_VX5256_T	S11_T	Tumor	Female	neg	CD8_T_cell	CD8_Naive_Sell	CD8 Naive
Sample.11_VX5256_T.CACCAAAAGGAAGAAC-1	5924	1615	2.22822	11_VX5256_T	S11_T	Tumor	Female	neg	CD8_T_cell	CD8_Tox	CD8 Tox-Hi
Sample.11_VX5256_T.GCAACCGCAGCTGTCG-1	5958	1945	3.57503	11_VX5256_T	S11_T	Tumor	Female	neg	CD8_T_cell	CD8_Tox	CD8 Tox-Hi
Sample.11_VX5256_T.TTCCTCTCAACGATTC-1	5963	1887	2.61613	11_VX5256_T	S11_T	Tumor	Female	neg	CD8_T_cell	CD8_Tox	CD8 Tox-Hi
Sample.11_VX5256_T.TTCGATTTCCTTCTTC-1	5920	2285	2.51689	11_VX5256_T	S11_T	Tumor	Female	neg	CD8_T_cell	CD8_Trm_Itgae	CD8 Trm
Sample.11_VX5256_T.TCGACGGTCCCTCGTA-1	5944	1959	2.22073	11_VX5256_T	S11_T	Tumor	Female	neg	CD8_T_cell	CD8_Tox	CD8 Tox-Hi
Sample.11_VX5256_T.AGACAAATCCGCTAGG-1	5953	1665	3.22526	11_VX5256_T	S11_T	Tumor	Female	neg	CD8_T_cell	CD8_Naive_Sell	CD8 Naive
Sample.11_VX5256_T.TGGGATTGTCTCTCTG-1	5916	2224	2.48479	11_VX5256_T	S11_T	Tumor	Female	neg	CD8_T_cell	CD8_Effector_Cx3cr1	CD8 Eff
Sample.11_VX5256_T.AAATGGAGTATAGGGC-1	5916	1841	2.94118	11_VX5256_T	S11_T	Tumor	Female	neg	CD8_T_cell	CD8_Tox	CD8 Tox-Hi
Sample.11_VX5256_T.TATACCTCAACACAAA-1	5904	2013	2.69309	11_VX5256_T	S11_T	Tumor	Female	neg	CD8_T_cell	CD8_NKlike_Cd160	CD8 NK-like
Sample.11_VX5256_T.GCTACAATCAAGCTGT-1	5914	1909	2.26581	11_VX5256_T	S11_T	Tumor	Female	neg	CD8_T_cell	CD8_Tox	CD8 Tox-Hi
Sample.11_VX5256_T.AGGACGACATCATCTT-1	5924	2146	1.65429	11_VX5256_T	S11_T	Tumor	Female	neg	CD8_T_cell	CD8_ISG_High_Isg15	CD8 ISG-Hi
Sample.11_VX5256_T.TTGAACGGTTTGGCTA-1	5921	1879	2.97247	11_VX5256_T	S11_T	Tumor	Female	neg	CD8_T_cell	CD8_Tox	CD8 Tox-Hi
Sample.11_VX5256_T.CTGAGCGCAGGCACTC-1	5920	1906	2.71959	11_VX5256_T	S11_T	Tumor	Female	neg	CD8_T_cell	CD8_Tox	CD8 Tox-Hi
Sample.11_VX5256_T.CTGTCGTTCACCTGGG-1	5923	1913	2.3299	11_VX5256_T	S11_T	Tumor	Female	neg	CD8_T_cell	CD8_Tox	CD8 Tox-Hi
Sample.11_VX5256_T.TGATTCTAGCAAATCA-1	5889	2006	2.53014	11_VX5256_T	S11_T	Tumor	Female	neg	CD8_T_cell	CD8_Trm_Itgae	CD8 Trm
Sample.11_VX5256_T.GGAGCAACAATTGCTG-1	5897	2100	1.98406	11_VX5256_T	S11_T	Tumor	Female	neg	CD8_T_cell	CD8_Tox	CD8 Tox-Hi
Sample.11_VX5256_T.TGAGACTTCAGAATAG-1	5899	1915	1.88167	11_VX5256_T	S11_T	Tumor	Female	neg	CD8_T_cell	CD8_Tox	CD8 Tox-Hi
Sample.11_VX5256_T.AAAGTCCCAGTAGAAT-1	5894	1689	2.74856	11_VX5256_T	S11_T	Tumor	Female	neg	CD8_T_cell	CD8_Naive_Sell	CD8 Naive
Sample.11_VX5256_T.GCTTCACCACCCTGAG-1	5889	2292	1.66412	11_VX5256_T	S11_T	Tumor	Female	neg	CD8_T_cell	CD8_Trm_Itgae	CD8 Trm
Sample.11_VX5256_T.GATGGAGGTTGTGCCG-1	5890	1990	2.39389	11_VX5256_T	S11_T	Tumor	Female	neg	CD8_T_cell	CD8_Trm_Itgae	CD8 Trm
Sample.11_VX5256_T.CAGATCACATGGCCAC-1	5873	1867	1.65163	11_VX5256_T	S11_T	Tumor	Female	neg	CD8_T_cell	CD8_Tox	CD8 Tox-Hi
Sample.11_VX5256_T.ATGGATCCAGACCCGT-1	5886	2172	2.54842	11_VX5256_T	S11_T	Tumor	Female	neg	CD8_T_cell	CD8_Trm_Itgae	CD8 Trm
Sample.11_VX5256_T.GTGTCCTTCAGTCACA-1	5870	1999	2.70869	11_VX5256_T	S11_T	Tumor	Female	neg	CD8_T_cell	CD8_Effector_Cx3cr1	CD8 Eff
Sample.11_VX5256_T.CGTTCTGAGGGATCGT-1	5875	1879	2.57021	11_VX5256_T	S11_T	Tumor	Female	neg	CD8_T_cell	CD8_Tox	CD8 Tox-Hi
Sample.11_VX5256_T.TTAATCCGTGAGATAT-1	5840	2062	2.53425	11_VX5256_T	S11_T	Tumor	Female	neg	CD8_T_cell	CD8_Memory_Il7r	CD8 Mem
Sample.11_VX5256_T.TGGGCTGCATCCAATG-1	5851	2143	2.56366	11_VX5256_T	S11_T	Tumor	Female	neg	CD8_T_cell	CD8_Cycling_Mki67	CD8 Cyc
Sample.11_VX5256_T.ACAAAGACAATACCTG-1	5862	2027	3.10474	11_VX5256_T	S11_T	Tumor	Female	neg	CD8_T_cell	CD8_Effector_Cx3cr1	CD8 Eff
Sample.11_VX5256_T.AAGTACCTCATTGGTG-1	5878	2102	2.58591	11_VX5256_T	S11_T	Tumor	Female	neg	CD8_T_cell	CD8_NKlike_Cd160	CD8 NK-like
Sample.11_VX5256_T.ACGGGTCAGCTGGAGT-1	5859	2095	2.69671	11_VX5256_T	S11_T	Tumor	Female	neg	CD8_T_cell	CD8_Effector_Cx3cr1	CD8 Eff
Sample.11_VX5256_T.AACACACAGATCACCT-1	5820	2046	2.42268	11_VX5256_T	S11_T	Tumor	Female	neg	CD8_T_cell	CD8_Tox	CD8 Tox-Hi
Sample.11_VX5256_T.CATCCCATCCTGTTAT-1	5835	2204	1.7138	11_VX5256_T	S11_T	Tumor	Female	neg	CD8_T_cell	CD8_Tox	CD8 Tox-Hi
Sample.11_VX5256_T.TAATCTCAGAATCGAT-1	5833	1818	1.9544	11_VX5256_T	S11_T	Tumor	Female	neg	CD8_T_cell	CD8_Tox	CD8 Tox-Hi
Sample.11_VX5256_T.CTCTGGTAGTCATCCA-1	5823	2039	3.64074	11_VX5256_T	S11_T	Tumor	Female	neg	CD8_T_cell	CD8_Tox	CD8 Tox-Hi
Sample.11_VX5256_T.TGATCTTAGGTGATCG-1	5842	2047	3.0469	11_VX5256_T	S11_T	Tumor	Female	neg	CD8_T_cell	CD8_Trm_Itgae	CD8 Trm
Sample.11_VX5256_T.GAGATGGTCAAAGGTA-1	5865	1906	1.61978	11_VX5256_T	S11_T	Tumor	Female	neg	CD8_T_cell	CD8_Tox	CD8 Tox-Hi
Sample.11_VX5256_T.TACCGGGGTGATCATC-1	5838	1947	3.22028	11_VX5256_T	S11_T	Tumor	Female	neg	CD8_T_cell	CD8_Trm_Itgae	CD8 Trm
Sample.11_VX5256_T.GAAGAATGTCGCACGT-1	5859	2029	2.71377	11_VX5256_T	S11_T	Tumor	Female	neg	CD8_T_cell	CD8_Tox	CD8 Tox-Hi
Sample.11_VX5256_T.CCGCAAGAGGTCGTAG-1	5823	1829	1.85471	11_VX5256_T	S11_T	Tumor	Female	neg	CD8_T_cell	CD8_ISG_High_Isg15	CD8 ISG-Hi
Sample.11_VX5256_T.TGAGGAGCATCCAACA-1	5842	2087	2.03697	11_VX5256_T	S11_T	Tumor	Female	neg	CD8_T_cell	CD8_NKlike_Cd160	CD8 NK-like
Sample.11_VX5256_T.TCGGATACAGAACTAA-1	5808	1834	2.11777	11_VX5256_T	S11_T	Tumor	Female	neg	CD8_T_cell	CD8_Tox	CD8 Tox-Hi
Sample.11_VX5256_T.TCAGGTATCAAGAATG-1	5843	1902	2.34469	11_VX5256_T	S11_T	Tumor	Female	neg	CD8_T_cell	CD8_Effector_Cx3cr1	CD8 Eff
Sample.11_VX5256_T.TGTACAGAGTGAACAT-1	5824	2070	2.69574	11_VX5256_T	S11_T	Tumor	Female	neg	CD8_T_cell	CD8_Trm_Itgae	CD8 Trm
Sample.11_VX5256_T.TTGCATTTCGCGGACT-1	5826	1810	2.78064	11_VX5256_T	S11_T	Tumor	Female	neg	CD8_T_cell	CD8_Tox	CD8 Tox-Hi
Sample.11_VX5256_T.CTTACCGAGTTTCAGC-1	5823	1768	2.31839	11_VX5256_T	S11_T	Tumor	Female	neg	CD8_T_cell	CD8_Tox	CD8 Tox-Hi
Sample.11_VX5256_T.ATGGAGGAGCATGCAG-1	5833	1986	2.503	11_VX5256_T	S11_T	Tumor	Female	neg	CD8_T_cell	CD8_Tox	CD8 Tox-Hi
Sample.11_VX5256_T.TGATTCTTCTCACCCA-1	5820	1797	2.50859	11_VX5256_T	S11_T	Tumor	Female	neg	CD8_T_cell	CD8_Naive_Sell	CD8 Naive
Sample.11_VX5256_T.GAATCGTCATAGGTTC-1	5818	2049	1.03128	11_VX5256_T	S11_T	Tumor	Female	neg	CD8_T_cell	CD8_Tox	CD8 Tox-Hi
Sample.11_VX5256_T.GGAAGTGCAGTTAGAA-1	5792	1885	1.95097	11_VX5256_T	S11_T	Tumor	Female	neg	CD8_T_cell	CD8_Tox	CD8 Tox-Hi
Sample.11_VX5256_T.TGTGATGCAGTGCCTG-1	5827	1849	0.617814	11_VX5256_T	S11_T	Tumor	Female	neg	CD8_T_cell	CD8_Tox	CD8 Tox-Hi
Sample.11_VX5256_T.AACAGGGTCCCGTTCA-1	5787	2142	3.35234	11_VX5256_T	S11_T	Tumor	Female	neg	CD8_T_cell	CD8_Effector_Cx3cr1	CD8 Eff
Sample.11_VX5256_T.GATAGCTCAACCTAAC-1	5809	2138	3.51179	11_VX5256_T	S11_T	Tumor	Female	neg	CD8_T_cell	CD8_Trm_Itgae	CD8 Trm
Sample.11_VX5256_T.GGCTGTGTCTAGGCCG-1	5799	1721	1.65546	11_VX5256_T	S11_T	Tumor	Female	neg	CD8_T_cell	CD8_Tox	CD8 Tox-Hi
Sample.11_VX5256_T.ACTGTCCCATAAGATG-1	5768	1467	2.8086	11_VX5256_T	S11_T	Tumor	Female	neg	CD8_T_cell	CD8_Naive_Sell	CD8 Naive
Sample.11_VX5256_T.CATAAGCTCACTTATC-1	5814	1988	1.34159	11_VX5256_T	S11_T	Tumor	Female	neg	CD8_T_cell	CD8_Trm_Itgae	CD8 Trm
Sample.11_VX5256_T.GCCCAGACAGTGTATC-1	5823	1594	3.31444	11_VX5256_T	S11_T	Tumor	Female	neg	CD8_T_cell	CD8_Naive_Sell	CD8 Naive
Sample.11_VX5256_T.GGGCTACTCTGTTCAT-1	5814	1982	2.73478	11_VX5256_T	S11_T	Tumor	Female	neg	CD8_T_cell	CD8_Trm_Itgae	CD8 Trm
Sample.11_VX5256_T.GTCTGTCCAGACCTGC-1	5807	1897	3.87463	11_VX5256_T	S11_T	Tumor	Female	neg	CD8_T_cell	CD8_Naive_Sell	CD8 Naive
Sample.11_VX5256_T.TCAATTCTCAGCGTCG-1	5799	1561	2.27625	11_VX5256_T	S11_T	Tumor	Female	neg	CD8_T_cell	CD8_ISG_High_Isg15	CD8 ISG-Hi
Sample.11_VX5256_T.GGGTTTATCTTAGTTC-1	5725	1969	2.86463	11_VX5256_T	S11_T	Tumor	Female	neg	CD8_T_cell	CD8_Tox	CD8 Tox-Hi
Sample.11_VX5256_T.GGTCTGGCATTCTCCG-1	5816	1904	2.52751	11_VX5256_T	S11_T	Tumor	Female	neg	CD8_T_cell	CD8_Tox	CD8 Tox-Hi
Sample.11_VX5256_T.CTGCGAGTCAAGGCTT-1	5801	1902	2.20652	11_VX5256_T	S11_T	Tumor	Female	neg	CD8_T_cell	CD8_Tox	CD8 Tox-Hi
Sample.11_VX5256_T.CAGCGTGGTTAAACAG-1	5684	1965	2.42787	11_VX5256_T	S11_T	Tumor	Female	neg	CD8_T_cell	CD8_Tox	CD8 Tox-Hi
Sample.11_VX5256_T.GATCGTATCCGTCACT-1	5773	1899	2.18257	11_VX5256_T	S11_T	Tumor	Female	neg	CD8_T_cell	CD8_Tox	CD8 Tox-Hi
Sample.11_VX5256_T.ACCACAAGTCTGTCCT-1	5795	2039	2.89905	11_VX5256_T	S11_T	Tumor	Female	neg	CD8_T_cell	CD8_EffectorMem_Klrc2	CD8 EM
Sample.11_VX5256_T.TCAAGACGTCACTCAA-1	5816	1958	2.49312	11_VX5256_T	S11_T	Tumor	Female	neg	CD8_T_cell	CD8_Tox	CD8 Tox-Hi
Sample.11_VX5256_T.TAGAGTCAGAATCCCT-1	5761	2164	1.68374	11_VX5256_T	S11_T	Tumor	Female	neg	CD8_T_cell	CD8_ISG_High_Isg15	CD8 ISG-Hi
Sample.11_VX5256_T.CTTACCGTCCTACGAA-1	5739	1662	2.42202	11_VX5256_T	S11_T	Tumor	Female	neg	CD8_T_cell	CD8_Naive_Sell	CD8 Naive
Sample.11_VX5256_T.TGCACGGGTTGGAGAC-1	5809	2009	3.44293	11_VX5256_T	S11_T	Tumor	Female	neg	CD8_T_cell	CD8_Effector_Cx3cr1	CD8 Eff
Sample.11_VX5256_T.GAGAGGTCAGCTCCTT-1	5797	1926	2.07004	11_VX5256_T	S11_T	Tumor	Female	neg	CD8_T_cell	CD8_ISG_High_Isg15	CD8 ISG-Hi
Sample.11_VX5256_T.TGCTCGTAGGTGTGAC-1	5812	2145	2.61528	11_VX5256_T	S11_T	Tumor	Female	neg	CD8_T_cell	CD8_Effector_Cx3cr1	CD8 Eff
Sample.11_VX5256_T.GGGATGACACAGAGAC-1	5802	1827	2.11996	11_VX5256_T	S11_T	Tumor	Female	neg	CD8_T_cell	CD8_EffectorMem_Klrc2	CD8 EM
Sample.11_VX5256_T.CGGAATTAGCGGTATG-1	5790	1974	3.28152	11_VX5256_T	S11_T	Tumor	Female	neg	CD8_T_cell	CD8_Cycling_Mki67	CD8 Cyc
Sample.11_VX5256_T.ATGATCGCATGGCGCT-1	5787	2075	2.40194	11_VX5256_T	S11_T	Tumor	Female	neg	CD8_T_cell	CD8_Effector_Cx3cr1	CD8 Eff
Sample.11_VX5256_T.AAGGTAAAGAGTCGAC-1	5805	1953	2.68734	11_VX5256_T	S11_T	Tumor	Female	neg	CD8_T_cell	CD8_Tox	CD8 Tox-Hi
Sample.11_VX5256_T.ACAACCAGTTGGACTT-1	5718	2075	5.80623	11_VX5256_T	S11_T	Tumor	Female	neg	CD8_T_cell	CD8_Effector_Cx3cr1	CD8 Eff
Sample.11_VX5256_T.AGATCGTTCCATTGCC-1	5798	1767	2.74232	11_VX5256_T	S11_T	Tumor	Female	neg	CD8_T_cell	CD8_Effector_Cx3cr1	CD8 Eff
Sample.11_VX5256_T.TATCCTACAAGTATCC-1	5753	2244	2.1554	11_VX5256_T	S11_T	Tumor	Female	neg	CD8_T_cell	CD8_Effector_Cx3cr1	CD8 Eff
Sample.11_VX5256_T.GATCAGTTCATTCCTA-1	5780	1786	2.97578	11_VX5256_T	S11_T	Tumor	Female	neg	CD8_T_cell	CD8_Naive_Sell	CD8 Naive
Sample.11_VX5256_T.CGCATAACAACACACT-1	5758	2012	1.49357	11_VX5256_T	S11_T	Tumor	Female	neg	CD8_T_cell	CD8_Tox	CD8 Tox-Hi
Sample.11_VX5256_T.CCCGAAGAGAATTGCA-1	5801	1887	3.25806	11_VX5256_T	S11_T	Tumor	Female	neg	CD8_T_cell	CD8_Tox	CD8 Tox-Hi
Sample.11_VX5256_T.TTGATGGGTATCGTGT-1	5777	2070	2.66574	11_VX5256_T	S11_T	Tumor	Female	neg	CD8_T_cell	CD8_Tox	CD8 Tox-Hi
Sample.11_VX5256_T.TTATTGCGTCTTGAAC-1	5778	1653	1.95569	11_VX5256_T	S11_T	Tumor	Female	neg	CD8_T_cell	CD8_Tox	CD8 Tox-Hi
Sample.11_VX5256_T.CCTAACCGTGGATCAG-1	5775	1900	2.56277	11_VX5256_T	S11_T	Tumor	Female	neg	CD8_T_cell	CD8_Tox	CD8 Tox-Hi
Sample.11_VX5256_T.ACCAACAGTACATTGC-1	5786	1972	2.10854	11_VX5256_T	S11_T	Tumor	Female	neg	CD8_T_cell	CD8_Tox	CD8 Tox-Hi
Sample.11_VX5256_T.ATCGCCTAGCAGCACA-1	5758	1871	2.3272	11_VX5256_T	S11_T	Tumor	Female	neg	CD8_T_cell	CD8_Memory_Il7r	CD8 Mem
Sample.11_VX5256_T.CCACGAGAGTAGCATA-1	5736	1609	3.38215	11_VX5256_T	S11_T	Tumor	Female	neg	CD8_T_cell	CD8_Naive_Sell	CD8 Naive
Sample.11_VX5256_T.CATGAGTGTAAGCAAT-1	5745	2048	1.74064	11_VX5256_T	S11_T	Tumor	Female	neg	CD8_T_cell	CD8_ISG_High_Isg15	CD8 ISG-Hi
Sample.11_VX5256_T.TTCTCTCGTACCTGTA-1	5705	2150	2.69939	11_VX5256_T	S11_T	Tumor	Female	neg	CD8_T_cell	CD8_Effector_Cx3cr1	CD8 Eff
Sample.11_VX5256_T.CAGTGCGCAAGACTGG-1	5746	1737	1.60111	11_VX5256_T	S11_T	Tumor	Female	neg	CD8_T_cell	CD8_ISG_High_Isg15	CD8 ISG-Hi
Sample.11_VX5256_T.AAAGTCCAGTATAGGT-1	5694	1759	4.16228	11_VX5256_T	S11_T	Tumor	Female	neg	CD8_T_cell	CD8_Tox	CD8 Tox-Hi
Sample.11_VX5256_T.GTCATTTCATAGAATG-1	5727	1918	2.60171	11_VX5256_T	S11_T	Tumor	Female	neg	CD8_T_cell	CD8_EffectorMem_Klrc2	CD8 EM
Sample.11_VX5256_T.GTTGTGATCGAGGCAA-1	5746	1752	2.95858	11_VX5256_T	S11_T	Tumor	Female	neg	CD8_T_cell	CD8_Tox	CD8 Tox-Hi
Sample.11_VX5256_T.CTACAGAGTGGGCTCT-1	5747	1834	2.17505	11_VX5256_T	S11_T	Tumor	Female	neg	CD8_T_cell	CD8_Tox	CD8 Tox-Hi
Sample.11_VX5256_T.CGGACACCAATACCCA-1	5717	2135	2.88613	11_VX5256_T	S11_T	Tumor	Female	neg	CD8_T_cell	CD8_Trm_Itgae	CD8 Trm
Sample.11_VX5256_T.AGGTCTAGTCCAGGTC-1	5716	1628	9.93702	11_VX5256_T	S11_T	Tumor	Female	neg	CD8_T_cell	CD8_Tox	CD8 Tox-Hi
Sample.11_VX5256_T.AGACAGGCACGACAAG-1	5735	1853	2.89451	11_VX5256_T	S11_T	Tumor	Female	neg	CD8_T_cell	CD8_Trm_Itgae	CD8 Trm
Sample.11_VX5256_T.GAAGTAACAACCAGAG-1	5726	2025	2.56724	11_VX5256_T	S11_T	Tumor	Female	neg	CD8_T_cell	CD8_Trm_Itgae	CD8 Trm
Sample.11_VX5256_T.GAGTCTAAGATGTAGT-1	5708	1785	1.9096	11_VX5256_T	S11_T	Tumor	Female	neg	CD8_T_cell	CD8_Tox	CD8 Tox-Hi
Sample.11_VX5256_T.TATTTCGGTTTCGGCG-1	5719	1883	1.80101	11_VX5256_T	S11_T	Tumor	Female	neg	CD8_T_cell	CD8_Tox	CD8 Tox-Hi
Sample.11_VX5256_T.CTGATCCCACTCAGAT-1	5727	1916	1.85088	11_VX5256_T	S11_T	Tumor	Female	neg	CD8_T_cell	CD8_Tox	CD8 Tox-Hi
Sample.11_VX5256_T.TCCTTTCGTGTCCACG-1	5709	1958	3.38063	11_VX5256_T	S11_T	Tumor	Female	neg	CD8_T_cell	CD8_EffectorMem_Klrc2	CD8 EM
Sample.11_VX5256_T.GCTACAATCCCATAAG-1	5707	1930	2.10268	11_VX5256_T	S11_T	Tumor	Female	neg	CD8_T_cell	CD8_Tox	CD8 Tox-Hi
Sample.11_VX5256_T.AAGCGTTGTCCCAAAT-1	5706	1850	2.10305	11_VX5256_T	S11_T	Tumor	Female	neg	CD8_T_cell	CD8_Effector_Cx3cr1	CD8 Eff
Sample.11_VX5256_T.GTTCCGTGTCAAATCC-1	5703	1803	2.61266	11_VX5256_T	S11_T	Tumor	Female	neg	CD8_T_cell	CD8_Tox	CD8 Tox-Hi
Sample.11_VX5256_T.GTCATTTAGCTGGTGA-1	5716	1980	1.9944	11_VX5256_T	S11_T	Tumor	Female	neg	CD8_T_cell	CD8_Tox	CD8 Tox-Hi
Sample.11_VX5256_T.GCAACATGTCGCTTAA-1	5713	2199	2.03046	11_VX5256_T	S11_T	Tumor	Female	neg	CD8_T_cell	CD8_NKlike_Cd160	CD8 NK-like
Sample.11_VX5256_T.AGTACCATCTTTGCTA-1	5710	1936	1.7338	11_VX5256_T	S11_T	Tumor	Female	neg	CD8_T_cell	CD8_Trm_Itgae	CD8 Trm
Sample.11_VX5256_T.TTCCGTGTCCTTGGAA-1	5708	1770	1.48914	11_VX5256_T	S11_T	Tumor	Female	neg	CD8_T_cell	CD8_Trm_Itgae	CD8 Trm
Sample.11_VX5256_T.AGGGCCTGTCGCGTCA-1	5704	1957	2.85764	11_VX5256_T	S11_T	Tumor	Female	neg	CD8_T_cell	CD8_Trm_Itgae	CD8 Trm
Sample.11_VX5256_T.ATACCGAAGCTGGTGA-1	5686	2135	2.40943	11_VX5256_T	S11_T	Tumor	Female	neg	CD8_T_cell	CD8_ISG_High_Isg15	CD8 ISG-Hi
Sample.11_VX5256_T.TTTGATCCAGATTTCG-1	5679	2051	1.23261	11_VX5256_T	S11_T	Tumor	Female	neg	CD8_T_cell	CD8_ISG_High_Isg15	CD8 ISG-Hi
Sample.11_VX5256_T.GGAGGTAAGGCTTCCG-1	5691	1879	2.38974	11_VX5256_T	S11_T	Tumor	Female	neg	CD8_T_cell	CD8_Tox	CD8 Tox-Hi
Sample.11_VX5256_T.ACATGCAGTGGCTCTG-1	5681	1645	2.55237	11_VX5256_T	S11_T	Tumor	Female	neg	CD8_T_cell	CD8_Naive_Sell	CD8 Naive
Sample.11_VX5256_T.GGTAGAGGTACGTAGG-1	5689	1698	3.53313	11_VX5256_T	S11_T	Tumor	Female	neg	CD8_T_cell	CD8_Naive_Sell	CD8 Naive
Sample.11_VX5256_T.CTTCGGTCAGACACCC-1	5691	1749	2.17888	11_VX5256_T	S11_T	Tumor	Female	neg	CD8_T_cell	CD8_ISG_High_Isg15	CD8 ISG-Hi
Sample.11_VX5256_T.AGGTCATCAATGGGTG-1	5679	1943	2.44761	11_VX5256_T	S11_T	Tumor	Female	neg	CD8_T_cell	CD8_Tox	CD8 Tox-Hi
Sample.11_VX5256_T.CTCGAGGAGCTAAACA-1	5690	2025	2.72408	11_VX5256_T	S11_T	Tumor	Female	neg	CD8_T_cell	CD8_Trm_Itgae	CD8 Trm
Sample.11_VX5256_T.CGTGATAAGGGAGTTC-1	5676	1683	2.04369	11_VX5256_T	S11_T	Tumor	Female	neg	CD8_T_cell	CD8_Tox	CD8 Tox-Hi
Sample.11_VX5256_T.GCGATCGAGATTTGCC-1	5659	1956	3.00406	11_VX5256_T	S11_T	Tumor	Female	neg	CD8_T_cell	CD8_NKlike_Cd160	CD8 NK-like
Sample.11_VX5256_T.ATACTTCAGGGACACT-1	5632	2171	6.76491	11_VX5256_T	S11_T	Tumor	Female	neg	CD8_T_cell	CD8_Tox	CD8 Tox-Hi
Sample.11_VX5256_T.CGACAGCTCGGTGTTA-1	5668	2077	2.73465	11_VX5256_T	S11_T	Tumor	Female	neg	CD8_T_cell	CD8_Trm_Itgae	CD8 Trm
Sample.11_VX5256_T.TGGGTTACAAATACAG-1	5665	1982	1.02383	11_VX5256_T	S11_T	Tumor	Female	neg	CD8_T_cell	CD8_Tox	CD8 Tox-Hi
Sample.11_VX5256_T.TAGGAGGTCCTTATGT-1	5674	2071	3.13712	11_VX5256_T	S11_T	Tumor	Female	neg	CD8_T_cell	CD8_Trm_Itgae	CD8 Trm
Sample.11_VX5256_T.GTTATGGAGTAGATCA-1	5670	1896	2.73369	11_VX5256_T	S11_T	Tumor	Female	neg	CD8_T_cell	CD8_Trm_Itgae	CD8 Trm
Sample.11_VX5256_T.TTTAGTCAGAACGCGT-1	5673	1792	2.22105	11_VX5256_T	S11_T	Tumor	Female	neg	CD8_T_cell	CD8_Tox	CD8 Tox-Hi
Sample.11_VX5256_T.ACTACGAGTCGATTTG-1	5650	1880	2.0177	11_VX5256_T	S11_T	Tumor	Female	neg	CD8_T_cell	CD8_Effector_Cx3cr1	CD8 Eff
Sample.11_VX5256_T.TTGGTTTTCGTCGGGT-1	5686	2005	2.8491	11_VX5256_T	S11_T	Tumor	Female	neg	CD8_T_cell	CD8_NKlike_Cd160	CD8 NK-like
Sample.11_VX5256_T.CGATGGCGTTGGTACT-1	5675	2055	1.8326	11_VX5256_T	S11_T	Tumor	Female	neg	CD8_T_cell	CD8_Cycling_Mki67	CD8 Cyc
Sample.11_VX5256_T.AGATGCTAGCTCCACG-1	5650	1552	5.36283	11_VX5256_T	S11_T	Tumor	Female	neg	CD8_T_cell	CD8_Naive_Sell	CD8 Naive
Sample.11_VX5256_T.ATTCCTATCCACTTTA-1	5678	1991	4.174	11_VX5256_T	S11_T	Tumor	Female	neg	CD8_T_cell	CD8_NKlike_Cd160	CD8 NK-like
Sample.11_VX5256_T.TGTGGCGTCGGAACTT-1	5656	1433	2.81117	11_VX5256_T	S11_T	Tumor	Female	neg	CD8_T_cell	CD8_Naive_Sell	CD8 Naive
Sample.11_VX5256_T.TTAGGGTCATGAGGGT-1	5682	1990	2.85111	11_VX5256_T	S11_T	Tumor	Female	neg	CD8_T_cell	CD8_Trm_Itgae	CD8 Trm
Sample.11_VX5256_T.GCACTAATCTCGCGTT-1	5665	1773	1.42983	11_VX5256_T	S11_T	Tumor	Female	neg	CD8_T_cell	CD8_Tox	CD8 Tox-Hi
Sample.11_VX5256_T.CTACCCACACTATCGA-1	5633	1880	1.57998	11_VX5256_T	S11_T	Tumor	Female	neg	CD8_T_cell	CD8_Trm_Itgae	CD8 Trm
Sample.11_VX5256_T.CCGTTCACATCGATCA-1	5651	1995	1.52185	11_VX5256_T	S11_T	Tumor	Female	neg	CD8_T_cell	CD8_Tox	CD8 Tox-Hi
Sample.11_VX5256_T.GTTTACTAGTAACAGT-1	5653	2177	3.41412	11_VX5256_T	S11_T	Tumor	Female	neg	CD8_T_cell	CD8_Trm_Itgae	CD8 Trm
Sample.11_VX5256_T.CGTTAGAAGGAGCTGT-1	5642	1514	2.49911	11_VX5256_T	S11_T	Tumor	Female	neg	CD8_T_cell	CD8_Naive_Sell	CD8 Naive
Sample.11_VX5256_T.CTCCCAACAAACACCT-1	5649	2183	3.75288	11_VX5256_T	S11_T	Tumor	Female	neg	CD8_T_cell	CD8_Tox	CD8 Tox-Hi
Sample.11_VX5256_T.ACACAGTTCCACAGGC-1	5666	2163	2.24144	11_VX5256_T	S11_T	Tumor	Female	neg	CD8_T_cell	CD8_Tox	CD8 Tox-Hi
Sample.11_VX5256_T.TATGTTCGTAGGATAT-1	5661	1902	2.11977	11_VX5256_T	S11_T	Tumor	Female	neg	CD8_T_cell	CD8_Tox	CD8 Tox-Hi
Sample.11_VX5256_T.TGAGGTTTCTTCGTAT-1	5621	2024	1.63672	11_VX5256_T	S11_T	Tumor	Female	neg	CD8_T_cell	CD8_Effector_Cx3cr1	CD8 Eff
Sample.11_VX5256_T.TTCCGTGGTGGTTTGT-1	5650	2185	1.89381	11_VX5256_T	S11_T	Tumor	Female	neg	CD8_T_cell	CD8_Trm_Itgae	CD8 Trm
Sample.11_VX5256_T.GACCAATGTGAGCCAA-1	5627	1824	1.58166	11_VX5256_T	S11_T	Tumor	Female	neg	CD8_T_cell	CD8_ISG_High_Isg15	CD8 ISG-Hi
Sample.11_VX5256_T.TGTACAGCAGTTGGTT-1	5628	1735	2.02559	11_VX5256_T	S11_T	Tumor	Female	neg	CD8_T_cell	CD8_Tox	CD8 Tox-Hi
Sample.11_VX5256_T.ACCTGTCGTCCAACGC-1	5630	1943	2.23801	11_VX5256_T	S11_T	Tumor	Female	neg	CD8_T_cell	CD8_Effector_Cx3cr1	CD8 Eff
Sample.11_VX5256_T.CCTAACCGTCCTTTGC-1	5638	2063	2.97978	11_VX5256_T	S11_T	Tumor	Female	neg	CD8_T_cell	CD8_Effector_Cx3cr1	CD8 Eff
Sample.11_VX5256_T.TCAATTCTCCAAGCCG-1	5655	2132	2.98851	11_VX5256_T	S11_T	Tumor	Female	neg	CD8_T_cell	CD8_Trm_Itgae	CD8 Trm
Sample.11_VX5256_T.CTGGACGTCAAGAGTA-1	5657	1908	3.76525	11_VX5256_T	S11_T	Tumor	Female	neg	CD8_T_cell	CD8_Tox	CD8 Tox-Hi
Sample.11_VX5256_T.CCTATCGAGGGTCAAC-1	5645	1634	2.56864	11_VX5256_T	S11_T	Tumor	Female	neg	CD8_T_cell	CD8_Tox	CD8 Tox-Hi
Sample.11_VX5256_T.TTTACCAAGGATACCG-1	5653	2195	1.99894	11_VX5256_T	S11_T	Tumor	Female	neg	CD8_T_cell	CD8_Trm_Itgae	CD8 Trm
Sample.11_VX5256_T.AATCACGAGAGCCGAT-1	5651	1874	2.33587	11_VX5256_T	S11_T	Tumor	Female	neg	CD8_T_cell	CD8_Tox	CD8 Tox-Hi
Sample.11_VX5256_T.GTGCTGGCACTCATAG-1	5625	2046	0.906667	11_VX5256_T	S11_T	Tumor	Female	neg	CD8_T_cell	CD8_Tox	CD8 Tox-Hi
Sample.11_VX5256_T.TCAGCCTGTCAATCTG-1	5632	1895	2.37926	11_VX5256_T	S11_T	Tumor	Female	neg	CD8_T_cell	CD8_Tox	CD8 Tox-Hi
Sample.11_VX5256_T.GAATCGTTCCGATTAG-1	5596	1965	1.89421	11_VX5256_T	S11_T	Tumor	Female	neg	CD8_T_cell	CD8_Tox	CD8 Tox-Hi
Sample.11_VX5256_T.ATTCCCGGTTCTGACA-1	5633	1774	1.95278	11_VX5256_T	S11_T	Tumor	Female	neg	CD8_T_cell	CD8_Tox	CD8 Tox-Hi
Sample.11_VX5256_T.CATGAGTGTCCGGCAT-1	5625	1906	2.11556	11_VX5256_T	S11_T	Tumor	Female	neg	CD8_T_cell	CD8_Tox	CD8 Tox-Hi
Sample.11_VX5256_T.ACACGCGCATCGGCCA-1	5587	1618	1.73617	11_VX5256_T	S11_T	Tumor	Female	neg	CD8_T_cell	CD8_Tox	CD8 Tox-Hi
Sample.11_VX5256_T.GCGTGCAAGGCGTTGA-1	5629	1902	1.88311	11_VX5256_T	S11_T	Tumor	Female	neg	CD8_T_cell	CD8_Tox	CD8 Tox-Hi
Sample.11_VX5256_T.ATGCGATCACAGCGCT-1	5632	2098	2.34375	11_VX5256_T	S11_T	Tumor	Female	neg	CD8_T_cell	CD8_Tox	CD8 Tox-Hi
Sample.11_VX5256_T.TCTTCCTGTTGTGCAT-1	5614	1954	3.01033	11_VX5256_T	S11_T	Tumor	Female	neg	CD8_T_cell	CD8_Effector_Cx3cr1	CD8 Eff
Sample.11_VX5256_T.GTCTCACTCCTCAGGG-1	5628	2079	2.43426	11_VX5256_T	S11_T	Tumor	Female	neg	CD8_T_cell	CD8_Tox	CD8 Tox-Hi
Sample.11_VX5256_T.GTTTACTGTACGTACT-1	5621	2044	2.24159	11_VX5256_T	S11_T	Tumor	Female	neg	CD8_T_cell	CD8_Tox	CD8 Tox-Hi
Sample.11_VX5256_T.TCCCAGTGTTACCGTA-1	5634	1877	3.53213	11_VX5256_T	S11_T	Tumor	Female	neg	CD8_T_cell	CD8_Memory_Il7r	CD8 Mem
Sample.11_VX5256_T.CATGGTATCCACGAAT-1	5587	2135	2.55951	11_VX5256_T	S11_T	Tumor	Female	neg	CD8_T_cell	CD8_Effector_Cx3cr1	CD8 Eff
Sample.11_VX5256_T.CACCGTTGTTCTTAGG-1	5629	2062	3.12667	11_VX5256_T	S11_T	Tumor	Female	neg	CD8_T_cell	CD8_Memory_Il7r	CD8 Mem
Sample.11_VX5256_T.TGGGTTAAGACGAGCT-1	5630	1912	2.18472	11_VX5256_T	S11_T	Tumor	Female	neg	CD8_T_cell	CD8_Tox	CD8 Tox-Hi
Sample.11_VX5256_T.GTGAGTTAGCGTCTGC-1	5607	1620	1.92616	11_VX5256_T	S11_T	Tumor	Female	neg	CD8_T_cell	CD8_Tox	CD8 Tox-Hi
Sample.11_VX5256_T.ACGGAAGAGATTACCC-1	5630	1984	3.01954	11_VX5256_T	S11_T	Tumor	Female	neg	CD8_T_cell	CD8_Trm_Itgae	CD8 Trm
Sample.11_VX5256_T.GATTTCTAGGGCAGAG-1	5594	1731	2.44905	11_VX5256_T	S11_T	Tumor	Female	neg	CD8_T_cell	CD8_Effector_Cx3cr1	CD8 Eff
Sample.11_VX5256_T.TCGAACAAGACACACG-1	5617	1831	1.53107	11_VX5256_T	S11_T	Tumor	Female	neg	CD8_T_cell	CD8_ISG_High_Isg15	CD8 ISG-Hi
Sample.11_VX5256_T.CAGCGTGAGCCTGTGC-1	5618	2047	1.99359	11_VX5256_T	S11_T	Tumor	Female	neg	CD8_T_cell	CD8_Trm_Itgae	CD8 Trm
Sample.11_VX5256_T.ATTCTACCACCCTAGG-1	5573	2057	3.1222	11_VX5256_T	S11_T	Tumor	Female	neg	CD8_T_cell	CD8_Trm_Itgae	CD8 Trm
Sample.11_VX5256_T.GATGGAGCAGGGAATC-1	5563	1391	2.80424	11_VX5256_T	S11_T	Tumor	Female	neg	CD8_T_cell	CD8_Naive_Sell	CD8 Naive
Sample.11_VX5256_T.TTCATTGGTACGCGTC-1	5594	2029	1.85913	11_VX5256_T	S11_T	Tumor	Female	neg	CD8_T_cell	CD8_Tox	CD8 Tox-Hi
Sample.11_VX5256_T.TTGCGTCAGCGATTCT-1	5604	1963	2.98001	11_VX5256_T	S11_T	Tumor	Female	neg	CD8_T_cell	CD8_Tox	CD8 Tox-Hi
Sample.11_VX5256_T.CGTTGGGGTGTAGCAG-1	5577	1947	2.04411	11_VX5256_T	S11_T	Tumor	Female	neg	CD8_T_cell	CD8_Trm_Itgae	CD8 Trm
Sample.11_VX5256_T.TTACCGCAGCGATGAC-1	5585	2120	2.13071	11_VX5256_T	S11_T	Tumor	Female	neg	CD8_T_cell	CD8_Tox	CD8 Tox-Hi
Sample.11_VX5256_T.CCACACTCAGTAGTTC-1	5588	2021	2.54116	11_VX5256_T	S11_T	Tumor	Female	neg	CD8_T_cell	CD8_Trm_Itgae	CD8 Trm
Sample.11_VX5256_T.GTCCTCACAATGAACA-1	5581	1779	2.06056	11_VX5256_T	S11_T	Tumor	Female	neg	CD8_T_cell	CD8_Tox	CD8 Tox-Hi
Sample.11_VX5256_T.ACTTCGCCAGATAAAC-1	5592	2042	2.09227	11_VX5256_T	S11_T	Tumor	Female	neg	CD8_T_cell	CD8_Trm_Itgae	CD8 Trm
Sample.11_VX5256_T.TTCCTAAGTGACGTCC-1	5587	2066	3.79452	11_VX5256_T	S11_T	Tumor	Female	neg	CD8_T_cell	CD8_NKlike_Cd160	CD8 NK-like
Sample.11_VX5256_T.GCGATCGTCACCATCC-1	5593	1862	2.61041	11_VX5256_T	S11_T	Tumor	Female	neg	CD8_T_cell	CD8_Tox	CD8 Tox-Hi
Sample.11_VX5256_T.CACCGTTAGTCAGGGT-1	5581	1936	2.11432	11_VX5256_T	S11_T	Tumor	Female	neg	CD8_T_cell	CD8_ISG_High_Isg15	CD8 ISG-Hi
Sample.11_VX5256_T.ACTTAGGCACTGCACG-1	5583	1872	1.61204	11_VX5256_T	S11_T	Tumor	Female	neg	CD8_T_cell	CD8_Trm_Itgae	CD8 Trm
Sample.11_VX5256_T.TTTGACTCACAACGAG-1	5577	1873	1.75722	11_VX5256_T	S11_T	Tumor	Female	neg	CD8_T_cell	CD8_Tox	CD8 Tox-Hi
Sample.11_VX5256_T.CGATCGGCATGAGGGT-1	5597	1714	3.10881	11_VX5256_T	S11_T	Tumor	Female	neg	CD8_T_cell	CD8_Tox	CD8 Tox-Hi
Sample.11_VX5256_T.ACAGCCGAGCACACCC-1	5528	1708	2.36975	11_VX5256_T	S11_T	Tumor	Female	neg	CD8_T_cell	CD8_Effector_Cx3cr1	CD8 Eff
Sample.11_VX5256_T.ATCAGGTTCATGCCGG-1	5581	1845	1.34385	11_VX5256_T	S11_T	Tumor	Female	neg	CD8_T_cell	CD8_Tox	CD8 Tox-Hi
Sample.11_VX5256_T.AATGAAGCATAAGCAA-1	5561	1827	2.53552	11_VX5256_T	S11_T	Tumor	Female	neg	CD8_T_cell	CD8_Tox	CD8 Tox-Hi
Sample.11_VX5256_T.AGCGCCAGTATCACCA-1	5584	2135	3.0265	11_VX5256_T	S11_T	Tumor	Female	neg	CD8_T_cell	CD8_EffectorMem_Klrc2	CD8 EM
Sample.11_VX5256_T.TGTCCTGTCTCACGAA-1	5587	1917	3.29336	11_VX5256_T	S11_T	Tumor	Female	neg	CD8_T_cell	CD8_Effector_Cx3cr1	CD8 Eff
Sample.11_VX5256_T.CTCCAACAGGATACGC-1	5583	1966	3.52857	11_VX5256_T	S11_T	Tumor	Female	neg	CD8_T_cell	CD8_Tox	CD8 Tox-Hi
Sample.11_VX5256_T.CCTCTAGCAGTAGAAT-1	5578	1849	1.25493	11_VX5256_T	S11_T	Tumor	Female	neg	CD8_T_cell	CD8_Effector_Cx3cr1	CD8 Eff
Sample.11_VX5256_T.GGAATGGCAGGCTTGC-1	5551	1862	1.76545	11_VX5256_T	S11_T	Tumor	Female	neg	CD8_T_cell	CD8_ISG_High_Isg15	CD8 ISG-Hi
Sample.11_VX5256_T.GCCATTCCATGTTTGG-1	5586	2002	1.96921	11_VX5256_T	S11_T	Tumor	Female	neg	CD8_T_cell	CD8_Tox	CD8 Tox-Hi
Sample.11_VX5256_T.AGATAGAAGTGAATAC-1	5539	2087	2.76223	11_VX5256_T	S11_T	Tumor	Female	neg	CD8_T_cell	CD8_Tox	CD8 Tox-Hi
Sample.11_VX5256_T.AGTTCGATCATACAGC-1	5583	1899	2.3285	11_VX5256_T	S11_T	Tumor	Female	neg	CD8_T_cell	CD8_Trm_Itgae	CD8 Trm
Sample.11_VX5256_T.AAACGAAAGAGTATAC-1	5566	1853	2.13798	11_VX5256_T	S11_T	Tumor	Female	neg	CD8_T_cell	CD8_Tox	CD8 Tox-Hi
Sample.11_VX5256_T.GAGAGGTCATTAGGCT-1	5555	1932	2.80828	11_VX5256_T	S11_T	Tumor	Female	neg	CD8_T_cell	CD8_Trm_Itgae	CD8 Trm
Sample.11_VX5256_T.ACTTCCGTCTCGGGAC-1	5579	2033	2.70658	11_VX5256_T	S11_T	Tumor	Female	neg	CD8_T_cell	CD8_Effector_Cx3cr1	CD8 Eff
Sample.11_VX5256_T.CTGTGGGGTGATCATC-1	5553	1653	2.34108	11_VX5256_T	S11_T	Tumor	Female	neg	CD8_T_cell	CD8_Trm_Itgae	CD8 Trm
Sample.11_VX5256_T.CGCAGGTCACCCTGTT-1	5560	2029	1.90647	11_VX5256_T	S11_T	Tumor	Female	neg	CD8_T_cell	CD8_Effector_Cx3cr1	CD8 Eff
Sample.11_VX5256_T.ATGATCGTCCACAGCG-1	5542	1599	2.99531	11_VX5256_T	S11_T	Tumor	Female	neg	CD8_T_cell	CD8_Effector_Cx3cr1	CD8 Eff
Sample.11_VX5256_T.AGTCATGCATGTTCAG-1	5551	1756	2.28788	11_VX5256_T	S11_T	Tumor	Female	neg	CD8_T_cell	CD8_Tox	CD8 Tox-Hi
Sample.11_VX5256_T.CATTTCAGTTGGTACT-1	5523	2186	2.60728	11_VX5256_T	S11_T	Tumor	Female	neg	CD8_T_cell	CD8_Effector_Cx3cr1	CD8 Eff
Sample.11_VX5256_T.TAGTGCATCTTACACT-1	5544	2010	2.81385	11_VX5256_T	S11_T	Tumor	Female	neg	CD8_T_cell	CD8_Effector_Cx3cr1	CD8 Eff
Sample.11_VX5256_T.GACTGATAGTTACGTC-1	5549	1806	1.29753	11_VX5256_T	S11_T	Tumor	Female	neg	CD8_T_cell	CD8_Tox	CD8 Tox-Hi
Sample.11_VX5256_T.TGGATGTCAGGAGGAG-1	5538	1926	2.11268	11_VX5256_T	S11_T	Tumor	Female	neg	CD8_T_cell	CD8_Tox	CD8 Tox-Hi
Sample.11_VX5256_T.ATCGGATCATGTGGTT-1	5536	1908	1.89668	11_VX5256_T	S11_T	Tumor	Female	neg	CD8_T_cell	CD8_Tox	CD8 Tox-Hi
Sample.11_VX5256_T.GTGCTTCAGAAACCCG-1	5557	1912	2.95123	11_VX5256_T	S11_T	Tumor	Female	neg	CD8_T_cell	CD8_Trm_Itgae	CD8 Trm
Sample.11_VX5256_T.CGAGAAGAGAGGTATT-1	5532	1857	3.14534	11_VX5256_T	S11_T	Tumor	Female	neg	CD8_T_cell	CD8_Tox	CD8 Tox-Hi
Sample.11_VX5256_T.CAGTTAGAGGTCACAG-1	5543	1916	2.20097	11_VX5256_T	S11_T	Tumor	Female	neg	CD8_T_cell	CD8_ISG_High_Isg15	CD8 ISG-Hi
Sample.11_VX5256_T.TGATCTTTCGACATCA-1	5531	2052	2.07919	11_VX5256_T	S11_T	Tumor	Female	neg	CD8_T_cell	CD8_Trm_Itgae	CD8 Trm
Sample.11_VX5256_T.GATCGTAGTTCGGTAT-1	5522	1901	2.93372	11_VX5256_T	S11_T	Tumor	Female	neg	CD8_T_cell	CD8_Effector_Cx3cr1	CD8 Eff
Sample.11_VX5256_T.AGCGATTTCTCGGCTT-1	5485	1960	1.80492	11_VX5256_T	S11_T	Tumor	Female	neg	CD8_T_cell	CD8_Tox	CD8 Tox-Hi
Sample.11_VX5256_T.AAGTGAAGTTCCAAAC-1	5522	1789	3.13292	11_VX5256_T	S11_T	Tumor	Female	neg	CD8_T_cell	CD8_Tox	CD8 Tox-Hi
Sample.11_VX5256_T.CCTAAGAGTATCGCTA-1	5518	1808	2.12033	11_VX5256_T	S11_T	Tumor	Female	neg	CD8_T_cell	CD8_Tox	CD8 Tox-Hi
Sample.11_VX5256_T.TCCCAGTAGTCAGCCC-1	5533	1713	1.82541	11_VX5256_T	S11_T	Tumor	Female	neg	CD8_T_cell	CD8_Tox	CD8 Tox-Hi
Sample.11_VX5256_T.CCGATGGTCGAGTACT-1	5520	1724	1.82971	11_VX5256_T	S11_T	Tumor	Female	neg	CD8_T_cell	CD8_Tox	CD8 Tox-Hi
Sample.11_VX5256_T.CGGAATTTCAATCCAG-1	5528	1883	3.20188	11_VX5256_T	S11_T	Tumor	Female	neg	CD8_T_cell	CD8_Trm_Itgae	CD8 Trm
Sample.11_VX5256_T.CAAGCTATCTCCCAAC-1	5510	1994	3.23049	11_VX5256_T	S11_T	Tumor	Female	neg	CD8_T_cell	CD8_Tox	CD8 Tox-Hi
Sample.11_VX5256_T.TCGTGGGTCCTTTGAT-1	5538	1849	2.83496	11_VX5256_T	S11_T	Tumor	Female	neg	CD8_T_cell	CD8_Tox	CD8 Tox-Hi
Sample.11_VX5256_T.ACCCTCATCCATTTCA-1	5502	2188	2.14467	11_VX5256_T	S11_T	Tumor	Female	neg	CD8_T_cell	CD8_Effector_Cx3cr1	CD8 Eff
Sample.11_VX5256_T.CGTTAGAGTTAGAGTA-1	5523	1950	3.2772	11_VX5256_T	S11_T	Tumor	Female	neg	CD8_T_cell	CD8_NKlike_Cd160	CD8 NK-like
Sample.11_VX5256_T.AGGTTGTAGCACCAGA-1	5499	1932	2.74595	11_VX5256_T	S11_T	Tumor	Female	neg	CD8_T_cell	CD8_Effector_Cx3cr1	CD8 Eff
Sample.11_VX5256_T.TACCCACCACGCACCA-1	5495	1658	1.72884	11_VX5256_T	S11_T	Tumor	Female	neg	CD8_T_cell	CD8_Tox	CD8 Tox-Hi
Sample.11_VX5256_T.TCATTCAGTCTGATCA-1	5498	2066	1.76428	11_VX5256_T	S11_T	Tumor	Female	neg	CD8_T_cell	CD8_Trm_Itgae	CD8 Trm
Sample.11_VX5256_T.CTACAGAGTAGGTCAG-1	5505	2078	1.98002	11_VX5256_T	S11_T	Tumor	Female	neg	CD8_T_cell	CD8_Effector_Cx3cr1	CD8 Eff
Sample.11_VX5256_T.AGGTTGTCATCCGAAT-1	5513	1933	2.90223	11_VX5256_T	S11_T	Tumor	Female	neg	CD8_T_cell	CD8_Cycling_Mki67	CD8 Cyc
Sample.11_VX5256_T.GTCTCACGTGTTGCCG-1	5475	2073	1.93607	11_VX5256_T	S11_T	Tumor	Female	neg	CD8_T_cell	CD8_ISG_High_Isg15	CD8 ISG-Hi
Sample.11_VX5256_T.GAAGGACTCAGACTGT-1	5505	1843	1.58038	11_VX5256_T	S11_T	Tumor	Female	neg	CD8_T_cell	CD8_ISG_High_Isg15	CD8 ISG-Hi
Sample.11_VX5256_T.GAACACTCAGAATGTA-1	5502	1900	3.98037	11_VX5256_T	S11_T	Tumor	Female	neg	CD8_T_cell	CD8_Tox	CD8 Tox-Hi
Sample.11_VX5256_T.TTGGATGCATTGAAGA-1	5502	1756	1.43584	11_VX5256_T	S11_T	Tumor	Female	neg	CD8_T_cell	CD8_Tox	CD8 Tox-Hi
Sample.11_VX5256_T.TACAGGTTCCATTGTT-1	5490	1959	1.14754	11_VX5256_T	S11_T	Tumor	Female	neg	CD8_T_cell	CD8_Tox	CD8 Tox-Hi
Sample.11_VX5256_T.ACTACGAAGAGGGCGA-1	5508	1892	2.17865	11_VX5256_T	S11_T	Tumor	Female	neg	CD8_T_cell	CD8_Tox	CD8 Tox-Hi
Sample.11_VX5256_T.CAGGGCTCATCAGCTA-1	5513	1879	4.80682	11_VX5256_T	S11_T	Tumor	Female	neg	CD8_T_cell	CD8_Trm_Itgae	CD8 Trm
Sample.11_VX5256_T.TCCGAAACAATTGCGT-1	5470	1910	1.62706	11_VX5256_T	S11_T	Tumor	Female	neg	CD8_T_cell	CD8_ISG_High_Isg15	CD8 ISG-Hi
Sample.11_VX5256_T.CAGGGCTAGCCTAACT-1	5510	1903	3.28494	11_VX5256_T	S11_T	Tumor	Female	neg	CD8_T_cell	CD8_Effector_Cx3cr1	CD8 Eff
Sample.11_VX5256_T.GCGGATCGTTCGCGTG-1	5502	1830	1.94475	11_VX5256_T	S11_T	Tumor	Female	neg	CD8_T_cell	CD8_Tox	CD8 Tox-Hi
Sample.11_VX5256_T.GCACTAAAGACAGTCG-1	5509	1900	2.84988	11_VX5256_T	S11_T	Tumor	Female	neg	CD8_T_cell	CD8_Tox	CD8 Tox-Hi
Sample.11_VX5256_T.TCTATCACAACGATTC-1	5465	1974	1.28088	11_VX5256_T	S11_T	Tumor	Female	neg	CD8_T_cell	CD8_Trm_Itgae	CD8 Trm
Sample.11_VX5256_T.GATAGAACACACCGAC-1	5497	1879	1.96471	11_VX5256_T	S11_T	Tumor	Female	neg	CD8_T_cell	CD8_Tox	CD8 Tox-Hi
Sample.11_VX5256_T.GCAACATAGACGGTCA-1	5442	2025	5.05329	11_VX5256_T	S11_T	Tumor	Female	neg	CD8_T_cell	CD8_Effector_Cx3cr1	CD8 Eff
Sample.11_VX5256_T.GTTAGACGTCCTGAAT-1	5490	1966	2.27687	11_VX5256_T	S11_T	Tumor	Female	neg	CD8_T_cell	CD8_Trm_Itgae	CD8 Trm
Sample.11_VX5256_T.AATCACGTCCACTTTA-1	5506	1976	2.65165	11_VX5256_T	S11_T	Tumor	Female	neg	CD8_T_cell	CD8_Tox	CD8 Tox-Hi
Sample.11_VX5256_T.CCCTGATCAAGAAACT-1	5483	1832	2.89987	11_VX5256_T	S11_T	Tumor	Female	neg	CD8_T_cell	CD8_Effector_Cx3cr1	CD8 Eff
Sample.11_VX5256_T.CTCCTTTAGCGCAATG-1	5472	1925	2.94225	11_VX5256_T	S11_T	Tumor	Female	neg	CD8_T_cell	CD8_Tox	CD8 Tox-Hi
Sample.11_VX5256_T.TACAGGTAGGCAGGTT-1	5494	1971	1.23771	11_VX5256_T	S11_T	Tumor	Female	neg	CD8_T_cell	CD8_Tox	CD8 Tox-Hi
Sample.11_VX5256_T.CCTACGTTCCCAGGCA-1	5448	2165	4.442	11_VX5256_T	S11_T	Tumor	Female	neg	CD8_T_cell	CD8_Trm_Itgae	CD8 Trm
Sample.11_VX5256_T.GAAATGAAGCGTTGTT-1	5484	1852	2.24289	11_VX5256_T	S11_T	Tumor	Female	neg	CD8_T_cell	CD8_Tox	CD8 Tox-Hi
Sample.11_VX5256_T.CCTCACAGTGCACATT-1	5481	2109	2.86444	11_VX5256_T	S11_T	Tumor	Female	neg	CD8_T_cell	CD8_Trm_Itgae	CD8 Trm
Sample.11_VX5256_T.CGTAATGTCATTTGCT-1	5482	1972	2.20722	11_VX5256_T	S11_T	Tumor	Female	neg	CD8_T_cell	CD8_Tox	CD8 Tox-Hi
Sample.11_VX5256_T.TCCGATCCACGACGTC-1	5474	1909	2.02777	11_VX5256_T	S11_T	Tumor	Female	neg	CD8_T_cell	CD8_Tox	CD8 Tox-Hi
Sample.11_VX5256_T.GAGTCATAGACTTCCA-1	5474	2070	1.80855	11_VX5256_T	S11_T	Tumor	Female	neg	CD8_T_cell	CD8_Effector_Cx3cr1	CD8 Eff
Sample.11_VX5256_T.ATTGGGTCAACAAGAT-1	5437	1945	3.86242	11_VX5256_T	S11_T	Tumor	Female	neg	CD8_T_cell	CD8_Trm_Itgae	CD8 Trm
Sample.11_VX5256_T.CGTGAATTCTGACCCT-1	5478	1788	3.01205	11_VX5256_T	S11_T	Tumor	Female	neg	CD8_T_cell	CD8_Tox	CD8 Tox-Hi
Sample.11_VX5256_T.GTGAGTTGTGGACAGT-1	5483	1820	1.69615	11_VX5256_T	S11_T	Tumor	Female	neg	CD8_T_cell	CD8_Trm_Itgae	CD8 Trm
Sample.11_VX5256_T.CTGTAGACACATTCGA-1	5475	1912	1.3516	11_VX5256_T	S11_T	Tumor	Female	neg	CD8_T_cell	CD8_ISG_High_Isg15	CD8 ISG-Hi
Sample.11_VX5256_T.AAGTACCAGGTCTGGA-1	5442	1863	3.41786	11_VX5256_T	S11_T	Tumor	Female	neg	CD8_T_cell	CD8_Effector_Cx3cr1	CD8 Eff
Sample.11_VX5256_T.CTCCCTCGTCTTTATC-1	5447	2130	2.12961	11_VX5256_T	S11_T	Tumor	Female	neg	CD8_T_cell	CD8_Tox	CD8 Tox-Hi
Sample.11_VX5256_T.ATTGGGTTCACCATGA-1	5443	1964	2.09443	11_VX5256_T	S11_T	Tumor	Female	neg	CD8_T_cell	CD8_Effector_Cx3cr1	CD8 Eff
Sample.11_VX5256_T.CTACCTGTCGACACCG-1	5469	2238	7.09453	11_VX5256_T	S11_T	Tumor	Female	neg	CD8_T_cell	CD8_Cycling_Mki67	CD8 Cyc
Sample.11_VX5256_T.TAATTCCGTATGGGAC-1	5479	2024	2.68297	11_VX5256_T	S11_T	Tumor	Female	neg	CD8_T_cell	CD8_NKlike_Cd160	CD8 NK-like
Sample.11_VX5256_T.AGTCAACGTTGAAGTA-1	5434	1902	2.37394	11_VX5256_T	S11_T	Tumor	Female	neg	CD8_T_cell	CD8_Effector_Cx3cr1	CD8 Eff
Sample.11_VX5256_T.TCAAGACAGTGCCCGT-1	5477	2035	4.05331	11_VX5256_T	S11_T	Tumor	Female	neg	CD8_T_cell	CD8_ISG_High_Isg15	CD8 ISG-Hi
Sample.11_VX5256_T.CAATACGGTGGTAACG-1	5439	2130	2.15113	11_VX5256_T	S11_T	Tumor	Female	neg	CD8_T_cell	CD8_Trm_Itgae	CD8 Trm
Sample.11_VX5256_T.TATCTTGCATACTGTG-1	5446	2013	1.43224	11_VX5256_T	S11_T	Tumor	Female	neg	CD8_T_cell	CD8_Tox	CD8 Tox-Hi
Sample.11_VX5256_T.TGCGACGTCACGGGCT-1	5445	1937	2.6079	11_VX5256_T	S11_T	Tumor	Female	neg	CD8_T_cell	CD8_Tox	CD8 Tox-Hi
Sample.11_VX5256_T.GCAGGCTCATGTGCTA-1	5433	1822	2.39278	11_VX5256_T	S11_T	Tumor	Female	neg	CD8_T_cell	CD8_Tox	CD8 Tox-Hi
Sample.11_VX5256_T.TTTCGATTCTCGGTCT-1	5445	1956	2.62626	11_VX5256_T	S11_T	Tumor	Female	neg	CD8_T_cell	CD8_Effector_Cx3cr1	CD8 Eff
Sample.11_VX5256_T.GAGGGTAGTTACTCAG-1	5451	1790	3.13704	11_VX5256_T	S11_T	Tumor	Female	neg	CD8_T_cell	CD8_Tox	CD8 Tox-Hi
Sample.11_VX5256_T.ACGGGTCAGCCTGAAG-1	5430	1895	2.30203	11_VX5256_T	S11_T	Tumor	Female	neg	CD8_T_cell	CD8_Tox	CD8 Tox-Hi
Sample.11_VX5256_T.TGATGGTCAGAAGTGC-1	5427	1808	2.3033	11_VX5256_T	S11_T	Tumor	Female	neg	CD8_T_cell	CD8_Effector_Cx3cr1	CD8 Eff
Sample.11_VX5256_T.GTGTGGCGTTCTAACG-1	5442	1909	2.62771	11_VX5256_T	S11_T	Tumor	Female	neg	CD8_T_cell	CD8_Tox	CD8 Tox-Hi
Sample.11_VX5256_T.TTCTAGTAGTGGTGGT-1	5422	1793	1.6599	11_VX5256_T	S11_T	Tumor	Female	neg	CD8_T_cell	CD8_Tox	CD8 Tox-Hi
Sample.11_VX5256_T.CAAGGGACACCTAAAC-1	5430	1964	2.41252	11_VX5256_T	S11_T	Tumor	Female	neg	CD8_T_cell	CD8_Memory_Il7r	CD8 Mem
Sample.11_VX5256_T.AGCATCAAGCTTCATG-1	5405	1602	4.51434	11_VX5256_T	S11_T	Tumor	Female	neg	CD8_T_cell	CD8_Tox	CD8 Tox-Hi
Sample.11_VX5256_T.GGATCTACAACCGTAT-1	5421	1810	1.27283	11_VX5256_T	S11_T	Tumor	Female	neg	CD8_T_cell	CD8_Tox	CD8 Tox-Hi
Sample.11_VX5256_T.CAGATACAGATAGTGT-1	5405	1546	1.81314	11_VX5256_T	S11_T	Tumor	Female	neg	CD8_T_cell	CD8_Tox	CD8 Tox-Hi
Sample.11_VX5256_T.ATACCGAGTGAGACGT-1	5402	1818	4.18364	11_VX5256_T	S11_T	Tumor	Female	neg	CD8_T_cell	CD8_Cycling_Mki67	CD8 Cyc
Sample.11_VX5256_T.CTCATTATCAGCAATC-1	5403	1903	2.33204	11_VX5256_T	S11_T	Tumor	Female	neg	CD8_T_cell	CD8_Tox	CD8 Tox-Hi
Sample.11_VX5256_T.TAGACCAAGCGGATCA-1	5405	1709	1.2766	11_VX5256_T	S11_T	Tumor	Female	neg	CD8_T_cell	CD8_Tox	CD8 Tox-Hi
Sample.11_VX5256_T.TGGGAAGGTGCCTATA-1	5421	1678	1.86312	11_VX5256_T	S11_T	Tumor	Female	neg	CD8_T_cell	CD8_Tox	CD8 Tox-Hi
Sample.11_VX5256_T.TTCCACGAGGCGACAT-1	5406	1980	2.94118	11_VX5256_T	S11_T	Tumor	Female	neg	CD8_T_cell	CD8_Effector_Cx3cr1	CD8 Eff
Sample.11_VX5256_T.TGTAACGCACAGTCGC-1	5424	1659	2.30457	11_VX5256_T	S11_T	Tumor	Female	neg	CD8_T_cell	CD8_Tox	CD8 Tox-Hi
Sample.11_VX5256_T.CGCCAGATCCACCTGT-1	5365	1946	2.62815	11_VX5256_T	S11_T	Tumor	Female	neg	CD8_T_cell	CD8_NKlike_Cd160	CD8 NK-like
Sample.11_VX5256_T.GTCCACTGTCTGCGCA-1	5407	1917	2.84816	11_VX5256_T	S11_T	Tumor	Female	neg	CD8_T_cell	CD8_Tox	CD8 Tox-Hi
Sample.11_VX5256_T.CTGTCGTGTTTGACAC-1	5327	1776	2.21513	11_VX5256_T	S11_T	Tumor	Female	neg	CD8_T_cell	CD8_Effector_Cx3cr1	CD8 Eff
Sample.11_VX5256_T.CTACCTGTCCTCACGT-1	5242	1940	1.90767	11_VX5256_T	S11_T	Tumor	Female	neg	CD8_T_cell	CD8_Effector_Cx3cr1	CD8 Eff
Sample.11_VX5256_T.CATTTCAGTAGCTTTG-1	5388	2136	2.20861	11_VX5256_T	S11_T	Tumor	Female	neg	CD8_T_cell	CD8_Effector_Cx3cr1	CD8 Eff
Sample.11_VX5256_T.AAGTACCCATTGCCTC-1	5347	1747	2.07593	11_VX5256_T	S11_T	Tumor	Female	neg	CD8_T_cell	CD8_Tox	CD8 Tox-Hi
Sample.11_VX5256_T.GTGCACGAGCGTACAG-1	5389	1805	3.26591	11_VX5256_T	S11_T	Tumor	Female	neg	CD8_T_cell	CD8_Tox	CD8 Tox-Hi
Sample.11_VX5256_T.TTGCATTGTCTGCCTT-1	5385	1917	1.78273	11_VX5256_T	S11_T	Tumor	Female	neg	CD8_T_cell	CD8_Tox	CD8 Tox-Hi
Sample.11_VX5256_T.TGGGAGACATCGAACT-1	5406	1777	1.92379	11_VX5256_T	S11_T	Tumor	Female	neg	CD8_T_cell	CD8_Trm_Itgae	CD8 Trm
Sample.11_VX5256_T.CAAGCTAAGATGGTAT-1	5382	1859	2.657	11_VX5256_T	S11_T	Tumor	Female	neg	CD8_T_cell	CD8_Trm_Itgae	CD8 Trm
Sample.11_VX5256_T.CATGAGTGTGATTAGA-1	5422	1780	2.69273	11_VX5256_T	S11_T	Tumor	Female	neg	CD8_T_cell	CD8_NKlike_Cd160	CD8 NK-like
Sample.11_VX5256_T.TAGCACACACTGTCCT-1	5377	1902	1.32044	11_VX5256_T	S11_T	Tumor	Female	neg	CD8_T_cell	CD8_ISG_High_Isg15	CD8 ISG-Hi
Sample.11_VX5256_T.TCACATTGTAAGATTG-1	5399	1844	2.8709	11_VX5256_T	S11_T	Tumor	Female	neg	CD8_T_cell	CD8_Trm_Itgae	CD8 Trm
Sample.11_VX5256_T.AACAAAGTCCATTCGC-1	5345	2147	5.31338	11_VX5256_T	S11_T	Tumor	Female	neg	CD8_T_cell	CD8_EffectorMem_Klrc2	CD8 EM
Sample.11_VX5256_T.GCTGCAGGTGTATACC-1	5361	1929	1.79071	11_VX5256_T	S11_T	Tumor	Female	neg	CD8_T_cell	CD8_Tox	CD8 Tox-Hi
Sample.11_VX5256_T.GGTTCTCGTTTCCATT-1	5364	1836	2.94556	11_VX5256_T	S11_T	Tumor	Female	neg	CD8_T_cell	CD8_Tox	CD8 Tox-Hi
Sample.11_VX5256_T.TTTGTTGGTTTACTGG-1	5362	1583	1.90228	11_VX5256_T	S11_T	Tumor	Female	neg	CD8_T_cell	CD8_Effector_Cx3cr1	CD8 Eff
Sample.11_VX5256_T.TGGGAGAGTGCCTTTC-1	5377	1905	1.69239	11_VX5256_T	S11_T	Tumor	Female	neg	CD8_T_cell	CD8_ISG_High_Isg15	CD8 ISG-Hi
Sample.11_VX5256_T.TCGAAGTCATGGCGCT-1	5381	1821	1.70972	11_VX5256_T	S11_T	Tumor	Female	neg	CD8_T_cell	CD8_Tox	CD8 Tox-Hi
Sample.11_VX5256_T.CTTCAATAGGGACAGG-1	5365	1753	1.90121	11_VX5256_T	S11_T	Tumor	Female	neg	CD8_T_cell	CD8_Tox	CD8 Tox-Hi
Sample.11_VX5256_T.CTGCGAGGTCGCCTAG-1	5359	1658	2.08994	11_VX5256_T	S11_T	Tumor	Female	neg	CD8_T_cell	CD8_Tox	CD8 Tox-Hi
Sample.11_VX5256_T.TATCAGGCAAATACAG-1	5371	1775	2.53212	11_VX5256_T	S11_T	Tumor	Female	neg	CD8_T_cell	CD8_Tox	CD8 Tox-Hi
Sample.11_VX5256_T.CACTGTCGTCGGCACT-1	5358	1781	3.00485	11_VX5256_T	S11_T	Tumor	Female	neg	CD8_T_cell	CD8_Effector_Cx3cr1	CD8 Eff
Sample.11_VX5256_T.AGCATCAAGTCGCCCA-1	5380	1908	2.32342	11_VX5256_T	S11_T	Tumor	Female	neg	CD8_T_cell	CD8_ISG_High_Isg15	CD8 ISG-Hi
Sample.11_VX5256_T.GTCAGCGGTCGATTTG-1	5361	1788	2.10782	11_VX5256_T	S11_T	Tumor	Female	neg	CD8_T_cell	CD8_Effector_Cx3cr1	CD8 Eff
Sample.11_VX5256_T.TAGGTACGTGCCTACG-1	5371	1933	2.25284	11_VX5256_T	S11_T	Tumor	Female	neg	CD8_T_cell	CD8_Tox	CD8 Tox-Hi
Sample.11_VX5256_T.ACTTATCTCATCACCC-1	5361	1970	1.32438	11_VX5256_T	S11_T	Tumor	Female	neg	CD8_T_cell	CD8_Tox	CD8 Tox-Hi
Sample.11_VX5256_T.AAACCCACACTTGGCG-1	5350	2070	3.60748	11_VX5256_T	S11_T	Tumor	Female	neg	CD8_T_cell	CD8_Cycling_Mki67	CD8 Cyc
Sample.11_VX5256_T.TAACGACGTATCTCTT-1	5341	2017	1.31062	11_VX5256_T	S11_T	Tumor	Female	neg	CD8_T_cell	CD8_Tox	CD8 Tox-Hi
Sample.11_VX5256_T.AGAGAGCCAGTCTTCC-1	5346	1907	2.97419	11_VX5256_T	S11_T	Tumor	Female	neg	CD8_T_cell	CD8_Memory_Il7r	CD8 Mem
Sample.11_VX5256_T.CGATCGGGTAACGTTC-1	5341	1741	4.28759	11_VX5256_T	S11_T	Tumor	Female	neg	CD8_T_cell	CD8_ISG_High_Isg15	CD8 ISG-Hi
Sample.11_VX5256_T.CCTCAGTTCAGCTCTC-1	5321	2283	1.74779	11_VX5256_T	S11_T	Tumor	Female	neg	CD8_T_cell	CD8_Tox	CD8 Tox-Hi
Sample.11_VX5256_T.CTAACTTAGCGACCCT-1	5332	1916	1.76294	11_VX5256_T	S11_T	Tumor	Female	neg	CD8_T_cell	CD8_Tox	CD8 Tox-Hi
Sample.11_VX5256_T.AGATGCTCAATGCAAA-1	5315	1909	4.53434	11_VX5256_T	S11_T	Tumor	Female	neg	CD8_T_cell	CD8_Effector_Cx3cr1	CD8 Eff
Sample.11_VX5256_T.CCTGCATTCTTGGTCC-1	5314	2072	2.67219	11_VX5256_T	S11_T	Tumor	Female	neg	CD8_T_cell	CD8_Effector_Cx3cr1	CD8 Eff
Sample.11_VX5256_T.AGACAGGCAGCTGTGC-1	5332	1946	2.23181	11_VX5256_T	S11_T	Tumor	Female	neg	CD8_T_cell	CD8_Tox	CD8 Tox-Hi
Sample.11_VX5256_T.TTGTTCAGTAACGTTC-1	5302	1979	3.67786	11_VX5256_T	S11_T	Tumor	Female	neg	CD8_T_cell	CD8_Tox	CD8 Tox-Hi
Sample.11_VX5256_T.TGTGTGAAGGACACTG-1	5344	1906	3.51796	11_VX5256_T	S11_T	Tumor	Female	neg	CD8_T_cell	CD8_NKlike_Cd160	CD8 NK-like
Sample.11_VX5256_T.TGAACGTCAATGCAGG-1	5317	1874	3.08445	11_VX5256_T	S11_T	Tumor	Female	neg	CD8_T_cell	CD8_Trm_Itgae	CD8 Trm
Sample.11_VX5256_T.TACGGTATCATTATCC-1	5332	1684	3.71343	11_VX5256_T	S11_T	Tumor	Female	neg	CD8_T_cell	CD8_Naive_Sell	CD8 Naive
Sample.11_VX5256_T.CCTCAACAGGCTCCCA-1	5303	1928	1.98001	11_VX5256_T	S11_T	Tumor	Female	neg	CD8_T_cell	CD8_Naive_Sell	CD8 Naive
Sample.11_VX5256_T.GGAATCTAGGCGAAGG-1	5317	1851	1.9748	11_VX5256_T	S11_T	Tumor	Female	neg	CD8_T_cell	CD8_ISG_High_Isg15	CD8 ISG-Hi
Sample.11_VX5256_T.AACGAAATCATTCATC-1	5307	1959	2.99604	11_VX5256_T	S11_T	Tumor	Female	neg	CD8_T_cell	CD8_ISG_High_Isg15	CD8 ISG-Hi
Sample.11_VX5256_T.ACTGATGGTTTCCAAG-1	5302	1662	1.52773	11_VX5256_T	S11_T	Tumor	Female	neg	CD8_T_cell	CD8_Tox	CD8 Tox-Hi
Sample.11_VX5256_T.GCCATGGTCGCTAATG-1	5305	1899	1.48916	11_VX5256_T	S11_T	Tumor	Female	neg	CD8_T_cell	CD8_Tox	CD8 Tox-Hi
Sample.11_VX5256_T.TGATGGTCACTAGTAC-1	5300	1666	2.22642	11_VX5256_T	S11_T	Tumor	Female	neg	CD8_T_cell	CD8_Tox	CD8 Tox-Hi
Sample.11_VX5256_T.CTCTCAGAGCGCTGAA-1	5325	1659	2.59155	11_VX5256_T	S11_T	Tumor	Female	neg	CD8_T_cell	CD8_Tox	CD8 Tox-Hi
Sample.11_VX5256_T.TCCTCTTGTGGTCAAG-1	5327	1699	1.7646	11_VX5256_T	S11_T	Tumor	Female	neg	CD8_T_cell	CD8_Tox	CD8 Tox-Hi
Sample.11_VX5256_T.CTCAACCCATCGAGCC-1	5310	1959	2.31638	11_VX5256_T	S11_T	Tumor	Female	neg	CD8_T_cell	CD8_Tox	CD8 Tox-Hi
Sample.11_VX5256_T.TCCTTTCTCCATCAGA-1	5322	1950	2.32995	11_VX5256_T	S11_T	Tumor	Female	neg	CD8_T_cell	CD8_Trm_Itgae	CD8 Trm
Sample.11_VX5256_T.TGTCCACTCCTACAAG-1	5340	1821	2.00375	11_VX5256_T	S11_T	Tumor	Female	neg	CD8_T_cell	CD8_Trm_Itgae	CD8 Trm
Sample.11_VX5256_T.AGTCATGGTGAAGCTG-1	5332	1983	2.41935	11_VX5256_T	S11_T	Tumor	Female	neg	CD8_T_cell	CD8_Tox	CD8 Tox-Hi
Sample.11_VX5256_T.ACGATCATCATCTGTT-1	5287	1640	1.74012	11_VX5256_T	S11_T	Tumor	Female	neg	CD8_T_cell	CD8_Tox	CD8 Tox-Hi
Sample.11_VX5256_T.AAGCGTTCATAGAATG-1	5303	1721	2.96059	11_VX5256_T	S11_T	Tumor	Female	neg	CD8_T_cell	CD8_Tox	CD8 Tox-Hi
Sample.11_VX5256_T.CATAGACAGGGCAGGA-1	5272	1791	3.16768	11_VX5256_T	S11_T	Tumor	Female	neg	CD8_T_cell	CD8_Tox	CD8 Tox-Hi
Sample.11_VX5256_T.AGGTCTACACTAGGCC-1	5289	2031	2.79826	11_VX5256_T	S11_T	Tumor	Female	neg	CD8_T_cell	CD8_Trm_Itgae	CD8 Trm
Sample.11_VX5256_T.CCCTCTCCAACATACC-1	5272	1765	0.986343	11_VX5256_T	S11_T	Tumor	Female	neg	CD8_T_cell	CD8_Tox	CD8 Tox-Hi
Sample.11_VX5256_T.GACCCTTAGATAACAC-1	5301	2024	2.35805	11_VX5256_T	S11_T	Tumor	Female	neg	CD8_T_cell	CD8_Trm_Itgae	CD8 Trm
Sample.11_VX5256_T.GGTAACTTCCGTACGG-1	5313	1933	3.10559	11_VX5256_T	S11_T	Tumor	Female	neg	CD8_T_cell	CD8_Trm_Itgae	CD8 Trm
Sample.11_VX5256_T.GAGCCTGTCTGGAGAG-1	5261	1980	4.48584	11_VX5256_T	S11_T	Tumor	Female	neg	CD8_T_cell	CD8_Effector_Cx3cr1	CD8 Eff
Sample.11_VX5256_T.TGATCTTCAGAGTCAG-1	5299	1613	2.39668	11_VX5256_T	S11_T	Tumor	Female	neg	CD8_T_cell	CD8_Tox	CD8 Tox-Hi
Sample.11_VX5256_T.GTCCTCATCCGATAGT-1	5272	1837	2.92109	11_VX5256_T	S11_T	Tumor	Female	neg	CD8_T_cell	CD8_Trm_Itgae	CD8 Trm
Sample.11_VX5256_T.GGGCGTTCAGGTTTAC-1	5300	1849	2.9434	11_VX5256_T	S11_T	Tumor	Female	neg	CD8_T_cell	CD8_Tox	CD8 Tox-Hi
Sample.11_VX5256_T.AAAGGATCAGCGGTCT-1	5266	1987	2.18382	11_VX5256_T	S11_T	Tumor	Female	neg	CD8_T_cell	CD8_Effector_Cx3cr1	CD8 Eff
Sample.11_VX5256_T.AGATAGACACAGTGAG-1	5173	1967	2.30041	11_VX5256_T	S11_T	Tumor	Female	neg	CD8_T_cell	CD8_Tox	CD8 Tox-Hi
Sample.11_VX5256_T.CGTCCATCACTGAGTT-1	5273	1941	2.31367	11_VX5256_T	S11_T	Tumor	Female	neg	CD8_T_cell	CD8_Trm_Itgae	CD8 Trm
Sample.11_VX5256_T.TTGTGTTGTCGTCTCT-1	5297	1988	3.15273	11_VX5256_T	S11_T	Tumor	Female	neg	CD8_T_cell	CD8_Trm_Itgae	CD8 Trm
Sample.11_VX5256_T.TATTGGGTCCCATAGA-1	5276	1818	2.36922	11_VX5256_T	S11_T	Tumor	Female	neg	CD8_T_cell	CD8_Tox	CD8 Tox-Hi
Sample.11_VX5256_T.CTGAATGGTCATACCA-1	5271	1879	1.6126	11_VX5256_T	S11_T	Tumor	Female	neg	CD8_T_cell	CD8_Tox	CD8 Tox-Hi
Sample.11_VX5256_T.GTGTTCCCATCGCTCT-1	5278	1877	2.97461	11_VX5256_T	S11_T	Tumor	Female	neg	CD8_T_cell	CD8_ISG_High_Isg15	CD8 ISG-Hi
Sample.11_VX5256_T.AATGACCAGGTCCAGA-1	5271	1991	1.99203	11_VX5256_T	S11_T	Tumor	Female	neg	CD8_T_cell	CD8_Tox	CD8 Tox-Hi
Sample.11_VX5256_T.GTTAGTGCATGAGAAT-1	5304	1774	1.47059	11_VX5256_T	S11_T	Tumor	Female	neg	CD8_T_cell	CD8_ISG_High_Isg15	CD8 ISG-Hi
Sample.11_VX5256_T.CCGATGGGTTAAGCAA-1	5256	2036	2.32116	11_VX5256_T	S11_T	Tumor	Female	neg	CD8_T_cell	CD8_Tox	CD8 Tox-Hi
Sample.11_VX5256_T.TCTACCGAGGAACGTC-1	5274	1666	2.06674	11_VX5256_T	S11_T	Tumor	Female	neg	CD8_T_cell	CD8_Tox	CD8 Tox-Hi
Sample.11_VX5256_T.CAACCTCAGCTTGTTG-1	5259	1838	1.44514	11_VX5256_T	S11_T	Tumor	Female	neg	CD8_T_cell	CD8_Tox	CD8 Tox-Hi
Sample.11_VX5256_T.TGATCAGGTCTGTGGC-1	5255	1698	2.30257	11_VX5256_T	S11_T	Tumor	Female	neg	CD8_T_cell	CD8_Tox	CD8 Tox-Hi
Sample.11_VX5256_T.GTTTACTTCACTGTCC-1	5274	2181	1.38415	11_VX5256_T	S11_T	Tumor	Female	neg	CD8_T_cell	CD8_Trm_Itgae	CD8 Trm
Sample.11_VX5256_T.CTCCTTTCACGGCACT-1	5279	2156	2.27316	11_VX5256_T	S11_T	Tumor	Female	neg	CD8_T_cell	CD8_Trm_Itgae	CD8 Trm
Sample.11_VX5256_T.ACTTTGTAGCTGACCC-1	5247	1741	1.96303	11_VX5256_T	S11_T	Tumor	Female	neg	CD8_T_cell	CD8_Effector_Cx3cr1	CD8 Eff
Sample.11_VX5256_T.ACTGCAAAGTGAACAT-1	5217	1756	2.77938	11_VX5256_T	S11_T	Tumor	Female	neg	CD8_T_cell	CD8_Tox	CD8 Tox-Hi
Sample.11_VX5256_T.CGCCAGAAGTCGCCCA-1	5240	1737	1.62214	11_VX5256_T	S11_T	Tumor	Female	neg	CD8_T_cell	CD8_Tox	CD8 Tox-Hi
Sample.11_VX5256_T.AAAGTCCTCTAACGGT-1	5250	1821	2.38095	11_VX5256_T	S11_T	Tumor	Female	neg	CD8_T_cell	CD8_Trm_Itgae	CD8 Trm
Sample.11_VX5256_T.CTCCCTCAGGGTGGGA-1	5257	1680	2.03538	11_VX5256_T	S11_T	Tumor	Female	neg	CD8_T_cell	CD8_Tox	CD8 Tox-Hi
Sample.11_VX5256_T.ATACTTCAGCACACAG-1	5275	1964	2.40758	11_VX5256_T	S11_T	Tumor	Female	neg	CD8_T_cell	CD8_Effector_Cx3cr1	CD8 Eff
Sample.11_VX5256_T.CCTACGTCAGTGGTGA-1	5232	1656	2.54205	11_VX5256_T	S11_T	Tumor	Female	neg	CD8_T_cell	CD8_ISG_High_Isg15	CD8 ISG-Hi
Sample.11_VX5256_T.TGTTGAGTCTGGGCAC-1	5282	1931	3.21848	11_VX5256_T	S11_T	Tumor	Female	neg	CD8_T_cell	CD8_Tox	CD8 Tox-Hi
Sample.11_VX5256_T.TTCTTCCAGGGATCTG-1	5246	1629	2.26839	11_VX5256_T	S11_T	Tumor	Female	neg	CD8_T_cell	CD8_Tox	CD8 Tox-Hi
Sample.11_VX5256_T.CTGATCCCAGTCTCTC-1	5246	1725	2.1159	11_VX5256_T	S11_T	Tumor	Female	neg	CD8_T_cell	CD8_Effector_Cx3cr1	CD8 Eff
Sample.11_VX5256_T.CCTCTCCAGGGCTGAT-1	5252	2000	2.2658	11_VX5256_T	S11_T	Tumor	Female	neg	CD8_T_cell	CD8_NKlike_Cd160	CD8 NK-like
Sample.11_VX5256_T.GTACAGTCAGCTCTGG-1	5183	1777	1.38916	11_VX5256_T	S11_T	Tumor	Female	neg	CD8_T_cell	CD8_Trm_Itgae	CD8 Trm
Sample.11_VX5256_T.CTGTAGAGTCCACTTC-1	5241	2066	2.49952	11_VX5256_T	S11_T	Tumor	Female	neg	CD8_T_cell	CD8_Effector_Cx3cr1	CD8 Eff
Sample.11_VX5256_T.TCATTGTCAGCGTACC-1	5235	1832	1.27985	11_VX5256_T	S11_T	Tumor	Female	neg	CD8_T_cell	CD8_Tox	CD8 Tox-Hi
Sample.11_VX5256_T.AAGTCGTGTGCATGAG-1	5193	1540	1.23243	11_VX5256_T	S11_T	Tumor	Female	neg	CD8_T_cell	CD8_Tox	CD8 Tox-Hi
Sample.11_VX5256_T.AGGTGTTCAAATGCGG-1	5259	1922	2.529	11_VX5256_T	S11_T	Tumor	Female	neg	CD8_T_cell	CD8_Trm_Itgae	CD8 Trm
Sample.11_VX5256_T.TGTAAGCGTTTGTTGG-1	5204	1712	2.42121	11_VX5256_T	S11_T	Tumor	Female	neg	CD8_T_cell	CD8_Tox	CD8 Tox-Hi
Sample.11_VX5256_T.CTACAGAAGATGTTAG-1	5206	1677	3.74568	11_VX5256_T	S11_T	Tumor	Female	neg	CD8_T_cell	CD8_Naive_Sell	CD8 Naive
Sample.11_VX5256_T.GGATCTACAAACTCGT-1	5229	2134	1.12832	11_VX5256_T	S11_T	Tumor	Female	neg	CD8_T_cell	CD8_ISG_High_Isg15	CD8 ISG-Hi
Sample.11_VX5256_T.TCCTTTCAGGCCGCTT-1	5228	1992	2.54399	11_VX5256_T	S11_T	Tumor	Female	neg	CD8_T_cell	CD8_Tox	CD8 Tox-Hi
Sample.11_VX5256_T.TACCGAAGTTAACAGA-1	5235	1841	3.36199	11_VX5256_T	S11_T	Tumor	Female	neg	CD8_T_cell	CD8_Tox	CD8 Tox-Hi
Sample.11_VX5256_T.TATATCCAGATAGTCA-1	5227	1759	2.06619	11_VX5256_T	S11_T	Tumor	Female	neg	CD8_T_cell	CD8_ISG_High_Isg15	CD8 ISG-Hi
Sample.11_VX5256_T.TGAGGGAGTGGTCTCG-1	5213	2055	3.83656	11_VX5256_T	S11_T	Tumor	Female	neg	CD8_T_cell	CD8_Effector_Cx3cr1	CD8 Eff
Sample.11_VX5256_T.TCCTCGACACTACCCT-1	5238	1838	2.52005	11_VX5256_T	S11_T	Tumor	Female	neg	CD8_T_cell	CD8_Effector_Cx3cr1	CD8 Eff
Sample.11_VX5256_T.CGTAGTACAGGCGTTC-1	5208	1752	3.22581	11_VX5256_T	S11_T	Tumor	Female	neg	CD8_T_cell	CD8_Tox	CD8 Tox-Hi
Sample.11_VX5256_T.AGCATCACACAGCCAC-1	5219	2065	2.29929	11_VX5256_T	S11_T	Tumor	Female	neg	CD8_T_cell	CD8_Effector_Cx3cr1	CD8 Eff
Sample.11_VX5256_T.AATGGAAAGCGATGCA-1	5214	1929	1.99463	11_VX5256_T	S11_T	Tumor	Female	neg	CD8_T_cell	CD8_Trm_Itgae	CD8 Trm
Sample.11_VX5256_T.CATTCTAAGGCTTAAA-1	5208	1964	1.45929	11_VX5256_T	S11_T	Tumor	Female	neg	CD8_T_cell	CD8_Effector_Cx3cr1	CD8 Eff
Sample.11_VX5256_T.ACCTGTCTCTATACTC-1	5208	1814	1.38249	11_VX5256_T	S11_T	Tumor	Female	neg	CD8_T_cell	CD8_Tox	CD8 Tox-Hi
Sample.11_VX5256_T.TCCACCATCTCGGCTT-1	5210	1950	2.99424	11_VX5256_T	S11_T	Tumor	Female	neg	CD8_T_cell	CD8_Trm_Itgae	CD8 Trm
Sample.11_VX5256_T.TCTGTCGCAATTTCCT-1	5190	1902	2.29287	11_VX5256_T	S11_T	Tumor	Female	neg	CD8_T_cell	CD8_Tox	CD8 Tox-Hi
Sample.11_VX5256_T.CCACGAGTCGGCTTGG-1	5220	1903	2.89272	11_VX5256_T	S11_T	Tumor	Female	neg	CD8_T_cell	CD8_ISG_High_Isg15	CD8 ISG-Hi
Sample.11_VX5256_T.ACGTAGTTCAATGTCG-1	5198	1866	2.69334	11_VX5256_T	S11_T	Tumor	Female	neg	CD8_T_cell	CD8_Trm_Itgae	CD8 Trm
Sample.11_VX5256_T.GGTTCTCTCGTGGGAA-1	5200	1314	2.59615	11_VX5256_T	S11_T	Tumor	Female	neg	CD8_T_cell	CD8_Naive_Sell	CD8 Naive
Sample.11_VX5256_T.CGGGTGTCAAGCACAG-1	5218	1876	1.70563	11_VX5256_T	S11_T	Tumor	Female	neg	CD8_T_cell	CD8_Tox	CD8 Tox-Hi
Sample.11_VX5256_T.GGGTTATCACGGTGAA-1	5232	1894	1.41437	11_VX5256_T	S11_T	Tumor	Female	neg	CD8_T_cell	CD8_Tox	CD8 Tox-Hi
Sample.11_VX5256_T.AGTGACTCAGCCATTA-1	5194	1937	1.6365	11_VX5256_T	S11_T	Tumor	Female	neg	CD8_T_cell	CD8_ISG_High_Isg15	CD8 ISG-Hi
Sample.11_VX5256_T.CATTCCGCATCTAGAC-1	5195	1662	1.52069	11_VX5256_T	S11_T	Tumor	Female	neg	CD8_T_cell	CD8_Tox	CD8 Tox-Hi
Sample.11_VX5256_T.TAGGGTTTCAGTCAGT-1	5153	1954	3.62895	11_VX5256_T	S11_T	Tumor	Female	neg	CD8_T_cell	CD8_Effector_Cx3cr1	CD8 Eff
Sample.11_VX5256_T.AGTTAGCTCGCAACAT-1	5189	1638	2.04278	11_VX5256_T	S11_T	Tumor	Female	neg	CD8_T_cell	CD8_Tox	CD8 Tox-Hi
Sample.11_VX5256_T.ATTACTCGTGTTAGCT-1	5198	1811	2.94344	11_VX5256_T	S11_T	Tumor	Female	neg	CD8_T_cell	CD8_Effector_Cx3cr1	CD8 Eff
Sample.11_VX5256_T.CGTTCTGTCATACAGC-1	5200	1827	2.71154	11_VX5256_T	S11_T	Tumor	Female	neg	CD8_T_cell	CD8_Tox	CD8 Tox-Hi
Sample.11_VX5256_T.GCATCTCTCGGATTAC-1	5159	1729	0.96918	11_VX5256_T	S11_T	Tumor	Female	neg	CD8_T_cell	CD8_ISG_High_Isg15	CD8 ISG-Hi
Sample.11_VX5256_T.GACCCTTGTTGTCATG-1	5157	1725	2.55963	11_VX5256_T	S11_T	Tumor	Female	neg	CD8_T_cell	CD8_Tox	CD8 Tox-Hi
Sample.11_VX5256_T.AGCCAGCCACATACGT-1	5173	1803	1.56582	11_VX5256_T	S11_T	Tumor	Female	neg	CD8_T_cell	CD8_Tox	CD8 Tox-Hi
Sample.11_VX5256_T.CTCACTGCACTCTAGA-1	5176	1702	6.43354	11_VX5256_T	S11_T	Tumor	Female	neg	CD8_T_cell	CD8_Naive_Sell	CD8 Naive
Sample.11_VX5256_T.TATTCCACATTGTCGA-1	5191	1775	1.59892	11_VX5256_T	S11_T	Tumor	Female	neg	CD8_T_cell	CD8_ISG_High_Isg15	CD8 ISG-Hi
Sample.11_VX5256_T.GTAGAAAGTGGGTTGA-1	5153	2033	2.85271	11_VX5256_T	S11_T	Tumor	Female	neg	CD8_T_cell	CD8_Effector_Cx3cr1	CD8 Eff
Sample.11_VX5256_T.GAACACTTCTGGGATT-1	5171	1747	2.84278	11_VX5256_T	S11_T	Tumor	Female	neg	CD8_T_cell	CD8_Tox	CD8 Tox-Hi
Sample.11_VX5256_T.TTCAGGAGTCGGATTT-1	5148	1802	2.60295	11_VX5256_T	S11_T	Tumor	Female	neg	CD8_T_cell	CD8_Tox	CD8 Tox-Hi
Sample.11_VX5256_T.GTCCACTGTAGCGCTC-1	5167	1764	3.32882	11_VX5256_T	S11_T	Tumor	Female	neg	CD8_T_cell	CD8_Effector_Cx3cr1	CD8 Eff
Sample.11_VX5256_T.TCACTATGTGATGTAA-1	5172	1890	2.1075	11_VX5256_T	S11_T	Tumor	Female	neg	CD8_T_cell	CD8_NKlike_Cd160	CD8 NK-like
Sample.11_VX5256_T.ACCTGAACACAGCTTA-1	5161	1885	3.17768	11_VX5256_T	S11_T	Tumor	Female	neg	CD8_T_cell	CD8_Tox	CD8 Tox-Hi
Sample.11_VX5256_T.CCGAACGCACACAGAG-1	5167	1750	2.59338	11_VX5256_T	S11_T	Tumor	Female	neg	CD8_T_cell	CD8_Tox	CD8 Tox-Hi
Sample.11_VX5256_T.CGTAAGTTCTAAGCCA-1	5136	1888	1.3824	11_VX5256_T	S11_T	Tumor	Female	neg	CD8_T_cell	CD8_Tox	CD8 Tox-Hi
Sample.11_VX5256_T.GTAGAAATCTAGTGTG-1	5145	1797	2.17687	11_VX5256_T	S11_T	Tumor	Female	neg	CD8_T_cell	CD8_Tox	CD8 Tox-Hi
Sample.11_VX5256_T.GCTTTCGGTAACTAAG-1	5149	1824	3.69004	11_VX5256_T	S11_T	Tumor	Female	neg	CD8_T_cell	CD8_Tox	CD8 Tox-Hi
Sample.11_VX5256_T.CAGCACGCACGAGAAC-1	5152	1687	2.21273	11_VX5256_T	S11_T	Tumor	Female	neg	CD8_T_cell	CD8_Memory_Il7r	CD8 Mem
Sample.11_VX5256_T.CTGATCCCATTCCTAT-1	5126	1636	2.10691	11_VX5256_T	S11_T	Tumor	Female	neg	CD8_T_cell	CD8_Tox	CD8 Tox-Hi
Sample.11_VX5256_T.ATGATCGGTGGCTTAT-1	5137	1733	1.88826	11_VX5256_T	S11_T	Tumor	Female	neg	CD8_T_cell	CD8_Tox	CD8 Tox-Hi
Sample.11_VX5256_T.TTACCATAGTGAGTGC-1	5152	1738	1.9604	11_VX5256_T	S11_T	Tumor	Female	neg	CD8_T_cell	CD8_ISG_High_Isg15	CD8 ISG-Hi
Sample.11_VX5256_T.CCTCTCCGTTTCACAG-1	5154	1850	0.698487	11_VX5256_T	S11_T	Tumor	Female	neg	CD8_T_cell	CD8_Cycling_Mki67	CD8 Cyc
Sample.11_VX5256_T.GAGTTACAGGGAGAAT-1	5135	1760	2.4927	11_VX5256_T	S11_T	Tumor	Female	neg	CD8_T_cell	CD8_Trm_Itgae	CD8 Trm
Sample.11_VX5256_T.GGGTTTAAGTCCGCGT-1	5114	2009	2.19007	11_VX5256_T	S11_T	Tumor	Female	neg	CD8_T_cell	CD8_Cycling_Mki67	CD8 Cyc
Sample.11_VX5256_T.TCACTATCACTTACAG-1	5115	1895	2.18964	11_VX5256_T	S11_T	Tumor	Female	neg	CD8_T_cell	CD8_Tox	CD8 Tox-Hi
Sample.11_VX5256_T.GGGACCTTCAAGAGTA-1	5134	1911	2.08414	11_VX5256_T	S11_T	Tumor	Female	neg	CD8_T_cell	CD8_Tox	CD8 Tox-Hi
Sample.11_VX5256_T.GGGATCCGTAGTCACT-1	5130	1812	2.63158	11_VX5256_T	S11_T	Tumor	Female	neg	CD8_T_cell	CD8_Trm_Itgae	CD8 Trm
Sample.11_VX5256_T.AATCACGAGTAGTCCT-1	5125	1872	2.94634	11_VX5256_T	S11_T	Tumor	Female	neg	CD8_T_cell	CD8_Tox	CD8 Tox-Hi
Sample.11_VX5256_T.GTCACGGTCACCACAA-1	5086	1891	3.14589	11_VX5256_T	S11_T	Tumor	Female	neg	CD8_T_cell	CD8_Tox	CD8 Tox-Hi
Sample.11_VX5256_T.CTTCGGTAGACGGTCA-1	5094	1934	1.19749	11_VX5256_T	S11_T	Tumor	Female	neg	CD8_T_cell	CD8_Tox	CD8 Tox-Hi
Sample.11_VX5256_T.GTTCCGTAGGCAGCTA-1	5098	1819	1.84386	11_VX5256_T	S11_T	Tumor	Female	neg	CD8_T_cell	CD8_ISG_High_Isg15	CD8 ISG-Hi
Sample.11_VX5256_T.CTGTATTTCGCTGACG-1	5106	1909	2.80063	11_VX5256_T	S11_T	Tumor	Female	neg	CD8_T_cell	CD8_Tox	CD8 Tox-Hi
Sample.11_VX5256_T.CCTCACAGTTCGGCTG-1	5119	1879	2.36374	11_VX5256_T	S11_T	Tumor	Female	neg	CD8_T_cell	CD8_Trm_Itgae	CD8 Trm
Sample.11_VX5256_T.CAGTTCCTCAACGAGG-1	5085	1936	4.26745	11_VX5256_T	S11_T	Tumor	Female	neg	CD8_T_cell	CD8_Tox	CD8 Tox-Hi
Sample.11_VX5256_T.CCGGTAGCAGAGCCCT-1	5089	1625	1.06111	11_VX5256_T	S11_T	Tumor	Female	neg	CD8_T_cell	CD8_Tox	CD8 Tox-Hi
Sample.11_VX5256_T.TTGCCTGAGATCCCGC-1	5119	1572	3.61399	11_VX5256_T	S11_T	Tumor	Female	neg	CD8_T_cell	CD8_Naive_Sell	CD8 Naive
Sample.11_VX5256_T.CCTGTTGTCGCTACGG-1	5100	1851	2.4902	11_VX5256_T	S11_T	Tumor	Female	neg	CD8_T_cell	CD8_Tox	CD8 Tox-Hi
Sample.11_VX5256_T.CTTCGGTGTAAGGTCG-1	5113	1563	3.79425	11_VX5256_T	S11_T	Tumor	Female	neg	CD8_T_cell	CD8_Naive_Sell	CD8 Naive
Sample.11_VX5256_T.CGTGCTTCAGAGTCAG-1	5104	1728	2.01803	11_VX5256_T	S11_T	Tumor	Female	neg	CD8_T_cell	CD8_Trm_Itgae	CD8 Trm
Sample.11_VX5256_T.GTCTTTATCCTACGGG-1	5117	1868	1.36799	11_VX5256_T	S11_T	Tumor	Female	neg	CD8_T_cell	CD8_ISG_High_Isg15	CD8 ISG-Hi
Sample.11_VX5256_T.TGCAGGCGTTATTCCT-1	5099	1841	2.03962	11_VX5256_T	S11_T	Tumor	Female	neg	CD8_T_cell	CD8_ISG_High_Isg15	CD8 ISG-Hi
Sample.11_VX5256_T.CTGCTCACACGCACCA-1	5096	1708	3.0416	11_VX5256_T	S11_T	Tumor	Female	neg	CD8_T_cell	CD8_Tox	CD8 Tox-Hi
Sample.11_VX5256_T.GAATAGACACCAAAGG-1	5113	1833	1.46685	11_VX5256_T	S11_T	Tumor	Female	neg	CD8_T_cell	CD8_Trm_Itgae	CD8 Trm
Sample.11_VX5256_T.TCTATACGTGTATCCA-1	5091	1553	2.18032	11_VX5256_T	S11_T	Tumor	Female	neg	CD8_T_cell	CD8_Tox	CD8 Tox-Hi
Sample.11_VX5256_T.GTGTCCTTCTCGGTCT-1	5097	1836	1.84422	11_VX5256_T	S11_T	Tumor	Female	neg	CD8_T_cell	CD8_Trm_Itgae	CD8 Trm
Sample.11_VX5256_T.ACGTTCCGTTGGGACA-1	5099	1912	2.82408	11_VX5256_T	S11_T	Tumor	Female	neg	CD8_T_cell	CD8_Trm_Itgae	CD8 Trm
Sample.11_VX5256_T.TTCATGTCATACAGGG-1	5103	1934	2.33196	11_VX5256_T	S11_T	Tumor	Female	neg	CD8_T_cell	CD8_Trm_Itgae	CD8 Trm
Sample.11_VX5256_T.CTGGCAGCAGTTACCA-1	5079	1777	3.20929	11_VX5256_T	S11_T	Tumor	Female	neg	CD8_T_cell	CD8_Tox	CD8 Tox-Hi
Sample.11_VX5256_T.TTCCGTGTCGACATTG-1	5073	1795	1.08417	11_VX5256_T	S11_T	Tumor	Female	neg	CD8_T_cell	CD8_Tox	CD8 Tox-Hi
Sample.11_VX5256_T.TCCAGAAGTTGCACGC-1	5084	1647	2.95043	11_VX5256_T	S11_T	Tumor	Female	neg	CD8_T_cell	CD8_Effector_Cx3cr1	CD8 Eff
Sample.11_VX5256_T.GTAGATCTCTCCAAGA-1	5076	2073	3.13239	11_VX5256_T	S11_T	Tumor	Female	neg	CD8_T_cell	CD8_Memory_Il7r	CD8 Mem
Sample.11_VX5256_T.TTCCTCTGTACATTGC-1	5056	1801	1.58228	11_VX5256_T	S11_T	Tumor	Female	neg	CD8_T_cell	CD8_Tox	CD8 Tox-Hi
Sample.11_VX5256_T.GAGAGGTAGCCTCCAG-1	5071	1817	3.03688	11_VX5256_T	S11_T	Tumor	Female	neg	CD8_T_cell	CD8_Tox	CD8 Tox-Hi
Sample.11_VX5256_T.CTTCTCTTCATGGGAG-1	5061	1539	1.58072	11_VX5256_T	S11_T	Tumor	Female	neg	CD8_T_cell	CD8_Tox	CD8 Tox-Hi
Sample.11_VX5256_T.AACAGGGCACATTCTT-1	5069	1918	1.71631	11_VX5256_T	S11_T	Tumor	Female	neg	CD8_T_cell	CD8_Tox	CD8 Tox-Hi
Sample.11_VX5256_T.AACGAAAAGCATCAGG-1	5086	1603	1.80889	11_VX5256_T	S11_T	Tumor	Female	neg	CD8_T_cell	CD8_Tox	CD8 Tox-Hi
Sample.11_VX5256_T.CTAACCCAGCTAGTTC-1	5068	1801	2.34807	11_VX5256_T	S11_T	Tumor	Female	neg	CD8_T_cell	CD8_Trm_Itgae	CD8 Trm
Sample.11_VX5256_T.AGCTACAAGGTAGTAT-1	5085	1816	1.80924	11_VX5256_T	S11_T	Tumor	Female	neg	CD8_T_cell	CD8_Tox	CD8 Tox-Hi
Sample.11_VX5256_T.CATTGTTAGATGGTCG-1	5090	1832	2.80943	11_VX5256_T	S11_T	Tumor	Female	neg	CD8_T_cell	CD8_Trm_Itgae	CD8 Trm
Sample.11_VX5256_T.TGAATCGAGGTAGGCT-1	5072	1624	3.39117	11_VX5256_T	S11_T	Tumor	Female	neg	CD8_T_cell	CD8_Tox	CD8 Tox-Hi
Sample.11_VX5256_T.AAGTCGTTCTTCGGTC-1	5082	1788	2.97127	11_VX5256_T	S11_T	Tumor	Female	neg	CD8_T_cell	CD8_Tox	CD8 Tox-Hi
Sample.11_VX5256_T.AGAAATGGTAGGTGCA-1	5052	1811	2.67221	11_VX5256_T	S11_T	Tumor	Female	neg	CD8_T_cell	CD8_Tox	CD8 Tox-Hi
Sample.11_VX5256_T.CTATCTACAAGTCCAT-1	5072	1954	2.42508	11_VX5256_T	S11_T	Tumor	Female	neg	CD8_T_cell	CD8_Tox	CD8 Tox-Hi
Sample.11_VX5256_T.ACACCAAAGTGCTAGG-1	5065	1623	1.79664	11_VX5256_T	S11_T	Tumor	Female	neg	CD8_T_cell	CD8_Effector_Cx3cr1	CD8 Eff
Sample.11_VX5256_T.GCAGTTATCTCCCAAC-1	5060	1996	2.41107	11_VX5256_T	S11_T	Tumor	Female	neg	CD8_T_cell	CD8_NKlike_Cd160	CD8 NK-like
Sample.11_VX5256_T.AATAGAGTCCCGTGAG-1	5068	1877	1.46014	11_VX5256_T	S11_T	Tumor	Female	neg	CD8_T_cell	CD8_Tox	CD8 Tox-Hi
Sample.11_VX5256_T.CGAGTTAGTGCGTCGT-1	5017	1756	3.16922	11_VX5256_T	S11_T	Tumor	Female	neg	CD8_T_cell	CD8_Cycling_Mki67	CD8 Cyc
Sample.11_VX5256_T.CTTACCGGTATCACCA-1	5051	1847	2.39557	11_VX5256_T	S11_T	Tumor	Female	neg	CD8_T_cell	CD8_Tox	CD8 Tox-Hi
Sample.11_VX5256_T.TTCTCTCAGCACCGAA-1	5069	1780	1.67686	11_VX5256_T	S11_T	Tumor	Female	neg	CD8_T_cell	CD8_Tox	CD8 Tox-Hi
Sample.11_VX5256_T.CACTGAAGTAGGCTCC-1	5030	1835	1.63022	11_VX5256_T	S11_T	Tumor	Female	neg	CD8_T_cell	CD8_Effector_Cx3cr1	CD8 Eff
Sample.11_VX5256_T.CGTGAATGTTCCTACC-1	5042	1805	2.41967	11_VX5256_T	S11_T	Tumor	Female	neg	CD8_T_cell	CD8_Tox	CD8 Tox-Hi
Sample.11_VX5256_T.TTCATTGGTTGCATGT-1	5030	1938	1.82903	11_VX5256_T	S11_T	Tumor	Female	neg	CD8_T_cell	CD8_Tox	CD8 Tox-Hi
Sample.11_VX5256_T.AGAACAAGTCCATCTC-1	5067	1856	3.23663	11_VX5256_T	S11_T	Tumor	Female	neg	CD8_T_cell	CD8_Effector_Cx3cr1	CD8 Eff
Sample.11_VX5256_T.GTCGTTCCAGAGACTG-1	4996	1848	1.98159	11_VX5256_T	S11_T	Tumor	Female	neg	CD8_T_cell	CD8_Tox	CD8 Tox-Hi
Sample.11_VX5256_T.ATTCTTGAGCGCCGTT-1	5016	1638	2.15311	11_VX5256_T	S11_T	Tumor	Female	neg	CD8_T_cell	CD8_Tox	CD8 Tox-Hi
Sample.11_VX5256_T.CAATGACGTCCGTACG-1	5044	1475	1.96273	11_VX5256_T	S11_T	Tumor	Female	neg	CD8_T_cell	CD8_Tox	CD8 Tox-Hi
Sample.11_VX5256_T.TTTGGTTTCAAACTGC-1	5030	1959	1.94831	11_VX5256_T	S11_T	Tumor	Female	neg	CD8_T_cell	CD8_ISG_High_Isg15	CD8 ISG-Hi
Sample.11_VX5256_T.GTAACCATCATACGGT-1	5013	1744	2.01476	11_VX5256_T	S11_T	Tumor	Female	neg	CD8_T_cell	CD8_Tox	CD8 Tox-Hi
Sample.11_VX5256_T.AAGGAATGTGTAAACA-1	5003	1822	2.3386	11_VX5256_T	S11_T	Tumor	Female	neg	CD8_T_cell	CD8_Tox	CD8 Tox-Hi
Sample.11_VX5256_T.ATAGAGACAGGCCCTA-1	5003	1552	1.51909	11_VX5256_T	S11_T	Tumor	Female	neg	CD8_T_cell	CD8_Tox	CD8 Tox-Hi
Sample.11_VX5256_T.GACTGATAGGTAAGTT-1	5006	1852	4.07511	11_VX5256_T	S11_T	Tumor	Female	neg	CD8_T_cell	CD8_Tox	CD8 Tox-Hi
Sample.11_VX5256_T.GTGGAAGGTTTGATCG-1	5001	2118	2.57948	11_VX5256_T	S11_T	Tumor	Female	neg	CD8_T_cell	CD8_Trm_Itgae	CD8 Trm
Sample.11_VX5256_T.CAAGCTAGTGTTACTG-1	5011	1885	3.23289	11_VX5256_T	S11_T	Tumor	Female	neg	CD8_T_cell	CD8_Effector_Cx3cr1	CD8 Eff
Sample.11_VX5256_T.TCTCAGCGTAAGCGGT-1	5022	1676	2.78773	11_VX5256_T	S11_T	Tumor	Female	neg	CD8_T_cell	CD8_Tox	CD8 Tox-Hi
Sample.11_VX5256_T.GTTGTGACAATACAGA-1	5004	1677	1.51878	11_VX5256_T	S11_T	Tumor	Female	neg	CD8_T_cell	CD8_Tox	CD8 Tox-Hi
Sample.11_VX5256_T.CACATGACACTTGTCC-1	4979	1754	1.86784	11_VX5256_T	S11_T	Tumor	Female	neg	CD8_T_cell	CD8_Tox	CD8 Tox-Hi
Sample.11_VX5256_T.CGTAAGTCAGTTGCGC-1	4991	1975	3.26588	11_VX5256_T	S11_T	Tumor	Female	neg	CD8_T_cell	CD8_Effector_Cx3cr1	CD8 Eff
Sample.11_VX5256_T.GGACGTCTCAGCAATC-1	5012	1932	2.49401	11_VX5256_T	S11_T	Tumor	Female	neg	CD8_T_cell	CD8_Effector_Cx3cr1	CD8 Eff
Sample.11_VX5256_T.GAGGCAAGTAAGTTAG-1	5010	1868	2.81437	11_VX5256_T	S11_T	Tumor	Female	neg	CD8_T_cell	CD8_Trm_Itgae	CD8 Trm
Sample.11_VX5256_T.AAACGCTGTGGTCCGT-1	5012	1570	2.3743	11_VX5256_T	S11_T	Tumor	Female	neg	CD8_T_cell	CD8_Tox	CD8 Tox-Hi
Sample.11_VX5256_T.GCGGATCGTTAAACAG-1	5022	1893	3.28554	11_VX5256_T	S11_T	Tumor	Female	neg	CD8_T_cell	CD8_Tox	CD8 Tox-Hi
Sample.11_VX5256_T.GGGCCATGTGTCGATT-1	5011	1775	1.93574	11_VX5256_T	S11_T	Tumor	Female	neg	CD8_T_cell	CD8_Tox	CD8 Tox-Hi
Sample.11_VX5256_T.AAACGAAGTATCAGGG-1	4972	1678	3.92196	11_VX5256_T	S11_T	Tumor	Female	neg	CD8_T_cell	CD8_Trm_Itgae	CD8 Trm
Sample.11_VX5256_T.CACCAAAGTTGCGGAA-1	4993	1818	1.82255	11_VX5256_T	S11_T	Tumor	Female	neg	CD8_T_cell	CD8_Trm_Itgae	CD8 Trm
Sample.11_VX5256_T.GGAGGATGTACCTATG-1	4951	1916	1.939	11_VX5256_T	S11_T	Tumor	Female	neg	CD8_T_cell	CD8_Tox	CD8 Tox-Hi
Sample.11_VX5256_T.ATTCCCGTCGTTGTGA-1	5014	1812	2.47308	11_VX5256_T	S11_T	Tumor	Female	neg	CD8_T_cell	CD8_Trm_Itgae	CD8 Trm
Sample.11_VX5256_T.ATGCGATCAACGTATC-1	4967	1894	2.49648	11_VX5256_T	S11_T	Tumor	Female	neg	CD8_T_cell	CD8_Tox	CD8 Tox-Hi
Sample.11_VX5256_T.AGTCATGGTGACATCT-1	4985	1782	1.88566	11_VX5256_T	S11_T	Tumor	Female	neg	CD8_T_cell	CD8_Tox	CD8 Tox-Hi
Sample.11_VX5256_T.TACACCCTCATCCTGC-1	4991	1798	1.76317	11_VX5256_T	S11_T	Tumor	Female	neg	CD8_T_cell	CD8_Tox	CD8 Tox-Hi
Sample.11_VX5256_T.TACCGGGGTGAGACGT-1	4998	1716	0.960384	11_VX5256_T	S11_T	Tumor	Female	neg	CD8_T_cell	CD8_Tox	CD8 Tox-Hi
Sample.11_VX5256_T.GGGTATTCACCGTGGT-1	4990	1978	4.02806	11_VX5256_T	S11_T	Tumor	Female	neg	CD8_T_cell	CD8_Effector_Cx3cr1	CD8 Eff
Sample.11_VX5256_T.GGTCACGGTGGAGAAA-1	5006	1824	1.15861	11_VX5256_T	S11_T	Tumor	Female	neg	CD8_T_cell	CD8_Tox	CD8 Tox-Hi
Sample.11_VX5256_T.CATCGCTTCGATACAC-1	4986	2000	2.48696	11_VX5256_T	S11_T	Tumor	Female	neg	CD8_T_cell	CD8_Effector_Cx3cr1	CD8 Eff
Sample.11_VX5256_T.TCGGGTGAGATCCCGC-1	4982	1490	2.26817	11_VX5256_T	S11_T	Tumor	Female	neg	CD8_T_cell	CD8_Tox	CD8 Tox-Hi
Sample.11_VX5256_T.AGACCCGGTGGGACAT-1	4957	1766	1.47266	11_VX5256_T	S11_T	Tumor	Female	neg	CD8_T_cell	CD8_Tox	CD8 Tox-Hi
Sample.11_VX5256_T.CCGATCTGTATGGGAC-1	4971	1706	2.2933	11_VX5256_T	S11_T	Tumor	Female	neg	CD8_T_cell	CD8_Tox	CD8 Tox-Hi
Sample.11_VX5256_T.GCCTGTTTCTCCTGTG-1	4974	1822	1.95014	11_VX5256_T	S11_T	Tumor	Female	neg	CD8_T_cell	CD8_Tox	CD8 Tox-Hi
Sample.11_VX5256_T.AGCCAGCTCCGCTGTT-1	4981	2012	2.62999	11_VX5256_T	S11_T	Tumor	Female	neg	CD8_T_cell	CD8_Tox	CD8 Tox-Hi
Sample.11_VX5256_T.TGGGAGAGTCCAAATC-1	4984	1707	2.10674	11_VX5256_T	S11_T	Tumor	Female	neg	CD8_T_cell	CD8_Tox	CD8 Tox-Hi
Sample.11_VX5256_T.CACCAAAGTTCGAACT-1	4978	1822	2.18963	11_VX5256_T	S11_T	Tumor	Female	neg	CD8_T_cell	CD8_Tox	CD8 Tox-Hi
Sample.11_VX5256_T.CGCCAGAGTTGGGAAC-1	4958	1909	2.72287	11_VX5256_T	S11_T	Tumor	Female	neg	CD8_T_cell	CD8_Effector_Cx3cr1	CD8 Eff
Sample.11_VX5256_T.TGAGGGAAGGTCATAA-1	4972	1817	1.81014	11_VX5256_T	S11_T	Tumor	Female	neg	CD8_T_cell	CD8_Effector_Cx3cr1	CD8 Eff
Sample.11_VX5256_T.AAGACTCTCTATGTGG-1	4974	1712	1.64857	11_VX5256_T	S11_T	Tumor	Female	neg	CD8_T_cell	CD8_Tox	CD8 Tox-Hi
Sample.11_VX5256_T.TCGCAGGTCGGTCAGC-1	4972	1853	1.22687	11_VX5256_T	S11_T	Tumor	Female	neg	CD8_T_cell	CD8_Tox	CD8 Tox-Hi
Sample.11_VX5256_T.ATGAGTCCAACGTTAC-1	4937	1929	1.15455	11_VX5256_T	S11_T	Tumor	Female	neg	CD8_T_cell	CD8_Tox	CD8 Tox-Hi
Sample.11_VX5256_T.TTCTAGTGTGGCTACC-1	4949	1628	3.23298	11_VX5256_T	S11_T	Tumor	Female	neg	CD8_T_cell	CD8_Naive_Sell	CD8 Naive
Sample.11_VX5256_T.ATGCCTCGTTTGAAAG-1	4961	1518	1.83431	11_VX5256_T	S11_T	Tumor	Female	neg	CD8_T_cell	CD8_ISG_High_Isg15	CD8 ISG-Hi
Sample.11_VX5256_T.GTTCATTTCTTTCCGG-1	4966	1565	2.65807	11_VX5256_T	S11_T	Tumor	Female	neg	CD8_T_cell	CD8_Naive_Sell	CD8 Naive
Sample.11_VX5256_T.CTTGAGAAGATAGTCA-1	4945	1760	1.7998	11_VX5256_T	S11_T	Tumor	Female	neg	CD8_T_cell	CD8_Tox	CD8 Tox-Hi
Sample.11_VX5256_T.GTGTAACGTCGGTAAG-1	4959	1888	5.72696	11_VX5256_T	S11_T	Tumor	Female	neg	CD8_T_cell	CD8_Trm_Itgae	CD8 Trm
Sample.11_VX5256_T.CAGTGCGCACCAGCGT-1	4934	2009	3.68869	11_VX5256_T	S11_T	Tumor	Female	neg	CD8_T_cell	CD8_Effector_Cx3cr1	CD8 Eff
Sample.11_VX5256_T.CTGCCTAGTATGAGGC-1	4955	1887	1.61453	11_VX5256_T	S11_T	Tumor	Female	neg	CD8_T_cell	CD8_Tox	CD8 Tox-Hi
Sample.11_VX5256_T.CACTGGGCAGTCGAGA-1	4949	1826	2.9905	11_VX5256_T	S11_T	Tumor	Female	neg	CD8_T_cell	CD8_Tox	CD8 Tox-Hi
Sample.11_VX5256_T.CTCTCGACAGAGTCAG-1	4958	1905	3.14643	11_VX5256_T	S11_T	Tumor	Female	neg	CD8_T_cell	CD8_Effector_Cx3cr1	CD8 Eff
Sample.11_VX5256_T.TAGGAGGCATTGAAGA-1	4960	1739	2.80242	11_VX5256_T	S11_T	Tumor	Female	neg	CD8_T_cell	CD8_Tox	CD8 Tox-Hi
Sample.11_VX5256_T.GATAGCTAGTTGAAGT-1	4950	1725	2.42424	11_VX5256_T	S11_T	Tumor	Female	neg	CD8_T_cell	CD8_Tox	CD8 Tox-Hi
Sample.11_VX5256_T.GGGCTACCATAGGCGA-1	4948	1708	2.24333	11_VX5256_T	S11_T	Tumor	Female	neg	CD8_T_cell	CD8_Trm_Itgae	CD8 Trm
Sample.11_VX5256_T.AAGTACCTCAAGCCCG-1	4965	1643	2.05438	11_VX5256_T	S11_T	Tumor	Female	neg	CD8_T_cell	CD8_Tox	CD8 Tox-Hi
Sample.11_VX5256_T.TTTATGCCATCACAGT-1	4955	1854	2.21998	11_VX5256_T	S11_T	Tumor	Female	neg	CD8_T_cell	CD8_Effector_Cx3cr1	CD8 Eff
Sample.11_VX5256_T.CCTTCAGAGCCACCGT-1	4953	1833	1.59499	11_VX5256_T	S11_T	Tumor	Female	neg	CD8_T_cell	CD8_ISG_High_Isg15	CD8 ISG-Hi
Sample.11_VX5256_T.TTAGGGTAGAGCGACT-1	4959	1639	1.77455	11_VX5256_T	S11_T	Tumor	Female	neg	CD8_T_cell	CD8_Tox	CD8 Tox-Hi
Sample.11_VX5256_T.GTAGATCAGCGACAGT-1	4947	1670	2.66828	11_VX5256_T	S11_T	Tumor	Female	neg	CD8_T_cell	CD8_Trm_Itgae	CD8 Trm
Sample.11_VX5256_T.CCTCACAAGTATGTAG-1	4942	1601	2.00324	11_VX5256_T	S11_T	Tumor	Female	neg	CD8_T_cell	CD8_Effector_Cx3cr1	CD8 Eff
Sample.11_VX5256_T.GTGCACGTCCACTAGA-1	4956	1914	2.46166	11_VX5256_T	S11_T	Tumor	Female	neg	CD8_T_cell	CD8_Trm_Itgae	CD8 Trm
Sample.11_VX5256_T.CCACCATTCGGTAACT-1	4942	1793	1.55807	11_VX5256_T	S11_T	Tumor	Female	neg	CD8_T_cell	CD8_Tox	CD8 Tox-Hi
Sample.11_VX5256_T.TGCGGGTTCCGAGGCT-1	4940	1841	3.25911	11_VX5256_T	S11_T	Tumor	Female	neg	CD8_T_cell	CD8_Tox	CD8 Tox-Hi
Sample.11_VX5256_T.CCCGGAACAAGTGCTT-1	4941	1717	4.18944	11_VX5256_T	S11_T	Tumor	Female	neg	CD8_T_cell	CD8_EffectorMem_Klrc2	CD8 EM
Sample.11_VX5256_T.GTTGTGAGTGTTTGCA-1	4905	1789	1.81448	11_VX5256_T	S11_T	Tumor	Female	neg	CD8_T_cell	CD8_Tox	CD8 Tox-Hi
Sample.11_VX5256_T.GTATTGGGTTGCCTAA-1	4948	1756	2.7688	11_VX5256_T	S11_T	Tumor	Female	neg	CD8_T_cell	CD8_Effector_Cx3cr1	CD8 Eff
Sample.11_VX5256_T.CATACAGCACAATGTC-1	4932	1690	1.9262	11_VX5256_T	S11_T	Tumor	Female	neg	CD8_T_cell	CD8_Tox	CD8 Tox-Hi
Sample.11_VX5256_T.AGGTCTAAGTATAACG-1	4928	2059	3.10471	11_VX5256_T	S11_T	Tumor	Female	neg	CD8_T_cell	CD8_Memory_Il7r	CD8 Mem
Sample.11_VX5256_T.TCCGTGTCATACTTTC-1	4933	1912	2.55423	11_VX5256_T	S11_T	Tumor	Female	neg	CD8_T_cell	CD8_Trm_Itgae	CD8 Trm
Sample.11_VX5256_T.CAATACGGTCCGTACG-1	4933	1821	1.3582	11_VX5256_T	S11_T	Tumor	Female	neg	CD8_T_cell	CD8_Tox	CD8 Tox-Hi
Sample.11_VX5256_T.GTTACAGTCGCTACAA-1	4937	1840	1.47863	11_VX5256_T	S11_T	Tumor	Female	neg	CD8_T_cell	CD8_Effector_Cx3cr1	CD8 Eff
Sample.11_VX5256_T.TTTATGCAGTAGACCG-1	4911	1868	3.31908	11_VX5256_T	S11_T	Tumor	Female	neg	CD8_T_cell	CD8_Effector_Cx3cr1	CD8 Eff
Sample.11_VX5256_T.CGCCATTAGATCACTC-1	4908	1971	1.97637	11_VX5256_T	S11_T	Tumor	Female	neg	CD8_T_cell	CD8_Tox	CD8 Tox-Hi
Sample.11_VX5256_T.CTAACTTAGTACGAGC-1	4901	1778	2.5301	11_VX5256_T	S11_T	Tumor	Female	neg	CD8_T_cell	CD8_Tox	CD8 Tox-Hi
Sample.11_VX5256_T.GCCATGGCACGAGAAC-1	4910	1747	1.36456	11_VX5256_T	S11_T	Tumor	Female	neg	CD8_T_cell	CD8_Tox	CD8 Tox-Hi
Sample.11_VX5256_T.GGGAGTAAGATAACAC-1	4897	1866	2.20543	11_VX5256_T	S11_T	Tumor	Female	neg	CD8_T_cell	CD8_Tox	CD8 Tox-Hi
Sample.11_VX5256_T.TTCCTTCTCTTAAGGC-1	4873	1854	1.90848	11_VX5256_T	S11_T	Tumor	Female	neg	CD8_T_cell	CD8_Tox	CD8 Tox-Hi
Sample.11_VX5256_T.TGTTACTCACGGCCAT-1	4891	1589	1.67655	11_VX5256_T	S11_T	Tumor	Female	neg	CD8_T_cell	CD8_Tox	CD8 Tox-Hi
Sample.11_VX5256_T.TGTTTGTGTGTTAGCT-1	4910	1831	1.81263	11_VX5256_T	S11_T	Tumor	Female	neg	CD8_T_cell	CD8_Tox	CD8 Tox-Hi
Sample.11_VX5256_T.CAACAACGTTGTAAAG-1	4906	1763	4.05626	11_VX5256_T	S11_T	Tumor	Female	neg	CD8_T_cell	CD8_Tox	CD8 Tox-Hi
Sample.11_VX5256_T.GGAGGTATCCAATCCC-1	4911	1770	2.54531	11_VX5256_T	S11_T	Tumor	Female	neg	CD8_T_cell	CD8_Tox	CD8 Tox-Hi
Sample.11_VX5256_T.CAGCCAGAGCGCCTCA-1	4897	1499	1.63365	11_VX5256_T	S11_T	Tumor	Female	neg	CD8_T_cell	CD8_Tox	CD8 Tox-Hi
Sample.11_VX5256_T.GTCGTTCGTTCGATTG-1	4915	1700	2.66531	11_VX5256_T	S11_T	Tumor	Female	neg	CD8_T_cell	CD8_Tox	CD8 Tox-Hi
Sample.11_VX5256_T.CTGGCAGCATATAGCC-1	4873	1744	2.93454	11_VX5256_T	S11_T	Tumor	Female	neg	CD8_T_cell	CD8_Effector_Cx3cr1	CD8 Eff
Sample.11_VX5256_T.TCCACCAGTGAGTTTC-1	4895	1749	2.32891	11_VX5256_T	S11_T	Tumor	Female	neg	CD8_T_cell	CD8_Effector_Cx3cr1	CD8 Eff
Sample.11_VX5256_T.GTTGTAGTCTACGCAA-1	4894	1816	2.88108	11_VX5256_T	S11_T	Tumor	Female	neg	CD8_T_cell	CD8_Effector_Cx3cr1	CD8 Eff
Sample.11_VX5256_T.TTAGGGTTCACGGTCG-1	4893	1651	2.41161	11_VX5256_T	S11_T	Tumor	Female	neg	CD8_T_cell	CD8_Tox	CD8 Tox-Hi
Sample.11_VX5256_T.ATGGGTTCAACCTAAC-1	4873	1881	2.97558	11_VX5256_T	S11_T	Tumor	Female	neg	CD8_T_cell	CD8_Tox	CD8 Tox-Hi
Sample.11_VX5256_T.AAGCATCGTTGTCATG-1	4878	1764	3.34153	11_VX5256_T	S11_T	Tumor	Female	neg	CD8_T_cell	CD8_Trm_Itgae	CD8 Trm
Sample.11_VX5256_T.GGGTTATGTCCAAGAG-1	4895	1732	2.32891	11_VX5256_T	S11_T	Tumor	Female	neg	CD8_T_cell	CD8_Tox	CD8 Tox-Hi
Sample.11_VX5256_T.AAAGAACTCCCTTGTG-1	4893	1723	2.45248	11_VX5256_T	S11_T	Tumor	Female	neg	CD8_T_cell	CD8_Tox	CD8 Tox-Hi
Sample.11_VX5256_T.AAGACTCTCGGCAGTC-1	4892	1613	1.98283	11_VX5256_T	S11_T	Tumor	Female	neg	CD8_T_cell	CD8_Tox	CD8 Tox-Hi
Sample.11_VX5256_T.TTCTAGTCAAGACCTT-1	4894	2079	2.22722	11_VX5256_T	S11_T	Tumor	Female	neg	CD8_T_cell	CD8_Tox	CD8 Tox-Hi
Sample.11_VX5256_T.GTCACTCCAGCCGGTT-1	4884	1841	3.05078	11_VX5256_T	S11_T	Tumor	Female	neg	CD8_T_cell	CD8_Tox	CD8 Tox-Hi
Sample.11_VX5256_T.TTACCGCAGACGGAAA-1	4876	1873	2.03035	11_VX5256_T	S11_T	Tumor	Female	neg	CD8_T_cell	CD8_Tox	CD8 Tox-Hi
Sample.11_VX5256_T.GTGTTCCGTGAATTGA-1	4882	1705	3.42073	11_VX5256_T	S11_T	Tumor	Female	neg	CD8_T_cell	CD8_Tox	CD8 Tox-Hi
Sample.11_VX5256_T.AGTTCCCTCGGCCAAC-1	4846	1863	2.62072	11_VX5256_T	S11_T	Tumor	Female	neg	CD8_T_cell	CD8_Effector_Cx3cr1	CD8 Eff
Sample.11_VX5256_T.TACGCTCGTGTTCGAT-1	4857	1604	2.51184	11_VX5256_T	S11_T	Tumor	Female	neg	CD8_T_cell	CD8_Effector_Cx3cr1	CD8 Eff
Sample.11_VX5256_T.GTCACTCAGCACTAGG-1	4892	1657	2.6574	11_VX5256_T	S11_T	Tumor	Female	neg	CD8_T_cell	CD8_Tox	CD8 Tox-Hi
Sample.11_VX5256_T.CGATGGCAGTAGATCA-1	4865	1861	2.0555	11_VX5256_T	S11_T	Tumor	Female	neg	CD8_T_cell	CD8_Tox	CD8 Tox-Hi
Sample.11_VX5256_T.ACTTTGTCAAATGGCG-1	4869	1789	8.0304	11_VX5256_T	S11_T	Tumor	Female	neg	CD8_T_cell	CD8_Trm_Itgae	CD8 Trm
Sample.11_VX5256_T.CATTGAGCATCAACCA-1	4855	1525	1.81256	11_VX5256_T	S11_T	Tumor	Female	neg	CD8_T_cell	CD8_ISG_High_Isg15	CD8 ISG-Hi
Sample.11_VX5256_T.TGTGATGGTTGTGCAT-1	4852	1794	2.16406	11_VX5256_T	S11_T	Tumor	Female	neg	CD8_T_cell	CD8_Tox	CD8 Tox-Hi
Sample.11_VX5256_T.GATGACTAGATTGTGA-1	4855	1797	1.99794	11_VX5256_T	S11_T	Tumor	Female	neg	CD8_T_cell	CD8_Trm_Itgae	CD8 Trm
Sample.11_VX5256_T.GTCTTTATCCAGTGTA-1	4855	1802	1.73018	11_VX5256_T	S11_T	Tumor	Female	neg	CD8_T_cell	CD8_Tox	CD8 Tox-Hi
Sample.11_VX5256_T.CTGGCAGAGTCGCGAA-1	4852	1593	2.74114	11_VX5256_T	S11_T	Tumor	Female	neg	CD8_T_cell	CD8_Effector_Cx3cr1	CD8 Eff
Sample.11_VX5256_T.TCGAAGTCAAGAGATT-1	4832	1602	1.53146	11_VX5256_T	S11_T	Tumor	Female	neg	CD8_T_cell	CD8_Tox	CD8 Tox-Hi
Sample.11_VX5256_T.GGGCTACTCACCTCGT-1	4863	1798	2.20029	11_VX5256_T	S11_T	Tumor	Female	neg	CD8_T_cell	CD8_Trm_Itgae	CD8 Trm
Sample.11_VX5256_T.TTAGGGTAGGTTACCT-1	4859	1771	2.05804	11_VX5256_T	S11_T	Tumor	Female	neg	CD8_T_cell	CD8_Tox	CD8 Tox-Hi
Sample.11_VX5256_T.CGAGGAACACACCAGC-1	4848	1943	2.5165	11_VX5256_T	S11_T	Tumor	Female	neg	CD8_T_cell	CD8_Tox	CD8 Tox-Hi
Sample.11_VX5256_T.TGGGAAGCACGCTATA-1	4856	1704	3.54201	11_VX5256_T	S11_T	Tumor	Female	neg	CD8_T_cell	CD8_Tox	CD8 Tox-Hi
Sample.11_VX5256_T.GGTTGTACAGTTAGGG-1	4866	1802	2.21948	11_VX5256_T	S11_T	Tumor	Female	neg	CD8_T_cell	CD8_Effector_Cx3cr1	CD8 Eff
Sample.11_VX5256_T.GCATCGGCACGGTGAA-1	4837	1849	1.92268	11_VX5256_T	S11_T	Tumor	Female	neg	CD8_T_cell	CD8_Tox	CD8 Tox-Hi
Sample.11_VX5256_T.TTACTGTTCCGTACGG-1	4795	1857	2.08551	11_VX5256_T	S11_T	Tumor	Female	neg	CD8_T_cell	CD8_Tox	CD8 Tox-Hi
Sample.11_VX5256_T.GTCATTTGTCCGGATC-1	4823	1971	2.21854	11_VX5256_T	S11_T	Tumor	Female	neg	CD8_T_cell	CD8_Tox	CD8 Tox-Hi
Sample.11_VX5256_T.GTGGGAAGTGTCCGTG-1	4851	1814	5.05051	11_VX5256_T	S11_T	Tumor	Female	neg	CD8_T_cell	CD8_NKlike_Cd160	CD8 NK-like
Sample.11_VX5256_T.GTCGCGAAGCTCCGAC-1	4847	1709	2.90902	11_VX5256_T	S11_T	Tumor	Female	neg	CD8_T_cell	CD8_Tox	CD8 Tox-Hi
Sample.11_VX5256_T.GTACAACCAATGGGTG-1	4829	1812	3.12694	11_VX5256_T	S11_T	Tumor	Female	neg	CD8_T_cell	CD8_Tox	CD8 Tox-Hi
Sample.11_VX5256_T.TCAGGTACATATGAAG-1	4832	1731	2.46275	11_VX5256_T	S11_T	Tumor	Female	neg	CD8_T_cell	CD8_Effector_Cx3cr1	CD8 Eff
Sample.11_VX5256_T.TGATTTCAGAACGCGT-1	4828	1848	2.46479	11_VX5256_T	S11_T	Tumor	Female	neg	CD8_T_cell	CD8_Effector_Cx3cr1	CD8 Eff
Sample.11_VX5256_T.ATTTACCTCTAGAGCT-1	4830	1953	3.29193	11_VX5256_T	S11_T	Tumor	Female	neg	CD8_T_cell	CD8_NKlike_Cd160	CD8 NK-like
Sample.11_VX5256_T.AGCCAATCACGCACCA-1	4813	2019	1.86994	11_VX5256_T	S11_T	Tumor	Female	neg	CD8_T_cell	CD8_Effector_Cx3cr1	CD8 Eff
Sample.11_VX5256_T.AAGATAGCAGTCCCGA-1	4816	1641	2.03488	11_VX5256_T	S11_T	Tumor	Female	neg	CD8_T_cell	CD8_Tox	CD8 Tox-Hi
Sample.11_VX5256_T.CTGCAGGGTGTGAGCA-1	4814	1658	1.97341	11_VX5256_T	S11_T	Tumor	Female	neg	CD8_T_cell	CD8_Tox	CD8 Tox-Hi
Sample.11_VX5256_T.CTTCTAAAGGCTTCCG-1	4849	1783	1.6292	11_VX5256_T	S11_T	Tumor	Female	neg	CD8_T_cell	CD8_Tox	CD8 Tox-Hi
Sample.11_VX5256_T.TTACGTTGTTGCGGCT-1	4836	1605	2.00579	11_VX5256_T	S11_T	Tumor	Female	neg	CD8_T_cell	CD8_Trm_Itgae	CD8 Trm
Sample.11_VX5256_T.TCGACCTGTAGTAAGT-1	4784	1800	1.81856	11_VX5256_T	S11_T	Tumor	Female	neg	CD8_T_cell	CD8_Tox	CD8 Tox-Hi
Sample.11_VX5256_T.GGTTCTCAGTCCGCGT-1	4803	1791	2.04039	11_VX5256_T	S11_T	Tumor	Female	neg	CD8_T_cell	CD8_Effector_Cx3cr1	CD8 Eff
Sample.11_VX5256_T.CATTGAGAGGTTCACT-1	4810	1783	1.64241	11_VX5256_T	S11_T	Tumor	Female	neg	CD8_T_cell	CD8_Tox	CD8 Tox-Hi
Sample.11_VX5256_T.TGGTACACATGTGCTA-1	4798	1870	1.31305	11_VX5256_T	S11_T	Tumor	Female	neg	CD8_T_cell	CD8_Tox	CD8 Tox-Hi
Sample.11_VX5256_T.TGCACGGCAGAATCGG-1	4824	1835	1.78275	11_VX5256_T	S11_T	Tumor	Female	neg	CD8_T_cell	CD8_ISG_High_Isg15	CD8 ISG-Hi
Sample.11_VX5256_T.TGACAGTAGGCCTTCG-1	4806	1739	2.87141	11_VX5256_T	S11_T	Tumor	Female	neg	CD8_T_cell	CD8_Effector_Cx3cr1	CD8 Eff
Sample.11_VX5256_T.CGTGCTTGTGGAGGTT-1	4812	1565	4.11471	11_VX5256_T	S11_T	Tumor	Female	neg	CD8_T_cell	CD8_Naive_Sell	CD8 Naive
Sample.11_VX5256_T.CACATGACAAGAAACT-1	4794	1865	1.87735	11_VX5256_T	S11_T	Tumor	Female	neg	CD8_T_cell	CD8_Tox	CD8 Tox-Hi
Sample.11_VX5256_T.AGATGCTGTTGTCAGT-1	4818	1706	2.34537	11_VX5256_T	S11_T	Tumor	Female	neg	CD8_T_cell	CD8_Tox	CD8 Tox-Hi
Sample.11_VX5256_T.CATACAGAGAAGAGCA-1	4790	1497	2.96451	11_VX5256_T	S11_T	Tumor	Female	neg	CD8_T_cell	CD8_Tox	CD8 Tox-Hi
Sample.11_VX5256_T.TTGCCTGAGGTCACAG-1	4802	1478	3.89421	11_VX5256_T	S11_T	Tumor	Female	neg	CD8_T_cell	CD8_Naive_Sell	CD8 Naive
Sample.11_VX5256_T.CCTAACCCACCCTAGG-1	4816	1747	1.82724	11_VX5256_T	S11_T	Tumor	Female	neg	CD8_T_cell	CD8_Tox	CD8 Tox-Hi
Sample.11_VX5256_T.TCGTGCTGTCGTCATA-1	4813	1556	1.18429	11_VX5256_T	S11_T	Tumor	Female	neg	CD8_T_cell	CD8_Tox	CD8 Tox-Hi
Sample.11_VX5256_T.CCGGTGAAGTAGGAAG-1	4794	1678	2.33625	11_VX5256_T	S11_T	Tumor	Female	neg	CD8_T_cell	CD8_Tox	CD8 Tox-Hi
Sample.11_VX5256_T.CATTCATAGATTACCC-1	4779	1749	3.26428	11_VX5256_T	S11_T	Tumor	Female	neg	CD8_T_cell	CD8_Tox	CD8 Tox-Hi
Sample.11_VX5256_T.AGACAGGTCGTTTACT-1	4787	1815	1.19072	11_VX5256_T	S11_T	Tumor	Female	neg	CD8_T_cell	CD8_Tox	CD8 Tox-Hi
Sample.11_VX5256_T.ACCCTTGCAATGAACA-1	4777	2148	3.87272	11_VX5256_T	S11_T	Tumor	Female	neg	CD8_T_cell	CD8_NKlike_Cd160	CD8 NK-like
Sample.11_VX5256_T.GTAATCGTCATAGCAC-1	4783	1899	4.05603	11_VX5256_T	S11_T	Tumor	Female	neg	CD8_T_cell	CD8_Trm_Itgae	CD8 Trm
Sample.11_VX5256_T.AGCCAATTCTTTGCTA-1	4788	1711	2.23475	11_VX5256_T	S11_T	Tumor	Female	neg	CD8_T_cell	CD8_Trm_Itgae	CD8 Trm
Sample.11_VX5256_T.ACGGAAGTCCTCTGCA-1	4793	1623	2.29501	11_VX5256_T	S11_T	Tumor	Female	neg	CD8_T_cell	CD8_Tox	CD8 Tox-Hi
Sample.11_VX5256_T.GTCGAATGTCGCGTTG-1	4782	1689	3.05312	11_VX5256_T	S11_T	Tumor	Female	neg	CD8_T_cell	CD8_Tox	CD8 Tox-Hi
Sample.11_VX5256_T.GGGCTACGTCCTGTCT-1	4810	1714	2.59875	11_VX5256_T	S11_T	Tumor	Female	neg	CD8_T_cell	CD8_ISG_High_Isg15	CD8 ISG-Hi
Sample.11_VX5256_T.ATAGACCTCATGCATG-1	4760	1698	1.82773	11_VX5256_T	S11_T	Tumor	Female	neg	CD8_T_cell	CD8_Tox	CD8 Tox-Hi
Sample.11_VX5256_T.CCGGTAGCAGGCACAA-1	4764	1725	1.8262	11_VX5256_T	S11_T	Tumor	Female	neg	CD8_T_cell	CD8_Trm_Itgae	CD8 Trm
Sample.11_VX5256_T.GTCCCATTCCAGTACA-1	4768	1810	1.84564	11_VX5256_T	S11_T	Tumor	Female	neg	CD8_T_cell	CD8_Tox	CD8 Tox-Hi
Sample.11_VX5256_T.TATCCTAAGGTCATAA-1	4762	1525	2.09996	11_VX5256_T	S11_T	Tumor	Female	neg	CD8_T_cell	CD8_Tox	CD8 Tox-Hi
Sample.11_VX5256_T.GTTAGTGTCTGGACTA-1	4755	1930	2.73396	11_VX5256_T	S11_T	Tumor	Female	neg	CD8_T_cell	CD8_Trm_Itgae	CD8 Trm
Sample.11_VX5256_T.TTGTTGTTCGGTGTAT-1	4741	1900	2.63657	11_VX5256_T	S11_T	Tumor	Female	neg	CD8_T_cell	CD8_Effector_Cx3cr1	CD8 Eff
Sample.11_VX5256_T.TCGAACAGTGAGCTCC-1	4750	1674	2.84211	11_VX5256_T	S11_T	Tumor	Female	neg	CD8_T_cell	CD8_Tox	CD8 Tox-Hi
Sample.11_VX5256_T.TCGCTCAGTCGATTTG-1	4782	1678	2.21665	11_VX5256_T	S11_T	Tumor	Female	neg	CD8_T_cell	CD8_Tox	CD8 Tox-Hi
Sample.11_VX5256_T.AACCCAACACACACTA-1	4759	1945	2.4585	11_VX5256_T	S11_T	Tumor	Female	neg	CD8_T_cell	CD8_Effector_Cx3cr1	CD8 Eff
Sample.11_VX5256_T.AGACCATAGAACCGCA-1	4765	1912	2.22455	11_VX5256_T	S11_T	Tumor	Female	neg	CD8_T_cell	CD8_Tox	CD8 Tox-Hi
Sample.11_VX5256_T.GTTACAGTCGAGTCTA-1	4739	1651	1.62482	11_VX5256_T	S11_T	Tumor	Female	neg	CD8_T_cell	CD8_Tox	CD8 Tox-Hi
Sample.11_VX5256_T.ACCATTTAGGAACTCG-1	4791	1722	1.94114	11_VX5256_T	S11_T	Tumor	Female	neg	CD8_T_cell	CD8_ISG_High_Isg15	CD8 ISG-Hi
Sample.11_VX5256_T.GCGAGAACATCTAACG-1	4746	1807	1.39064	11_VX5256_T	S11_T	Tumor	Female	neg	CD8_T_cell	CD8_Trm_Itgae	CD8 Trm
Sample.11_VX5256_T.CCTTGTGCATCGCTCT-1	4753	1890	1.09405	11_VX5256_T	S11_T	Tumor	Female	neg	CD8_T_cell	CD8_Tox	CD8 Tox-Hi
Sample.11_VX5256_T.CGTAGTAGTAGGTCAG-1	4762	1702	1.80596	11_VX5256_T	S11_T	Tumor	Female	neg	CD8_T_cell	CD8_Tox	CD8 Tox-Hi
Sample.11_VX5256_T.CCACGAGTCAAGTCGT-1	4732	1757	1.12003	11_VX5256_T	S11_T	Tumor	Female	neg	CD8_T_cell	CD8_Tox	CD8 Tox-Hi
Sample.11_VX5256_T.TAACACGCATCGGATT-1	4707	1869	2.61313	11_VX5256_T	S11_T	Tumor	Female	neg	CD8_T_cell	CD8_ISG_High_Isg15	CD8 ISG-Hi
Sample.11_VX5256_T.CTCACTGCACCGTGAC-1	4714	1681	2.26983	11_VX5256_T	S11_T	Tumor	Female	neg	CD8_T_cell	CD8_Effector_Cx3cr1	CD8 Eff
Sample.11_VX5256_T.TTTCAGTAGAGTAACT-1	4733	1479	2.72554	11_VX5256_T	S11_T	Tumor	Female	neg	CD8_T_cell	CD8_Tox	CD8 Tox-Hi
Sample.11_VX5256_T.TGAGGTTCAAGGATGC-1	4719	1776	2.88197	11_VX5256_T	S11_T	Tumor	Female	neg	CD8_T_cell	CD8_Tox	CD8 Tox-Hi
Sample.11_VX5256_T.CCCAACTCATGTTACG-1	4715	1826	2.90562	11_VX5256_T	S11_T	Tumor	Female	neg	CD8_T_cell	CD8_Effector_Cx3cr1	CD8 Eff
Sample.11_VX5256_T.GGACGTCGTGGAACAC-1	4744	1604	2.52951	11_VX5256_T	S11_T	Tumor	Female	neg	CD8_T_cell	CD8_Tox	CD8 Tox-Hi
Sample.11_VX5256_T.GACTATGTCTAGATCG-1	4712	1910	1.99491	11_VX5256_T	S11_T	Tumor	Female	neg	CD8_T_cell	CD8_Tox	CD8 Tox-Hi
Sample.11_VX5256_T.AAAGGGCAGACATGCG-1	4672	1751	2.29024	11_VX5256_T	S11_T	Tumor	Female	neg	CD8_T_cell	CD8_Trm_Itgae	CD8 Trm
Sample.11_VX5256_T.TTCCAATCAGTCGCAC-1	4719	1789	2.24624	11_VX5256_T	S11_T	Tumor	Female	neg	CD8_T_cell	CD8_Trm_Itgae	CD8 Trm
Sample.11_VX5256_T.TATTGGGAGTTTCAGC-1	4696	1732	1.74617	11_VX5256_T	S11_T	Tumor	Female	neg	CD8_T_cell	CD8_Trm_Itgae	CD8 Trm
Sample.11_VX5256_T.CTGAGGCTCGGTCTGG-1	4697	1603	1.55418	11_VX5256_T	S11_T	Tumor	Female	neg	CD8_T_cell	CD8_Tox	CD8 Tox-Hi
Sample.11_VX5256_T.TGGTAGTGTGGCTGCT-1	4659	1857	3.19811	11_VX5256_T	S11_T	Tumor	Female	neg	CD8_T_cell	CD8_Tox	CD8 Tox-Hi
Sample.11_VX5256_T.TGATCAGGTTGAGGAC-1	4714	1681	2.65168	11_VX5256_T	S11_T	Tumor	Female	neg	CD8_T_cell	CD8_Tox	CD8 Tox-Hi
Sample.11_VX5256_T.ACTGCAACACGGGCTT-1	4679	1740	1.75251	11_VX5256_T	S11_T	Tumor	Female	neg	CD8_T_cell	CD8_Tox	CD8 Tox-Hi
Sample.11_VX5256_T.ACTATGGTCCACGTAA-1	4678	1896	2.5652	11_VX5256_T	S11_T	Tumor	Female	neg	CD8_T_cell	CD8_Effector_Cx3cr1	CD8 Eff
Sample.11_VX5256_T.ACTGCAAAGCATGCGA-1	4705	1751	1.76408	11_VX5256_T	S11_T	Tumor	Female	neg	CD8_T_cell	CD8_Tox	CD8 Tox-Hi
Sample.11_VX5256_T.TCATTCAGTCACCGAC-1	4676	1841	2.82293	11_VX5256_T	S11_T	Tumor	Female	neg	CD8_T_cell	CD8_Effector_Cx3cr1	CD8 Eff
Sample.11_VX5256_T.TGACAGTGTGTCCAAT-1	4679	1710	2.39367	11_VX5256_T	S11_T	Tumor	Female	neg	CD8_T_cell	CD8_Tox	CD8 Tox-Hi
Sample.11_VX5256_T.ATCTCTACATGGGATG-1	4692	1842	3.15431	11_VX5256_T	S11_T	Tumor	Female	neg	CD8_T_cell	CD8_Effector_Cx3cr1	CD8 Eff
Sample.11_VX5256_T.TTGGTTTAGTGAGTTA-1	4665	1611	1.73633	11_VX5256_T	S11_T	Tumor	Female	neg	CD8_T_cell	CD8_Tox	CD8 Tox-Hi
Sample.11_VX5256_T.AATGAAGGTGGTCCGT-1	4680	1678	1.88034	11_VX5256_T	S11_T	Tumor	Female	neg	CD8_T_cell	CD8_Tox	CD8 Tox-Hi
Sample.11_VX5256_T.CGGGTGTTCAACCCGG-1	4683	1835	2.07132	11_VX5256_T	S11_T	Tumor	Female	neg	CD8_T_cell	CD8_Tox	CD8 Tox-Hi
Sample.11_VX5256_T.TGGATGTGTTCAAGTC-1	4690	1615	1.9403	11_VX5256_T	S11_T	Tumor	Female	neg	CD8_T_cell	CD8_Tox	CD8 Tox-Hi
Sample.11_VX5256_T.CATGCCTAGCCAAGCA-1	4661	1856	2.29564	11_VX5256_T	S11_T	Tumor	Female	neg	CD8_T_cell	CD8_Tox	CD8 Tox-Hi
Sample.11_VX5256_T.GGGAAGTGTCGATTAC-1	4681	1813	2.49947	11_VX5256_T	S11_T	Tumor	Female	neg	CD8_T_cell	CD8_Trm_Itgae	CD8 Trm
Sample.11_VX5256_T.CAACAGTGTTGTAGCT-1	4638	1720	3.14791	11_VX5256_T	S11_T	Tumor	Female	neg	CD8_T_cell	CD8_Tox	CD8 Tox-Hi
Sample.11_VX5256_T.TGAGTCATCTATCACT-1	4638	1830	1.25054	11_VX5256_T	S11_T	Tumor	Female	neg	CD8_T_cell	CD8_Tox	CD8 Tox-Hi
Sample.11_VX5256_T.CCACCATAGCGTCTGC-1	4672	1797	3.03938	11_VX5256_T	S11_T	Tumor	Female	neg	CD8_T_cell	CD8_Tox	CD8 Tox-Hi
Sample.11_VX5256_T.GAGACTTGTAGTCTGT-1	4648	1711	1.89329	11_VX5256_T	S11_T	Tumor	Female	neg	CD8_T_cell	CD8_Effector_Cx3cr1	CD8 Eff
Sample.11_VX5256_T.ATGAGTCTCCAAGGGA-1	4668	1612	2.39931	11_VX5256_T	S11_T	Tumor	Female	neg	CD8_T_cell	CD8_ISG_High_Isg15	CD8 ISG-Hi
Sample.11_VX5256_T.AGGATCTAGTGCTCGC-1	4644	1650	1.93798	11_VX5256_T	S11_T	Tumor	Female	neg	CD8_T_cell	CD8_Tox	CD8 Tox-Hi
Sample.11_VX5256_T.CGGCAGTAGCTATCTG-1	4676	1856	2.33105	11_VX5256_T	S11_T	Tumor	Female	neg	CD8_T_cell	CD8_Tox	CD8 Tox-Hi
Sample.11_VX5256_T.ACCTGTCGTCTCGGAC-1	4638	1660	2.02674	11_VX5256_T	S11_T	Tumor	Female	neg	CD8_T_cell	CD8_Effector_Cx3cr1	CD8 Eff
Sample.11_VX5256_T.CGTAATGGTTGGGACA-1	4662	1733	1.35135	11_VX5256_T	S11_T	Tumor	Female	neg	CD8_T_cell	CD8_Tox	CD8 Tox-Hi
Sample.11_VX5256_T.GCTACCTAGGCTCAAG-1	4622	1681	4.3055	11_VX5256_T	S11_T	Tumor	Female	neg	CD8_T_cell	CD8_Effector_Cx3cr1	CD8 Eff
Sample.11_VX5256_T.GGGTTATGTATGATCC-1	4662	1587	8.19391	11_VX5256_T	S11_T	Tumor	Female	neg	CD8_T_cell	CD8_EffectorMem_Klrc2	CD8 EM
Sample.11_VX5256_T.CCGATGGTCTAGATCG-1	4650	1754	2.04301	11_VX5256_T	S11_T	Tumor	Female	neg	CD8_T_cell	CD8_Effector_Cx3cr1	CD8 Eff
Sample.11_VX5256_T.GGCTTGGCAAGTGGAC-1	4630	1609	2.22462	11_VX5256_T	S11_T	Tumor	Female	neg	CD8_T_cell	CD8_Effector_Cx3cr1	CD8 Eff
Sample.11_VX5256_T.TTGGGTAGTCGGCACT-1	4641	1587	2.45637	11_VX5256_T	S11_T	Tumor	Female	neg	CD8_T_cell	CD8_Tox	CD8 Tox-Hi
Sample.11_VX5256_T.GAATCACAGAGGGTCT-1	4650	1820	1.72043	11_VX5256_T	S11_T	Tumor	Female	neg	CD8_T_cell	CD8_Tox	CD8 Tox-Hi
Sample.11_VX5256_T.CCTCACATCTAGTGTG-1	4621	1559	1.29842	11_VX5256_T	S11_T	Tumor	Female	neg	CD8_T_cell	CD8_Tox	CD8 Tox-Hi
Sample.11_VX5256_T.GTAGTACGTAGTGTGG-1	4623	1641	2.1631	11_VX5256_T	S11_T	Tumor	Female	neg	CD8_T_cell	CD8_Tox	CD8 Tox-Hi
Sample.11_VX5256_T.TCGGGCAGTATGGAAT-1	4643	1512	1.09843	11_VX5256_T	S11_T	Tumor	Female	neg	CD8_T_cell	CD8_Tox	CD8 Tox-Hi
Sample.11_VX5256_T.CTATAGGGTGCAGTGA-1	4633	1631	2.37427	11_VX5256_T	S11_T	Tumor	Female	neg	CD8_T_cell	CD8_Tox	CD8 Tox-Hi
Sample.11_VX5256_T.CGCAGGTCAAAGGGCT-1	4646	1581	1.9802	11_VX5256_T	S11_T	Tumor	Female	neg	CD8_T_cell	CD8_Tox	CD8 Tox-Hi
Sample.11_VX5256_T.GGGATCCAGGTCGTAG-1	4641	1647	3.12433	11_VX5256_T	S11_T	Tumor	Female	neg	CD8_T_cell	CD8_Tox	CD8 Tox-Hi
[truncated: 2,002 more rows]

## Sheet: Dataset S2B
Dataset S2B. Differential expression results between CD8+ T cell clusters. Related to Figure 4 and Fig. S9.
Gene	p_val	avg_log2FC	pct.1	pct.2	p_val_adj	cluster
Klf2	7.85472510321394e-316	2.36756	0.954	0.333	1.8750014293882e-311	CD8 Eff
Ccl5	1.35000752023234e-290	1.69817	0.995	0.903	3.22260295154662e-286	CD8 Eff
Cx3cr1	9.96617116678432e-268	2.10004	0.594	0.038	2.37902471922308e-263	CD8 Eff
Zeb2	9.65234810198e-225	2.18135	0.607	0.102	2.30411201542365e-220	CD8 Eff
Lgals1	6.38625211825938e-205	1.7025	0.956	0.697	1.5244622431497e-200	CD8 Eff
Emp3	2.3467685623369e-177	1.2798	0.948	0.722	5.60197123515442e-173	CD8 Eff
Ahnak	4.69111142596662e-149	1.34957	0.898	0.674	1.11981520849249e-144	CD8 Eff
S1pr5	6.32151916445599e-137	1.14373	0.274	0.005	1.50900983974729e-132	CD8 Eff
Rap1b	2.44425049859082e-127	1.1776	0.889	0.71	5.83467036518614e-123	CD8 Eff
Klrg1	2.5599914549974e-126	1.22144	0.35	0.028	6.11095560222429e-122	CD8 Eff
H2afz	6.56541323756303e-126	0.997121	0.968	0.841	1.56722979393867e-121	CD8 Eff
Il18rap	1.886288269381e-123	1.14589	0.423	0.071	4.50275872783938e-119	CD8 Eff
Rasgrp2	1.17798919602713e-102	1.18237	0.565	0.226	2.81197800983635e-98	CD8 Eff
Gzma	4.86785259139799e-99	2.63164	0.438	0.112	1.16200509209261e-94	CD8 Eff
Atp1b3	1.47059925018614e-98	1.07332	0.817	0.584	3.51046747011933e-94	CD8 Eff
Spn	2.79080941251576e-94	1.14005	0.712	0.457	6.66194114861637e-90	CD8 Eff
Actb	1.48380588216951e-90	0.648854	1	1	3.54199302132683e-86	CD8 Eff
Itga4	5.13673144447459e-90	1.00155	0.907	0.755	1.22618916311053e-85	CD8 Eff
Klf3	4.42499046221712e-89	1.11065	0.58	0.246	1.05628947323585e-84	CD8 Eff
S100a10	5.99887665216041e-87	0.726345	0.986	0.964	1.43199184563721e-82	CD8 Eff
Borcs7	1.38257084932622e-86	0.935051	0.347	0.075	3.30033487442663e-82	CD8 Eff
Ripor2	3.69820658911977e-84	1.08222	0.6	0.298	8.82798894888781e-80	CD8 Eff
Arl4c	3.73932117983737e-72	1.03924	0.752	0.544	8.92613358838978e-68	CD8 Eff
Flna	7.09735111379081e-72	0.969307	0.574	0.321	1.694208684373e-67	CD8 Eff
Cd48	8.89082634092285e-71	0.940101	0.822	0.699	2.12232915584169e-66	CD8 Eff
Prf1	3.98551749833344e-66	0.95561	0.595	0.316	9.51382882027176e-62	CD8 Eff
Arhgdib	5.23656681316474e-66	0.597607	0.986	0.967	1.25002086397056e-61	CD8 Eff
H2-Q7	1.01257718497394e-61	0.566176	0.988	0.984	2.41712299825128e-57	CD8 Eff
S1pr1	3.19922676272786e-60	0.894126	0.502	0.203	7.63687420530767e-56	CD8 Eff
Jak1	1.26532154272705e-59	0.756484	0.91	0.861	3.02044905464375e-55	CD8 Eff
Klrd1	4.03252086123866e-59	0.924702	0.749	0.505	9.6260305478628e-55	CD8 Eff
Arhgef18	7.60487000341723e-59	0.891509	0.493	0.26	1.81535851851573e-54	CD8 Eff
Lpin1	1.67073180130205e-54	0.828143	0.388	0.157	3.98820388288813e-50	CD8 Eff
Laptm5	3.24774555365791e-53	0.582736	0.962	0.923	7.7526934111368e-49	CD8 Eff
Txndc5	4.58550215129165e-53	0.71598	0.329	0.123	1.09460521853483e-48	CD8 Eff
S100a13	1.0870592184967e-51	0.699599	0.83	0.715	2.59491906047348e-47	CD8 Eff
Ms4a4b	2.78880557314273e-51	0.560751	0.991	0.983	6.65715778364901e-47	CD8 Eff
Ywhaq	5.76758994201437e-51	0.794849	0.718	0.561	1.37678139505825e-46	CD8 Eff
Gna15	2.91150535655089e-48	0.642769	0.257	0.072	6.95005443662263e-44	CD8 Eff
Abracl	1.63379263219866e-46	0.71101	0.843	0.76	3.90002639232141e-42	CD8 Eff
Nkg7	2.92731234299942e-46	0.434806	0.995	0.967	6.98778729397392e-42	CD8 Eff
Ier2	1.00827812999526e-43	0.782752	0.537	0.337	2.40686072411169e-39	CD8 Eff
Plek	1.94108109605443e-42	0.700117	0.367	0.164	4.63355468439154e-38	CD8 Eff
Klre1	1.98187243764774e-41	1.06526	0.359	0.156	4.73092769590891e-37	CD8 Eff
Ctsd	3.31526989920797e-41	0.655419	0.855	0.715	7.91388077639935e-37	CD8 Eff
Bin2	3.95945188716427e-41	0.718832	0.705	0.556	9.45160759984984e-37	CD8 Eff
Hopx	2.29653376175038e-40	0.742597	0.756	0.604	5.48205574267434e-36	CD8 Eff
Pycard	2.06321999582089e-39	0.761895	0.683	0.556	4.92511245202405e-35	CD8 Eff
Rasa3	6.00727920701504e-39	0.671987	0.361	0.191	1.43399761950656e-34	CD8 Eff
Actg1	1.72381126908238e-37	0.561476	0.963	0.95	4.11490988042654e-33	CD8 Eff
Txk	3.76442897517867e-37	0.752685	0.583	0.41	8.98606840664902e-33	CD8 Eff
Gm2682	7.802287799778e-37	0.725784	0.603	0.433	1.86248412068501e-32	CD8 Eff
Cyba	8.15646714067813e-37	0.575732	0.924	0.931	1.94703027115128e-32	CD8 Eff
Klrk1	1.12297453239717e-36	1.01186	0.455	0.265	2.68065250628529e-32	CD8 Eff
Atp2b1	3.03893169050717e-36	0.743595	0.61	0.48	7.25423383840967e-32	CD8 Eff
S1pr4	1.38517672935383e-35	0.683203	0.388	0.219	3.30655537064052e-31	CD8 Eff
Neat1	1.76127864543467e-35	0.74953	0.543	0.378	4.2043482545171e-31	CD8 Eff
Zyx	6.04741588203973e-35	0.70344	0.604	0.474	1.4435786452017e-30	CD8 Eff
Crip1	8.09223847058765e-35	0.530401	0.965	0.953	1.93169824531398e-30	CD8 Eff
Anxa6	1.88003236593951e-34	0.647552	0.693	0.554	4.48782526073421e-30	CD8 Eff
Sgk1	3.70409181042282e-34	0.631865	0.266	0.109	8.8420375606603e-30	CD8 Eff
Ly6c2	7.34260145517392e-34	0.865771	0.504	0.277	1.75275239336457e-29	CD8 Eff
Atp5h	1.35582625538976e-33	0.464985	0.962	0.956	3.23649285424089e-29	CD8 Eff
Calm1	6.19389524817231e-33	0.413533	0.983	0.974	1.47854473469121e-28	CD8 Eff
Ets1	1.63769773830807e-32	0.606494	0.852	0.794	3.90934827111519e-28	CD8 Eff
Pfn1	4.10386920846412e-31	0.35057	0.997	0.991	9.79634618752471e-27	CD8 Eff
Cdc42	5.66869603174035e-31	0.512425	0.909	0.89	1.35317442973674e-26	CD8 Eff
Smap1	9.42623044305087e-31	0.615528	0.705	0.577	2.25013546906067e-26	CD8 Eff
Rap2b	5.19921894174659e-30	0.572119	0.311	0.163	1.24110555358433e-25	CD8 Eff
Gm26740	1.76317084189813e-29	0.65458	0.507	0.355	4.20886511669502e-25	CD8 Eff
Itgb2	2.06022357665105e-29	0.657549	0.731	0.646	4.91795969982373e-25	CD8 Eff
Capn2	3.53081545803339e-29	0.525896	0.283	0.139	8.42840957987151e-25	CD8 Eff
Rora	4.4249232101449e-29	0.61675	0.312	0.153	1.05627341949369e-24	CD8 Eff
Apbb1ip	7.43062608600262e-29	0.61524	0.741	0.665	1.77376475298969e-24	CD8 Eff
H2-D1	8.44938193808042e-28	0.31269	0.998	0.998	2.01695196243918e-23	CD8 Eff
Xrn2	1.41596189445312e-27	0.628506	0.688	0.594	3.38004263824905e-23	CD8 Eff
Plec	1.47876325825663e-27	0.648835	0.435	0.315	3.5299557737844e-23	CD8 Eff
Cfl1	2.03597797861147e-27	0.443517	0.965	0.958	4.86008303274345e-23	CD8 Eff
Snx10	1.25050337506404e-26	0.531078	0.262	0.125	2.98507660661537e-22	CD8 Eff
Iqgap2	1.56916025177679e-25	0.57787	0.37	0.242	3.74574243701636e-21	CD8 Eff
Malat1	1.90589864283829e-25	0.357447	1	0.999	4.54957065031927e-21	CD8 Eff
Tpm4	2.35754582056889e-25	0.591652	0.534	0.399	5.62769762827999e-21	CD8 Eff
Tmem71	1.39532892130132e-24	0.538097	0.437	0.302	3.33078966803838e-20	CD8 Eff
Myl6	5.14924343192964e-24	0.330673	0.988	0.979	1.22917589963592e-19	CD8 Eff
Nfic	1.10891913362391e-23	0.565095	0.277	0.16	2.64710086387363e-19	CD8 Eff
Racgap1	1.12917694741176e-23	0.479279	0.332	0.193	2.69545829116661e-19	CD8 Eff
Cdc42se1	1.23354873729043e-23	0.574749	0.539	0.446	2.94460419078599e-19	CD8 Eff
Ostf1	1.27206414629468e-23	0.521561	0.773	0.705	3.03654432362004e-19	CD8 Eff
Dock2	2.3918193708459e-23	0.565332	0.717	0.649	5.70951202014624e-19	CD8 Eff
Msn	4.30922527310094e-23	0.483334	0.842	0.816	1.02865516494193e-18	CD8 Eff
Sp100	1.49485781148698e-22	0.523241	0.826	0.778	3.56837508180056e-18	CD8 Eff
Nptn	7.52096032605838e-22	0.546757	0.388	0.277	1.7953284394334e-17	CD8 Eff
Ppp1r12a	7.85668416546532e-22	0.534375	0.725	0.653	1.87546907713823e-17	CD8 Eff
Tuba1a	1.23869582762126e-21	0.527812	0.391	0.284	2.95689081011472e-17	CD8 Eff
Lgals3	2.17149681629787e-21	0.602058	0.282	0.157	5.18358005018466e-17	CD8 Eff
Pou2f2	2.67500347039174e-21	0.549999	0.298	0.169	6.38550078417212e-17	CD8 Eff
Arpc2	3.11812734912062e-21	0.403208	0.933	0.927	7.44328179508583e-17	CD8 Eff
Stk38	3.83769862685098e-21	0.497875	0.553	0.44	9.16097039215597e-17	CD8 Eff
Krtcap2	5.77090181163636e-21	0.46883	0.82	0.779	1.37757197145572e-16	CD8 Eff
Arl6ip5	1.90122310360271e-20	0.530503	0.623	0.544	4.53840967061002e-16	CD8 Eff
Cdkn2d	3.30047094949764e-20	0.525957	0.377	0.266	7.87855420354582e-16	CD8 Eff
Runx1	7.99032357758805e-20	0.502876	0.275	0.15	1.90737014120604e-15	CD8 Eff
Sept11	1.33737868499647e-19	0.484756	0.4	0.295	3.19245665895508e-15	CD8 Eff
Hsd11b1	1.37258715502854e-19	0.521185	0.425	0.306	3.27650279776862e-15	CD8 Eff
Selplg	4.0990890398996e-19	0.436674	0.861	0.828	9.78493544714434e-15	CD8 Eff
Itgal	8.53014869498117e-19	0.518387	0.656	0.581	2.03623179497896e-14	CD8 Eff
Sike1	9.01336464509521e-19	0.513182	0.332	0.245	2.15158027443068e-14	CD8 Eff
Tpm3	3.9622092277817e-18	0.421407	0.846	0.815	9.45818964763769e-14	CD8 Eff
Thap3	5.14797143622343e-18	0.52631	0.425	0.325	1.22887226154089e-13	CD8 Eff
Ccdc88c	1.0551489830385e-17	0.500634	0.505	0.408	2.51874613741121e-13	CD8 Eff
Arpc1b	1.37819590081378e-17	0.392826	0.924	0.905	3.28989143483258e-13	CD8 Eff
Cnn2	2.41591892244046e-17	0.47578	0.763	0.723	5.76704005975762e-13	CD8 Eff
Tbx21	8.51574010937206e-17	0.462529	0.272	0.174	2.0327923215082e-12	CD8 Eff
Nfatc3	1.35679217339729e-16	0.491607	0.447	0.354	3.23879859711666e-12	CD8 Eff
Rac2	1.42260327419537e-16	0.346953	0.968	0.959	3.39589627583177e-12	CD8 Eff
Arpc5	1.52683314382096e-16	0.464591	0.735	0.719	3.64470339761501e-12	CD8 Eff
Actr3	1.55265505554845e-16	0.439068	0.843	0.841	3.7063428830997e-12	CD8 Eff
Cd247	1.57812456649572e-16	0.459007	0.531	0.449	3.76714115268193e-12	CD8 Eff
Tpst2	2.18544035725241e-16	0.474414	0.499	0.408	5.21686467679723e-12	CD8 Eff
Atox1	7.25816083738998e-16	0.494009	0.562	0.511	1.73259557349336e-11	CD8 Eff
Lsp1	1.39506378237615e-15	0.469162	0.854	0.864	3.3301567549101e-11	CD8 Eff
Fyn	6.90366717296998e-15	0.452327	0.714	0.668	1.64797439085966e-10	CD8 Eff
1700025G04Rik	7.85622896872865e-15	0.435102	0.272	0.19	1.87536041712522e-10	CD8 Eff
Zmiz1	2.9372092600429e-14	0.439494	0.346	0.273	7.01141222464839e-10	CD8 Eff
Hbb-bs	3.60519920327671e-14	0.672663	0.499	0.409	8.60597101814183e-10	CD8 Eff
Reep5	3.64759214501637e-14	0.416636	0.633	0.598	8.70716720936858e-10	CD8 Eff
Myo1f	4.85892209262192e-14	0.397427	0.374	0.293	1.15987329272978e-09	CD8 Eff
Polr2a	5.03167773073862e-14	0.438788	0.434	0.357	1.20111179110462e-09	CD8 Eff
Tm6sf1	5.268780449753e-14	0.422154	0.406	0.324	1.25771058116054e-09	CD8 Eff
Lfng	8.15613885961892e-14	0.438212	0.467	0.39	1.94695190717963e-09	CD8 Eff
Tnfaip8l2	1.3027369372482e-13	0.440838	0.365	0.293	3.10976334290517e-09	CD8 Eff
Gmfg	1.66656604409541e-13	0.373343	0.834	0.809	3.97825980386016e-09	CD8 Eff
Ifng	1.78406104561524e-13	0.460118	0.265	0.167	4.25873212198814e-09	CD8 Eff
Dnaja1	1.84400126560941e-13	0.269807	0.938	0.927	4.40181542113622e-09	CD8 Eff
Lck	2.13531753223954e-13	0.369415	0.901	0.905	5.09721648120901e-09	CD8 Eff
Atp1a1	2.38824066267761e-13	0.406013	0.339	0.276	5.70096928587772e-09	CD8 Eff
Macf1	2.69338446368086e-13	0.482869	0.661	0.631	6.42937805325258e-09	CD8 Eff
Znrf2	3.64888556884452e-13	0.437921	0.495	0.445	8.71025474138875e-09	CD8 Eff
Ppp4r2	1.04832309471387e-12	0.429975	0.405	0.354	2.50245205939149e-08	CD8 Eff
Mir142hg	1.0516159631016e-12	0.38061	0.285	0.191	2.51031246551984e-08	CD8 Eff
Ppp1ca	1.73194180130804e-12	0.350206	0.817	0.793	4.13431827390242e-08	CD8 Eff
Pitpna	1.9914452970078e-12	0.403553	0.574	0.523	4.75377906848732e-08	CD8 Eff
Prr13	3.82562705390361e-12	0.393095	0.673	0.647	9.13215434037331e-08	CD8 Eff
Anxa2	4.99839645558091e-12	0.358499	0.528	0.455	1.19316721791172e-07	CD8 Eff
Tagln2	8.44581941648483e-12	0.444904	0.638	0.601	2.01610155290909e-07	CD8 Eff
Ccnd3	8.81959845117024e-12	0.457324	0.682	0.681	2.10532634627885e-07	CD8 Eff
Ly9	2.01938128382595e-11	0.404307	0.346	0.271	4.82046506262092e-07	CD8 Eff
Spata13	2.41849576387534e-11	0.395335	0.367	0.302	5.77319123794683e-07	CD8 Eff
Il17ra	2.50004688197728e-11	0.397154	0.279	0.217	5.96786191196796e-07	CD8 Eff
Bhlhe40	2.69248718366826e-11	0.40497	0.307	0.226	6.42723615613451e-07	CD8 Eff
Ybx3	3.38665515897509e-11	0.387254	0.391	0.319	8.08428452998943e-07	CD8 Eff
Serpinb9	3.4552165019972e-11	0.358336	0.257	0.195	8.24794731191751e-07	CD8 Eff
Cdc34	3.85358200989612e-11	0.351984	0.289	0.23	9.19888561582303e-07	CD8 Eff
Ccl4	4.82145145853816e-11	0.550548	0.492	0.391	1.15092867766765e-06	CD8 Eff
Pafah1b1	4.89852590252515e-11	0.339802	0.715	0.684	1.16932711819178e-06	CD8 Eff
Lat	4.91222949416658e-11	0.355814	0.828	0.786	1.17259830255251e-06	CD8 Eff
Supt4a	5.89861453647354e-11	0.413555	0.737	0.724	1.4080582760016e-06	CD8 Eff
Wasf2	7.5928511351681e-11	0.398772	0.457	0.413	1.81248949447598e-06	CD8 Eff
B3gnt2	8.351830537828e-11	0.392522	0.365	0.311	1.99366546768492e-06	CD8 Eff
Srp19	8.38254290288092e-11	0.417732	0.47	0.436	2.0009968163467e-06	CD8 Eff
Cytip	1.7457538860316e-10	0.39335	0.551	0.505	4.16728910134602e-06	CD8 Eff
Prkcq	1.77684822858097e-10	0.381906	0.473	0.404	4.24151440644564e-06	CD8 Eff
Myl12a	1.96061454575133e-10	0.353836	0.756	0.75	4.680182982163e-06	CD8 Eff
Ifitm10	2.61164689634642e-10	0.40298	0.272	0.206	6.23426230626853e-06	CD8 Eff
Ptprc	3.30631609954781e-10	0.264479	0.974	0.978	7.89250716123057e-06	CD8 Eff
Eomes	4.4094082183344e-10	0.45688	0.371	0.281	1.0525698357986e-05	CD8 Eff
Bzw1	6.68834058342249e-10	0.38103	0.645	0.621	1.59657378066878e-05	CD8 Eff
Vamp8	7.17216118244093e-10	0.360012	0.626	0.594	1.71206659586048e-05	CD8 Eff
Fmnl1	7.2778824234837e-10	0.34349	0.426	0.375	1.73730331330979e-05	CD8 Eff
Cmpk1	1.51910139538063e-09	0.344734	0.44	0.392	3.6262469409131e-05	CD8 Eff
Cox17	1.57303425166565e-09	0.287422	0.784	0.774	3.75499006215108e-05	CD8 Eff
Cd8b1	1.75270411314038e-09	0.50024	0.798	0.775	4.1838799884774e-05	CD8 Eff
Iqgap1	1.83953312943837e-09	0.348828	0.712	0.685	4.39114953328233e-05	CD8 Eff
Ms4a6b	1.9608998713137e-09	0.369211	0.893	0.9	4.68086408281293e-05	CD8 Eff
Cap1	2.14286495309522e-09	0.418776	0.549	0.522	5.11523292953361e-05	CD8 Eff
Def6	2.36616165467577e-09	0.360447	0.352	0.299	5.64826448587652e-05	CD8 Eff
AI467606	2.42722695158071e-09	0.364828	0.298	0.236	5.79403345611832e-05	CD8 Eff
Hnrnpf	2.97865976188492e-09	0.317725	0.893	0.892	7.1103587175955e-05	CD8 Eff
Arhgef2	3.51724651962902e-09	0.324432	0.251	0.196	8.39601916700642e-05	CD8 Eff
Stk24	4.09941134855754e-09	0.398792	0.406	0.372	9.7857048301417e-05	CD8 Eff
Junb	4.17924121541737e-09	0.524625	0.703	0.654	9.9762667053228e-05	CD8 Eff
Gnai2	4.90544147448864e-09	0.275858	0.883	0.88	0.000117098	CD8 Eff
Tax1bp1	5.07664448667303e-09	0.392176	0.679	0.677	0.000121185	CD8 Eff
Mrpl33	5.23193605634718e-09	0.352022	0.664	0.666	0.000124892	CD8 Eff
Hsp90aa1	7.51009935452157e-09	0.277467	0.843	0.838	0.000179274	CD8 Eff
Hcst	7.74671694785784e-09	0.310717	0.928	0.945	0.000184922	CD8 Eff
Slamf7	8.53598021978016e-09	0.358501	0.454	0.406	0.000203762	CD8 Eff
Ywhaz	1.15442152585879e-08	0.298624	0.779	0.768	0.000275572	CD8 Eff
Kif21b	1.56565508355971e-08	0.31595	0.397	0.34	0.000373738	CD8 Eff
Nabp1	1.61709817910076e-08	0.377573	0.452	0.398	0.000386018	CD8 Eff
Tln1	1.77616233458783e-08	0.311993	0.805	0.795	0.000423988	CD8 Eff
Psip1	1.8574439669615e-08	0.374981	0.54	0.501	0.00044339	CD8 Eff
Cdk2ap2	2.47805728895692e-08	0.377189	0.668	0.658	0.000591537	CD8 Eff
Nt5c3b	2.51118071300286e-08	0.311521	0.268	0.216	0.000599444	CD8 Eff
Gabarapl2	2.83740838218701e-08	0.398011	0.635	0.633	0.000677318	CD8 Eff
Snrpd3	3.44192085915413e-08	0.331701	0.607	0.575	0.000821621	CD8 Eff
Arpc4	4.36035146015785e-08	0.316308	0.577	0.547	0.00104086	CD8 Eff
Cdc42ep3	5.44938423966427e-08	0.342247	0.467	0.411	0.00130082	CD8 Eff
Scp2	5.91228360779671e-08	0.284395	0.556	0.551	0.00141132	CD8 Eff
Ube2d3	5.94138782253029e-08	0.293285	0.811	0.803	0.00141827	CD8 Eff
Ap3s1	6.87195239072808e-08	0.302731	0.286	0.239	0.0016404	CD8 Eff
Pfkp	7.65828538870559e-08	0.317896	0.377	0.34	0.00182811	CD8 Eff
Tmem50a	8.28920681100831e-08	0.318583	0.781	0.779	0.00197872	CD8 Eff
Cast	1.11023821139047e-07	0.344381	0.489	0.47	0.00265025	CD8 Eff
Ctsa	1.31876367901038e-07	0.315911	0.283	0.229	0.00314802	CD8 Eff
Gsk3b	1.37343504612093e-07	0.327472	0.463	0.43	0.00327853	CD8 Eff
Rnf138	1.51250308954304e-07	0.362047	0.429	0.398	0.0036105	CD8 Eff
Selenok	1.63848587970481e-07	0.330474	0.661	0.652	0.00391123	CD8 Eff
AY036118	1.68649862803799e-07	0.303765	0.915	0.933	0.00402584	CD8 Eff
Elmo1	1.73587145148264e-07	0.32815	0.377	0.331	0.0041437	CD8 Eff
Ccr2	2.15229929355006e-07	0.341068	0.275	0.178	0.00513775	CD8 Eff
Cmas	2.38916866769695e-07	0.267035	0.274	0.221	0.00570318	CD8 Eff
Ccdc12	2.51755179460813e-07	0.328497	0.618	0.608	0.00600965	CD8 Eff
Glipr2	2.51853320544696e-07	0.335501	0.373	0.342	0.00601199	CD8 Eff
Fxyd5	2.54576298764318e-07	0.272315	0.932	0.941	0.00607699	CD8 Eff
Vps36	2.70899897450449e-07	0.331898	0.382	0.349	0.00646665	CD8 Eff
Sh3kbp1	2.76864814035382e-07	0.287331	0.559	0.527	0.00660904	CD8 Eff
Bnip3l	2.9423472372792e-07	0.307666	0.571	0.548	0.00702368	CD8 Eff
Vim	3.25835340722478e-07	0.368352	0.734	0.736	0.00777802	CD8 Eff
Ppp1r18	3.40464276032928e-07	0.311092	0.651	0.638	0.00812722	CD8 Eff
Mtpn	4.05648834652028e-07	0.298499	0.39	0.363	0.00968324	CD8 Eff
Adgre5	4.52848383618067e-07	0.308243	0.495	0.476	0.0108099	CD8 Eff
Sub1	4.67149515278183e-07	0.285305	0.901	0.907	0.0111513	CD8 Eff
Elf4	4.89954643763483e-07	0.298186	0.286	0.256	0.0116957	CD8 Eff
Fam204a	5.09763918854177e-07	0.341941	0.329	0.295	0.0121686	CD8 Eff
Selenos	5.84658861343701e-07	0.335475	0.382	0.343	0.0139564	CD8 Eff
Itgb1	6.22634833641344e-07	0.478133	0.7	0.716	0.0148629	CD8 Eff
Atp11b	6.40438092533633e-07	0.328867	0.495	0.474	0.0152879	CD8 Eff
Ppp2r5a	7.95131435111298e-07	0.308566	0.475	0.459	0.0189806	CD8 Eff
Fam53b	8.56343087212872e-07	0.277999	0.339	0.299	0.0204418	CD8 Eff
Acp5	8.76841100939925e-07	0.348821	0.537	0.52	0.0209311	CD8 Eff
AI413582	1.01725937600564e-06	0.316862	0.327	0.294	0.024283	CD8 Eff
Myl12b	1.09524525525363e-06	0.303646	0.874	0.887	0.0261446	CD8 Eff
Fkbp1a	1.30406845586935e-06	0.331273	0.507	0.492	0.0311294	CD8 Eff
Eif4e2	1.33162155155801e-06	0.314974	0.364	0.342	0.0317871	CD8 Eff
Sptan1	1.41368277774987e-06	0.301198	0.292	0.265	0.033746	CD8 Eff
Stim1	1.42635256266122e-06	0.287109	0.329	0.291	0.0340485	CD8 Eff
Drap1	1.43763935110779e-06	0.333114	0.577	0.58	0.0343179	CD8 Eff
Cib1	1.54779128434056e-06	0.277372	0.306	0.27	0.0369473	CD8 Eff
Rhoa	1.54896344011118e-06	0.270809	0.807	0.81	0.0369753	CD8 Eff
Cited2	1.62005328571378e-06	0.370834	0.356	0.316	0.0386723	CD8 Eff
Gtf2i	2.88482218283769e-06	0.330761	0.521	0.504	0.0688636	CD8 Eff
Fam89b	2.90625950498507e-06	0.276421	0.295	0.254	0.0693753	CD8 Eff
Gm8369	2.9864564401618e-06	0.346959	0.486	0.457	0.0712897	CD8 Eff
Golm1	3.04868611712331e-06	0.282668	0.295	0.258	0.0727752	CD8 Eff
Ptpre	3.7602977565576e-06	0.316239	0.309	0.255	0.0897621	CD8 Eff
Sh2d1a	4.47359079943143e-06	0.339823	0.513	0.485	0.106789	CD8 Eff
Pik3r1	4.50873699336158e-06	0.295314	0.37	0.347	0.107628	CD8 Eff
Rpa2	4.58035142990021e-06	0.273817	0.312	0.272	0.109338	CD8 Eff
Myo1g	4.71759787382871e-06	0.250227	0.292	0.259	0.112614	CD8 Eff
Kras	5.02117927724696e-06	0.285591	0.361	0.341	0.119861	CD8 Eff
Nt5c	5.16428351174414e-06	0.333206	0.505	0.495	0.123277	CD8 Eff
Arcn1	5.18196920922885e-06	0.275876	0.304	0.275	0.123699	CD8 Eff
Mkrn1	5.20010068847801e-06	0.295644	0.412	0.395	0.124132	CD8 Eff
Kdm7a	5.6352582534766e-06	0.292155	0.277	0.233	0.134519	CD8 Eff
Sh2d3c	6.40848012106991e-06	0.273045	0.279	0.236	0.152977	CD8 Eff
Dhrs7	6.7514515777334e-06	0.272374	0.289	0.257	0.161164	CD8 Eff
Cab39	6.86836303181671e-06	0.278247	0.414	0.384	0.163955	CD8 Eff
Mknk2	6.91717552659572e-06	0.285148	0.384	0.374	0.16512	CD8 Eff
Kmt2e	8.19128555807702e-06	0.338476	0.641	0.648	0.195534	CD8 Eff
Sat1	8.4781055550928e-06	0.304426	0.417	0.394	0.202381	CD8 Eff
Syf2	8.61073457144359e-06	0.293297	0.636	0.633	0.205547	CD8 Eff
Cd84	9.42103534011093e-06	0.339822	0.379	0.355	0.22489	CD8 Eff
1810058I24Rik	1.06369829694167e-05	0.289902	0.467	0.455	0.253915	CD8 Eff
Setx	1.07149339410311e-05	0.282403	0.301	0.288	0.255776	CD8 Eff
Picalm	1.07897842186045e-05	0.263882	0.336	0.313	0.257563	CD8 Eff
Otulinl	1.3323667894237e-05	0.295877	0.382	0.35	0.318049	CD8 Eff
Agpat3	1.58533652408388e-05	0.26378	0.309	0.285	0.378436	CD8 Eff
Slc20a1	1.64995798922481e-05	0.276402	0.294	0.259	0.393861	CD8 Eff
Grb2	1.68039276312035e-05	0.288175	0.498	0.483	0.401127	CD8 Eff
Grk2	1.69320226245754e-05	0.274262	0.504	0.492	0.404184	CD8 Eff
Madd	2.06347097294008e-05	0.275564	0.254	0.245	0.492571	CD8 Eff
Dad1	2.09601868250072e-05	0.267912	0.785	0.797	0.500341	CD8 Eff
Dnm2	2.33912417950841e-05	0.272673	0.332	0.314	0.558372	CD8 Eff
Rheb	2.56978047788618e-05	0.272019	0.394	0.383	0.613432	CD8 Eff
Man2a1	2.62535417261595e-05	0.273635	0.279	0.244	0.626698	CD8 Eff
Diaph1	2.68869048791381e-05	0.328798	0.533	0.543	0.641817	CD8 Eff
Mettl23	2.71207330666059e-05	0.30568	0.572	0.561	0.647399	CD8 Eff
BC031181	3.13658586590029e-05	0.271168	0.432	0.421	0.748734	CD8 Eff
B3gat3	3.19393577840658e-05	0.266609	0.266	0.24	0.762424	CD8 Eff
Rer1	3.37248815387216e-05	0.281095	0.508	0.512	0.805047	CD8 Eff
Irf2	3.75709042389769e-05	0.327786	0.616	0.638	0.896855	CD8 Eff
Ezr	4.04104069250907e-05	0.295338	0.487	0.5	0.964637	CD8 Eff
Oip5os1	4.04768677515777e-05	0.263055	0.455	0.446	0.966223	CD8 Eff
Rhof	4.09846992282432e-05	0.253465	0.28	0.257	0.978346	CD8 Eff
Dnajc8	4.32556590230682e-05	0.267409	0.638	0.633	1	CD8 Eff
Phf20l1	4.4095088460492e-05	0.328623	0.476	0.477	1	CD8 Eff
Sf3b6	5.68653938821436e-05	0.283925	0.621	0.636	1	CD8 Eff
Dusp11	7.86645973507377e-05	0.277212	0.578	0.586	1	CD8 Eff
Ankrd44	9.36807877558757e-05	0.299867	0.537	0.549	1	CD8 Eff
Peak1	0.000100669	0.293639	0.342	0.337	1	CD8 Eff
Ube2b	0.000125858	0.25604	0.651	0.653	1	CD8 Eff
Ptbp3	0.000130483	0.287099	0.63	0.663	1	CD8 Eff
Ppp2r5c	0.000143201	0.251731	0.382	0.378	1	CD8 Eff
Slu7	0.000154555	0.28677	0.253	0.245	1	CD8 Eff
Klf13	0.000167642	0.304069	0.533	0.537	1	CD8 Eff
Prrc2b	0.000225861	0.285697	0.425	0.43	1	CD8 Eff
Sfr1	0.00023055	0.291266	0.461	0.465	1	CD8 Eff
Pdcd10	0.000286642	0.262754	0.575	0.577	1	CD8 Eff
Ier5	0.000357441	0.289687	0.426	0.409	1	CD8 Eff
Stk10	0.000358208	0.251967	0.406	0.394	1	CD8 Eff
Esd	0.000377666	0.274793	0.414	0.413	1	CD8 Eff
Bsg	0.00039936	0.269714	0.496	0.485	1	CD8 Eff
Fam107b	0.000484061	0.268849	0.431	0.443	1	CD8 Eff
Vgll4	0.000660861	0.250918	0.438	0.43	1	CD8 Eff
Fam32a	0.000723132	0.253516	0.416	0.411	1	CD8 Eff
Ptp4a2	0.000815932	0.274142	0.665	0.69	1	CD8 Eff
Sept1	0.00138713	0.250239	0.769	0.798	1	CD8 Eff
Mrpl58	0.00149315	0.253805	0.425	0.432	1	CD8 Eff
Xrn1	0.00164963	0.26637	0.349	0.35	1	CD8 Eff
Klf6	0.00167869	0.314304	0.508	0.535	1	CD8 Eff
Ccdc85b	0.00170174	0.259918	0.381	0.39	1	CD8 Eff
Ost4	0.00226166	0.257628	0.627	0.67	1	CD8 Eff
BE692007	0.00231447	0.310596	0.572	0.611	1	CD8 Eff
Brd9	0.00252459	0.253685	0.339	0.355	1	CD8 Eff
Tbc1d10c	0.00580729	0.25089	0.53	0.547	1	CD8 Eff
Gzmk	1.71904025062841e-125	0.930084	0.752	0.415	4.10352098227508e-121	CD8 Tox-Hi
Nkg7	5.39478036023785e-86	0.462555	0.994	0.958	1.28778801979238e-81	CD8 Tox-Hi
AW112010	6.95129739967634e-82	0.442106	0.997	0.972	1.65934420227674e-77	CD8 Tox-Hi
Cxcr6	7.27817022524738e-79	0.717748	0.794	0.584	1.7373720144688e-74	CD8 Tox-Hi
Rpl13a	1.56560519256176e-77	0.268094	1	0.997	3.73725615516417e-73	CD8 Tox-Hi
Cd3g	9.60523374648353e-67	0.382836	0.992	0.976	2.29286534762308e-62	CD8 Tox-Hi
Rps15a	8.55389761839548e-65	0.263818	1	0.998	2.04190090048719e-60	CD8 Tox-Hi
Btg1	2.98834355579141e-54	0.415012	0.984	0.974	7.13347490202968e-50	CD8 Tox-Hi
Ctla2a	2.16653464727231e-52	0.615368	0.805	0.627	5.17173485650373e-48	CD8 Tox-Hi
Id2	2.63886851655726e-49	0.468029	0.912	0.815	6.29924303587382e-45	CD8 Tox-Hi
S100a6	2.04910150418312e-47	0.511768	0.93	0.823	4.89141020063552e-43	CD8 Tox-Hi
Gimap7	3.30218037439647e-46	0.474147	0.86	0.757	7.88263477172182e-42	CD8 Tox-Hi
Rgs1	1.68249472040839e-45	0.560164	0.739	0.565	4.01628314708686e-41	CD8 Tox-Hi
Ccr5	2.25850176530793e-42	0.605365	0.483	0.327	5.39126956396655e-38	CD8 Tox-Hi
Pdcd1	5.11849585194646e-42	0.605767	0.289	0.145	1.22183614481814e-37	CD8 Tox-Hi
Tox	2.36856249999565e-40	0.611564	0.496	0.343	5.65399554373961e-36	CD8 Tox-Hi
Hcst	1.83402343423775e-39	0.366107	0.964	0.929	4.37799733986894e-35	CD8 Tox-Hi
Bcl2	2.40620335025677e-39	0.482172	0.848	0.776	5.74384801739793e-35	CD8 Tox-Hi
Tcrg-C2	1.07040229921849e-34	0.657272	0.397	0.251	2.55515732846446e-30	CD8 Tox-Hi
Pfdn5	1.23921927328332e-34	0.355586	0.961	0.947	2.95814032725462e-30	CD8 Tox-Hi
Ccl4	1.19567342578551e-33	0.742218	0.521	0.339	2.85419203469259e-29	CD8 Tox-Hi
Cd3e	1.2343610687034e-31	0.340223	0.952	0.934	2.94654330710189e-27	CD8 Tox-Hi
Serpina3g	4.87548174051113e-31	0.496016	0.521	0.378	1.16382624627741e-26	CD8 Tox-Hi
Cd8a	3.16959490782069e-30	0.371872	0.839	0.746	7.56614000445876e-26	CD8 Tox-Hi
Cxcr3	6.75626322627799e-30	0.446705	0.6	0.483	1.61278759474482e-25	CD8 Tox-Hi
Trac	7.59564019735448e-30	0.34254	0.915	0.87	1.81315527151049e-25	CD8 Tox-Hi
Dusp2	1.60843380363314e-29	0.474169	0.702	0.611	3.83949233265268e-25	CD8 Tox-Hi
Trgv2	8.96359934084276e-29	0.569221	0.369	0.234	2.13970079865258e-24	CD8 Tox-Hi
Sh2d1a	1.44401197900703e-26	0.468444	0.558	0.449	3.44700099508768e-22	CD8 Tox-Hi
Shisa5	3.59455284671372e-26	0.271749	0.949	0.925	8.58055710039032e-22	CD8 Tox-Hi
Ltb	5.39711301970507e-25	0.356589	0.918	0.858	1.2883448489338e-20	CD8 Tox-Hi
Eomes	1.32316707618636e-24	0.431333	0.378	0.248	3.15853212756446e-20	CD8 Tox-Hi
2410006H16Rik	5.45183706501338e-24	0.460495	0.674	0.629	1.30140802578934e-19	CD8 Tox-Hi
Mbnl1	5.90709548171513e-24	0.289178	0.972	0.971	1.41008276244022e-19	CD8 Tox-Hi
S100a11	1.19945901578946e-23	0.336311	0.901	0.841	2.86322861659101e-19	CD8 Tox-Hi
Mxd4	4.36688876827021e-23	0.389508	0.59	0.494	1.04242001787378e-18	CD8 Tox-Hi
Camk2n1	5.43692930040732e-21	0.384851	0.387	0.298	1.29784939330023e-16	CD8 Tox-Hi
Adam19	1.18518170197475e-20	0.370572	0.436	0.35	2.82914724078392e-16	CD8 Tox-Hi
Fasl	1.8777037653756e-19	0.344628	0.479	0.395	4.4822666583281e-15	CD8 Tox-Hi
Gng2	2.15733389185229e-19	0.374684	0.618	0.553	5.14977173324059e-15	CD8 Tox-Hi
Cish	1.13964969353389e-18	0.342134	0.502	0.411	2.72045778343474e-14	CD8 Tox-Hi
Ucp2	5.73083170211225e-17	0.345027	0.791	0.764	1.36800683561122e-12	CD8 Tox-Hi
Pmepa1	8.68294119689654e-17	0.376728	0.44	0.38	2.07270489311117e-12	CD8 Tox-Hi
Ptpn22	1.05269287119669e-16	0.303062	0.764	0.729	2.51288315283361e-12	CD8 Tox-Hi
Trbc1	1.46171369778209e-16	0.510935	0.661	0.607	3.48925676797564e-12	CD8 Tox-Hi
Lax1	8.08694102234981e-16	0.331464	0.378	0.321	1.93043369144512e-11	CD8 Tox-Hi
Sh2d2a	1.65296099131194e-15	0.351074	0.536	0.486	3.94578318236072e-11	CD8 Tox-Hi
Zfp36l2	2.11761107474614e-13	0.305074	0.81	0.789	5.0549493965265e-09	CD8 Tox-Hi
Ypel3	6.44346943793222e-13	0.284062	0.61	0.571	1.5381205895288e-08	CD8 Tox-Hi
Ndfip1	1.41123739140634e-12	0.268625	0.801	0.789	3.36876477702607e-08	CD8 Tox-Hi
Casp1	4.78881226110395e-12	0.268536	0.353	0.278	1.14313737484812e-07	CD8 Tox-Hi
Ikzf3	5.87309579740264e-12	0.311232	0.525	0.497	1.40196669779798e-07	CD8 Tox-Hi
Pstpip1	2.75164243053166e-11	0.272603	0.444	0.41	6.56844564592212e-07	CD8 Tox-Hi
Fth1	2.04618928603831e-10	0.27007	0.903	0.889	4.88445844470206e-06	CD8 Tox-Hi
Glrx	4.03534881279848e-10	0.277584	0.262	0.219	9.63278115103125e-06	CD8 Tox-Hi
Rgs3	5.42071694158842e-10	0.251957	0.342	0.302	1.29397934112657e-05	CD8 Tox-Hi
Aopep	4.44455239945435e-09	0.263722	0.361	0.334	0.000106096	CD8 Tox-Hi
Cst7	5.49584692124699e-09	0.250952	0.574	0.558	0.000131191	CD8 Tox-Hi
Bcl2a1b	1.06511709428289e-08	0.271443	0.496	0.457	0.000254254	CD8 Tox-Hi
Cd27	2.04564331491782e-08	0.25132	0.547	0.516	0.000488316	CD8 Tox-Hi
Cd6	2.06337660758071e-08	0.266194	0.478	0.447	0.000492549	CD8 Tox-Hi
Akna	2.64722697937225e-07	0.280238	0.566	0.568	0.0063192	CD8 Tox-Hi
Rbpj	1.03290822082608e-06	0.262327	0.339	0.318	0.0246566	CD8 Tox-Hi
Hbb-bs	6.83247059506556e-05	0.425186	0.424	0.424	1	CD8 Tox-Hi
Isg15	7.07029730315702e-231	3.68938	0.902	0.151	1.68775066923661e-226	CD8 ISG-Hi
Ifit3	7.55501932944861e-213	3.07234	0.838	0.079	1.80345866413268e-208	CD8 ISG-Hi
Bst2	1.40978072829695e-181	2.8409	0.932	0.431	3.36528757651766e-177	CD8 ISG-Hi
Ifit1	2.09379424315609e-181	2.92157	0.757	0.066	4.99809623783791e-177	CD8 ISG-Hi
Zbp1	1.72066787867371e-138	2.05779	0.851	0.259	4.10740629318201e-134	CD8 ISG-Hi
Stat1	2.55196684768468e-127	2.08502	0.902	0.457	6.09180006210811e-123	CD8 ISG-Hi
Isg20	4.39870646002376e-122	2.2341	0.813	0.35	1.05001521907227e-117	CD8 ISG-Hi
Ifit3b	2.01767883362173e-120	1.80012	0.489	0.019	4.81640114373843e-116	CD8 ISG-Hi
Rtp4	2.35524913440806e-118	1.72752	0.745	0.131	5.62221520874547e-114	CD8 ISG-Hi
Usp18	1.23541965988203e-116	1.81998	0.545	0.043	2.9490702701044e-112	CD8 ISG-Hi
Trim30a	6.15891253935036e-116	1.854	0.83	0.347	1.47019401226833e-111	CD8 ISG-Hi
Ifi203	2.00756880434766e-114	1.63008	0.962	0.802	4.79226749285829e-110	CD8 ISG-Hi
Slfn5	4.41943469270921e-111	2.4426	0.506	0.045	1.05496325549661e-106	CD8 ISG-Hi
Rsad2	1.24484516788757e-110	2.09875	0.494	0.024	2.97156990026442e-106	CD8 ISG-Hi
Xaf1	1.5472561153618e-105	1.64041	0.77	0.22	3.69345507298015e-101	CD8 ISG-Hi
Irf7	3.92653323406983e-105	1.89501	0.715	0.165	9.37302748304808e-101	CD8 ISG-Hi
Ifi27l2a	1.45181103802221e-104	2.74858	0.889	0.576	3.46561812886283e-100	CD8 ISG-Hi
Iigp1	2.45375175150396e-104	2.21138	0.545	0.07	5.85735080601512e-100	CD8 ISG-Hi
Ly6a	8.78797367027186e-104	2.3562	0.813	0.392	2.0977771948306e-99	CD8 ISG-Hi
Mndal	8.45020323245541e-97	1.6145	0.94	0.733	2.01714801361943e-92	CD8 ISG-Hi
Rnf213	2.62756709959376e-93	1.70234	0.732	0.266	6.27226542344027e-89	CD8 ISG-Hi
Phf11b	8.85205762586673e-93	1.75288	0.766	0.304	2.11307467587065e-88	CD8 ISG-Hi
Ifi209	3.36212701615778e-91	1.66133	0.826	0.414	8.02573340027025e-87	CD8 ISG-Hi
Cmpk2	3.50453686369325e-88	1.27936	0.404	0.018	8.36567994732215e-84	CD8 ISG-Hi
Gbp6	1.00921330676384e-81	1.53356	0.528	0.085	2.40909308457597e-77	CD8 ISG-Hi
Igtp	4.68626980272082e-80	1.60962	0.672	0.212	1.11865946460749e-75	CD8 ISG-Hi
Slfn8	2.12005655022073e-79	1.40737	0.711	0.239	5.06078699103191e-75	CD8 ISG-Hi
Slfn1	3.47163562035641e-79	1.53867	0.83	0.403	8.28714138935279e-75	CD8 ISG-Hi
Ifi206	1.76973823644861e-78	1.45661	0.753	0.288	4.22454214422647e-74	CD8 ISG-Hi
Oas3	2.4820713877013e-75	1.26419	0.536	0.092	5.92495260958176e-71	CD8 ISG-Hi
Ifi213	1.17882636967986e-73	1.40713	0.655	0.174	2.81397642706279e-69	CD8 ISG-Hi
Samhd1	5.78177164494947e-73	1.64905	0.804	0.44	1.38016670936589e-68	CD8 ISG-Hi
Ms4a4b	7.48887833996103e-72	0.901933	1	0.984	1.7876701485321e-67	CD8 ISG-Hi
Ifi214	1.04279120721899e-70	1.45508	0.647	0.198	2.48924689075245e-66	CD8 ISG-Hi
Ifi208	1.71369952719964e-68	1.44548	0.677	0.302	4.09077214137826e-64	CD8 ISG-Hi
Herc6	3.38951412822477e-66	1.37226	0.596	0.181	8.09110917548535e-62	CD8 ISG-Hi
Oasl2	9.20824593825849e-63	1.13937	0.298	0.015	2.19810038792168e-58	CD8 ISG-Hi
Cxcl10	2.62584484179633e-61	2.87429	0.302	0.017	6.26815422185202e-57	CD8 ISG-Hi
Parp14	1.48825975289785e-60	1.39379	0.711	0.356	3.55262485614247e-56	CD8 ISG-Hi
Ifit2	1.5424733329414e-60	1.48167	0.421	0.081	3.6820380930644e-56	CD8 ISG-Hi
Parp9	3.24699367531456e-60	1.2432	0.536	0.143	7.75089860234338e-56	CD8 ISG-Hi
Ifi35	1.62657203519408e-59	1.23766	0.706	0.304	3.88279010521179e-55	CD8 ISG-Hi
Ly6e	2.5746370302822e-59	1.06279	0.966	0.851	6.14591605498665e-55	CD8 ISG-Hi
Gbp7	2.8163619688212e-59	1.37817	0.787	0.466	6.72293765577309e-55	CD8 ISG-Hi
Ifit1bl1	2.997596272899e-59	1.39256	0.6	0.199	7.15556206303721e-55	CD8 ISG-Hi
Ifi47	3.31932806355687e-57	1.21825	0.851	0.615	7.9235680205166e-53	CD8 ISG-Hi
Ifih1	7.96765093789268e-56	1.08937	0.413	0.068	1.90195795538436e-51	CD8 ISG-Hi
B2m	4.97223524021112e-55	0.564421	1	0.998	1.1869222741908e-50	CD8 ISG-Hi
Irgm1	6.47596252617254e-55	1.17392	0.574	0.18	1.54587701462265e-50	CD8 ISG-Hi
Lgals3bp	6.82644672020135e-55	1.20645	0.617	0.239	1.62954109657926e-50	CD8 ISG-Hi
Ube2l6	1.443411539888e-54	0.861923	0.328	0.024	3.44556768686664e-50	CD8 ISG-Hi
Eif2ak2	1.79283775412005e-54	1.19038	0.502	0.147	4.27968300285997e-50	CD8 ISG-Hi
Psmb8	1.38786539156555e-53	0.817036	0.991	0.963	3.31297347620611e-49	CD8 ISG-Hi
Ddx60	1.82151265420595e-51	1.06357	0.43	0.084	4.34813285685503e-47	CD8 ISG-Hi
Trim30d	2.87855672217881e-51	1.15235	0.481	0.122	6.87140275151304e-47	CD8 ISG-Hi
Dhx58	1.3770253601047e-49	0.801232	0.328	0.036	3.28709723710593e-45	CD8 ISG-Hi
Phf11c	1.08410224625945e-48	1.01573	0.447	0.095	2.58786047204594e-44	CD8 ISG-Hi
Ddx58	2.78073653071073e-48	1.15479	0.6	0.245	6.63789617245959e-44	CD8 ISG-Hi
Slfn2	2.46547785886429e-47	0.942232	0.957	0.822	5.88534219689495e-43	CD8 ISG-Hi
H2-T22	3.04131482623129e-47	1.07816	0.821	0.526	7.25992262169671e-43	CD8 ISG-Hi
Gbp4	3.36142209295719e-47	1.16433	0.681	0.324	8.02405067809811e-43	CD8 ISG-Hi
Gbp2	2.50299301296737e-46	1.27182	0.532	0.204	5.97489462125441e-42	CD8 ISG-Hi
Phf11a	4.90035600923496e-44	0.92595	0.349	0.057	1.16976398296448e-39	CD8 ISG-Hi
Gbp9	5.27849160785859e-44	0.983946	0.536	0.177	1.26002873171192e-39	CD8 ISG-Hi
Psme1	6.51975476427447e-44	0.858229	0.957	0.879	1.55633065977996e-39	CD8 ISG-Hi
Gm20559	4.06597061890344e-43	1.16099	0.643	0.324	9.70587846438439e-39	CD8 ISG-Hi
Ccnd2	1.27449579210099e-40	0.898589	0.983	0.832	3.04234890532428e-36	CD8 ISG-Hi
Ppa1	1.59002927230883e-40	1.17234	0.447	0.169	3.7955588759284e-36	CD8 ISG-Hi
Daxx	1.67207003683113e-40	0.945439	0.455	0.138	3.9913983849196e-36	CD8 ISG-Hi
Trafd1	3.39884667528704e-40	1.01463	0.426	0.132	8.1133868985777e-36	CD8 ISG-Hi
Trim12c	1.25929017041746e-39	1.00721	0.613	0.286	3.00605156580353e-35	CD8 ISG-Hi
Epsti1	1.66828318960125e-39	0.894045	0.923	0.723	3.98235880189715e-35	CD8 ISG-Hi
Samd9l	2.14348921593779e-39	1.11617	0.706	0.41	5.11672310736509e-35	CD8 ISG-Hi
Shisa5	2.43604212550119e-39	0.73106	0.966	0.932	5.8150761577839e-35	CD8 ISG-Hi
H2-K1	8.55204737685833e-39	0.517578	1	0.999	2.04145922932985e-34	CD8 ISG-Hi
Zup1	5.01677128515996e-38	1.03684	0.617	0.316	1.19755347348053e-33	CD8 ISG-Hi
Sp100	7.35170067130384e-38	0.796078	0.936	0.777	1.75492446724694e-33	CD8 ISG-Hi
Smchd1	1.3333257383837e-37	1.13855	0.736	0.499	3.18278187009574e-33	CD8 ISG-Hi
Dtx3l	3.04384902234881e-37	0.963608	0.574	0.265	7.26597200124885e-33	CD8 ISG-Hi
Socs1	2.71459774565796e-36	1.19966	0.638	0.383	6.48001627866013e-32	CD8 ISG-Hi
Stat2	2.87688298790775e-36	0.816822	0.357	0.074	6.86740738043459e-32	CD8 ISG-Hi
AW112010	1.08773691827485e-33	0.69276	0.996	0.98	2.5965367976139e-29	CD8 ISG-Hi
Tor3a	1.8528732549846e-33	0.866736	0.357	0.095	4.42299374697373e-29	CD8 ISG-Hi
Mitd1	1.20977343418701e-31	0.918183	0.617	0.32	2.88785016474782e-27	CD8 ISG-Hi
Ms4a4c	3.0799904757966e-31	1.36183	0.336	0.11	7.35224526477407e-27	CD8 ISG-Hi
H2-T23	5.37405154088122e-31	0.776722	0.889	0.765	1.28283984332376e-26	CD8 ISG-Hi
9930111J21Rik2	1.06622136258922e-30	0.898654	0.787	0.578	2.54517701463674e-26	CD8 ISG-Hi
Ms4a6b	1.22144428287048e-30	0.7269	0.97	0.895	2.91570964764011e-26	CD8 ISG-Hi
Irf9	4.33579581870766e-30	0.764488	0.506	0.189	1.03499781988371e-25	CD8 ISG-Hi
Irgm2	7.35375902156631e-30	0.654735	0.281	0.056	1.75541581603809e-25	CD8 ISG-Hi
Psmb10	9.4670862711939e-30	0.843505	0.826	0.658	2.25988816379669e-25	CD8 ISG-Hi
Pml	1.77750380383293e-29	0.772814	0.328	0.095	4.24307933012958e-25	CD8 ISG-Hi
Helz2	2.55144570410047e-29	0.796628	0.323	0.077	6.09055604025824e-25	CD8 ISG-Hi
Trim12a	2.57900908927699e-28	0.895221	0.677	0.432	6.15635259701311e-24	CD8 ISG-Hi
Psmb9	1.10341687643163e-27	0.707883	0.885	0.721	2.63396642572994e-23	CD8 ISG-Hi
Hsp90ab1	2.05213138770368e-27	0.696762	0.996	0.991	4.89864283558745e-23	CD8 ISG-Hi
Ddx24	2.25620056272496e-27	0.787107	0.813	0.615	5.38577636328074e-23	CD8 ISG-Hi
Hspa5	6.90183471589441e-27	0.823896	0.855	0.716	1.64753696503116e-22	CD8 ISG-Hi
Nampt	8.5602663791587e-27	0.592199	0.311	0.075	2.04342118736897e-22	CD8 ISG-Hi
Psme2	1.58628036084686e-26	0.697671	0.906	0.732	3.78660984937755e-22	CD8 ISG-Hi
Plaat3	1.75421058798982e-25	0.767595	0.8	0.609	4.18747609459049e-21	CD8 ISG-Hi
Znfx1	2.91956370515909e-25	0.70554	0.353	0.116	6.96929052058527e-21	CD8 ISG-Hi
Cd69	3.73619039721576e-25	1.1423	0.723	0.536	8.91866009719374e-21	CD8 ISG-Hi
Nmi	1.27807296321754e-24	0.822009	0.638	0.397	3.05088797049658e-20	CD8 ISG-Hi
Tmsb10	1.79196287182729e-23	0.503592	1	0.994	4.27759457133891e-19	CD8 ISG-Hi
Hspa8	9.80956879183328e-23	0.511495	1	0.992	2.34164216629852e-18	CD8 ISG-Hi
Tapbp	1.44315990254639e-22	0.817327	0.655	0.441	3.44496700336848e-18	CD8 ISG-Hi
Casp8	3.51511247187128e-22	0.779427	0.57	0.339	8.39092498160394e-18	CD8 ISG-Hi
Mxd1	2.39002329034446e-21	0.741785	0.302	0.108	5.70522459638126e-17	CD8 ISG-Hi
Mov10	2.53011289860102e-21	0.513389	0.255	0.062	6.03963250025049e-17	CD8 ISG-Hi
Tap1	5.28597741693519e-21	0.677376	0.681	0.445	1.2618156691966e-16	CD8 ISG-Hi
Naa20	5.73885477826685e-21	0.738395	0.451	0.252	1.36992202412008e-16	CD8 ISG-Hi
Pttg1	1.24682070722731e-20	0.754326	0.566	0.331	2.9762857102223e-16	CD8 ISG-Hi
H2-D1	2.60985686959132e-20	0.379533	1	0.998	6.22998933340145e-16	CD8 ISG-Hi
Jaml	4.47749189583777e-20	0.899119	0.481	0.273	1.06882209045543e-15	CD8 ISG-Hi
1600014C10Rik	5.12412059982486e-20	0.675645	0.379	0.173	1.22317882838419e-15	CD8 ISG-Hi
Trim34a	1.18072036073669e-19	0.613552	0.387	0.164	2.81849757311456e-15	CD8 ISG-Hi
Tor1aip1	1.90248449965344e-19	0.694142	0.596	0.362	4.54142074912273e-15	CD8 ISG-Hi
Clic4	4.14370028612642e-19	0.681066	0.277	0.102	9.89142695301237e-15	CD8 ISG-Hi
Tgtp2	1.06686206055706e-18	0.517537	0.277	0.084	2.54670642475575e-14	CD8 ISG-Hi
Gbp5	1.50485663429425e-18	0.580165	0.298	0.109	3.59224327172381e-14	CD8 ISG-Hi
Usp25	5.04725875614072e-18	0.614492	0.596	0.353	1.20483113767835e-13	CD8 ISG-Hi
Uba7	7.81380550777461e-18	0.560974	0.285	0.103	1.86523351276088e-13	CD8 ISG-Hi
Adar	1.30839332082761e-17	0.54876	0.319	0.119	3.12326569614758e-13	CD8 ISG-Hi
Chmp4b	3.85236582058274e-17	0.660779	0.651	0.467	9.19598245031307e-13	CD8 ISG-Hi
Cd86	5.94228721302025e-17	0.607606	0.251	0.086	1.41848338062006e-12	CD8 ISG-Hi
Nt5c3	8.26391425290384e-17	0.666173	0.366	0.182	1.97267897131068e-12	CD8 ISG-Hi
Gbp3	9.44225583288321e-17	0.610843	0.306	0.119	2.25396088986755e-12	CD8 ISG-Hi
Rnf114	1.03756464763292e-16	0.59321	0.455	0.243	2.47677057036454e-12	CD8 ISG-Hi
Trim25	1.57826005719857e-16	0.552447	0.298	0.109	3.76746458253872e-12	CD8 ISG-Hi
Slco3a1	1.84346810834212e-16	0.652472	0.417	0.208	4.40054272142347e-12	CD8 ISG-Hi
Ogfr	2.38393559908085e-16	0.547654	0.383	0.188	5.69069266856588e-12	CD8 ISG-Hi
Casp1	3.83783601952644e-16	0.663965	0.494	0.295	9.16129836221156e-12	CD8 ISG-Hi
Serpina3g	8.35198321901481e-16	0.762228	0.604	0.42	1.99370191421103e-11	CD8 ISG-Hi
Gbp8	1.07984733024016e-15	0.702719	0.417	0.261	2.5777035620163e-11	CD8 ISG-Hi
Tbrg1	2.21314137321044e-15	0.573281	0.723	0.539	5.28298977199064e-11	CD8 ISG-Hi
Casp4	6.33774819698653e-15	0.50912	0.268	0.093	1.51288387210266e-10	CD8 ISG-Hi
Ms4a6d	7.91714580770895e-15	0.580476	0.255	0.101	1.8899018757582e-10	CD8 ISG-Hi
Tspo	1.09632562791921e-14	0.499081	0.923	0.84	2.61703890640594e-10	CD8 ISG-Hi
Cd47	1.280794533225e-14	0.582403	0.821	0.723	3.0573846302614e-10	CD8 ISG-Hi
Lgals9	1.77167163415785e-14	0.568839	0.443	0.271	4.2291573578982e-10	CD8 ISG-Hi
Gzmb	3.44382725322296e-14	1.33162	0.515	0.391	8.22076003616854e-10	CD8 ISG-Hi
Sp110	1.07349170580946e-13	0.605244	0.634	0.514	2.56253205093777e-09	CD8 ISG-Hi
Pdia3	2.12343976580997e-13	0.528122	0.826	0.713	5.06886306496499e-09	CD8 ISG-Hi
Parp10	2.31147432674822e-13	0.428042	0.26	0.096	5.51772036538067e-09	CD8 ISG-Hi
Txn1	3.93961678401897e-13	0.575051	0.889	0.812	9.40425922513169e-09	CD8 ISG-Hi
Selenow	6.07444226960144e-13	0.544812	0.86	0.819	1.45003011417656e-08	CD8 ISG-Hi
Maf	6.66196654307835e-13	0.82477	0.306	0.147	1.59027803349823e-08	CD8 ISG-Hi
Tor1aip2	7.2633423153791e-13	0.441976	0.26	0.112	1.73383244410415e-08	CD8 ISG-Hi
Pmepa1	1.31114133527064e-12	0.525269	0.557	0.393	3.12982548142455e-08	CD8 ISG-Hi
Lilrb4a	2.29814759116869e-12	0.545547	0.311	0.151	5.48590811487878e-08	CD8 ISG-Hi
Sp140	2.56625536583555e-12	0.522056	0.426	0.256	6.12590818378604e-08	CD8 ISG-Hi
Cnp	8.02995358749809e-12	0.520985	0.519	0.36	1.91683022087167e-07	CD8 ISG-Hi
Apobec3	8.69223550535566e-12	0.504271	0.766	0.623	2.07492353748345e-07	CD8 ISG-Hi
Art2b	1.18125800813357e-11	0.485358	0.349	0.192	2.81978099121564e-07	CD8 ISG-Hi
Hif1a	1.2657959599099e-11	0.684142	0.345	0.209	3.02158153590092e-07	CD8 ISG-Hi
Gm4070	1.39525287821683e-11	0.494602	0.336	0.187	3.33060814559139e-07	CD8 ISG-Hi
Tmbim6	1.86091658669678e-11	0.527374	0.813	0.715	4.44219398410387e-07	CD8 ISG-Hi
Hsp90aa1	8.62735364375233e-11	0.692696	0.864	0.837	2.05943558830012e-06	CD8 ISG-Hi
Etnk1	1.15667402537293e-10	0.516973	0.464	0.312	2.76109656596772e-06	CD8 ISG-Hi
Tnfsf10	1.17646490720491e-10	0.506874	0.438	0.285	2.80833937998884e-06	CD8 ISG-Hi
Ascc3	2.18204659579239e-10	0.503202	0.417	0.273	5.208763428816e-06	CD8 ISG-Hi
Dnaja1	3.9915592741161e-10	0.526361	0.923	0.929	9.52825114324254e-06	CD8 ISG-Hi
BC147527	6.24112020758871e-10	0.351162	0.255	0.108	1.4898178047535e-05	CD8 ISG-Hi
Ehd3	6.36034126309766e-10	0.578395	0.302	0.18	1.51827706291404e-05	CD8 ISG-Hi
Rgs1	8.37958679045386e-10	0.526254	0.749	0.622	2.00029116274924e-05	CD8 ISG-Hi
Cycs	1.01074638051759e-09	0.478333	0.587	0.448	2.41275268493354e-05	CD8 ISG-Hi
Pcgf5	1.31638816824663e-09	0.509071	0.315	0.188	3.14235019642154e-05	CD8 ISG-Hi
Plac8	1.83134292793883e-09	1.16359	0.311	0.232	4.37159870328278e-05	CD8 ISG-Hi
Cpne3	4.66476110673432e-09	0.440356	0.294	0.169	0.000111353	CD8 ISG-Hi
Vars	5.79076041682227e-09	0.385395	0.366	0.215	0.000138231	CD8 ISG-Hi
Clec2d	8.43833714572303e-09	0.41538	0.813	0.713	0.000201432	CD8 ISG-Hi
H2-Q7	1.1260859624907e-08	0.331458	0.991	0.985	0.000268808	CD8 ISG-Hi
Mrpl30	1.17862642082044e-08	0.491345	0.613	0.524	0.00028135	CD8 ISG-Hi
Fchsd2	1.22875228696855e-08	0.395504	0.281	0.15	0.000293315	CD8 ISG-Hi
Rnf19b	1.9879930966729e-08	0.395542	0.277	0.15	0.000474554	CD8 ISG-Hi
Cnot6l	2.00536736985167e-08	0.433841	0.621	0.513	0.000478701	CD8 ISG-Hi
Ubb	2.05147347775712e-08	0.264354	1	0.995	0.000489707	CD8 ISG-Hi
Irf1	2.26485829903846e-08	0.52777	0.57	0.462	0.000540644	CD8 ISG-Hi
Arf4	2.5640042563594e-08	0.475413	0.574	0.468	0.000612053	CD8 ISG-Hi
Bcl2a1b	2.815252841553e-08	0.488491	0.591	0.464	0.000672029	CD8 ISG-Hi
Aldoa	2.98530949087641e-08	0.389647	0.813	0.704	0.000712623	CD8 ISG-Hi
Fam111a	5.27713373238858e-08	0.467396	0.468	0.343	0.0012597	CD8 ISG-Hi
Aida	5.75896449379426e-08	0.399977	0.272	0.155	0.00137472	CD8 ISG-Hi
Ltb	8.3920379938738e-08	0.470664	0.919	0.878	0.00200326	CD8 ISG-Hi
Msn	8.74052498207065e-08	0.358112	0.86	0.818	0.00208645	CD8 ISG-Hi
Spp1	1.14954908408802e-07	0.745902	0.26	0.098	0.00274409	CD8 ISG-Hi
Glrx	1.4396321102264e-07	0.41578	0.353	0.228	0.00343655	CD8 ISG-Hi
Il10ra	3.77702558558729e-07	0.402955	0.294	0.169	0.00901614	CD8 ISG-Hi
Vcpip1	4.08605475173134e-07	0.359136	0.26	0.162	0.00975382	CD8 ISG-Hi
Atp8b4	4.64718353399552e-07	0.347725	0.336	0.211	0.0110933	CD8 ISG-Hi
Aftph	4.69735646101946e-07	0.471627	0.298	0.206	0.0112131	CD8 ISG-Hi
Ttc39b	4.79386172394779e-07	0.377997	0.472	0.364	0.0114434	CD8 ISG-Hi
Ywhaz	5.62142722613695e-07	0.356353	0.826	0.766	0.0134189	CD8 ISG-Hi
Cacybp	5.82385165534692e-07	0.414432	0.613	0.521	0.0139021	CD8 ISG-Hi
Ly6c2	7.08554455775782e-07	1.35304	0.396	0.309	0.0169139	CD8 ISG-Hi
Svbp	7.63844648684018e-07	0.315686	0.451	0.315	0.0182337	CD8 ISG-Hi
Capza2	8.89638149597446e-07	0.352749	0.685	0.579	0.0212366	CD8 ISG-Hi
Calhm6	9.8110371902371e-07	0.427769	0.302	0.195	0.0234199	CD8 ISG-Hi
Tut4	1.89303370746961e-06	0.393232	0.681	0.601	0.0451886	CD8 ISG-Hi
Tank	1.94858871907619e-06	0.363833	0.298	0.196	0.0465148	CD8 ISG-Hi
Sub1	2.57437764062417e-06	0.349782	0.923	0.905	0.061453	CD8 ISG-Hi
Npc2	2.58672462063761e-06	0.45163	0.77	0.705	0.0617477	CD8 ISG-Hi
Gm8369	2.81323098820515e-06	0.444041	0.557	0.456	0.0671546	CD8 ISG-Hi
Tapbpl	3.94416490996515e-06	0.357599	0.434	0.323	0.0941512	CD8 ISG-Hi
Rbpj	4.13445966421207e-06	0.401669	0.426	0.32	0.0986937	CD8 ISG-Hi
Cd164	4.39676823687366e-06	0.365495	0.63	0.554	0.104955	CD8 ISG-Hi
Lgals8	4.41329853759804e-06	0.322512	0.306	0.205	0.10535	CD8 ISG-Hi
Tespa1	4.91098027667369e-06	0.340269	0.574	0.432	0.11723	CD8 ISG-Hi
Nlrc5	6.01041720432446e-06	0.384917	0.34	0.239	0.143475	CD8 ISG-Hi
Cd53	6.14499778212276e-06	0.391126	0.698	0.615	0.146687	CD8 ISG-Hi
Idnk	7.3866812216229e-06	0.329173	0.583	0.469	0.176327	CD8 ISG-Hi
Ncoa7	8.30265203269687e-06	0.388027	0.281	0.184	0.198193	CD8 ISG-Hi
Ptk2b	8.84972683309557e-06	0.409124	0.417	0.348	0.211252	CD8 ISG-Hi
Fxr1	9.42929763610293e-06	0.369011	0.515	0.409	0.225087	CD8 ISG-Hi
Hsph1	9.80908737338233e-06	0.435611	0.464	0.399	0.234153	CD8 ISG-Hi
Mvb12a	1.10254153223227e-05	0.370928	0.332	0.25	0.263188	CD8 ISG-Hi
Nsd3	1.16335072542298e-05	0.3304	0.698	0.618	0.277703	CD8 ISG-Hi
Fyb	1.26422039590115e-05	0.279495	0.898	0.866	0.301782	CD8 ISG-Hi
Prrc2c	1.33017779290821e-05	0.308311	0.838	0.795	0.317527	CD8 ISG-Hi
Morc3	1.35510323714888e-05	0.35889	0.447	0.345	0.323477	CD8 ISG-Hi
Psma4	1.40521690510261e-05	0.325514	0.655	0.565	0.335439	CD8 ISG-Hi
Actr2	1.49508170879223e-05	0.313761	0.749	0.679	0.356891	CD8 ISG-Hi
Cish	1.71714283968616e-05	0.253378	0.54	0.439	0.409899	CD8 ISG-Hi
Mycbp2	1.88180105745669e-05	0.351024	0.732	0.689	0.449205	CD8 ISG-Hi
Itk	2.01191695616604e-05	0.302434	0.638	0.55	0.480265	CD8 ISG-Hi
Pdcd1	2.05396887880043e-05	0.270871	0.319	0.191	0.490303	CD8 ISG-Hi
Wipf1	2.32626326206935e-05	0.349103	0.626	0.543	0.555302	CD8 ISG-Hi
Ubr4	2.48080247113626e-05	0.285407	0.306	0.214	0.592192	CD8 ISG-Hi
Trim56	3.32238905092874e-05	0.288644	0.289	0.193	0.793087	CD8 ISG-Hi
Inpp1	3.90170186761057e-05	0.314389	0.332	0.23	0.931375	CD8 ISG-Hi
Actb	4.16485900473521e-05	0.254655	1	1	0.994193	CD8 ISG-Hi
Rab5c	4.24119229695793e-05	0.317732	0.447	0.359	1	CD8 ISG-Hi
Tap2	4.47781314942144e-05	0.373311	0.511	0.439	1	CD8 ISG-Hi
Rnaset2a	4.68065662732938e-05	0.318205	0.438	0.353	1	CD8 ISG-Hi
Tbc1d1	4.99287468237663e-05	0.319408	0.434	0.328	1	CD8 ISG-Hi
Sla	5.81886352321656e-05	0.301333	0.409	0.308	1	CD8 ISG-Hi
Ubc	6.40496965115976e-05	0.296552	0.872	0.82	1	CD8 ISG-Hi
Dock8	7.26409816680713e-05	0.314183	0.557	0.48	1	CD8 ISG-Hi
Calr	7.36823261944372e-05	0.335612	0.77	0.724	1	CD8 ISG-Hi
BE692007	8.07630176983592e-05	0.339742	0.685	0.6	1	CD8 ISG-Hi
Gng2	0.000105023	0.255189	0.672	0.571	1	CD8 ISG-Hi
Casp3	0.000112219	0.30317	0.272	0.195	1	CD8 ISG-Hi
Il2rg	0.000113854	0.366657	0.745	0.712	1	CD8 ISG-Hi
Cd6	0.000114736	0.305056	0.553	0.452	1	CD8 ISG-Hi
Grina	0.000122979	0.285621	0.268	0.193	1	CD8 ISG-Hi
1110038F14Rik	0.000151408	0.30389	0.379	0.288	1	CD8 ISG-Hi
Cxcr3	0.000153258	0.348364	0.604	0.522	1	CD8 ISG-Hi
Celf2	0.000154564	0.284693	0.762	0.7	1	CD8 ISG-Hi
Stk39	0.00015858	0.262209	0.268	0.176	1	CD8 ISG-Hi
Hk1	0.000160456	0.301562	0.289	0.22	1	CD8 ISG-Hi
Vps54	0.000166117	0.311622	0.272	0.194	1	CD8 ISG-Hi
Junb	0.000184073	0.320743	0.723	0.658	1	CD8 ISG-Hi
Tasor2	0.000198383	0.270927	0.26	0.179	1	CD8 ISG-Hi
Irf2	0.000229697	0.316484	0.677	0.632	1	CD8 ISG-Hi
Itm2c	0.0002333	0.284701	0.409	0.314	1	CD8 ISG-Hi
Tcof1	0.000239284	0.337473	0.443	0.367	1	CD8 ISG-Hi
Notch1	0.000246656	0.264301	0.323	0.239	1	CD8 ISG-Hi
Mcl1	0.000251346	0.268942	0.757	0.723	1	CD8 ISG-Hi
Tnfaip3	0.000256435	0.331568	0.277	0.193	1	CD8 ISG-Hi
Cflar	0.000277605	0.296545	0.404	0.305	1	CD8 ISG-Hi
Pstpip1	0.00028389	0.279047	0.494	0.418	1	CD8 ISG-Hi
Cyth1	0.000337985	0.256547	0.319	0.224	1	CD8 ISG-Hi
Chchd2	0.000369492	0.251217	0.962	0.956	1	CD8 ISG-Hi
Med28	0.000436592	0.300225	0.54	0.487	1	CD8 ISG-Hi
Gnas	0.00044475	0.258441	0.915	0.887	1	CD8 ISG-Hi
Wnk1	0.000467648	0.268701	0.715	0.673	1	CD8 ISG-Hi
Psma2	0.000524009	0.26131	0.749	0.695	1	CD8 ISG-Hi
Sipa1l1	0.000572932	0.28293	0.311	0.24	1	CD8 ISG-Hi
Dbnl	0.000585673	0.252618	0.468	0.395	1	CD8 ISG-Hi
March5	0.000603208	0.297184	0.328	0.278	1	CD8 ISG-Hi
Ifng	0.000646404	0.296118	0.272	0.177	1	CD8 ISG-Hi
Chordc1	0.000770595	0.28122	0.536	0.483	1	CD8 ISG-Hi
Max	0.000777958	0.274289	0.311	0.245	1	CD8 ISG-Hi
H2-Q6	0.000799036	0.305094	0.6	0.554	1	CD8 ISG-Hi
Dnajb11	0.000814974	0.250504	0.434	0.349	1	CD8 ISG-Hi
Ptms	0.000857479	0.303882	0.366	0.286	1	CD8 ISG-Hi
Ppp6r1	0.000866938	0.298456	0.4	0.336	1	CD8 ISG-Hi
Laptm4a	0.000894057	0.258358	0.421	0.345	1	CD8 ISG-Hi
Traf1	0.00106783	0.2695	0.455	0.383	1	CD8 ISG-Hi
Icam1	0.00108426	0.346588	0.272	0.209	1	CD8 ISG-Hi
G3bp2	0.00162194	0.258562	0.562	0.511	1	CD8 ISG-Hi
Ppp1r12a	0.00178145	0.270192	0.715	0.661	1	CD8 ISG-Hi
Ubxn4	0.00203392	0.299208	0.6	0.563	1	CD8 ISG-Hi
Irf2bp2	0.00245906	0.293259	0.37	0.308	1	CD8 ISG-Hi
Pkp3	0.00289701	0.272701	0.362	0.309	1	CD8 ISG-Hi
Fam102a	0.00299322	0.269532	0.349	0.297	1	CD8 ISG-Hi
Phip	0.00320125	0.339936	0.481	0.445	1	CD8 ISG-Hi
Acot7	0.00367083	0.25733	0.281	0.233	1	CD8 ISG-Hi
Sh3glb1	0.00377398	0.262927	0.647	0.625	1	CD8 ISG-Hi
Hspd1	0.00406731	0.324172	0.587	0.566	1	CD8 ISG-Hi
Samsn1	0.0046769	0.369089	0.302	0.27	1	CD8 ISG-Hi
Hspe1	0.00483565	0.350411	0.817	0.829	1	CD8 ISG-Hi
Tnfrsf18	0.00527588	0.311858	0.332	0.311	1	CD8 ISG-Hi
Odc1	0.00584457	0.283364	0.281	0.237	1	CD8 ISG-Hi
Gpbp1	0.00705658	0.255381	0.489	0.442	1	CD8 ISG-Hi
Nfkbia	0.00865549	0.47654	0.443	0.401	1	CD8 ISG-Hi
Xcl1	6.39143076941163e-60	0.915634	0.866	0.453	1.52569843896625e-55	CD8 Trm
Cxcr6	5.1882680318216e-55	0.663802	0.942	0.617	1.23849146187613e-50	CD8 Trm
Itga1	2.38976081008408e-51	0.822645	0.739	0.36	5.7045980297517e-47	CD8 Trm
Cd226	2.00914797003128e-50	0.781468	0.762	0.436	4.79603711926167e-46	CD8 Trm
Inpp4b	4.44389268717302e-48	0.753088	0.808	0.5	1.06080162335507e-43	CD8 Trm
Cd8a	1.3093647405451e-45	0.61272	0.946	0.755	3.12558457215522e-41	CD8 Trm
Itgae	2.24521314753503e-41	0.838681	0.534	0.216	5.35954830448088e-37	CD8 Trm
Cish	2.68852087856674e-40	0.688183	0.728	0.4	6.41776818922667e-36	CD8 Trm
Cd160	9.00314528124597e-36	0.693235	0.661	0.344	2.14914081008623e-31	CD8 Trm
Cdh1	9.70236462918053e-30	0.542664	0.425	0.157	2.31605146063169e-25	CD8 Trm
Bcl2	1.836455238552e-29	0.501878	0.946	0.78	4.38380229994747e-25	CD8 Trm
Jaml	3.50228116118646e-29	0.596468	0.537	0.245	8.3602953598682e-25	CD8 Trm
Cd3g	1.08218456947964e-24	0.330268	0.996	0.98	2.58328278580486e-20	CD8 Trm
Id2	6.21493048821878e-24	0.380136	0.971	0.832	1.48356605684271e-19	CD8 Trm
Ctsw	9.53093910794942e-24	0.412262	0.938	0.77	2.27513047445861e-19	CD8 Trm
Ly6e	1.68015547338581e-22	0.34826	0.966	0.841	4.01069913051927e-18	CD8 Trm
Rps2	5.52466228681594e-22	0.263054	1	0.992	1.31879213448583e-17	CD8 Trm
Eif5a	3.00134707159908e-21	0.388804	0.891	0.729	7.16451559461416e-17	CD8 Trm
AU020206	9.22146520055463e-21	0.458019	0.679	0.433	2.2012559580244e-16	CD8 Trm
P2rx7	1.24013049697402e-19	0.391749	0.299	0.113	2.96031550932668e-15	CD8 Trm
Stk17b	3.76116885517144e-19	0.341828	0.933	0.781	8.97828617417975e-15	CD8 Trm
Rgs1	5.10606719044012e-19	0.471701	0.822	0.599	1.21886929902996e-14	CD8 Trm
Rgs10	6.70430309172439e-19	0.473232	0.57	0.347	1.60038419102553e-14	CD8 Trm
Adam19	1.47238341733907e-18	0.405776	0.59	0.349	3.5147264555301e-14	CD8 Trm
Mif	2.20813069356028e-17	0.332156	0.806	0.603	5.27102877859773e-13	CD8 Trm
Fgl2	5.01613409807632e-17	0.359816	0.537	0.282	1.1974013705518e-12	CD8 Trm
Dock10	8.21705650714817e-17	0.347031	0.784	0.585	1.96149355882134e-12	CD8 Trm
Nedd9	1.53115747288436e-16	0.389193	0.61	0.376	3.65502600352225e-12	CD8 Trm
Nme1	3.41354732142882e-16	0.359056	0.786	0.602	8.14847881098273e-12	CD8 Trm
Serbp1	2.653080410242e-15	0.251644	0.975	0.89	6.33316824728868e-11	CD8 Trm
Chn2	6.04841983679442e-15	0.376462	0.287	0.121	1.4438182992412e-10	CD8 Trm
Atp5g1	1.65024672668492e-14	0.328931	0.829	0.685	3.93930396126957e-10	CD8 Trm
Xist	3.80615157873938e-14	0.25469	0.8	0.686	9.08566443360877e-10	CD8 Trm
Ccnd2	4.02179017615965e-14	0.272396	0.935	0.825	9.6004153295107e-10	CD8 Trm
Mbnl1	4.80028320877027e-14	0.259974	0.995	0.968	1.14587560476555e-09	CD8 Trm
Serpina3g	5.06819859335931e-14	0.389389	0.619	0.401	1.2098296862208e-09	CD8 Trm
Fbl	9.87227374977243e-14	0.325742	0.561	0.366	2.35661046680818e-09	CD8 Trm
Abi3	1.06082542306505e-13	0.342928	0.432	0.23	2.53229636739857e-09	CD8 Trm
Isg20	1.15893980806543e-13	0.251964	0.601	0.341	2.76650521583298e-09	CD8 Trm
Ldlrad4	2.03568868266602e-13	0.328435	0.283	0.137	4.85939245439206e-09	CD8 Trm
Igflr1	3.66445794902807e-13	0.381128	0.401	0.232	8.7474275701249e-09	CD8 Trm
Gimap4	5.65751112379544e-13	0.260184	0.966	0.893	1.35050448036121e-08	CD8 Trm
Qpct	7.90944984334531e-13	0.322593	0.312	0.147	1.88806477210496e-08	CD8 Trm
Plac8	1.11378572095462e-12	0.464512	0.372	0.215	2.65871789449078e-08	CD8 Trm
Mybbp1a	1.49069022208828e-12	0.288946	0.341	0.184	3.55842662914695e-08	CD8 Trm
Mapkapk3	1.80513802252146e-12	0.330585	0.434	0.244	4.30904497356099e-08	CD8 Trm
Ptpn6	3.92129742456533e-12	0.384239	0.577	0.397	9.3605290821799e-08	CD8 Trm
Ncl	4.68473433526588e-12	0.295869	0.949	0.871	1.11829293317132e-07	CD8 Trm
Dusp2	7.07635249852341e-12	0.362701	0.793	0.621	1.68919610492252e-07	CD8 Trm
Efhd2	8.52203378569713e-12	0.286535	0.762	0.574	2.03429468498376e-07	CD8 Trm
Rapgef6	1.11035222253814e-11	0.310308	0.701	0.53	2.6505217904208e-07	CD8 Trm
Nedd4	1.58371972226046e-11	0.29467	0.437	0.254	3.78049734900794e-07	CD8 Trm
Hectd1	1.67394746402354e-11	0.317967	0.735	0.556	3.9958799913706e-07	CD8 Trm
Sesn3	1.67497674167778e-11	0.324209	0.554	0.371	3.99833698005904e-07	CD8 Trm
Pmepa1	1.74559668826616e-11	0.302232	0.604	0.37	4.16691385456015e-07	CD8 Trm
Npm3	1.82567767672496e-11	0.263747	0.673	0.491	4.35807518211014e-07	CD8 Trm
Ptpn22	1.8314783123752e-11	0.294665	0.858	0.723	4.37192187947083e-07	CD8 Trm
Car2	2.0030572664451e-11	0.449428	0.318	0.159	4.7814980007311e-07	CD8 Trm
Mdfic	7.362313608609e-11	0.295473	0.376	0.216	1.75745788151105e-06	CD8 Trm
St3gal6	1.41853364267779e-10	0.29003	0.53	0.347	3.38618165843615e-06	CD8 Trm
Padi2	1.92893299920048e-10	0.288933	0.452	0.268	4.60455596239146e-06	CD8 Trm
Dennd4a	2.09950038518379e-10	0.311344	0.514	0.338	5.01171736947223e-06	CD8 Trm
Psd4	2.73131894059526e-10	0.250149	0.428	0.251	6.51993144309493e-06	CD8 Trm
Runx3	2.8847871603979e-10	0.268251	0.868	0.741	6.88627543058582e-06	CD8 Trm
Myh9	3.16611552092341e-10	0.2808	0.877	0.757	7.55783435999628e-06	CD8 Trm
Mrpl23	4.46339064734055e-10	0.263916	0.577	0.408	1.06545598142666e-05	CD8 Trm
Ppp1r14b	6.47640730699573e-10	0.310589	0.584	0.429	1.54598318825295e-05	CD8 Trm
Sorl1	7.29519032586439e-10	0.277282	0.617	0.446	1.74143488268709e-05	CD8 Trm
Pdcd4	1.20030033240876e-09	0.268645	0.927	0.859	2.86523692349296e-05	CD8 Trm
C1qbp	3.3965708662338e-09	0.262202	0.468	0.317	8.10795431478669e-05	CD8 Trm
Itk	9.07058741839355e-09	0.250669	0.691	0.533	0.000216524	CD8 Trm
Jun	1.49045734531155e-08	0.446915	0.479	0.342	0.000355787	CD8 Trm
Slamf7	7.97516019118182e-08	0.263032	0.568	0.389	0.00190375	CD8 Trm
Fcer1g	3.76246015277774e-262	4.4406	0.974	0.084	8.98136863069575e-258	CD8 NK-like
Tyrobp	7.41081886514146e-198	3.77815	0.874	0.076	1.76903657129792e-193	CD8 NK-like
Cd7	2.61896553369311e-176	2.8693	0.974	0.47	6.25173262547883e-172	CD8 NK-like
Klrb1a	3.49027537632921e-162	1.73459	0.689	0.006	8.33163635083545e-158	CD8 NK-like
Klrb1c	1.47991933792075e-110	1.83958	0.668	0.035	3.53271545155061e-106	CD8 NK-like
Lat2	6.5290982068573e-101	1.18111	0.658	0.033	1.55856103295891e-96	CD8 NK-like
Cd244a	5.67791931138008e-93	1.51493	0.837	0.137	1.35537611881954e-88	CD8 NK-like
Xcl1	1.74036375263516e-91	2.09332	1	0.485	4.15442231391539e-87	CD8 NK-like
Cd200r2	5.5705594925826e-90	1.02366	0.384	0.001	1.32974825647439e-85	CD8 NK-like
Cited4	6.92233612448432e-89	1.21285	0.553	0.023	1.65243085627565e-84	CD8 NK-like
Clnk	6.43509161809319e-86	0.932688	0.5	0.013	1.53612072015503e-81	CD8 NK-like
Klra1	2.82242968236695e-85	2.16059	0.426	0.012	6.73742189477815e-81	CD8 NK-like
Sema6d	2.62683863032026e-80	1.22201	0.584	0.043	6.2705264944375e-76	CD8 NK-like
Sulf2	2.79543773223779e-80	1.05904	0.542	0.029	6.67298941062482e-76	CD8 NK-like
Klrd1	1.72491670622971e-79	1.63417	0.958	0.524	4.11754866944095e-75	CD8 NK-like
Il2rb	1.35698855277466e-74	1.31164	0.958	0.608	3.23926737432838e-70	CD8 NK-like
Fgl2	3.65257002776357e-69	1.58152	0.826	0.292	8.71904991327442e-65	CD8 NK-like
Car2	3.8507234730844e-67	1.5326	0.768	0.152	9.19206200259976e-63	CD8 NK-like
Cd200r1	2.57074606421719e-62	1.21346	0.658	0.093	6.13662792989286e-58	CD8 NK-like
Arap3	3.08252602436002e-62	0.641975	0.353	0.006	7.3582978727498e-58	CD8 NK-like
Ctsw	1.65117583521736e-60	1.08886	0.989	0.783	3.94152183624735e-56	CD8 NK-like
Epcam	8.79424871875196e-58	1.01056	0.474	0.037	2.09927511165328e-53	CD8 NK-like
Itgae	1.11790101569145e-57	1.46974	0.842	0.23	2.66854151455705e-53	CD8 NK-like
Klra7	9.53044374023705e-56	1.87678	0.374	0.028	2.27501222523199e-51	CD8 NK-like
Myo1e	1.40501197171811e-55	0.763549	0.4	0.021	3.35390407768829e-51	CD8 NK-like
Cd3g	5.39570886198654e-55	0.878555	1	0.981	1.28800966244481e-50	CD8 NK-like
Klra6	1.66339106150369e-54	1.20267	0.332	0.009	3.97068080291545e-50	CD8 NK-like
Ddc	1.58189292398672e-53	0.72466	0.332	0.01	3.77613659884871e-49	CD8 NK-like
Itga1	2.15309267183446e-53	1.25809	0.953	0.385	5.13964751693604e-49	CD8 NK-like
Ighm	1.95313534586876e-51	1.09824	0.732	0.217	4.66232938412332e-47	CD8 NK-like
Klre1	1.07626126698374e-50	1.47547	0.716	0.163	2.56914327041689e-46	CD8 NK-like
Ikzf2	6.29508035974787e-50	1.39029	0.653	0.138	1.50269863267541e-45	CD8 NK-like
Emid1	1.85690490887665e-49	0.700967	0.374	0.026	4.43261770797945e-45	CD8 NK-like
Tcrg-C4	2.11252540552338e-49	1.27164	0.732	0.151	5.04280939552487e-45	CD8 NK-like
Cd200r4	3.60299671293268e-49	1.1027	0.563	0.104	8.6007134534416e-45	CD8 NK-like
Tcrg-C1	5.68730156009076e-49	1.46841	0.453	0.044	1.35761575540926e-44	CD8 NK-like
Trdc	1.12386159782268e-47	1.82345	0.316	0.018	2.68277002016251e-43	CD8 NK-like
Gzmc	2.01369686203083e-46	1.82804	0.311	0.012	4.8068957793538e-42	CD8 NK-like
Mfsd10	1.09279549768054e-45	0.971376	0.611	0.122	2.60861213251322e-41	CD8 NK-like
Sh2d1b1	2.23382274409416e-45	0.474727	0.258	0.004	5.33235827242716e-41	CD8 NK-like
Fcgr3	3.48533855740462e-45	0.540447	0.253	0.005	8.31985167038056e-41	CD8 NK-like
Chn2	1.4269763218965e-43	0.997864	0.626	0.119	3.40633517799912e-39	CD8 NK-like
Evl	2.63806806797334e-43	0.975185	0.868	0.426	6.29733228505916e-39	CD8 NK-like
Itih5	2.21567503279779e-42	0.689468	0.347	0.023	5.28903787079161e-38	CD8 NK-like
Ahr	4.42204404174324e-41	0.875997	0.489	0.069	1.05558613320453e-36	CD8 NK-like
Gzmb	5.32012340410558e-41	2.09882	0.758	0.38	1.26996665779404e-36	CD8 NK-like
Cd160	6.9098888197346e-41	1.19044	0.853	0.364	1.64945956015885e-36	CD8 NK-like
Tsga10	1.19962095904877e-39	0.636933	0.295	0.014	2.86361519134533e-35	CD8 NK-like
Neurl3	4.56076688371194e-39	0.971272	0.732	0.231	1.08870066281088e-34	CD8 NK-like
Tnfsf10	5.5363936466414e-39	0.929767	0.774	0.27	1.32159252738977e-34	CD8 NK-like
Tnfrsf9	5.74535313976475e-38	0.83077	0.411	0.047	1.37147324799324e-33	CD8 NK-like
Srgap3	8.97295409313423e-38	0.633352	0.347	0.028	2.14193387157207e-33	CD8 NK-like
Tcrg-C2	1.24987860433646e-35	1.14252	0.789	0.281	2.98358521641156e-31	CD8 NK-like
Trgv2	2.04027323166807e-34	1.082	0.753	0.261	4.87033623131485e-30	CD8 NK-like
Napsa	2.37161771882039e-34	0.601987	0.268	0.027	5.66128865659616e-30	CD8 NK-like
Ncr1	2.88583210888197e-34	0.839482	0.258	0.01	6.88876982711215e-30	CD8 NK-like
Itgax	5.11503537166493e-34	0.645875	0.363	0.035	1.22101009357014e-29	CD8 NK-like
Hvcn1	2.55389003619501e-33	0.73832	0.553	0.118	6.09639090540112e-29	CD8 NK-like
Txk	3.68753548089342e-33	0.878721	0.868	0.417	8.80251594644068e-29	CD8 NK-like
2900026A02Rik	2.33477320841148e-32	0.737835	0.468	0.063	5.57333712579905e-28	CD8 NK-like
Spry2	5.10642825951369e-30	0.659238	0.305	0.024	1.21895548982851e-25	CD8 NK-like
Dapk2	5.11952766702909e-30	0.819654	0.679	0.211	1.22208244939651e-25	CD8 NK-like
Klra9	5.38761039387421e-29	1.48737	0.295	0.043	1.28607647712171e-24	CD8 NK-like
Gm19585	1.60968113842214e-28	0.930013	0.679	0.262	3.84246984552749e-24	CD8 NK-like
Gpr34	5.93284304171247e-28	0.691559	0.426	0.085	1.41622896248718e-23	CD8 NK-like
Jaml	1.15549538676598e-27	0.871426	0.763	0.262	2.75828303774907e-23	CD8 NK-like
Plac8	6.467671052308e-27	1.13657	0.611	0.218	1.54389775689644e-22	CD8 NK-like
Cxxc5	6.93119340869727e-27	0.500096	0.295	0.029	1.65454517859013e-22	CD8 NK-like
Igflr1	1.69823371711698e-26	0.856365	0.674	0.234	4.05385370612995e-22	CD8 NK-like
Ntan1	2.11341872092944e-26	0.81452	0.779	0.401	5.04494182873066e-22	CD8 NK-like
Bcl2l11	3.47333113233541e-25	0.820243	0.647	0.225	8.29118874599785e-21	CD8 NK-like
Tmsb4x	4.19984938569604e-25	0.336137	1	0.999	1.0025460468595e-20	CD8 NK-like
Rnf130	5.85265209180202e-25	0.673196	0.547	0.146	1.39708658083406e-20	CD8 NK-like
Mef2a	6.82836500446896e-25	0.771448	0.705	0.322	1.62999901021679e-20	CD8 NK-like
Prrt1	1.37654923436025e-24	0.581658	0.368	0.064	3.28596067734135e-20	CD8 NK-like
Cyth3	5.87387352715212e-24	0.577757	0.405	0.084	1.40215234966648e-19	CD8 NK-like
Swap70	7.04310746515896e-24	0.611563	0.347	0.054	1.6812601830081e-19	CD8 NK-like
Ctla2b	8.30846412269088e-24	0.694658	0.526	0.147	1.98331347072754e-19	CD8 NK-like
Acot7	1.46725609918914e-23	0.657222	0.616	0.217	3.50248703437439e-19	CD8 NK-like
Mxd4	4.61200637159505e-23	0.712265	0.874	0.513	1.10093204096345e-18	CD8 NK-like
C1qtnf6	1.48390699758068e-22	0.476461	0.258	0.028	3.54223439392484e-18	CD8 NK-like
Rgs1	1.84038411561173e-22	0.877256	0.937	0.614	4.39318092237677e-18	CD8 NK-like
Dennd4a	2.40280730999595e-22	0.764522	0.753	0.343	5.73574132969134e-18	CD8 NK-like
Klrc2	2.49791665611714e-22	0.799743	0.468	0.12	5.96277684981723e-18	CD8 NK-like
Cables1	3.12086564714881e-22	0.549519	0.274	0.04	7.44981838630893e-18	CD8 NK-like
Nedd4	3.16120692564499e-22	0.676376	0.668	0.26	7.54611705220716e-18	CD8 NK-like
AW112010	5.49564321709746e-22	0.467933	1	0.98	1.31186499235333e-17	CD8 NK-like
Afdn	6.13527046965672e-22	0.39528	0.258	0.027	1.46455041381176e-17	CD8 NK-like
AA467197	6.35573740472807e-22	0.520267	0.263	0.034	1.51717807588264e-17	CD8 NK-like
Apobr	6.81609001505807e-22	0.568965	0.358	0.067	1.62706884749451e-17	CD8 NK-like
Tpi1	7.94358394864038e-22	0.50111	0.437	0.093	1.89621292437994e-17	CD8 NK-like
Cers6	2.18249692593544e-21	0.418912	0.253	0.025	5.2098384119005e-17	CD8 NK-like
Myo6	2.6818847809394e-21	0.598792	0.395	0.076	6.40192716058045e-17	CD8 NK-like
Zfp318	4.83399775923082e-21	0.685064	0.563	0.165	1.15392360510599e-16	CD8 NK-like
1810041H14Rik	6.09031133159096e-21	0.53384	0.321	0.063	1.45381821796408e-16	CD8 NK-like
Fuca2	6.74436420733907e-21	0.470157	0.321	0.055	1.60994717993391e-16	CD8 NK-like
Matk	1.10352412020052e-20	0.542646	0.326	0.054	2.63422242733066e-16	CD8 NK-like
Jun	1.36243787339382e-20	0.947246	0.758	0.341	3.25227544757839e-16	CD8 NK-like
Klrb1f	4.79301281447254e-20	0.556365	0.347	0.051	1.14414008894274e-15	CD8 NK-like
Rin3	1.85149240422609e-19	0.544827	0.453	0.135	4.4196975181281e-15	CD8 NK-like
AU020206	2.03591217689763e-19	0.730683	0.826	0.449	4.85992595747234e-15	CD8 NK-like
Ncf1	2.54790533427982e-19	0.513613	0.268	0.045	6.08210482345935e-15	CD8 NK-like
Gramd1a	3.7835367144223e-19	0.667071	0.7	0.31	9.03168049099746e-15	CD8 NK-like
Cd226	5.11735528748449e-19	0.659837	0.858	0.462	1.22156388067542e-14	CD8 NK-like
Osbpl3	6.85882281098305e-19	0.637566	0.647	0.254	1.63726959320976e-14	CD8 NK-like
Gnas	7.26331936466759e-19	0.47106	1	0.883	1.7338269655398e-14	CD8 NK-like
Rgs2	2.72468564882329e-18	0.601318	0.442	0.131	6.50409711230608e-14	CD8 NK-like
Ostf1	2.91716341607014e-18	0.521277	0.947	0.705	6.96356079050103e-14	CD8 NK-like
Ipcef1	5.03324181765863e-18	0.593043	0.737	0.366	1.20148515429329e-13	CD8 NK-like
Vav3	8.73848706746843e-18	0.473016	0.347	0.077	2.08596424787539e-13	CD8 NK-like
Ptms	1.04698515509425e-17	0.601944	0.616	0.275	2.49925826372548e-13	CD8 NK-like
Gas7	1.69657965263604e-17	0.479	0.332	0.06	4.04990528880748e-13	CD8 NK-like
Zfp36l1	2.4704113727344e-17	0.607808	0.721	0.381	5.89711898785429e-13	CD8 NK-like
Kctd12	4.57677734686326e-17	0.408129	0.284	0.051	1.09252252046973e-12	CD8 NK-like
Dtnbp1	6.26053406871862e-17	0.550599	0.479	0.169	1.49445208754382e-12	CD8 NK-like
Efhd2	6.59844032154417e-17	0.524768	0.9	0.585	1.57511368915581e-12	CD8 NK-like
Tmem273	7.47008146218853e-17	0.610723	0.421	0.113	1.78318314583903e-12	CD8 NK-like
Ppm1b	1.04687298916844e-16	0.527347	0.553	0.218	2.49899051244399e-12	CD8 NK-like
Cd96	1.54452088968257e-16	0.588116	0.663	0.312	3.68692581576126e-12	CD8 NK-like
Klrk1	2.27308202921377e-16	0.716477	0.626	0.28	5.42607411193619e-12	CD8 NK-like
Hivep3	7.78221087582335e-16	0.497523	0.379	0.093	1.85769155816779e-11	CD8 NK-like
Rapgef6	1.49044167339598e-15	0.593348	0.853	0.538	3.55783331856355e-11	CD8 NK-like
Gyg	1.65468516686041e-15	0.501423	0.363	0.106	3.94989896181249e-11	CD8 NK-like
Phactr2	1.77619222315328e-15	0.381227	0.253	0.043	4.2399484558892e-11	CD8 NK-like
Il12rb2	3.95324096523295e-15	0.409145	0.253	0.047	9.43678150810757e-11	CD8 NK-like
Abi3	5.29726534628118e-15	0.552113	0.626	0.239	1.26451021081078e-10	CD8 NK-like
Litaf	1.03841132030339e-14	0.542438	0.532	0.203	2.47879166269623e-10	CD8 NK-like
Furin	2.1962833380706e-14	0.449682	0.342	0.101	5.24274795630832e-10	CD8 NK-like
Hic1	2.50962963186516e-14	0.388998	0.263	0.05	5.99073689422532e-10	CD8 NK-like
Tle5	2.64324829551073e-14	0.428612	0.984	0.884	6.30969800621366e-10	CD8 NK-like
Capzb	3.20799344244345e-14	0.402783	0.932	0.691	7.65780114645676e-10	CD8 NK-like
Nedd9	9.15458542264509e-14	0.59546	0.758	0.391	2.18529108623961e-09	CD8 NK-like
Sh3bgrl3	1.12921269474196e-13	0.387931	0.995	0.961	2.69554362361854e-09	CD8 NK-like
Tec	1.20892041703816e-13	0.381551	0.337	0.078	2.88581392751179e-09	CD8 NK-like
Vps37b	1.43149182947773e-13	0.711882	0.595	0.276	3.41711414614628e-09	CD8 NK-like
Tmem131	1.479504104227e-13	0.391595	0.311	0.092	3.53172424720028e-09	CD8 NK-like
Pygl	1.70383742994854e-13	0.364257	0.258	0.052	4.06723032903017e-09	CD8 NK-like
Mvb12b	1.91872007065348e-13	0.382678	0.305	0.075	4.58017668065693e-09	CD8 NK-like
Elmo2	2.32755604361286e-13	0.397324	0.263	0.059	5.55610903170826e-09	CD8 NK-like
Tab2	3.82291122266197e-13	0.514605	0.726	0.412	9.12567137961638e-09	CD8 NK-like
St8sia4	6.25369194256072e-13	0.469548	0.689	0.379	1.49281880360867e-08	CD8 NK-like
Cd38	6.45811842833183e-13	0.493844	0.558	0.225	1.54161745002709e-08	CD8 NK-like
Tmbim4	6.81583642303404e-13	0.414359	0.411	0.144	1.62700831254246e-08	CD8 NK-like
Chst12	9.33179523463023e-13	0.427084	0.321	0.083	2.22759284045858e-08	CD8 NK-like
Frmd4b	1.03474461056758e-12	0.390145	0.258	0.051	2.47003885988587e-08	CD8 NK-like
Coro2a	1.17644944020991e-12	0.598667	0.416	0.175	2.80830245872507e-08	CD8 NK-like
Itgav	1.2209120728577e-12	0.453504	0.342	0.106	2.91443920911861e-08	CD8 NK-like
Lgals3	1.38849019760101e-12	0.579937	0.474	0.162	3.31446495069337e-08	CD8 NK-like
Prkar1a	1.81841759025864e-12	0.404403	0.905	0.659	4.3407446297064e-08	CD8 NK-like
Padi2	1.98840106577593e-12	0.514236	0.611	0.277	4.74651218411372e-08	CD8 NK-like
Agtrap	2.17856960477879e-12	0.347495	0.305	0.083	5.20046350356746e-08	CD8 NK-like
Trip4	2.36716716487174e-12	0.422849	0.453	0.167	5.65066473926532e-08	CD8 NK-like
Irf8	2.67479985690024e-12	0.349709	0.274	0.054	6.38501473840656e-08	CD8 NK-like
Wls	4.44167556445466e-12	0.428018	0.426	0.155	1.06027237399097e-07	CD8 NK-like
Serinc3	5.09297759687217e-12	0.408813	0.847	0.549	1.21574468214936e-07	CD8 NK-like
Klhdc2	6.89072803852266e-12	0.400175	0.358	0.119	1.64488569007574e-07	CD8 NK-like
Spin2c	7.89133702206207e-12	0.439352	0.321	0.09	1.88374106053644e-07	CD8 NK-like
Atpif1	1.08005509484597e-11	0.343658	0.621	0.239	2.57819951690682e-07	CD8 NK-like
Ssbp3	1.36565540669997e-11	0.452773	0.447	0.188	3.2599560213335e-07	CD8 NK-like
Qpct	1.43898697244253e-11	0.475557	0.458	0.155	3.43500580191757e-07	CD8 NK-like
mt-Nd4	1.52042186958172e-11	0.276132	1	0.988	3.62939904487852e-07	CD8 NK-like
Prkch	2.0801330629447e-11	0.475021	0.737	0.417	4.9654856345553e-07	CD8 NK-like
Filip1l	2.42154783791236e-11	0.396169	0.379	0.133	5.78047684388059e-07	CD8 NK-like
Jund	2.73273934742585e-11	0.351063	0.974	0.842	6.52332209624024e-07	CD8 NK-like
Nt5e	3.06021932737422e-11	0.468799	0.447	0.177	7.30504955637501e-07	CD8 NK-like
Serpinb6b	4.13481608285288e-11	0.51183	0.489	0.21	9.87021947137811e-07	CD8 NK-like
Itch	5.15496888269731e-11	0.440053	0.621	0.323	1.23054262198867e-06	CD8 NK-like
Tex9	5.43446075372293e-11	0.386393	0.289	0.085	1.2972601265212e-06	CD8 NK-like
Parp8	5.73479806165541e-11	0.355045	0.332	0.095	1.36895364529776e-06	CD8 NK-like
Rab37	5.98835951897839e-11	0.405779	0.437	0.17	1.42948130077533e-06	CD8 NK-like
Ly6e	6.52846850174959e-11	0.3595	0.984	0.852	1.55841071605264e-06	CD8 NK-like
Tgfbr1	7.59762938330039e-11	0.372373	0.311	0.098	1.81363011008763e-06	CD8 NK-like
Eif4b	7.95562793389764e-11	0.405292	0.758	0.442	1.89908794410071e-06	CD8 NK-like
Trat1	1.07827846118771e-10	0.44969	0.353	0.125	2.57395851470117e-06	CD8 NK-like
Prkacb	1.4961565396602e-10	0.473191	0.732	0.44	3.57147527582286e-06	CD8 NK-like
Tnfrsf1a	2.235601022959e-10	0.363393	0.342	0.114	5.33660320190543e-06	CD8 NK-like
Anxa2	2.43444317642927e-10	0.461582	0.732	0.454	5.8112593064543e-06	CD8 NK-like
Snap23	2.75922453473066e-10	0.364521	0.321	0.109	6.58654488685556e-06	CD8 NK-like
Tnfrsf18	2.96603317451324e-10	0.398246	0.632	0.297	7.08021779088055e-06	CD8 NK-like
Serpinb6a	3.47390465835309e-10	0.394113	0.358	0.146	8.29255780995467e-06	CD8 NK-like
Pitpnc1	4.40943070114153e-10	0.490584	0.742	0.477	1.05257520266949e-05	CD8 NK-like
Lamp1	5.02413393207737e-10	0.267716	0.405	0.154	1.19931101092619e-05	CD8 NK-like
Smyd3	5.53190393861284e-10	0.384474	0.416	0.157	1.32052078918627e-05	CD8 NK-like
Elk3	8.10975912419383e-10	0.402529	0.5	0.235	1.93588060053631e-05	CD8 NK-like
Prag1	8.35468689883617e-10	0.325349	0.263	0.072	1.99434730962118e-05	CD8 NK-like
Rpl10	8.91180068151795e-10	0.286015	1	0.986	2.12733594068515e-05	CD8 NK-like
Ppp3cc	1.00436285457419e-09	0.43439	0.553	0.266	2.39751457015405e-05	CD8 NK-like
Cdh1	1.23427814072837e-09	0.450045	0.495	0.179	2.94634534973269e-05	CD8 NK-like
Rbpj	1.25047209796796e-09	0.414051	0.584	0.313	2.98500194505932e-05	CD8 NK-like
Sorl1	1.51372690430902e-09	0.410327	0.753	0.455	3.61341749327605e-05	CD8 NK-like
Inpp4b	2.0401572800517e-09	0.486132	0.832	0.528	4.87005944321142e-05	CD8 NK-like
Mmd	2.09995966635122e-09	0.289216	0.279	0.08	5.01281371954699e-05	CD8 NK-like
Ccni	2.1346677020466e-09	0.38175	0.684	0.361	5.09566527155544e-05	CD8 NK-like
Cox6c	2.39073710240921e-09	0.256059	0.995	0.94	5.70692853716103e-05	CD8 NK-like
Lrmp	2.83091142169851e-09	0.352603	0.5	0.214	6.75766865473651e-05	CD8 NK-like
Sept11	2.9712140560368e-09	0.404409	0.568	0.3	7.09258507316545e-05	CD8 NK-like
Ptk2b	3.40343505947866e-09	0.379111	0.637	0.338	8.12433983048152e-05	CD8 NK-like
Cd3e	4.2270956485629e-09	0.358223	0.989	0.938	0.000100905	CD8 NK-like
Stk17b	4.45525563975205e-09	0.376107	0.968	0.794	0.000106351	CD8 NK-like
Sptbn1	4.68911417347115e-09	0.355829	0.558	0.283	0.000111934	CD8 NK-like
Hectd1	5.08195361941367e-09	0.450687	0.795	0.57	0.000121311	CD8 NK-like
Acaa2	5.53978081524791e-09	0.373042	0.479	0.217	0.00013224	CD8 NK-like
Ubash3b	7.01001059916899e-09	0.369174	0.405	0.155	0.000167336	CD8 NK-like
Retreg1	7.16438544112795e-09	0.343442	0.411	0.174	0.000171021	CD8 NK-like
Dap	7.61658325796418e-09	0.372325	0.579	0.28	0.000181815	CD8 NK-like
Arhgap18	7.63053985608722e-09	0.31966	0.337	0.129	0.000182149	CD8 NK-like
Fndc3a	8.00759254105807e-09	0.415544	0.411	0.169	0.000191149	CD8 NK-like
4930453N24Rik	8.68669428097945e-09	0.327235	0.663	0.363	0.00020736	CD8 NK-like
Prkd3	8.95355554927745e-09	0.368782	0.379	0.145	0.00021373	CD8 NK-like
Dnajc1	1.03413728720593e-08	0.395752	0.658	0.38	0.000246859	CD8 NK-like
Borcs8	1.07904897746409e-08	0.307545	0.563	0.279	0.00025758	CD8 NK-like
Bcl2	1.37296275388678e-08	0.434169	0.963	0.795	0.00032774	CD8 NK-like
Itm2b	1.45171377352827e-08	0.265854	0.995	0.976	0.000346539	CD8 NK-like
Romo1	1.58332803006381e-08	0.329794	0.774	0.514	0.000377956	CD8 NK-like
Pnrc1	1.6840414097616e-08	0.389557	0.884	0.681	0.000401998	CD8 NK-like
Diaph2	1.71009058040319e-08	0.356204	0.311	0.113	0.000408216	CD8 NK-like
Cerk	1.72686190221191e-08	0.326163	0.258	0.078	0.000412219	CD8 NK-like
Ctnna1	1.89310924957634e-08	0.316869	0.289	0.1	0.000451904	CD8 NK-like
Prex1	2.05594419285104e-08	0.333604	0.737	0.47	0.000490774	CD8 NK-like
Pabpc1	2.07280755437176e-08	0.349113	0.989	0.93	0.0004948	CD8 NK-like
Pag1	2.08415013161574e-08	0.3306	0.368	0.174	0.000497507	CD8 NK-like
Pacsin2	2.50991031076151e-08	0.314041	0.263	0.088	0.000599141	CD8 NK-like
Dok1	2.6836870962439e-08	0.33448	0.3	0.106	0.000640623	CD8 NK-like
Rabgap1l	2.76820068454583e-08	0.387766	0.563	0.306	0.000660797	CD8 NK-like
Bin1	3.15872520301676e-08	0.368142	0.642	0.37	0.000754019	CD8 NK-like
Sft2d2	3.57609840057299e-08	0.292004	0.263	0.093	0.00085365	CD8 NK-like
Gpr171	3.68062896450788e-08	0.374048	0.532	0.262	0.000878603	CD8 NK-like
Tmem123	3.93512617373224e-08	0.347626	0.5	0.242	0.000939354	CD8 NK-like
Dgkd	4.31827002717643e-08	0.386367	0.442	0.205	0.00103081	CD8 NK-like
Hdac4	5.39610841118484e-08	0.289192	0.326	0.109	0.00128811	CD8 NK-like
Rpl31	6.19885832441834e-08	0.252526	0.995	0.95	0.00147973	CD8 NK-like
Klrc1	6.42893407235518e-08	0.4566	0.337	0.146	0.00153465	CD8 NK-like
Tmem238	6.94192181141341e-08	0.267092	0.289	0.108	0.00165711	CD8 NK-like
Capg	8.61825476050863e-08	0.457765	0.368	0.177	0.00205726	CD8 NK-like
Cxcr6	8.86109825709184e-08	0.275549	0.953	0.648	0.00211523	CD8 NK-like
Sesn3	9.38936725917838e-08	0.386223	0.663	0.383	0.00224134	CD8 NK-like
Pde3b	9.58512396532394e-08	0.358813	0.542	0.284	0.00228806	CD8 NK-like
Snx18	9.70891115093512e-08	0.279596	0.289	0.096	0.00231761	CD8 NK-like
Cebpb	1.04686408136111e-07	0.344646	0.4	0.183	0.00249897	CD8 NK-like
Rgs3	1.06468538913128e-07	0.344034	0.589	0.303	0.00254151	CD8 NK-like
Dusp6	1.11762778785175e-07	0.314175	0.321	0.119	0.00266789	CD8 NK-like
Lta4h	1.20600188404833e-07	0.320296	0.563	0.298	0.00287885	CD8 NK-like
Tiprl	1.2854003986677e-07	0.360556	0.547	0.291	0.00306838	CD8 NK-like
Srgn	1.28584431859131e-07	0.302363	1	0.927	0.00306944	CD8 NK-like
Rnaset2a	1.3148610843607e-07	0.383253	0.621	0.345	0.0031387	CD8 NK-like
Sept7	1.44408976869664e-07	0.34552	0.889	0.679	0.00344719	CD8 NK-like
Pdia6	1.72810441313204e-07	0.37012	0.695	0.424	0.00412516	CD8 NK-like
Arpc3	1.89850916028036e-07	0.251202	0.958	0.811	0.00453193	CD8 NK-like
Rp9	1.91992007503011e-07	0.32774	0.784	0.542	0.00458304	CD8 NK-like
Stard3nl	1.93834955919187e-07	0.380923	0.474	0.24	0.00462703	CD8 NK-like
Ldlrad4	2.51497649234608e-07	0.341803	0.379	0.146	0.0060035	CD8 NK-like
Arhgap25	2.52600486549707e-07	0.296994	0.421	0.183	0.00602983	CD8 NK-like
Gpx4	2.6865454651412e-07	0.291344	0.932	0.736	0.00641305	CD8 NK-like
Abcb9	2.70371118941112e-07	0.291766	0.263	0.092	0.00645403	CD8 NK-like
Cetn2	2.94447756915401e-07	0.287004	0.653	0.388	0.00702876	CD8 NK-like
Sytl2	2.98072767908138e-07	0.30178	0.389	0.164	0.0071153	CD8 NK-like
Pglyrp1	3.13955122229319e-07	0.274502	0.637	0.338	0.00749442	CD8 NK-like
Pdia3	3.22304699640961e-07	0.37443	0.895	0.711	0.00769374	CD8 NK-like
Rasa2	3.23070794075486e-07	0.389465	0.468	0.236	0.00771202	CD8 NK-like
Ak2	3.47954218462397e-07	0.32151	0.574	0.313	0.00830602	CD8 NK-like
Fth1	3.4978777130056e-07	0.258728	0.958	0.891	0.00834978	CD8 NK-like
Ctnnb1	3.53625136592564e-07	0.325779	0.526	0.293	0.00844139	CD8 NK-like
Tpp2	3.75392388364688e-07	0.340678	0.658	0.385	0.00896099	CD8 NK-like
Pdxdc1	4.69346143278945e-07	0.267088	0.316	0.111	0.0112038	CD8 NK-like
Nfkbil1	4.87706821169617e-07	0.274659	0.374	0.151	0.011642	CD8 NK-like
Git2	5.24283681433328e-07	0.345472	0.616	0.359	0.0125152	CD8 NK-like
Pik3r1	5.46344863311911e-07	0.322463	0.595	0.339	0.0130418	CD8 NK-like
Luzp1	6.12863089078992e-07	0.262742	0.263	0.082	0.0146297	CD8 NK-like
Fut8	6.63849222997847e-07	0.319234	0.337	0.154	0.0158467	CD8 NK-like
Cul1	7.46358959034884e-07	0.324601	0.463	0.226	0.0178163	CD8 NK-like
Rasa1	7.68177876046803e-07	0.323197	0.511	0.265	0.0183372	CD8 NK-like
Use1	7.81796434713102e-07	0.289956	0.732	0.48	0.0186623	CD8 NK-like
Mapk3	7.92538772720794e-07	0.272364	0.384	0.166	0.0189187	CD8 NK-like
Prdx5	8.07279273684523e-07	0.376285	0.795	0.512	0.0192706	CD8 NK-like
Rad54l2	8.54777435792873e-07	0.263575	0.284	0.101	0.0204044	CD8 NK-like
Cbl	8.73966096714296e-07	0.3704	0.589	0.372	0.0208624	CD8 NK-like
Abhd17a	9.14920575791043e-07	0.323204	0.626	0.37	0.0218401	CD8 NK-like
Lasp1	9.30685440775323e-07	0.337796	0.563	0.318	0.0222164	CD8 NK-like
Zap70	9.75591315124112e-07	0.32047	0.653	0.39	0.0232883	CD8 NK-like
Ptpn6	1.05017982892223e-06	0.373056	0.684	0.409	0.0250688	CD8 NK-like
Ppp1r16b	1.10489826328131e-06	0.349995	0.489	0.244	0.026375	CD8 NK-like
Zc3h13	1.16305020036338e-06	0.335498	0.553	0.316	0.0277632	CD8 NK-like
Txnrd1	1.21067331048159e-06	0.325375	0.516	0.279	0.0289	CD8 NK-like
Ctsc	1.23099310431359e-06	0.325601	0.563	0.31	0.029385	CD8 NK-like
Zbtb20	1.23119550803358e-06	0.338337	0.521	0.295	0.0293899	CD8 NK-like
Ssrp1	1.25827563862057e-06	0.311414	0.642	0.367	0.0300363	CD8 NK-like
Hpcal1	1.32599017027796e-06	0.279089	0.453	0.229	0.0316527	CD8 NK-like
Ech1	1.42122665740901e-06	0.255436	0.753	0.472	0.0339261	CD8 NK-like
Os9	1.43206343336383e-06	0.296529	0.658	0.368	0.0341848	CD8 NK-like
Itpr2	1.4752139272662e-06	0.318586	0.584	0.324	0.0352148	CD8 NK-like
Grina	1.56217120236595e-06	0.340598	0.426	0.186	0.0372906	CD8 NK-like
Grcc10	1.60427252258293e-06	0.252036	0.932	0.771	0.0382956	CD8 NK-like
Rbms1	1.63283212307016e-06	0.315305	0.653	0.405	0.0389773	CD8 NK-like
Lims1	1.77950732214385e-06	0.306897	0.542	0.294	0.0424786	CD8 NK-like
Stap1	1.83253351831953e-06	0.281253	0.584	0.32	0.0437444	CD8 NK-like
Stk39	2.06264902560277e-06	0.313153	0.363	0.173	0.0492375	CD8 NK-like
Apol9b	2.09654558130329e-06	0.291214	0.279	0.095	0.0500466	CD8 NK-like
Cdyl	2.23783557866864e-06	0.250723	0.289	0.104	0.0534194	CD8 NK-like
Eid1	2.36928425143176e-06	0.258331	0.568	0.316	0.0565572	CD8 NK-like
Sec11c	2.49121589388535e-06	0.34356	0.821	0.65	0.0594678	CD8 NK-like
Fermt3	2.96362055779996e-06	0.311412	0.716	0.451	0.0707446	CD8 NK-like
Sipa1l1	3.02460512225185e-06	0.321841	0.463	0.233	0.0722003	CD8 NK-like
Nsmce1	3.0316407712003e-06	0.256702	0.421	0.197	0.0723683	CD8 NK-like
Il21r	3.08652873795135e-06	0.299358	0.537	0.309	0.0736785	CD8 NK-like
Colgalt1	3.1909739597532e-06	0.287358	0.258	0.102	0.0761717	CD8 NK-like
Sdf2l1	3.27451740390559e-06	0.310019	0.432	0.208	0.078166	CD8 NK-like
Gem	3.42129797090986e-06	0.344918	0.332	0.145	0.0816698	CD8 NK-like
Pum2	3.79182580270136e-06	0.254506	0.626	0.372	0.0905147	CD8 NK-like
Gpr68	4.78385612222004e-06	0.28524	0.489	0.253	0.114195	CD8 NK-like
Sipa1	4.87840234242614e-06	0.29857	0.705	0.445	0.116452	CD8 NK-like
Capns1	5.03460469885091e-06	0.284428	0.763	0.51	0.120181	CD8 NK-like
Peli1	5.03565738815005e-06	0.298317	0.811	0.558	0.120206	CD8 NK-like
Tmem126a	5.0368791535506e-06	0.257671	0.505	0.251	0.120235	CD8 NK-like
Tmem160	5.17501800011072e-06	0.250711	0.768	0.527	0.123533	CD8 NK-like
Smarcb1	5.24063257962054e-06	0.257237	0.405	0.188	0.125099	CD8 NK-like
H2afy	5.37735737327695e-06	0.272072	0.921	0.709	0.128363	CD8 NK-like
Abr	5.5140456264776e-06	0.30213	0.411	0.189	0.131626	CD8 NK-like
Stat4	5.59787510001344e-06	0.258639	0.711	0.473	0.133627	CD8 NK-like
Snx5	5.97412860593799e-06	0.304276	0.574	0.33	0.142608	CD8 NK-like
Clic4	6.23939769842561e-06	0.25538	0.268	0.104	0.148941	CD8 NK-like
Vav1	8.11347102207921e-06	0.264978	0.437	0.208	0.193677	CD8 NK-like
Bag1	8.51506686644506e-06	0.266744	0.779	0.542	0.203263	CD8 NK-like
Ttc3	8.54459351293703e-06	0.302897	0.537	0.286	0.203968	CD8 NK-like
Lrrc8c	9.26245236738777e-06	0.322621	0.537	0.305	0.221104	CD8 NK-like
Sri	9.87594111561935e-06	0.253381	0.879	0.705	0.235749	CD8 NK-like
Camk2n1	1.00084189992273e-05	0.374282	0.574	0.319	0.238911	CD8 NK-like
Capn1	1.03251388689658e-05	0.251936	0.453	0.218	0.246471	CD8 NK-like
Syngr2	1.04611391947349e-05	0.287976	0.411	0.224	0.249718	CD8 NK-like
Ankrd13a	1.10617910404886e-05	0.254978	0.363	0.17	0.264056	CD8 NK-like
Mylip	1.1234917372062e-05	0.293535	0.447	0.217	0.268189	CD8 NK-like
Pim1	1.18253731518055e-05	0.353647	0.595	0.358	0.282283	CD8 NK-like
Myc	1.18594979230842e-05	0.34915	0.305	0.134	0.283098	CD8 NK-like
Pold4	1.26358225135972e-05	0.27399	0.5	0.279	0.30163	CD8 NK-like
Cyth4	1.2674820994945e-05	0.269525	0.747	0.499	0.302561	CD8 NK-like
Cst7	1.32712073011206e-05	0.274097	0.784	0.553	0.316797	CD8 NK-like
Gclm	1.34573052875311e-05	0.348697	0.368	0.155	0.321239	CD8 NK-like
Phb2	1.48274653045944e-05	0.258011	0.679	0.428	0.353946	CD8 NK-like
Sla2	1.5504277861196e-05	0.276393	0.516	0.272	0.370103	CD8 NK-like
Asxl2	1.77803008374727e-05	0.265312	0.642	0.392	0.424434	CD8 NK-like
Mtmr1	1.99904953117008e-05	0.265517	0.368	0.165	0.477193	CD8 NK-like
Trip11	2.05319994498333e-05	0.29724	0.579	0.349	0.490119	CD8 NK-like
Crlf2	2.06768251580718e-05	0.31763	0.489	0.283	0.493576	CD8 NK-like
Ahcyl1	2.08434598770867e-05	0.251749	0.305	0.127	0.497554	CD8 NK-like
Jmjd1c	2.14633583881275e-05	0.259606	0.484	0.282	0.512352	CD8 NK-like
Lyrm9	2.1798681316386e-05	0.26103	0.274	0.115	0.520356	CD8 NK-like
Cd72	2.47665573019002e-05	0.266619	0.326	0.139	0.591202	CD8 NK-like
Smc5	2.72082988837864e-05	0.254409	0.368	0.16	0.649489	CD8 NK-like
Akr1a1	2.78427735969537e-05	0.388618	0.684	0.443	0.664635	CD8 NK-like
Plgrkt	2.80911846212975e-05	0.267106	0.663	0.419	0.670565	CD8 NK-like
Ube2r2	2.86626795347507e-05	0.25468	0.532	0.304	0.684207	CD8 NK-like
Mrpl41	2.87917806648418e-05	0.274409	0.495	0.296	0.687289	CD8 NK-like
Rest	3.05814700453594e-05	0.291288	0.447	0.235	0.73001	CD8 NK-like
Dock10	3.43612990015001e-05	0.284067	0.821	0.602	0.820239	CD8 NK-like
Tmem30a	3.87927324385602e-05	0.261549	0.558	0.343	0.926021	CD8 NK-like
Pigp	4.13411200278672e-05	0.311791	0.442	0.243	0.986854	CD8 NK-like
Sdcbp	4.206252438295e-05	0.252834	0.616	0.387	1	CD8 NK-like
Tent5a	4.5639711860573e-05	0.331752	0.416	0.24	1	CD8 NK-like
Cmip	4.88308367541166e-05	0.251989	0.468	0.254	1	CD8 NK-like
Golgb1	4.94364796176441e-05	0.311013	0.395	0.206	1	CD8 NK-like
Birc2	6.21820889270156e-05	0.273037	0.484	0.282	1	CD8 NK-like
Arap2	7.33758046401563e-05	0.301363	0.558	0.331	1	CD8 NK-like
Pglyrp2	8.97585280797159e-05	0.268141	0.532	0.313	1	CD8 NK-like
Ssr4	9.25756125216857e-05	0.25299	0.816	0.625	1	CD8 NK-like
Apol7e	9.26205891852532e-05	0.270502	0.363	0.192	1	CD8 NK-like
Suco	9.89604732765487e-05	0.288589	0.458	0.256	1	CD8 NK-like
Nfkb1	0.0001055	0.267391	0.558	0.348	1	CD8 NK-like
Psd4	0.000107251	0.252205	0.495	0.265	1	CD8 NK-like
Add1	0.000127523	0.270226	0.468	0.273	1	CD8 NK-like
Mettl26	0.000150124	0.285388	0.384	0.197	1	CD8 NK-like
Zfand6	0.000155491	0.270648	0.653	0.446	1	CD8 NK-like
R3hdm2	0.000155617	0.252287	0.426	0.247	1	CD8 NK-like
Arhgap9	0.000173822	0.270619	0.674	0.458	1	CD8 NK-like
Pgls	0.000213244	0.272297	0.637	0.469	1	CD8 NK-like
Rnaset2b	0.000224402	0.256978	0.589	0.35	1	CD8 NK-like
Eml4	0.00108148	0.257208	0.447	0.287	1	CD8 NK-like
S100a6	0.00115828	0.301369	0.926	0.86	1	CD8 NK-like
Gngt2	0.00144618	0.263756	0.363	0.214	1	CD8 NK-like
Hbb-bs	0.00149049	0.317146	0.5	0.42	1	CD8 NK-like
Pmepa1	0.00158659	0.26019	0.658	0.39	1	CD8 NK-like
Stmn1	1.94534554886378e-295	3.65419	0.878	0.097	4.64373435969274e-291	CD8 Cyc
Pclaf	1.1238195474314e-255	2.79158	0.687	0.007	2.6826696416735e-251	CD8 Cyc
Ptma	1.03430006502422e-229	1.7224	0.994	0.978	2.46897768521931e-225	CD8 Cyc
Hmgb2	3.2040744912512e-227	2.78463	0.986	0.808	7.64844621806575e-223	CD8 Cyc
Spc24	5.76267681230621e-215	1.62039	0.629	0.008	1.37560858186561e-210	CD8 Cyc
Mki67	5.42002392199929e-211	2.86078	0.716	0.056	1.29381391042045e-206	CD8 Cyc
Birc5	3.26366268397454e-207	2.27371	0.562	0.003	7.79068919291562e-203	CD8 Cyc
Top2a	6.38239164975275e-205	3.1582	0.742	0.083	1.52354071071248e-200	CD8 Cyc
Cks1b	2.50377245463779e-190	1.71458	0.643	0.024	5.97675522646587e-186	CD8 Cyc
Nusap1	1.00000536655278e-179	1.90537	0.539	0.006	2.38711281049813e-175	CD8 Cyc
Tuba1b	1.55051158402015e-175	2.42399	0.846	0.349	3.70122620221449e-171	CD8 Cyc
Cdca8	1.90311059497717e-172	1.75223	0.588	0.019	4.54291530127e-168	CD8 Cyc
Tpx2	2.09586248147759e-171	1.37083	0.499	0.003	5.00303332953516e-167	CD8 Cyc
Knl1	1.00439777948311e-169	1.50595	0.47	0.001	2.39759793940412e-165	CD8 Cyc
Cenpf	4.40605013430378e-169	2.22102	0.475	0.002	1.05176822755966e-164	CD8 Cyc
Rrm2	5.78024034568965e-168	1.61777	0.501	0.005	1.37980117291958e-163	CD8 Cyc
Tubb5	1.7304123465033e-155	2.08704	0.945	0.684	4.13066731233802e-151	CD8 Cyc
Esco2	3.72731246576701e-155	1.25717	0.417	0	8.89746758703244e-151	CD8 Cyc
Cdk1	3.94011604298992e-152	1.32068	0.504	0.008	9.40545100622123e-148	CD8 Cyc
Ccnb2	4.05400533418721e-152	1.30868	0.446	0.002	9.67731613323828e-148	CD8 Cyc
Hmmr	1.84916051075095e-151	1.3935	0.42	0.001	4.41413105521358e-147	CD8 Cyc
Hist1h1b	3.93001743706913e-150	3.43861	0.559	0.057	9.38134462402772e-146	CD8 Cyc
Lmnb1	1.71231031803276e-149	1.66054	0.788	0.158	4.087455960176e-145	CD8 Cyc
Ccna2	4.20119210884928e-148	1.18117	0.423	0.001	1.00286656830341e-143	CD8 Cyc
Cdca3	7.42083021647175e-146	1.13198	0.412	0.001	1.77142638097397e-141	CD8 Cyc
Kif11	1.12121017525335e-143	1.41632	0.467	0.006	2.67644080934727e-139	CD8 Cyc
Dut	2.21422460332398e-142	1.67244	0.843	0.296	5.28557555059468e-138	CD8 Cyc
Tk1	8.60851969524265e-142	0.978815	0.467	0.006	2.05493973645137e-137	CD8 Cyc
Rad51	1.76206186263246e-141	0.847022	0.446	0.003	4.20621787228994e-137	CD8 Cyc
Smc2	4.1730056108056e-140	1.73747	0.765	0.161	9.96138169355404e-136	CD8 Cyc
Kif15	6.63976535603769e-139	1.17153	0.455	0.006	1.58497838813976e-134	CD8 Cyc
Hist1h3c	1.99596024205042e-138	1.68387	0.394	0.002	4.76455669379857e-134	CD8 Cyc
Ube2c	3.73971808995207e-131	2.06185	0.42	0.007	8.9270810525246e-127	CD8 Cyc
Kif4	1.06188707106321e-130	0.88557	0.371	0.001	2.534830627335e-126	CD8 Cyc
Cenpm	2.24508010656343e-129	0.756249	0.397	0.003	5.35923072237757e-125	CD8 Cyc
Ncapg2	2.18233399042349e-128	1.06614	0.467	0.009	5.20944946853992e-124	CD8 Cyc
Rad51ap1	8.89160924728728e-128	0.901518	0.423	0.005	2.12251604341995e-123	CD8 Cyc
Cenpe	1.08144620897664e-126	1.39577	0.446	0.009	2.58152024544813e-122	CD8 Cyc
Uhrf1	6.29371960355202e-124	0.890262	0.461	0.008	1.5023738065639e-119	CD8 Cyc
Hmgn2	2.5157779968098e-123	1.57096	0.751	0.191	6.00541365618467e-119	CD8 Cyc
Prc1	3.44977909084228e-119	1.61812	0.528	0.046	8.23496766774961e-115	CD8 Cyc
Clspn	4.47474684536158e-119	1.20441	0.533	0.029	1.06816681945626e-114	CD8 Cyc
H2afz	4.80604546069025e-119	1.51484	0.983	0.85	1.14725111192137e-114	CD8 Cyc
Mxd3	6.7596052142417e-119	0.791659	0.33	0	1.61358536069164e-114	CD8 Cyc
Neil3	1.18322423947968e-118	0.750655	0.319	0	2.82447458206195e-114	CD8 Cyc
Sgo1	7.19552750104751e-117	0.771529	0.368	0.002	1.71764436977505e-112	CD8 Cyc
Hist1h2ae	9.4462862696749e-117	2.26405	0.446	0.051	2.2549229954341e-112	CD8 Cyc
Aurkb	9.56445611638075e-117	0.806227	0.371	0.004	2.28313131954125e-112	CD8 Cyc
Fbxo5	2.88700815856081e-116	1.2605	0.472	0.029	6.8915771753005e-112	CD8 Cyc
Tmpo	3.20204456555148e-116	1.55173	0.846	0.339	7.64360058242793e-112	CD8 Cyc
Mcm3	1.69291577310723e-115	1.31221	0.678	0.11	4.04115924198426e-111	CD8 Cyc
Hmgb1	2.92908259191916e-114	1.21058	0.977	0.914	6.99201305517024e-110	CD8 Cyc
Hist1h2ap	3.12815949942165e-113	2.10443	0.417	0.032	7.46722954106942e-109	CD8 Cyc
Dek	7.94708207848657e-112	1.40031	0.936	0.622	1.89704796295553e-107	CD8 Cyc
Shcbp1	3.43675907863871e-111	0.748758	0.322	0.001	8.20388759661846e-107	CD8 Cyc
Asf1b	6.09353556385295e-111	1.07549	0.53	0.034	1.45458787444734e-106	CD8 Cyc
Lig1	2.87055917456729e-110	1.45077	0.664	0.114	6.85231180560957e-106	CD8 Cyc
Nuf2	7.83679011110224e-110	0.617582	0.31	0.001	1.87072016742122e-105	CD8 Cyc
Hells	7.27744421521866e-109	1.24495	0.67	0.096	1.73719870861485e-104	CD8 Cyc
Spc25	1.15606327395718e-107	0.927988	0.397	0.008	2.75963864126319e-103	CD8 Cyc
Ckap2l	2.68106215682422e-107	0.824216	0.365	0.004	6.3999634745551e-103	CD8 Cyc
Ube2s	5.94347424745393e-105	1.5873	0.872	0.455	1.41876673760973e-100	CD8 Cyc
Gmnn	6.50777184294632e-105	1.22686	0.667	0.115	1.55347021662972e-100	CD8 Cyc
Tyms	1.36754751521661e-104	1.29745	0.586	0.069	3.26447267357357e-100	CD8 Cyc
Hist1h2ab	1.93355537645762e-104	1.20242	0.313	0.003	4.61559003914199e-100	CD8 Cyc
Bub1b	4.25522149564638e-104	0.821554	0.368	0.005	1.01576392322575e-99	CD8 Cyc
Pbk	9.67413532424756e-104	0.67989	0.293	0.001	2.30931284325114e-99	CD8 Cyc
Sgo2a	1.28561039662393e-103	0.806284	0.325	0.001	3.06888057778098e-99	CD8 Cyc
Mcm7	4.25883004911993e-103	1.14148	0.664	0.112	1.01662532102542e-98	CD8 Cyc
Atpif1	1.23436065692068e-102	1.24262	0.783	0.207	2.94654232413535e-98	CD8 Cyc
Cdkn3	1.03434368946079e-101	0.794905	0.316	0.002	2.46908182111186e-97	CD8 Cyc
Dtl	4.68881579956249e-101	0.852122	0.432	0.014	1.11926721951356e-96	CD8 Cyc
Mis18bp1	1.6230668657808e-100	0.859251	0.333	0.004	3.87442291530535e-96	CD8 Cyc
Ran	5.68750921568146e-100	1.1795	0.933	0.702	1.35766532487532e-95	CD8 Cyc
Mcm5	6.50421448532395e-99	1.0969	0.612	0.076	1.55262103979168e-94	CD8 Cyc
Dbi	8.59552206337915e-99	1.05602	0.548	0.074	2.05183707174924e-94	CD8 Cyc
Anp32b	6.81841860051776e-98	1.19509	0.939	0.714	1.62762470412959e-93	CD8 Cyc
Prdx1	1.43426545722376e-97	1.14	0.728	0.215	3.42373507293885e-93	CD8 Cyc
Pcna	4.66842439010108e-97	1.46699	0.73	0.27	1.11439958616103e-92	CD8 Cyc
Bub1	6.76773213528479e-97	0.541996	0.258	0	1.61552533801383e-92	CD8 Cyc
Aspm	6.91787052958207e-97	0.831632	0.278	0.001	1.65136487411654e-92	CD8 Cyc
Cenpk	1.01594462654346e-96	0.870093	0.464	0.02	2.42516141802189e-92	CD8 Cyc
Ska1	5.82792590610032e-96	0.553321	0.296	0.001	1.39118419304521e-91	CD8 Cyc
E2f8	6.33066124846462e-96	0.55981	0.281	0.001	1.51119214662099e-91	CD8 Cyc
Hist1h2af	1.46496409232144e-95	0.773195	0.278	0.001	3.49701578478051e-91	CD8 Cyc
Cep55	1.74684011198393e-95	0.617443	0.29	0.001	4.16988203131685e-91	CD8 Cyc
Brca1	5.34934144839854e-95	0.691177	0.348	0.006	1.27694129714721e-90	CD8 Cyc
Brip1	9.18238662231067e-94	0.626495	0.31	0.003	2.19192751061178e-89	CD8 Cyc
H2afx	8.79229650878317e-93	1.65273	0.571	0.145	2.09880909961163e-88	CD8 Cyc
Hist1h2bb	1.54237537650448e-92	0.683821	0.299	0.003	3.68180426125384e-88	CD8 Cyc
Depdc1a	2.44062888119809e-92	0.554595	0.278	0.001	5.82602520230796e-88	CD8 Cyc
Cdca5	3.21850281495607e-92	0.522605	0.258	0	7.68288806958162e-88	CD8 Cyc
Cdc20	7.41862488265825e-92	1.0415	0.342	0.008	1.77089994573935e-87	CD8 Cyc
Ppia	1.39604647855004e-91	0.793775	0.986	0.997	3.33250254894681e-87	CD8 Cyc
Cenpw	5.55516227688098e-90	1.02115	0.562	0.071	1.32607278711426e-85	CD8 Cyc
Cenph	6.93273643312135e-90	0.645706	0.348	0.006	1.6549135139504e-85	CD8 Cyc
Rrm1	8.68532338457353e-90	1.11207	0.58	0.084	2.07327354513155e-85	CD8 Cyc
Ezh2	1.71455365800461e-89	1.24788	0.693	0.161	4.09281103702281e-85	CD8 Cyc
Hist1h2bm	4.18579059873041e-89	0.736256	0.293	0.004	9.99190073822935e-85	CD8 Cyc
Cdc6	8.10577497928889e-89	0.50091	0.261	0.001	1.93492954530605e-84	CD8 Cyc
Tacc3	1.63659966339489e-88	0.779894	0.403	0.016	3.90672705648995e-84	CD8 Cyc
Tcf19	1.16100127790427e-86	0.756363	0.409	0.017	2.77142615048528e-82	CD8 Cyc
Lockd	1.92548243057144e-86	1.33816	0.632	0.14	4.59631911001709e-82	CD8 Cyc
Cit	5.49726541066444e-86	0.924489	0.435	0.022	1.31225222617971e-81	CD8 Cyc
Kif22	9.89560022318273e-86	0.781996	0.374	0.013	2.36217872927595e-81	CD8 Cyc
Kif23	2.14401090571081e-84	1.00576	0.383	0.022	5.11796843302228e-80	CD8 Cyc
Ncapg	5.76266903900405e-84	0.779342	0.357	0.009	1.37560672630066e-79	CD8 Cyc
Anln	6.51852252738853e-82	0.620327	0.261	0.002	1.55603651251292e-77	CD8 Cyc
Pmf1	1.03040408556461e-80	0.857325	0.565	0.068	2.45967759265128e-76	CD8 Cyc
Alyref	1.06445894066047e-80	1.03142	0.783	0.288	2.5409699372506e-76	CD8 Cyc
Cenpa	1.74904926156251e-80	1.64975	0.487	0.111	4.17515549227587e-76	CD8 Cyc
Rbm3	8.76494663954075e-79	1.04854	0.942	0.706	2.09228041232477e-74	CD8 Cyc
H2afv	1.59086834976912e-78	1.37203	0.87	0.618	3.79756183773386e-74	CD8 Cyc
Cks2	2.72146625871453e-78	1.38996	0.623	0.165	6.49641210617747e-74	CD8 Cyc
Selenoh	5.19191491073859e-78	1.05471	0.791	0.317	1.23936200834241e-73	CD8 Cyc
Fignl1	6.19524726382099e-78	0.598752	0.348	0.009	1.47886747434671e-73	CD8 Cyc
Hist1h4d	1.20477954881434e-77	1.86257	0.745	0.431	2.87592926097472e-73	CD8 Cyc
Tubb4b	3.82951559539543e-77	1.46213	0.765	0.372	9.14143667776842e-73	CD8 Cyc
Hist2h2ac	1.1751722588114e-76	1.43993	0.478	0.103	2.80525369900868e-72	CD8 Cyc
Ndc80	1.29435375275212e-76	0.887828	0.429	0.03	3.08975184319458e-72	CD8 Cyc
Cbx5	1.48473132227163e-76	1.03495	0.69	0.182	3.54420213939462e-72	CD8 Cyc
Incenp	2.39790640909002e-76	1.06573	0.522	0.08	5.72404238913878e-72	CD8 Cyc
Ccdc34	1.18297387721084e-74	1.10445	0.557	0.082	2.82387694228999e-70	CD8 Cyc
Ncaph	3.14360271571046e-74	0.614137	0.293	0.004	7.50409404267245e-70	CD8 Cyc
Hist1h2bj	3.91259609781129e-73	0.922948	0.333	0.016	9.33975814508532e-69	CD8 Cyc
Arhgap11a	7.79656276392763e-73	0.800536	0.383	0.024	1.86111749737716e-68	CD8 Cyc
E2f1	8.14304582598612e-73	0.515878	0.296	0.008	1.94382646912115e-68	CD8 Cyc
Cdc45	1.98181500117021e-72	0.580563	0.307	0.005	4.73079058929342e-68	CD8 Cyc
Diaph3	2.79293970530767e-72	0.816703	0.412	0.031	6.66702637053994e-68	CD8 Cyc
Kif20b	5.73775653242883e-72	1.0071	0.484	0.056	1.36965986185609e-67	CD8 Cyc
Cdca2	7.53201214322953e-72	0.65391	0.313	0.01	1.79796661871032e-67	CD8 Cyc
Chek1	7.9512586839666e-71	0.472918	0.296	0.005	1.89804496044967e-66	CD8 Cyc
Dnmt1	1.04443786636892e-70	1.05031	0.754	0.262	2.49317763080925e-66	CD8 Cyc
Hist1h3e	3.80625861532439e-70	1.10401	0.426	0.061	9.08591994064085e-66	CD8 Cyc
Ckap2	7.13311824279367e-70	0.72754	0.275	0.007	1.70274665573728e-65	CD8 Cyc
Cenps	7.29717836380846e-70	0.528854	0.342	0.011	1.74190944722472e-65	CD8 Cyc
Snrpd1	2.64737290764698e-68	0.972468	0.838	0.433	6.31954386784412e-64	CD8 Cyc
Nucks1	1.05249174813553e-67	1.00507	0.899	0.594	2.51240305197431e-63	CD8 Cyc
Ccnf	3.65386287911867e-67	0.569544	0.287	0.007	8.72213607874417e-63	CD8 Cyc
Ifi30	4.56242766709577e-67	0.78115	0.475	0.045	1.08909710841243e-62	CD8 Cyc
Prim1	6.18920732459447e-67	0.729532	0.499	0.057	1.47742568045395e-62	CD8 Cyc
Ncapd2	7.36949909729637e-67	0.793904	0.417	0.04	1.75917312951562e-62	CD8 Cyc
Ranbp1	1.18902390909423e-66	1.02204	0.872	0.477	2.83831897339884e-62	CD8 Cyc
Tipin	1.43063817683373e-66	0.828221	0.559	0.102	3.41507639191979e-62	CD8 Cyc
Fen1	1.52718296485121e-66	0.822486	0.513	0.064	3.64553845539633e-62	CD8 Cyc
Hist1h1e	7.9832675810864e-66	1.72822	0.786	0.447	1.90568580428113e-61	CD8 Cyc
Slbp	1.1491281302893e-65	1.03521	0.788	0.351	2.7430837598136e-61	CD8 Cyc
Dhfr	4.20184973876154e-65	0.738266	0.412	0.03	1.00302355113977e-60	CD8 Cyc
Chaf1a	6.86405165082416e-65	0.561411	0.333	0.015	1.63851776956824e-60	CD8 Cyc
Smc4	1.20026579331509e-64	1.28591	0.838	0.476	2.86515447522246e-60	CD8 Cyc
Prdx4	1.43736062037642e-64	0.511286	0.275	0.008	3.43112353690055e-60	CD8 Cyc
Pola1	1.56210048197508e-63	0.792482	0.435	0.05	3.72889006052271e-59	CD8 Cyc
Rfc4	3.36944806423035e-63	0.772453	0.539	0.085	8.04320947412426e-59	CD8 Cyc
Atad2	3.52481483881371e-63	1.22215	0.748	0.3	8.4140855017322e-59	CD8 Cyc
Lsm2	5.45506904003546e-63	0.876946	0.704	0.219	1.30217953054686e-58	CD8 Cyc
Clic1	5.70572964817108e-63	0.769214	0.988	0.91	1.36201472431492e-58	CD8 Cyc
Hjurp	6.85612218373572e-63	1.13529	0.577	0.159	1.63662492647955e-58	CD8 Cyc
Hist1h1d	1.57228097344392e-62	1.33851	0.548	0.167	3.75319191170798e-58	CD8 Cyc
Dlgap5	1.62519164822548e-62	0.718489	0.348	0.022	3.87949498347905e-58	CD8 Cyc
Fkbp2	1.41037097265353e-61	0.907186	0.696	0.204	3.36669654882124e-57	CD8 Cyc
Smc1a	2.30123001070519e-61	0.952231	0.852	0.429	5.49326615855435e-57	CD8 Cyc
Nap1l1	5.68337289762779e-61	0.918163	0.899	0.559	1.35667794439273e-56	CD8 Cyc
Nasp	1.73815122981293e-60	0.959502	0.661	0.205	4.14914080068643e-56	CD8 Cyc
Orc6	2.17069276264799e-60	0.718533	0.513	0.083	5.18166069371702e-56	CD8 Cyc
Mcm4	3.38544588782587e-60	0.862169	0.617	0.145	8.08139787882914e-56	CD8 Cyc
Mcm6	5.13297338635085e-60	0.966538	0.687	0.245	1.22529207705581e-55	CD8 Cyc
Knstrn	1.46854281439674e-59	0.817725	0.4	0.04	3.50555855224645e-55	CD8 Cyc
Atad5	1.18371409702971e-58	0.654245	0.374	0.024	2.82564392101961e-54	CD8 Cyc
Hist1h3i	1.10861686915298e-57	0.621025	0.293	0.017	2.64637932835507e-53	CD8 Cyc
Hist1h2ak	1.50141663381001e-57	0.658329	0.281	0.015	3.58403164656788e-53	CD8 Cyc
Nrm	2.97684794473682e-57	0.675363	0.412	0.051	7.10603372888125e-53	CD8 Cyc
Ncapd3	3.77838351880853e-57	0.969378	0.568	0.153	9.01937929774784e-53	CD8 Cyc
Plk4	8.09340931573485e-57	0.726456	0.446	0.046	1.93197773775907e-52	CD8 Cyc
Timeless	1.01802323058027e-56	0.550475	0.345	0.023	2.43012325371817e-52	CD8 Cyc
Gins2	1.79976333385948e-56	0.504704	0.348	0.023	4.29621505425598e-52	CD8 Cyc
Gapdh	1.87583931422165e-56	0.881763	0.945	0.911	4.47781602697851e-52	CD8 Cyc
Hpf1	2.51961258857659e-55	0.868543	0.736	0.282	6.01456721019119e-51	CD8 Cyc
Tpi1	2.90029459269331e-55	0.793653	0.522	0.07	6.92329322221821e-51	CD8 Cyc
Anp32e	5.11704684206925e-55	0.928386	0.777	0.351	1.22149025167035e-50	CD8 Cyc
Ube2t	9.7914176892006e-55	0.656914	0.403	0.048	2.33730931658907e-50	CD8 Cyc
Hist2h2bb	4.65612035529503e-54	0.773444	0.348	0.041	1.11146249001248e-49	CD8 Cyc
Hist1h4h	3.28549223450056e-53	0.944325	0.394	0.071	7.84279851297628e-49	CD8 Cyc
Hist1h1a	4.61482652920352e-53	0.628371	0.275	0.017	1.10160524078617e-48	CD8 Cyc
Mcm2	1.78483601552654e-52	0.687737	0.461	0.069	4.26058205266341e-48	CD8 Cyc
Cdca7	2.97399360091248e-52	0.594778	0.348	0.032	7.09922012473819e-48	CD8 Cyc
Nsd2	6.7928044649052e-52	0.898789	0.583	0.155	1.62151035381752e-47	CD8 Cyc
Hnrnpa3	3.76006446706585e-51	0.794459	0.957	0.79	8.97564988933289e-47	CD8 Cyc
Wdr76	6.99486616761523e-51	0.723012	0.49	0.079	1.66974450287143e-46	CD8 Cyc
Rfc3	2.53144188298445e-50	0.728863	0.501	0.094	6.04280491887218e-46	CD8 Cyc
Hirip3	3.51994416774071e-50	0.744976	0.443	0.069	8.40245872281386e-46	CD8 Cyc
Dctpp1	1.89309073306654e-49	0.772703	0.536	0.128	4.51899688890315e-45	CD8 Cyc
Mad2l1	3.80879598108535e-49	0.612534	0.42	0.043	9.09197688644883e-45	CD8 Cyc
Crip1	7.6565818402661e-48	0.912852	0.959	0.955	1.82770265108992e-43	CD8 Cyc
Txn1	1.33034723753582e-47	0.815678	0.933	0.805	3.17567189072176e-43	CD8 Cyc
Siva1	2.44943683816487e-47	0.704138	0.557	0.154	5.84705067638336e-43	CD8 Cyc
Cbx3	2.71087463811698e-47	0.777107	0.878	0.554	6.47112884864904e-43	CD8 Cyc
Tuba1c	1.50724186957395e-45	1.01488	0.47	0.142	3.59793706685999e-41	CD8 Cyc
Topbp1	2.50781200239714e-45	0.698366	0.594	0.164	5.98639803092221e-41	CD8 Cyc
Pole	4.60646759525925e-45	0.433284	0.278	0.013	1.09960987966434e-40	CD8 Cyc
Hmgb3	6.57132583735719e-45	0.487953	0.345	0.033	1.56864119063553e-40	CD8 Cyc
Ywhah	2.37237427573328e-44	0.812679	0.843	0.489	5.66309463360292e-40	CD8 Cyc
Tagln2	2.10785928522936e-43	0.826209	0.852	0.584	5.03167089977101e-39	CD8 Cyc
Hint1	1.47736248988187e-42	0.672935	0.948	0.832	3.52661199959702e-38	CD8 Cyc
Usp1	1.8426475120411e-40	0.707588	0.632	0.216	4.39858387599331e-36	CD8 Cyc
Rfc2	3.00945519793253e-40	0.613467	0.638	0.202	7.18387050298475e-36	CD8 Cyc
Rnaseh2b	7.29061068926832e-40	0.585202	0.455	0.084	1.74034167763524e-35	CD8 Cyc
Hnrnpab	6.19420461782992e-39	0.74288	0.846	0.535	1.47861858432218e-34	CD8 Cyc
Hist1h3a	6.76378291241234e-39	0.456612	0.267	0.025	1.61458261902195e-34	CD8 Cyc
Pold1	7.34682745905943e-39	0.443651	0.359	0.044	1.75376118275208e-34	CD8 Cyc
Banf1	1.68537568634442e-38	0.71694	0.777	0.426	4.02316030087276e-34	CD8 Cyc
Ddx39	3.41835655262082e-38	0.643713	0.655	0.241	8.15995892676115e-34	CD8 Cyc
Ssrp1	4.47338231051674e-38	0.688346	0.739	0.346	1.06784109134345e-33	CD8 Cyc
E2f2	4.64672271079035e-38	0.467297	0.293	0.028	1.10921917829276e-33	CD8 Cyc
Csrp1	8.41176577707262e-38	0.590198	0.455	0.083	2.00797260864501e-33	CD8 Cyc
Anapc5	2.18228147355732e-37	0.649294	0.664	0.242	5.20932410552867e-33	CD8 Cyc
Srsf2	2.25619133796514e-37	0.700433	0.843	0.491	5.38575434285658e-33	CD8 Cyc
Hat1	2.96321964952533e-37	0.616023	0.548	0.146	7.07350162538192e-33	CD8 Cyc
Hist1h2be	3.66427892247022e-37	0.719739	0.348	0.079	8.74700021582866e-33	CD8 Cyc
Trim59	3.74527380322339e-37	0.760211	0.501	0.147	8.94034309567455e-33	CD8 Cyc
Cmc2	5.50145412471063e-37	0.666354	0.577	0.182	1.31325211410968e-32	CD8 Cyc
Actb	6.50314130204012e-37	0.553421	0.997	1	1.55236486021e-32	CD8 Cyc
Chaf1b	8.26529815768296e-37	0.412838	0.284	0.027	1.9730093232205e-32	CD8 Cyc
Actg1	9.29732953837763e-37	0.698169	0.971	0.95	2.21936553410612e-32	CD8 Cyc
Ppil1	2.61967509114418e-36	0.525068	0.493	0.115	6.25342641007028e-32	CD8 Cyc
Sdf2l1	4.24696684091423e-36	0.587444	0.586	0.184	1.01379345459463e-31	CD8 Cyc
Rangap1	4.76098762187376e-36	0.643736	0.649	0.248	1.13649535521749e-31	CD8 Cyc
Gm43305	7.27848845153348e-36	0.717454	0.301	0.057	1.73744797826556e-31	CD8 Cyc
Rmi2	1.12391598203128e-35	0.432408	0.287	0.03	2.68289984070686e-31	CD8 Cyc
Srsf3	1.31370579032579e-35	0.61721	0.933	0.76	3.13594709208669e-31	CD8 Cyc
Rfc5	1.34063752318859e-35	0.457329	0.391	0.063	3.20023583160348e-31	CD8 Cyc
Anapc15	2.63472854663026e-35	0.522801	0.409	0.072	6.28936051366109e-31	CD8 Cyc
Racgap1	3.04030061481264e-35	0.69219	0.545	0.185	7.25750159761925e-31	CD8 Cyc
Hdgf	6.09441376654271e-35	0.74405	0.751	0.417	1.45479751021141e-30	CD8 Cyc
Hmgn5	1.13228493922325e-34	0.626875	0.574	0.164	2.70287737841982e-30	CD8 Cyc
Cst3	1.32055593974883e-34	0.561982	0.504	0.114	3.15229908377443e-30	CD8 Cyc
Cenpl	6.02162672493651e-34	0.436471	0.29	0.03	1.4374225155096e-29	CD8 Cyc
Dck	7.63278686424969e-34	0.488736	0.394	0.067	1.82202255236504e-29	CD8 Cyc
Samd1	8.95970234729425e-34	0.514242	0.386	0.074	2.13877054732261e-29	CD8 Cyc
Sumo2	1.05846752674759e-33	0.507439	0.968	0.887	2.52666783309916e-29	CD8 Cyc
Rbbp4	1.17389626235748e-33	0.593676	0.791	0.435	2.80220776787355e-29	CD8 Cyc
Plp2	1.78430973974949e-33	0.523245	0.481	0.115	4.259325779756e-29	CD8 Cyc
Tfdp1	8.26580073603802e-33	0.541625	0.449	0.093	1.97312929369964e-28	CD8 Cyc
Snrpe	9.99716413991548e-33	0.571615	0.936	0.804	2.38642305183922e-28	CD8 Cyc
Rpa3	1.25507572344528e-32	0.605163	0.539	0.187	2.99599125943623e-28	CD8 Cyc
Dnajc9	1.34151783595337e-32	0.642335	0.765	0.432	3.2023372262043e-28	CD8 Cyc
Gm42047	2.47213222868968e-32	0.49724	0.267	0.028	5.90122684310515e-28	CD8 Cyc
Zfp367	5.24345753512904e-32	0.432269	0.29	0.033	1.25166574821065e-27	CD8 Cyc
Smc6	7.47154340815962e-32	0.642485	0.797	0.473	1.78353212696178e-27	CD8 Cyc
Ska2	9.42817256269393e-32	0.44847	0.336	0.045	2.25059907244067e-27	CD8 Cyc
Raly	9.56564913284945e-32	0.62054	0.8	0.478	2.28341610450249e-27	CD8 Cyc
Srsf7	2.20187519331294e-31	0.603144	0.916	0.67	5.25609627395732e-27	CD8 Cyc
Mrpl18	2.53212938146327e-31	0.57314	0.794	0.453	6.04444604649097e-27	CD8 Cyc
Xist	3.69429289826984e-31	0.900063	0.661	0.706	8.81864657745994e-27	CD8 Cyc
Cbx1	5.00389438522982e-31	0.598403	0.774	0.394	1.19447962869821e-26	CD8 Cyc
Dtymk	1.19142560535098e-30	0.537729	0.551	0.166	2.84405206253333e-26	CD8 Cyc
Rad21	1.24952243365944e-30	0.682369	0.687	0.331	2.98273500138845e-26	CD8 Cyc
Syce2	1.54957029511639e-30	0.375565	0.264	0.026	3.69897925147232e-26	CD8 Cyc
Ckap5	1.78725183358147e-30	0.658337	0.478	0.141	4.26634885194232e-26	CD8 Cyc
Hspa8	3.5721345378916e-30	0.522054	0.988	0.992	8.52704235540103e-26	CD8 Cyc
Vim	3.61106641033501e-30	0.743679	0.925	0.718	8.61997662811071e-26	CD8 Cyc
Atp5j	5.53539199637927e-30	0.496842	0.945	0.843	1.3213534234557e-25	CD8 Cyc
Calm3	6.26139783010706e-30	0.635702	0.806	0.488	1.49465827602486e-25	CD8 Cyc
Hnrnpu	1.13794910495349e-29	0.591342	0.942	0.715	2.71639830843447e-25	CD8 Cyc
Rbbp7	1.65313446206346e-29	0.608888	0.745	0.369	3.94619727439168e-25	CD8 Cyc
Cisd1	5.04312448835746e-29	0.556593	0.533	0.17	1.20384424661581e-24	CD8 Cyc
Lsm6	5.61558320513391e-29	0.538254	0.777	0.429	1.34049586689752e-24	CD8 Cyc
Sh3bgrl3	7.10638161956747e-29	0.527492	0.977	0.962	1.69636435640695e-24	CD8 Cyc
Hnrnpd	7.62020394998733e-29	0.574849	0.849	0.559	1.81901888490148e-24	CD8 Cyc
Lbr	8.83152552284486e-29	0.645272	0.754	0.409	2.1081734575583e-24	CD8 Cyc
Pole2	1.13468976673473e-28	0.346152	0.264	0.033	2.70861794217247e-24	CD8 Cyc
Cox7a2	1.18899187957417e-28	0.552193	0.922	0.822	2.8382425157315e-24	CD8 Cyc
Nudc	1.20264254975961e-28	0.529968	0.771	0.441	2.87082803053115e-24	CD8 Cyc
Suz12	1.62445268494504e-28	0.556052	0.693	0.317	3.87773100423231e-24	CD8 Cyc
Cdkn2c	1.67896706414806e-28	0.63097	0.403	0.105	4.00786227882784e-24	CD8 Cyc
Ly6e	1.94201175891923e-28	0.579205	0.971	0.847	4.63577626971611e-24	CD8 Cyc
Magoh	3.12428107724659e-28	0.511254	0.765	0.415	7.45797135949534e-24	CD8 Cyc
Kif18a	3.26940009649506e-28	0.455174	0.252	0.025	7.80438497034336e-24	CD8 Cyc
Ccne1	3.49152715480441e-28	0.450996	0.287	0.039	8.3346244712336e-24	CD8 Cyc
Rfc1	4.0949809381159e-28	0.61861	0.542	0.207	9.77512899737647e-24	CD8 Cyc
Smc3	5.47793371101173e-28	0.572932	0.806	0.448	1.30763755615561e-23	CD8 Cyc
H3f3a	1.4822972409765e-27	0.468794	0.965	0.96	3.53839174393501e-23	CD8 Cyc
Psmb2	3.00744904632124e-27	0.48409	0.768	0.444	7.17908161847343e-23	CD8 Cyc
Eif4a1	4.97435300532733e-27	0.558585	0.919	0.686	1.18742780590169e-22	CD8 Cyc
Ncaph2	9.35714880907584e-27	0.501714	0.484	0.123	2.23364499221449e-22	CD8 Cyc
Cox5a	9.47753667178453e-27	0.506579	0.933	0.807	2.26238277892169e-22	CD8 Cyc
Supt16	2.53589599452236e-26	0.571003	0.759	0.395	6.05343732852433e-22	CD8 Cyc
Haus4	6.39564404438837e-26	0.477559	0.449	0.11	1.52670418983595e-21	CD8 Cyc
Slc25a5	9.98672070909227e-26	0.481018	0.913	0.724	2.38393010046742e-21	CD8 Cyc
Ybx1	1.10550199512464e-25	0.472267	0.945	0.88	2.63894381256203e-21	CD8 Cyc
Gltp	1.22040668609934e-25	0.506679	0.62	0.263	2.91323280038775e-21	CD8 Cyc
Atp5o	1.86631976468517e-25	0.501184	0.881	0.643	4.45509191027998e-21	CD8 Cyc
Lgals1	4.41221045355051e-25	0.876358	0.893	0.725	1.05323875736704e-20	CD8 Cyc
Ulbp1	4.8337755100929e-25	0.42849	0.255	0.033	1.15387055201428e-20	CD8 Cyc
Ndufa4	5.80248382012309e-25	0.519457	0.942	0.897	1.38511091270158e-20	CD8 Cyc
Dynll2	6.43110038994287e-25	0.481323	0.629	0.245	1.53516797408326e-20	CD8 Cyc
Lsm5	6.58872726980234e-25	0.510941	0.777	0.465	1.57279508657452e-20	CD8 Cyc
Mthfd2	6.82482090679621e-25	0.42905	0.412	0.101	1.62915299866132e-20	CD8 Cyc
Taf15	1.18673236420671e-24	0.509132	0.809	0.487	2.83284882659784e-20	CD8 Cyc
Jpt1	2.06885847449354e-24	0.568447	0.907	0.714	4.93857206446354e-20	CD8 Cyc
Cdk4	2.2897427259878e-24	0.470804	0.661	0.317	5.46584486120549e-20	CD8 Cyc
Rbbp8	3.00463136896848e-24	0.528154	0.429	0.1	7.17235554086466e-20	CD8 Cyc
Bex3	5.75443084939551e-24	0.456521	0.632	0.265	1.3736401880592e-19	CD8 Cyc
Cgas	8.24775074511148e-24	0.432104	0.293	0.05	1.96882058036556e-19	CD8 Cyc
Cox5b	1.27556729117964e-23	0.525182	0.91	0.783	3.04490668077491e-19	CD8 Cyc
Snrpf	2.51401563279884e-23	0.470499	0.913	0.777	6.00120671705411e-19	CD8 Cyc
Oaz1	2.52134618906269e-23	0.40692	0.968	0.969	6.01870548791154e-19	CD8 Cyc
Baz1b	2.65942282155942e-23	0.551093	0.699	0.35	6.34830821734448e-19	CD8 Cyc
Hsp90aa1	4.28689803290726e-23	0.665717	0.942	0.829	1.02332542943529e-18	CD8 Cyc
Nelfe	5.02580841852947e-23	0.406991	0.383	0.091	1.19971072758717e-18	CD8 Cyc
Fam111a	6.68664205680577e-23	0.490834	0.678	0.32	1.5961683253801e-18	CD8 Cyc
Lsm3	7.08420375187456e-23	0.43758	0.646	0.277	1.69107027760998e-18	CD8 Cyc
Dbf4	7.30990683549382e-23	0.473194	0.478	0.149	1.74494786070073e-18	CD8 Cyc
Nudt21	7.78607571224781e-23	0.45881	0.707	0.368	1.85861413327068e-18	CD8 Cyc
Prim2	8.55148488773038e-23	0.306354	0.252	0.033	2.04132495755012e-18	CD8 Cyc
Cenpx	1.24978232965575e-22	0.460834	0.713	0.395	2.98335539912125e-18	CD8 Cyc
S100a4	1.27297590932559e-22	0.841966	0.835	0.592	3.03872079315112e-18	CD8 Cyc
Smchd1	1.28518036792275e-22	0.607464	0.794	0.486	3.0678540562684e-18	CD8 Cyc
Rif1	2.12560310601041e-22	0.548778	0.609	0.283	5.07402717435744e-18	CD8 Cyc
Sptssa	2.17802621138818e-22	0.486751	0.664	0.331	5.19916636920472e-18	CD8 Cyc
Cdc25b	2.28721040455349e-22	0.555796	0.342	0.094	5.45979995670963e-18	CD8 Cyc
Atp5g3	3.14470323697709e-22	0.427007	0.855	0.605	7.50672109698801e-18	CD8 Cyc
Dazap1	3.27093766357681e-22	0.445562	0.597	0.233	7.8080552967242e-18	CD8 Cyc
Hsp90b1	4.088007464743e-22	0.541356	0.925	0.78	9.75848261908801e-18	CD8 Cyc
Tceal9	4.13725624206117e-22	0.422585	0.557	0.186	9.87604437542422e-18	CD8 Cyc
Ppih	4.17256652070924e-22	0.38281	0.475	0.137	9.96033354158503e-18	CD8 Cyc
Hprt	4.82028162219856e-22	0.462765	0.739	0.402	1.15064942603502e-17	CD8 Cyc
U2af1	5.40804249406009e-22	0.44062	0.745	0.409	1.29095382375708e-17	CD8 Cyc
Manf	5.43756277654184e-22	0.466081	0.806	0.487	1.2980006103883e-17	CD8 Cyc
Aarsd1	7.30371414578437e-22	0.448012	0.507	0.171	1.74346960374019e-17	CD8 Cyc
Mns1	1.18942409471313e-21	0.420884	0.443	0.119	2.83927425648971e-17	CD8 Cyc
Ndufb7	1.21261962408889e-21	0.470192	0.904	0.724	2.8946443046626e-17	CD8 Cyc
Smarca5	1.87788423245921e-21	0.448887	0.809	0.503	4.48269745130337e-17	CD8 Cyc
Haspin	1.93838179999206e-21	0.416453	0.31	0.068	4.62711119476104e-17	CD8 Cyc
Rfwd3	2.00450076500826e-21	0.398578	0.348	0.08	4.78494377615121e-17	CD8 Cyc
Ewsr1	2.26408869953876e-21	0.434161	0.728	0.371	5.40460613466899e-17	CD8 Cyc
Eri1	2.468385131682e-21	0.483484	0.536	0.213	5.89228214783809e-17	CD8 Cyc
Ppp1ca	3.29112412189836e-21	0.427524	0.916	0.786	7.85624239138359e-17	CD8 Cyc
Pfn1	4.0338378366473e-21	0.38828	0.986	0.993	9.62917429986078e-17	CD8 Cyc
Atp5k	5.90020397042078e-21	0.478858	0.864	0.678	1.40843768977914e-16	CD8 Cyc
Naa40	6.70535305926184e-21	0.400411	0.354	0.086	1.60063482877639e-16	CD8 Cyc
Kmt5a	7.02991421109737e-21	0.486046	0.626	0.271	1.67811082133105e-16	CD8 Cyc
Reep5	7.86291562066348e-21	0.483777	0.867	0.579	1.87695658780858e-16	CD8 Cyc
Nup107	8.20044063234116e-21	0.324323	0.293	0.056	1.95752718334616e-16	CD8 Cyc
Hnrnpf	9.09275551714183e-21	0.370375	0.959	0.886	2.17053166949693e-16	CD8 Cyc
Mif	1.09232672308301e-20	0.563651	0.817	0.613	2.60749312067145e-16	CD8 Cyc
Phgdh	1.50670701010443e-20	0.48345	0.574	0.248	3.59666030382027e-16	CD8 Cyc
Dleu2	1.68627610985655e-20	0.684851	0.643	0.319	4.02530970183858e-16	CD8 Cyc
Impdh2	1.7320233885849e-20	0.422285	0.562	0.221	4.13451303089102e-16	CD8 Cyc
Exosc8	1.77735294970862e-20	0.441285	0.713	0.382	4.24271922624944e-16	CD8 Cyc
Xpo1	3.2217137301488e-20	0.481674	0.516	0.185	7.6905528452382e-16	CD8 Cyc
Pdia6	3.58240226840448e-20	0.448493	0.759	0.406	8.55155245490834e-16	CD8 Cyc
Fundc2	3.90696481958413e-20	0.423956	0.71	0.362	9.32631572082927e-16	CD8 Cyc
Coro1a	4.09198791264989e-20	0.362729	0.98	0.967	9.76798434628656e-16	CD8 Cyc
Set	5.28412670470155e-20	0.449181	0.913	0.817	1.26137388567931e-15	CD8 Cyc
Pkm	5.43855827760351e-20	0.520922	0.835	0.58	1.29823824644674e-15	CD8 Cyc
Fzr1	5.60157861857324e-20	0.357752	0.322	0.074	1.33715283203962e-15	CD8 Cyc
Pa2g4	5.87383751997053e-20	0.380634	0.629	0.297	1.40214375439216e-15	CD8 Cyc
Paics	6.03184598495872e-20	0.414144	0.542	0.217	1.4398619550695e-15	CD8 Cyc
Cdt1	7.03982020817776e-20	0.371949	0.388	0.102	1.68047548189411e-15	CD8 Cyc
Cotl1	7.85156951701009e-20	0.460187	0.907	0.734	1.87424815940548e-15	CD8 Cyc
Cbfb	1.05790767956427e-19	0.392276	0.496	0.189	2.52533142188787e-15	CD8 Cyc
Serbp1	1.15137203759581e-19	0.373167	0.968	0.896	2.74844019094497e-15	CD8 Cyc
Srsf10	1.28534994985729e-19	0.462688	0.693	0.348	3.06825886530434e-15	CD8 Cyc
Reep4	2.61173271735108e-19	0.424659	0.333	0.085	6.23446716958877e-15	CD8 Cyc
Nup37	2.75670794305655e-19	0.335648	0.272	0.061	6.58053753087029e-15	CD8 Cyc
Bub3	3.75575660945038e-19	0.514529	0.658	0.37	8.965366602419e-15	CD8 Cyc
Casp8ap2	3.78470327822497e-19	0.441424	0.554	0.229	9.03446519545082e-15	CD8 Cyc
Psap	3.98103117072706e-19	0.352525	0.441	0.163	9.50311950764257e-15	CD8 Cyc
Cep57l1	5.01596463011488e-19	0.357619	0.316	0.064	1.19736091685472e-14	CD8 Cyc
Slfn9	5.03625163100628e-19	0.371845	0.278	0.06	1.20220362683751e-14	CD8 Cyc
Hdac1	5.4279475155016e-19	0.376422	0.707	0.329	1.29570535142539e-14	CD8 Cyc
Erh	5.81098660033482e-19	0.384124	0.49	0.186	1.38714061136592e-14	CD8 Cyc
Vars	7.8895119306472e-19	0.422994	0.522	0.195	1.88330539296479e-14	CD8 Cyc
Calm2	8.52936406922515e-19	0.531193	0.904	0.777	2.03604449696474e-14	CD8 Cyc
Hist1h1c	9.85472452650394e-19	0.690589	0.638	0.422	2.35242129172176e-14	CD8 Cyc
Atp5f1	1.08901567074708e-18	0.367181	0.933	0.779	2.59958930764035e-14	CD8 Cyc
Pds5a	1.48660053392186e-18	0.513568	0.603	0.254	3.54866413452488e-14	CD8 Cyc
Emp3	1.49000839437078e-18	0.42161	0.916	0.745	3.55679903820249e-14	CD8 Cyc
Dpy30	1.54253221701579e-18	0.375568	0.638	0.292	3.6821786552384e-14	CD8 Cyc
Capg	1.74524867264029e-18	0.687187	0.432	0.163	4.16608310645962e-14	CD8 Cyc
Psip1	1.80456548111429e-18	0.391488	0.783	0.482	4.30767825996792e-14	CD8 Cyc
Pdap1	1.95797917317396e-18	0.412136	0.742	0.412	4.67389208428357e-14	CD8 Cyc
Tpm4	2.19219396944937e-18	0.421186	0.722	0.393	5.2329862244726e-14	CD8 Cyc
Rbl1	2.36544258830063e-18	0.396001	0.351	0.098	5.64654800253244e-14	CD8 Cyc
Gnb2	2.65258194439137e-18	0.393782	0.867	0.624	6.33197835945665e-14	CD8 Cyc
Mrpl33	2.80432151479092e-18	0.417757	0.867	0.647	6.69419588795739e-14	CD8 Cyc
Cenpc1	2.804872536533e-18	0.387416	0.333	0.083	6.69551123195792e-14	CD8 Cyc
Arpp19	2.91017884699757e-18	0.388531	0.901	0.676	6.94688792566791e-14	CD8 Cyc
Mlec	3.34760822904056e-18	0.427764	0.586	0.233	7.99107560354273e-14	CD8 Cyc
Prmt1	3.52416300314649e-18	0.3963	0.661	0.315	8.41252950481098e-14	CD8 Cyc
Slc29a1	4.34691129620142e-18	0.314008	0.287	0.065	1.03765119551624e-13	CD8 Cyc
Nxt1	5.65564582804129e-18	0.367054	0.461	0.151	1.35005921561174e-13	CD8 Cyc
Gpx1	6.01078464028144e-18	0.483574	0.267	0.058	1.43483440148158e-13	CD8 Cyc
Maz	6.30333194963318e-18	0.40604	0.614	0.282	1.50466836969694e-13	CD8 Cyc
Psmc3	6.408471610462e-18	0.38593	0.739	0.422	1.52976625813338e-13	CD8 Cyc
Atp5b	6.50422418500091e-18	0.369906	0.936	0.803	1.55262335520157e-13	CD8 Cyc
Eif1ax	8.46061005496942e-18	0.382886	0.661	0.325	2.01963222622175e-13	CD8 Cyc
Stag1	9.53030746211963e-18	0.450097	0.672	0.335	2.27497969428258e-13	CD8 Cyc
Pgp	1.31404080794315e-17	0.40804	0.536	0.243	3.13674681264108e-13	CD8 Cyc
Tsix	1.3450130782456e-17	0.65911	0.432	0.271	3.21068071908007e-13	CD8 Cyc
Snrpg	1.4369723097099e-17	0.409705	0.945	0.942	3.4301966005085e-13	CD8 Cyc
Mpp6	1.50594699546226e-17	0.359271	0.383	0.105	3.59484607286796e-13	CD8 Cyc
Nsmce1	1.71959401912019e-17	0.363869	0.49	0.181	4.1048428830418e-13	CD8 Cyc
Uqcr10	1.76187354375427e-17	0.493295	0.881	0.679	4.20576833629582e-13	CD8 Cyc
1810037I17Rik	1.99700895063505e-17	0.427193	0.861	0.659	4.76706006606093e-13	CD8 Cyc
Micos10	2.31035858317532e-17	0.436371	0.841	0.63	5.51505697389781e-13	CD8 Cyc
Hspa14	2.34879987807274e-17	0.347981	0.554	0.226	5.60682018894743e-13	CD8 Cyc
Vdac3	3.01719108934752e-17	0.386561	0.643	0.337	7.20233684938146e-13	CD8 Cyc
Dnajc19	4.38267387341978e-17	0.311261	0.658	0.308	1.04618808032404e-12	CD8 Cyc
Calm1	5.91182539077355e-17	0.354931	0.968	0.976	1.41121183903155e-12	CD8 Cyc
Txnl1	6.21967471124976e-17	0.422577	0.684	0.371	1.48469855032243e-12	CD8 Cyc
Rbmxl1	7.03375329472423e-17	0.366126	0.443	0.155	1.67902724898362e-12	CD8 Cyc
Cdca4	8.08001575730669e-17	0.368616	0.377	0.113	1.92878056142668e-12	CD8 Cyc
Ctcf	8.27834074107896e-17	0.440763	0.788	0.54	1.97612271830296e-12	CD8 Cyc
Fam162a	8.71193459360131e-17	0.265252	0.426	0.171	2.07962590683857e-12	CD8 Cyc
G2e3	9.83998548549316e-17	0.409924	0.319	0.088	2.34890293524207e-12	CD8 Cyc
Elob	1.0298613870441e-16	0.400431	0.948	0.907	2.45838211701297e-12	CD8 Cyc
Itgb7	1.04866373558363e-16	0.448227	0.759	0.502	2.50326520321169e-12	CD8 Cyc
Ndufb8	1.07125579769675e-16	0.355959	0.814	0.531	2.5571947146819e-12	CD8 Cyc
Mrpl51	1.17493474842712e-16	0.372761	0.684	0.367	2.80468673797038e-12	CD8 Cyc
Rps27l	1.26800971290196e-16	0.488661	0.829	0.615	3.02686598566828e-12	CD8 Cyc
Pole3	1.27069046405772e-16	0.319888	0.409	0.117	3.03326520675219e-12	CD8 Cyc
Hist1h4i	1.4240360392687e-16	0.310109	0.275	0.06	3.39931642933831e-12	CD8 Cyc
Lsm4	1.53745428341632e-16	0.347615	0.835	0.561	3.67005711994309e-12	CD8 Cyc
Nop58	1.65177248808444e-16	0.423778	0.609	0.283	3.94294610630636e-12	CD8 Cyc
Srsf1	1.93389352136166e-16	0.426219	0.632	0.306	4.61639722484243e-12	CD8 Cyc
Cep57	2.61265098318719e-16	0.38473	0.455	0.17	6.23665916196614e-12	CD8 Cyc
Krtcap2	2.6521172548687e-16	0.34834	0.913	0.774	6.33086909909707e-12	CD8 Cyc
Ap2s1	2.86639556919423e-16	0.32372	0.736	0.415	6.84237286322355e-12	CD8 Cyc
Rad50	3.22667022134817e-16	0.410729	0.554	0.247	7.70238448538023e-12	CD8 Cyc
Mdh1	4.77372146885456e-16	0.392302	0.777	0.45	1.13953505183027e-11	CD8 Cyc
Cdkn2d	4.84346486219044e-16	0.462327	0.513	0.263	1.15618349725348e-11	CD8 Cyc
Ube2l3	4.9252313630841e-16	0.399766	0.774	0.514	1.17570197868181e-11	CD8 Cyc
Gins4	6.08746693407028e-16	0.337805	0.429	0.135	1.45313923183192e-11	CD8 Cyc
AI662270	6.12272992285083e-16	0.375165	0.649	0.326	1.46155685988372e-11	CD8 Cyc
Snrpd2	6.77562180278744e-16	0.353428	0.858	0.645	1.61740868054339e-11	CD8 Cyc
Tubg1	6.81184980398052e-16	0.29008	0.29	0.057	1.62605666670819e-11	CD8 Cyc
Prelid3b	8.92018827719124e-16	0.316931	0.409	0.123	2.12933814364832e-11	CD8 Cyc
Anapc11	9.40322545259688e-16	0.399402	0.658	0.364	2.2446439477894e-11	CD8 Cyc
Pola2	9.71624476980903e-16	0.308455	0.284	0.067	2.31936478900111e-11	CD8 Cyc
Cdc25a	1.01019300766982e-15	0.299886	0.27	0.057	2.41143172860863e-11	CD8 Cyc
Ly6a	1.0476721161323e-15	0.448696	0.67	0.392	2.5008981084194e-11	CD8 Cyc
Pgk1	1.07406283135766e-15	0.439166	0.719	0.434	2.56389538473386e-11	CD8 Cyc
Tgfb1	1.24442715865727e-15	0.355055	0.652	0.306	2.97057207043077e-11	CD8 Cyc
Pdia3	1.33584249821901e-15	0.403891	0.89	0.703	3.1887896274986e-11	CD8 Cyc
Oxct1	1.3613906118688e-15	0.394276	0.481	0.184	3.24977552959201e-11	CD8 Cyc
Atp5j2	1.43223295105814e-15	0.38502	0.948	0.898	3.4188832774709e-11	CD8 Cyc
Tcp1	1.62622024709576e-15	0.3647	0.745	0.438	3.88195035184229e-11	CD8 Cyc
Snrpa1	1.69885901947906e-15	0.339174	0.6	0.277	4.05534636539846e-11	CD8 Cyc
0610010K14Rik	1.78907061638877e-15	0.348255	0.571	0.264	4.27069046838164e-11	CD8 Cyc
Polr2f	1.91100508415243e-15	0.345716	0.713	0.389	4.56176023638028e-11	CD8 Cyc
Cfl1	1.94570757881351e-15	0.315184	0.968	0.959	4.64459856138574e-11	CD8 Cyc
Sf3b2	2.03608144741503e-15	0.297531	0.904	0.706	4.86033002312442e-11	CD8 Cyc
Cmtm7	2.04070603583601e-15	0.440797	0.716	0.45	4.87136937814415e-11	CD8 Cyc
Tpm3	2.20223591956148e-15	0.339517	0.936	0.809	5.25695736358522e-11	CD8 Cyc
Cdca7l	2.38096350072312e-15	0.323266	0.342	0.097	5.68359797257616e-11	CD8 Cyc
Serinc3	2.85689473392239e-15	0.413581	0.817	0.54	6.81969341934615e-11	CD8 Cyc
Pcbp1	3.31420594361551e-15	0.377209	0.759	0.491	7.91134100800458e-11	CD8 Cyc
Anxa2	3.37628607741128e-15	0.484056	0.73	0.442	8.05953249538847e-11	CD8 Cyc
Cycs	3.59329384675038e-15	0.405443	0.73	0.431	8.57755174157783e-11	CD8 Cyc
G3bp1	3.69651194013364e-15	0.374102	0.791	0.506	8.82394365229302e-11	CD8 Cyc
Ppp1cc	3.81105117609865e-15	0.363582	0.757	0.486	9.09736026246508e-11	CD8 Cyc
Pcnt	4.33561512960635e-15	0.396558	0.4	0.149	1.03495468758833e-10	CD8 Cyc
Mrpl42	4.47316765814627e-15	0.292222	0.643	0.317	1.0677898516761e-10	CD8 Cyc
Ndufc1	4.93900130892316e-15	0.344101	0.765	0.47	1.17898900245305e-10	CD8 Cyc
Ubl4a	5.20474397521879e-15	0.33359	0.467	0.184	1.24242443432448e-10	CD8 Cyc
Snrpb	5.35770952594787e-15	0.331074	0.858	0.667	1.27893884093902e-10	CD8 Cyc
Hist1h4c	5.62526986463278e-15	0.350396	0.264	0.077	1.34280816938649e-10	CD8 Cyc
Rnf168	5.63515466665899e-15	0.368179	0.351	0.105	1.34516777047817e-10	CD8 Cyc
Actn4	6.01648764772025e-15	0.384859	0.629	0.327	1.4361957663873e-10	CD8 Cyc
Bcl7c	6.31442056886687e-15	0.355045	0.562	0.256	1.50731533399421e-10	CD8 Cyc
Ldha	6.40041848933803e-15	0.462061	0.843	0.642	1.52784389758988e-10	CD8 Cyc
Psmb9	6.74493009231368e-15	0.366172	0.884	0.716	1.6100822623362e-10	CD8 Cyc
Pcbd2	7.38429824586627e-15	0.369831	0.565	0.262	1.76270583427074e-10	CD8 Cyc
Fxn	8.06989416544929e-15	0.254743	0.275	0.062	1.9263644362344e-10	CD8 Cyc
Sept7	8.11794116161916e-15	0.35066	0.87	0.672	1.93783373469011e-10	CD8 Cyc
Uba2	8.13671844352907e-15	0.322911	0.545	0.234	1.94231605965482e-10	CD8 Cyc
Ssna1	8.54754700031901e-15	0.351546	0.609	0.297	2.04038494444615e-10	CD8 Cyc
Erg28	8.9902118649437e-15	0.30074	0.539	0.233	2.14605347428071e-10	CD8 Cyc
Nans	9.34558994575366e-15	0.304989	0.568	0.255	2.23088577595086e-10	CD8 Cyc
Zw10	9.50201193172695e-15	0.319183	0.287	0.078	2.26822526822254e-10	CD8 Cyc
Sec11c	1.00839685654371e-14	0.403375	0.846	0.64	2.40714413625549e-10	CD8 Cyc
Impa2	1.01224651195072e-14	0.297361	0.313	0.079	2.41633364867756e-10	CD8 Cyc
Elof1	1.15009720979727e-14	0.312977	0.554	0.242	2.74539704950706e-10	CD8 Cyc
Syncrip	1.28291296362483e-14	0.411156	0.667	0.35	3.06244153546884e-10	CD8 Cyc
Paxip1	1.38321962819299e-14	0.265864	0.261	0.053	3.3018835744595e-10	CD8 Cyc
Rcbtb2	1.42505252150375e-14	0.332976	0.496	0.224	3.4017428740816e-10	CD8 Cyc
Tmem256	1.48796697159815e-14	0.358024	0.67	0.347	3.55192595790194e-10	CD8 Cyc
Tex30	1.56925083718364e-14	0.276249	0.359	0.099	3.74595867344108e-10	CD8 Cyc
Sass6	1.93234110947088e-14	0.301382	0.255	0.057	4.61269146241794e-10	CD8 Cyc
Ube2m	2.00536849267569e-14	0.330536	0.693	0.386	4.78701512886615e-10	CD8 Cyc
Psmd13	2.20064170973209e-14	0.308724	0.603	0.298	5.25315182530147e-10	CD8 Cyc
Nme1	2.48168164172273e-14	0.432756	0.817	0.61	5.92402224695633e-10	CD8 Cyc
Commd1	2.50809661530557e-14	0.324761	0.536	0.222	5.98707743039593e-10	CD8 Cyc
Psat1	3.02707654530157e-14	0.277842	0.27	0.062	7.22593442128938e-10	CD8 Cyc
Ipo5	3.08719467638137e-14	0.295893	0.293	0.088	7.36944241198998e-10	CD8 Cyc
Larp7	3.14863476428265e-14	0.340474	0.443	0.184	7.51610604581911e-10	CD8 Cyc
Vdac1	3.35839241488207e-14	0.344087	0.583	0.261	8.01681853356498e-10	CD8 Cyc
Nde1	3.67503519349929e-14	0.355401	0.409	0.158	8.77267651040216e-10	CD8 Cyc
Dhx9	3.77332324964886e-14	0.400079	0.62	0.322	9.0072999292368e-10	CD8 Cyc
Arf5	4.02103331472691e-14	0.29721	0.922	0.752	9.5986086255846e-10	CD8 Cyc
Stub1	4.03606323453804e-14	0.29348	0.577	0.286	9.63448654716576e-10	CD8 Cyc
Ptpn7	4.42203267298366e-14	0.366997	0.612	0.28	1.05558341936793e-09	CD8 Cyc
Nsmce4a	4.73733408667706e-14	0.297181	0.661	0.369	1.13084901983068e-09	CD8 Cyc
Tmem14c	5.00190610176093e-14	0.318603	0.751	0.458	1.19400500555135e-09	CD8 Cyc
Gnai2	5.07679947369745e-14	0.320349	0.954	0.874	1.21188280236632e-09	CD8 Cyc
Nubp1	5.09666769764399e-14	0.310256	0.501	0.19	1.2166255461046e-09	CD8 Cyc
Psma4	5.33928860454881e-14	0.3441	0.788	0.55	1.27454158279185e-09	CD8 Cyc
Hnrnpa0	5.62364899870356e-14	0.27782	0.928	0.805	1.34242125248053e-09	CD8 Cyc
Pgam1	6.56080883160756e-14	0.314752	0.571	0.308	1.56613067619304e-09	CD8 Cyc
Pbrm1	6.89030488169571e-14	0.375891	0.742	0.464	1.64478467830958e-09	CD8 Cyc
Swi5	6.89063976707657e-14	0.277536	0.806	0.513	1.64486461879885e-09	CD8 Cyc
Lsm8	6.94227835441922e-14	0.311248	0.641	0.32	1.65719126598341e-09	CD8 Cyc
Snu13	7.27866580663275e-14	0.312609	0.788	0.506	1.7374903147013e-09	CD8 Cyc
Metrn	8.05081338100023e-14	0.276841	0.348	0.102	1.92180966217856e-09	CD8 Cyc
Pdik1l	8.30506540336586e-14	0.353177	0.278	0.082	1.98250216243747e-09	CD8 Cyc
Zfp91	9.8119898890059e-14	0.348638	0.73	0.408	2.3422201064046e-09	CD8 Cyc
Mrps18c	1.00892933721455e-13	0.325953	0.687	0.377	2.40841522086484e-09	CD8 Cyc
Creld2	1.07525805309087e-13	0.290038	0.328	0.096	2.56674849853321e-09	CD8 Cyc
Pbdc1	1.08376608706803e-13	0.301478	0.435	0.169	2.5870580264401e-09	CD8 Cyc
Ptbp1	1.14121774855065e-13	0.332813	0.586	0.258	2.72420088756525e-09	CD8 Cyc
Rnaseh2c	1.20151080981535e-13	0.303516	0.806	0.543	2.86812645411022e-09	CD8 Cyc
Zdhhc2	1.27074020273418e-13	0.301871	0.328	0.1	3.03338393794677e-09	CD8 Cyc
Mtch1	1.31210775458781e-13	0.30857	0.507	0.216	3.13213242097655e-09	CD8 Cyc
Pold2	1.38868145713422e-13	0.279875	0.322	0.095	3.31492150632509e-09	CD8 Cyc
Psme2	1.41100480196514e-13	0.309952	0.89	0.728	3.36820956277098e-09	CD8 Cyc
H2afy	1.53473549043569e-13	0.268792	0.91	0.701	3.66356708921903e-09	CD8 Cyc
Tubgcp2	1.66320226872558e-13	0.269764	0.316	0.078	3.97023013567483e-09	CD8 Cyc
Mrpl28	1.6872102006767e-13	0.31408	0.475	0.18	4.02753947003534e-09	CD8 Cyc
Odc1	1.72322685167696e-13	0.388098	0.501	0.215	4.11351481763807e-09	CD8 Cyc
Ndufb6	1.7840105067217e-13	0.317482	0.635	0.353	4.25861148059536e-09	CD8 Cyc
Tdp2	1.85379845375094e-13	0.256974	0.359	0.111	4.42520228894888e-09	CD8 Cyc
Smdt1	2.19178846370103e-13	0.321528	0.846	0.613	5.23201824170073e-09	CD8 Cyc
Fus	2.2673600895996e-13	0.365987	0.814	0.55	5.41241526988321e-09	CD8 Cyc
Trim28	2.50074633624441e-13	0.340305	0.435	0.157	5.96953157924904e-09	CD8 Cyc
Pold3	2.64377238487993e-13	0.276142	0.362	0.124	6.31094905994688e-09	CD8 Cyc
Dnajb11	2.92988445855919e-13	0.320658	0.635	0.327	6.99392719102664e-09	CD8 Cyc
Uchl5	2.95092662833551e-13	0.301824	0.458	0.184	7.0441569544997e-09	CD8 Cyc
Eif5a	3.14996955455247e-13	0.354055	0.881	0.739	7.51929232367221e-09	CD8 Cyc
Ndufab1	3.49921978278077e-13	0.3154	0.751	0.468	8.35298754347597e-09	CD8 Cyc
Ppm1g	3.85224557361866e-13	0.313616	0.661	0.358	9.19569540878511e-09	CD8 Cyc
Tra2b	4.26070278961275e-13	0.353643	0.89	0.65	1.01707236290846e-08	CD8 Cyc
Rnps1	4.56639343170486e-13	0.347259	0.652	0.354	1.09004377608227e-08	CD8 Cyc
Rex1bd	4.90791481082425e-13	0.306827	0.67	0.344	1.17156834449186e-08	CD8 Cyc
Luc7l2	5.07941765684568e-13	0.38081	0.855	0.634	1.21250778886563e-08	CD8 Cyc
Phf5a	5.12079844491115e-13	0.301381	0.635	0.32	1.22238579678474e-08	CD8 Cyc
Psmb6	5.12837015758949e-13	0.315818	0.777	0.507	1.22419324031819e-08	CD8 Cyc
Rpn1	5.4718971158903e-13	0.279798	0.536	0.242	1.30619656053417e-08	CD8 Cyc
Rtn3	5.98164537712329e-13	0.359838	0.629	0.312	1.4278785679731e-08	CD8 Cyc
Hnrnpa2b1	6.55020664504545e-13	0.333404	0.974	0.917	1.5635998282388e-08	CD8 Cyc
Rbm8a	7.54242614066026e-13	0.299636	0.73	0.435	1.80045254403701e-08	CD8 Cyc
Hnrnpa1	7.6080381023493e-13	0.339498	0.826	0.596	1.8161147754118e-08	CD8 Cyc
Capzb	7.91946910446873e-13	0.313395	0.872	0.686	1.89045646992773e-08	CD8 Cyc
Smarcc1	7.9577146966803e-13	0.323346	0.478	0.201	1.89958607524455e-08	CD8 Cyc
Psma2	8.95421944709978e-13	0.286628	0.87	0.682	2.13746172421719e-08	CD8 Cyc
Psmc2	9.33363711135581e-13	0.312427	0.649	0.342	2.22803251485175e-08	CD8 Cyc
Psmb3	9.61099033092655e-13	0.296737	0.899	0.716	2.29423950189548e-08	CD8 Cyc
Mrpl13	1.03479228411139e-12	0.292231	0.536	0.235	2.47015266140229e-08	CD8 Cyc
Sept11	1.12790905416962e-12	0.348975	0.591	0.286	2.69243170320829e-08	CD8 Cyc
Hspa5	1.21893163804421e-12	0.419276	0.91	0.707	2.90971171317534e-08	CD8 Cyc
Ssr1	1.27890544104077e-12	0.305415	0.557	0.244	3.05287517830842e-08	CD8 Cyc
Atp5g2	1.36662483277406e-12	0.315702	0.939	0.867	3.26227013831496e-08	CD8 Cyc
Pin1	1.46573516574786e-12	0.260093	0.516	0.232	3.49885641415672e-08	CD8 Cyc
Hmbs	1.58547653770575e-12	0.264081	0.258	0.069	3.7846910431574e-08	CD8 Cyc
Hnrnpul1	1.76759872498444e-12	0.354136	0.603	0.33	4.21943491641036e-08	CD8 Cyc
Cep295	1.82793029133171e-12	0.345503	0.333	0.129	4.36345239843793e-08	CD8 Cyc
Sc5d	1.90964429235387e-12	0.251546	0.299	0.085	4.55851189027792e-08	CD8 Cyc
Ywhae	2.00023164241663e-12	0.289926	0.797	0.53	4.77475295361273e-08	CD8 Cyc
Tkt	2.03655203473325e-12	0.334681	0.667	0.358	4.86145336211174e-08	CD8 Cyc
Hikeshi	2.11530449801269e-12	0.276531	0.525	0.212	5.04944336720609e-08	CD8 Cyc
Naa50	2.18943642866658e-12	0.298948	0.478	0.208	5.22640369886999e-08	CD8 Cyc
Me2	2.34923492018418e-12	0.29608	0.571	0.279	5.60785867797166e-08	CD8 Cyc
Srrt	2.37055739544044e-12	0.361807	0.467	0.219	5.65875755865586e-08	CD8 Cyc
Nudt5	2.41217397801629e-12	0.291275	0.449	0.167	5.75810050292268e-08	CD8 Cyc
Sae1	2.43996603504141e-12	0.294246	0.501	0.21	5.82444292224735e-08	CD8 Cyc
Ebp	2.44600172161291e-12	0.277019	0.612	0.323	5.83885070966218e-08	CD8 Cyc
Psmd1	2.47381298828084e-12	0.285155	0.484	0.2	5.90523898432519e-08	CD8 Cyc
Tuba4a	2.48282270049666e-12	0.273372	0.53	0.243	5.92674606835557e-08	CD8 Cyc
Etfb	2.88110408775108e-12	0.356144	0.664	0.35	6.8774835678706e-08	CD8 Cyc
Ubap2	3.11634856324917e-12	0.30958	0.38	0.147	7.43903565533209e-08	CD8 Cyc
Esyt1	3.23215856703187e-12	0.310421	0.71	0.409	7.71548571536178e-08	CD8 Cyc
Actl6a	3.53562493632627e-12	0.311805	0.542	0.26	8.43989028550443e-08	CD8 Cyc
Casp3	4.00261757547874e-12	0.339302	0.449	0.176	9.5546484144253e-08	CD8 Cyc
Parp1	4.24673524505263e-12	0.29957	0.438	0.172	1.01373817034651e-07	CD8 Cyc
Cnot6	4.27536043057505e-12	0.324067	0.475	0.214	1.02057128838257e-07	CD8 Cyc
Gspt1	4.68656174312521e-12	0.29	0.699	0.404	1.11872915370142e-07	CD8 Cyc
Mapk3	4.80389575739226e-12	0.305629	0.426	0.153	1.14673795624711e-07	CD8 Cyc
Pds5b	4.91585642397422e-12	0.292673	0.38	0.141	1.17346408696688e-07	CD8 Cyc
Brd8	4.9754642916012e-12	0.365034	0.501	0.255	1.18769308104812e-07	CD8 Cyc
Cnih4	5.45805127156833e-12	0.311731	0.545	0.252	1.30289141903608e-07	CD8 Cyc
Rb1	5.55292889196189e-12	0.312196	0.342	0.124	1.32553965580022e-07	CD8 Cyc
Psmd14	5.64915469916124e-12	0.256353	0.583	0.28	1.34850971823678e-07	CD8 Cyc
Rpa1	5.72742093954455e-12	0.293144	0.426	0.162	1.36719265247868e-07	CD8 Cyc
Cct7	6.00211001377734e-12	0.298715	0.812	0.534	1.43276368138879e-07	CD8 Cyc
Fdps	6.07214553488129e-12	0.301576	0.328	0.11	1.44948186063151e-07	CD8 Cyc
Nop56	6.24615782210861e-12	0.330821	0.649	0.351	1.49102033371555e-07	CD8 Cyc
Ftl1	6.57877143758732e-12	0.397659	0.507	0.261	1.57041852986647e-07	CD8 Cyc
Acot7	6.60194053436237e-12	0.285247	0.513	0.209	1.57594922495764e-07	CD8 Cyc
Lman2	6.6062460911836e-12	0.279806	0.707	0.38	1.57697700442644e-07	CD8 Cyc
Uqcrq	6.77923230695262e-12	0.30579	0.872	0.679	1.61827054399266e-07	CD8 Cyc
Psma1	7.68303465660996e-12	0.294786	0.757	0.452	1.83401720287936e-07	CD8 Cyc
Cntrl	7.79750645685296e-12	0.357716	0.681	0.407	1.86134276631537e-07	CD8 Cyc
Hcfc1	8.16718854017698e-12	0.278438	0.446	0.185	1.94958957642565e-07	CD8 Cyc
Nup62	8.19975674877469e-12	0.263631	0.328	0.09	1.95736393350001e-07	CD8 Cyc
Ndufv1	9.4614867495231e-12	0.275924	0.467	0.192	2.25855150197866e-07	CD8 Cyc
Tmco1	1.00046841374501e-11	0.301228	0.646	0.326	2.3882181504507e-07	CD8 Cyc
Ssr2	1.0037006858207e-11	0.312045	0.6	0.286	2.3959339071226e-07	CD8 Cyc
Atf1	1.1944048596475e-11	0.261185	0.478	0.197	2.85116384046454e-07	CD8 Cyc
Uchl3	1.245854273954e-11	0.336144	0.522	0.238	2.9739787373556e-07	CD8 Cyc
Fam173a	1.25509450637423e-11	0.266753	0.658	0.376	2.99603609616591e-07	CD8 Cyc
Pabpn1	1.38095561394341e-11	0.27358	0.788	0.519	3.29647914604432e-07	CD8 Cyc
Prpf38a	1.41488428611513e-11	0.264375	0.409	0.158	3.37747027938542e-07	CD8 Cyc
Ndufb11	1.49789195934371e-11	0.281289	0.867	0.712	3.57561789614937e-07	CD8 Cyc
Hnrnpdl	1.64257942699394e-11	0.309458	0.672	0.398	3.92100135017722e-07	CD8 Cyc
Ndufa11	2.11454007541407e-11	0.262833	0.759	0.483	5.04761861402092e-07	CD8 Cyc
Hnrnpl	2.20417757109013e-11	0.307173	0.696	0.402	5.26159227994926e-07	CD8 Cyc
Arpc5l	2.28799680366247e-11	0.292008	0.725	0.451	5.46167717002269e-07	CD8 Cyc
Ndufc2	3.63608315665874e-11	0.251023	0.748	0.468	8.67969410326008e-07	CD8 Cyc
Vdac2	3.82081486563827e-11	0.250787	0.783	0.536	9.12066716576512e-07	CD8 Cyc
Parp2	3.84116530451032e-11	0.262358	0.362	0.126	9.16924569839659e-07	CD8 Cyc
Sdhb	4.28649535352137e-11	0.27259	0.704	0.428	1.02322930583909e-06	CD8 Cyc
Ndufa12	4.3599566144771e-11	0.270254	0.733	0.467	1.04076524344183e-06	CD8 Cyc
Ndufs6	5.4437788132131e-11	0.291076	0.754	0.478	1.2994844405021e-06	CD8 Cyc
Tesc	5.61914789983285e-11	0.266677	0.287	0.113	1.3413467951691e-06	CD8 Cyc
Tardbp	6.24279255070793e-11	0.30081	0.603	0.315	1.49021700977949e-06	CD8 Cyc
Arhgdia	6.50638515017842e-11	0.273475	0.823	0.602	1.55313919919909e-06	CD8 Cyc
Eif2s1	6.57260717646713e-11	0.255314	0.632	0.359	1.56894705909447e-06	CD8 Cyc
Thoc7	7.08059001493646e-11	0.282953	0.687	0.395	1.69020764246548e-06	CD8 Cyc
Arl6ip1	7.11505591991955e-11	0.681177	0.928	0.855	1.698434998644e-06	CD8 Cyc
Psmb5	7.27098077861404e-11	0.262487	0.783	0.547	1.73565582166296e-06	CD8 Cyc
Pfdn1	7.51714367435831e-11	0.292312	0.67	0.352	1.79441736650607e-06	CD8 Cyc
Vma21	8.04647725147145e-11	0.269164	0.438	0.179	1.92077458469875e-06	CD8 Cyc
U2surp	8.05254801652995e-11	0.256414	0.699	0.415	1.92222373702586e-06	CD8 Cyc
Cox8a	8.2570414097078e-11	0.305753	0.962	0.977	1.97103835491135e-06	CD8 Cyc
Hp1bp3	9.0658016191761e-11	0.311847	0.806	0.578	2.16409750451353e-06	CD8 Cyc
Srrm1	1.00432915223278e-10	0.257671	0.809	0.543	2.39743411929486e-06	CD8 Cyc
Pfdn6	1.1443167326915e-10	0.256241	0.649	0.37	2.73159847260787e-06	CD8 Cyc
Tuba1a	1.20499493610399e-10	0.325454	0.528	0.28	2.87644341197384e-06	CD8 Cyc
Srsf4	1.27991011949606e-10	0.261246	0.4	0.154	3.05527344624905e-06	CD8 Cyc
Psmd2	1.45299582312124e-10	0.270922	0.53	0.273	3.46844632937272e-06	CD8 Cyc
Sf3b5	1.4601733220684e-10	0.265956	0.771	0.531	3.48557973710947e-06	CD8 Cyc
Hspd1	1.59941000872739e-10	0.34917	0.794	0.546	3.81795163183315e-06	CD8 Cyc
Canx	1.76067102567829e-10	0.315691	0.719	0.421	4.20289780539664e-06	CD8 Cyc
Pcmt1	1.76688957988922e-10	0.277586	0.591	0.298	4.21774211615355e-06	CD8 Cyc
Oat	1.85212966859916e-10	0.259567	0.357	0.115	4.42121873191306e-06	CD8 Cyc
Rdm1	1.96288814675002e-10	0.312038	0.359	0.159	4.68561029510698e-06	CD8 Cyc
Slc25a39	2.0499702322112e-10	0.256777	0.4	0.149	4.89348394131136e-06	CD8 Cyc
Mfsd10	2.08759267748423e-10	0.276447	0.357	0.126	4.9832924804226e-06	CD8 Cyc
Hmgn1	2.24877169710966e-10	0.289254	0.519	0.284	5.36804291817047e-06	CD8 Cyc
Snx3	2.2955778583677e-10	0.256126	0.786	0.526	5.47977390570953e-06	CD8 Cyc
Ddost	2.40405449786284e-10	0.271884	0.588	0.309	5.7387184918484e-06	CD8 Cyc
Ptpa	2.71509868686619e-10	0.282618	0.429	0.168	6.48121207541829e-06	CD8 Cyc
Ncl	2.91784273460376e-10	0.292537	0.948	0.875	6.96518239177263e-06	CD8 Cyc
Arsb	2.93342249045774e-10	0.261261	0.409	0.174	7.00237282697168e-06	CD8 Cyc
Baz1a	3.23442945876089e-10	0.301501	0.655	0.392	7.72090656100813e-06	CD8 Cyc
Haus8	3.57066500024133e-10	0.26813	0.316	0.099	8.52353442207608e-06	CD8 Cyc
Itgb1	3.73069801636396e-10	0.281962	0.899	0.696	8.90554923486241e-06	CD8 Cyc
Cnih1	3.82870928400906e-10	0.26234	0.438	0.173	9.13951193185802e-06	CD8 Cyc
Psmc4	4.10484468978316e-10	0.257758	0.577	0.297	9.79867475898139e-06	CD8 Cyc
Rexo2	4.43476253313743e-10	0.280923	0.629	0.362	1.05862216428524e-05	CD8 Cyc
Rpa2	4.50149741202202e-10	0.263585	0.51	0.257	1.07455244722378e-05	CD8 Cyc
Pycard	4.67122295389206e-10	0.302481	0.777	0.558	1.11506763132357e-05	CD8 Cyc
Nedd8	4.80418121626471e-10	0.250967	0.881	0.703	1.14680609813455e-05	CD8 Cyc
Ndufb2	4.8767949723623e-10	0.25575	0.699	0.427	1.1641397278526e-05	CD8 Cyc
Ctdspl2	5.59682007820599e-10	0.266843	0.481	0.212	1.33601692086855e-05	CD8 Cyc
Etfa	5.78770553017593e-10	0.259626	0.452	0.199	1.3815831871083e-05	CD8 Cyc
Snrpc	6.11362564030797e-10	0.280922	0.641	0.356	1.45938357659792e-05	CD8 Cyc
Emd	6.53772464482897e-10	0.250488	0.522	0.251	1.56062024996712e-05	CD8 Cyc
Kpnb1	6.87459699590403e-10	0.278744	0.47	0.207	1.64103504889225e-05	CD8 Cyc
Cenpb	7.00058703403646e-10	0.261346	0.403	0.15	1.67111013089484e-05	CD8 Cyc
Hmgxb4	7.89273898354438e-10	0.251149	0.365	0.139	1.88407572276188e-05	CD8 Cyc
Tsn	8.79776689481299e-10	0.254725	0.771	0.518	2.10011493546081e-05	CD8 Cyc
Pnn	8.9769133494565e-10	0.2695	0.783	0.536	2.14287898564876e-05	CD8 Cyc
Eif3b	9.05356661801629e-10	0.282901	0.47	0.223	2.16117688738667e-05	CD8 Cyc
Psmb7	9.89270564748804e-10	0.25614	0.571	0.291	2.36148776511187e-05	CD8 Cyc
Mat2a	1.20462189847489e-09	0.27961	0.664	0.355	2.87555293384941e-05	CD8 Cyc
Thrap3	1.23731584595485e-09	0.259107	0.73	0.453	2.95359665587883e-05	CD8 Cyc
Ppa1	1.24120388208849e-09	0.269301	0.414	0.163	2.96287778693344e-05	CD8 Cyc
Mrps14	1.25355128503859e-09	0.256131	0.736	0.488	2.99235227251562e-05	CD8 Cyc
Pms2	1.29873510753032e-09	0.250222	0.255	0.082	3.10021057518562e-05	CD8 Cyc
Srsf6	2.02341150946024e-09	0.260286	0.597	0.319	4.83008561423254e-05	CD8 Cyc
Cox6b1	2.17222448650476e-09	0.266186	0.942	0.886	5.18531707173551e-05	CD8 Cyc
Med14	2.25087499842018e-09	0.268836	0.304	0.099	5.37306370872882e-05	CD8 Cyc
Ccar1	2.62701807500535e-09	0.254744	0.629	0.341	6.27095484684526e-05	CD8 Cyc
Mis12	2.67816461255122e-09	0.250315	0.307	0.113	6.39304674662103e-05	CD8 Cyc
Slc38a2	3.15487279920469e-09	0.267059	0.739	0.474	7.53099685898151e-05	CD8 Cyc
Stip1	3.19878606353562e-09	0.253606	0.667	0.379	7.63582221226588e-05	CD8 Cyc
Odf2	3.22663834405316e-09	0.293395	0.325	0.119	7.7023083910893e-05	CD8 Cyc
Mapre1	3.31160081620917e-09	0.257196	0.701	0.433	7.9051223083729e-05	CD8 Cyc
Scd2	3.48376776194929e-09	0.323323	0.339	0.131	8.31610202454915e-05	CD8 Cyc
Ndufb1-ps	3.59360810533988e-09	0.276593	0.907	0.783	8.57830190825682e-05	CD8 Cyc
Prpf40a	3.7602763558037e-09	0.282228	0.719	0.441	8.97615568893901e-05	CD8 Cyc
Nsmce2	6.39637900403408e-09	0.258552	0.409	0.164	0.000152688	CD8 Cyc
Nono	7.23441453455195e-09	0.276179	0.739	0.486	0.000172693	CD8 Cyc
Azin1	8.17212520917273e-09	0.316703	0.391	0.174	0.000195077	CD8 Cyc
Soat1	8.35154777064281e-09	0.346684	0.406	0.195	0.00019936	CD8 Cyc
Ilf2	9.24632919705211e-09	0.255522	0.49	0.243	0.000220719	CD8 Cyc
Fkbp5	9.34866526261324e-09	0.286964	0.406	0.179	0.000223162	CD8 Cyc
mt-Co3	1.0404202760581e-08	0.444027	1	1	0.000248359	CD8 Cyc
Igflr1	1.63733626099446e-08	0.344653	0.467	0.235	0.000390849	CD8 Cyc
P4hb	2.0075728248938e-08	0.282841	0.53	0.269	0.000479228	CD8 Cyc
Ccdc82	2.0887472991396e-08	0.274915	0.539	0.291	0.000498605	CD8 Cyc
Pomp	2.11309132409698e-08	0.266412	0.82	0.647	0.000504416	CD8 Cyc
Tcerg1	2.20158726319639e-08	0.297335	0.455	0.223	0.000525541	CD8 Cyc
Calr	2.32034547990967e-08	0.271447	0.887	0.712	0.00055389	CD8 Cyc
Atp5g1	2.38352489290701e-08	0.298207	0.843	0.692	0.000568971	CD8 Cyc
Higd1a	2.88018696811179e-08	0.258141	0.739	0.518	0.000687529	CD8 Cyc
Cox7c	2.93964656544662e-08	0.275051	0.945	0.95	0.000701723	CD8 Cyc
Uhrf2	3.17023900116147e-08	0.268647	0.47	0.232	0.000756768	CD8 Cyc
Prelid1	3.5937394734555e-08	0.279922	0.754	0.537	0.000857862	CD8 Cyc
Rock2	3.6046897888339e-08	0.265145	0.51	0.251	0.000860475	CD8 Cyc
Smc5	4.07092236640376e-08	0.257827	0.365	0.151	0.00097177	CD8 Cyc
AI506816	4.34465957279964e-08	0.26157	0.362	0.164	0.00103711	CD8 Cyc
mt-Cytb	4.5522661717051e-08	0.422394	0.994	0.996	0.00108667	CD8 Cyc
Snrpa	7.31014405567673e-08	0.2577	0.377	0.164	0.001745	CD8 Cyc
Atp2a2	1.04290885698196e-07	0.301985	0.394	0.179	0.00248953	CD8 Cyc
Dap	2.11099207733187e-07	0.333095	0.507	0.274	0.00503915	CD8 Cyc
Cacybp	3.84358099962926e-07	0.258292	0.736	0.506	0.00917501	CD8 Cyc
Ly6c2	5.37924178306743e-07	0.440132	0.461	0.3	0.0128408	CD8 Cyc
Ifi27l2a	9.25556645439491e-07	0.4201	0.733	0.582	0.022094	CD8 Cyc
Myl6	1.68934915978671e-06	0.254546	0.971	0.981	0.0403265	CD8 Cyc
mt-Nd1	1.79215787939721e-06	0.4088	0.997	0.988	0.0427806	CD8 Cyc
Hnrnph1	7.51172569926961e-06	0.275592	0.609	0.371	0.179312	CD8 Cyc
Lgals3	1.37852957324445e-05	0.380968	0.336	0.162	0.329069	CD8 Cyc
Gm47283	3.34990777658155e-05	0.355342	0.452	0.233	0.799656	CD8 Cyc
mt-Co2	4.03277536608022e-05	0.359495	1	0.999	0.962664	CD8 Cyc
mt-Atp6	0.00081333	0.328468	1	1	1	CD8 Cyc
Fgl2	0.00171433	0.266714	0.493	0.301	1	CD8 Cyc
mt-Nd3	0.00607186	0.29787	0.936	0.839	1	CD8 Cyc
Spp1	0.00835818	0.859261	0.27	0.092	1	CD8 Cyc
Ly6c2	3.15218180522569e-22	1.43779	0.762	0.302	7.52457318725424e-18	CD8 Mem
Rps2	1.26407783659603e-17	0.481048	1	0.993	3.01748020373839e-13	CD8 Mem
Rps28	2.10846723229555e-15	0.374041	1	0.996	5.03312213021272e-11	CD8 Mem
Rps12	8.63969506276064e-14	0.397017	1	0.996	2.06238160843159e-09	CD8 Mem
Rps18	1.44790906754956e-13	0.363615	1	0.998	3.45630373514754e-09	CD8 Mem
Rpl13	1.52632185578697e-13	0.343165	1	0.999	3.64348290194908e-09	CD8 Mem
Rpsa	4.16560326374245e-13	0.340807	1	0.999	9.94371155087961e-09	CD8 Mem
Rps7	3.44882339447322e-12	0.32596	1	0.998	8.23268632494702e-08	CD8 Mem
Rps19	4.70777131900188e-12	0.373089	1	0.997	1.12379209155894e-07	CD8 Mem
Ppp1r14b	6.80759584862459e-12	0.640943	0.762	0.442	1.62504120502518e-07	CD8 Mem
Rpl23	5.60169477586916e-11	0.284184	1	0.999	1.33718055994773e-06	CD8 Mem
Rpl36a	6.72249072437136e-11	0.394887	1	0.981	1.60472576081469e-06	CD8 Mem
Npm1	1.35211857031888e-10	0.435445	1	0.952	3.2276422392082e-06	CD8 Mem
Rpl22	1.92188975007842e-10	0.295772	1	0.994	4.58774302241219e-06	CD8 Mem
Rps20	2.12191507617887e-10	0.354165	1	0.996	5.06522347834659e-06	CD8 Mem
Rpl15	5.36885164716355e-10	0.317886	1	0.995	1.28159857669441e-05	CD8 Mem
Rpl32	6.89267818860466e-10	0.271746	1	0.998	1.64535121040182e-05	CD8 Mem
Rpl12	9.29196998811536e-10	0.305719	1	0.996	2.21808615586302e-05	CD8 Mem
Rpl10a	1.89773685494252e-09	0.33316	1	0.991	4.53008764643328e-05	CD8 Mem
Arl4c	4.20414518635306e-09	0.542971	0.842	0.571	0.000100357	CD8 Mem
Rpl18	4.6928845345362e-09	0.272704	1	0.997	0.000112024	CD8 Mem
Rps8	6.99788570641179e-09	0.262814	1	0.998	0.000167047	CD8 Mem
Nme2	2.12648563804114e-08	0.392992	1	0.877	0.000507613	CD8 Mem
Rplp1	2.4766138178475e-08	0.25349	1	0.999	0.000591192	CD8 Mem
Kbtbd11	2.78875000206712e-08	0.523374	0.584	0.267	0.000665703	CD8 Mem
Rpl23a	3.05158205355148e-08	0.296832	1	0.989	0.000728443	CD8 Mem
Rps25	5.55288755799635e-08	0.299686	0.99	0.991	0.00132553	CD8 Mem
Hspe1	5.59954548680658e-08	0.386313	0.99	0.824	0.00133667	CD8 Mem
Rpl35	8.50070205617063e-08	0.326116	1	0.968	0.0020292	CD8 Mem
Itgb1	2.17827751018134e-07	0.515475	0.901	0.708	0.00519977	CD8 Mem
C1qbp	2.34394090570251e-07	0.451281	0.614	0.331	0.00559522	CD8 Mem
Dnajc15	2.84140636262039e-07	0.385598	0.931	0.68	0.00678272	CD8 Mem
Il18r1	4.24017038892594e-07	0.528014	0.396	0.147	0.0101217	CD8 Mem
Rps26	4.37453353661176e-07	0.27705	1	0.995	0.0104424	CD8 Mem
Il7r	4.57605737769967e-07	0.597315	0.703	0.389	0.0109235	CD8 Mem
Tcf7	6.11430602878991e-07	0.469169	0.673	0.345	0.0145955	CD8 Mem
Eef1b2	7.33206225953299e-07	0.290824	1	0.979	0.0175024	CD8 Mem
Eif4a1	1.09360737905198e-06	0.309036	0.931	0.7	0.0261055	CD8 Mem
Gm2682	2.01672894352585e-06	0.433074	0.723	0.454	0.0481413	CD8 Mem
Eef1g	2.07469177096725e-06	0.336219	0.97	0.865	0.049525	CD8 Mem
Ddx21	6.32367511172509e-06	0.298912	0.792	0.498	0.150952	CD8 Mem
Rpl31	1.42620895717148e-05	0.253881	0.99	0.951	0.34045	CD8 Mem
Tagln2	1.82127197060957e-05	0.306155	0.851	0.6	0.434756	CD8 Mem
Mif	3.94962359362437e-05	0.351044	0.822	0.626	0.942815	CD8 Mem
Mrpl23	4.34350033526658e-05	0.299866	0.703	0.424	1	CD8 Mem
Gpr183	4.34505813172436e-05	0.486678	0.406	0.194	1	CD8 Mem
Snhg1	4.42463268327619e-05	0.327508	0.535	0.279	1	CD8 Mem
Timm8a1	6.1668915098984e-05	0.291273	0.327	0.134	1	CD8 Mem
Vim	6.4508754907194e-05	0.346503	0.891	0.732	1	CD8 Mem
Emb	8.69870065931728e-05	0.343047	0.644	0.381	1	CD8 Mem
Rapgef6	8.75790185936412e-05	0.30932	0.772	0.548	1	CD8 Mem
Cd8b1	9.6111880176241e-05	0.268937	0.941	0.774	1	CD8 Mem
Epsti1	0.000108611	0.311624	0.931	0.73	1	CD8 Mem
Dph5	0.000113342	0.307154	0.337	0.157	1	CD8 Mem
Hspd1	0.000124136	0.343336	0.762	0.562	1	CD8 Mem
Impdh2	0.000193305	0.305494	0.436	0.245	1	CD8 Mem
Bms1	0.000203572	0.284891	0.446	0.238	1	CD8 Mem
Nme1	0.000213876	0.287848	0.832	0.622	1	CD8 Mem
Eif5a	0.000254459	0.265885	0.911	0.747	1	CD8 Mem
Nhp2	0.000267523	0.3027	0.584	0.376	1	CD8 Mem
Usp8	0.000270131	0.285516	0.366	0.184	1	CD8 Mem
Znhit6	0.000280616	0.26156	0.297	0.125	1	CD8 Mem
Slco3a1	0.000280814	0.337686	0.426	0.215	1	CD8 Mem
Klrk1	0.000290768	0.435464	0.505	0.291	1	CD8 Mem
Hspa9	0.000369187	0.283516	0.426	0.247	1	CD8 Mem
Npm3	0.000423199	0.332401	0.693	0.511	1	CD8 Mem
Gm26917	0.000423669	0.411307	0.465	0.313	1	CD8 Mem
Ifngr1	0.000431328	0.253521	0.851	0.665	1	CD8 Mem
Macf1	0.000444933	0.257428	0.812	0.631	1	CD8 Mem
Nip7	0.000459591	0.256253	0.406	0.209	1	CD8 Mem
Fermt3	0.000563602	0.291252	0.644	0.459	1	CD8 Mem
Myc	0.000585126	0.267113	0.287	0.138	1	CD8 Mem
Cldnd1	0.000625263	0.337119	0.317	0.168	1	CD8 Mem
H2-Ke6	0.000663745	0.257279	0.406	0.224	1	CD8 Mem
Bcl9l	0.000700867	0.262787	0.337	0.164	1	CD8 Mem
Rexo2	0.000703773	0.271046	0.594	0.38	1	CD8 Mem
Trp53	0.000776865	0.299504	0.564	0.401	1	CD8 Mem
Elmo1	0.00119263	0.263068	0.545	0.334	1	CD8 Mem
Ncf4	0.00124852	0.282867	0.446	0.278	1	CD8 Mem
Gnl3	0.00128143	0.253127	0.446	0.252	1	CD8 Mem
Syncrip	0.00151474	0.25464	0.554	0.373	1	CD8 Mem
Dnajc2	0.00172947	0.25667	0.564	0.405	1	CD8 Mem
Nop58	0.00179306	0.251422	0.475	0.307	1	CD8 Mem
Dkc1	0.00183925	0.251406	0.426	0.24	1	CD8 Mem
Dapp1	0.0029214	0.254904	0.267	0.14	1	CD8 Mem
Armc7	0.00334087	0.268713	0.366	0.207	1	CD8 Mem
Sell	0.00378646	0.30714	0.267	0.117	1	CD8 Mem
Skp1a	0.00390023	0.268505	0.545	0.403	1	CD8 Mem
Slamf6	0.00961988	0.275037	0.356	0.183	1	CD8 Mem
Il7r	9.50124426540295e-56	1.92594	0.93	0.381	2.26804201859434e-51	CD8 EM
Satb1	2.12320740227317e-40	1.42157	0.704	0.164	5.06830838996628e-36	CD8 EM
Sell	9.74393563542284e-40	1.46751	0.687	0.104	2.32597487553179e-35	CD8 EM
Tcf7	6.06286447719046e-37	1.21884	0.843	0.339	1.44726637935014e-32	CD8 EM
Rps16	8.83977653159616e-34	0.495652	1	0.998	2.11014305585732e-29	CD8 EM
Rps20	1.94536853718739e-33	0.730578	1	0.996	4.64378923512001e-29	CD8 EM
Rpl23	2.63984660953092e-33	0.522995	1	0.999	6.30157784161126e-29	CD8 EM
Ly6c2	1.24597822582938e-31	1.30334	0.861	0.298	2.9742746228773e-27	CD8 EM
Emb	8.81090563805242e-31	1.15458	0.861	0.373	2.10325128485949e-26	CD8 EM
Rps28	1.25344575780543e-28	0.591646	1	0.996	2.99210036845735e-24	CD8 EM
Rps19	2.85577113958962e-28	0.640176	1	0.997	6.81701128731438e-24	CD8 EM
Nsg2	2.64140969226151e-26	0.819625	0.443	0.054	6.30530907639745e-22	CD8 EM
S1pr1	7.66835894996677e-26	1.06181	0.757	0.237	1.83051396494657e-21	CD8 EM
Rps29	1.08220459158524e-24	0.532999	1	0.997	2.58333058057312e-20	CD8 EM
Rplp2	1.35594335466614e-24	0.394501	1	0.999	3.23677238192355e-20	CD8 EM
Rps7	3.51748118744294e-24	0.458223	1	0.998	8.39657934254505e-20	CD8 EM
Rpl13	5.72969475915509e-24	0.480521	1	0.999	1.36773543595791e-19	CD8 EM
[truncated: 399 more rows]

## Sheet: Dataset S2C
Dataset S2C. Differential expression results for CD8 Tox-Hi cells from tumor versus CD8 Tox-Hi cells from normal kidney samples. Related to Figure 4.
[truncated: 23,872 more rows]

[truncated: 2 more sheets: Dataset S2D, Dataset S2E]
