# Supplementary material for: Toward a CRISPR-based mouse model of Vhl-deficient clear cell kidney cancer: Initial experience and lessons learned
Source: Proc Natl Acad Sci U S A. 2024 Oct 4;121(41):e2408549121. doi: 10.1073/pnas.2408549121 (PMC11474080; doi:10.1073/pnas.2408549121)
Supplement: Supplementary file 4 — Dataset S03 (XLSX) [file pnas.2408549121.sd03.xlsx]

## Sheet: Dataset S3 - RNAseq Data
Dataset S3. RawRNAseq data
Gene Editing Data
Genes targeted for Editing		Mouse Tumor 1	Mouse Tumor 2	Mouse Tumor 3	Mouse Tumor 4	Mouse Tumor 5	Mouse Tumor 6	Mouse Tumor 7	Mouse Tumor 8	Mouse Tumor 9	Mouse Tumor 10		gene_id: Gene number.					gene_strand: The positive and negative strand information of the chromosome where the gene is located.
VHL - % gene editing		53.3	74.8	51.8	73.4	73.3	79.8	no data	43.4	35.4	64.4		sample: Raw read count values of each sample.					gene_length: Gene length, the sum of genes from the beginning to the end of all non-overlapping exon regions in chromosomes.
PBRM1 - % gene editing		19.1	0	19.1	33.3	26.4	31.4	no data	0	0	11.8		gene_name: Gene name.					gene_biotype: Gene type,such as coding protein genes,long non-coding genes,etc.
TSC1 - % gene editing		21.9	68.6	71.4	67.3	76.8	75.5	no data	21.3	54.02	24.5		gene_chr: The name of the chromosome where the gene is located.					gene_description: Gene description.
KEAP1 - % gene editing		69.1	69.9	76	70.2	72.3	76.97	no data	82.7	40.98	77.9		gene_start: The starting position of the chromosome where the gene is located.					gene_tf_family: Transcription factor family annotation information of a gene.
													gene_end: The end position of the chromosome where the gene is located.
Gene Expression Data - raw gene read count data (Novogene)
gene_name	gene_chr	Mouse Tumor 1	Mouse Tumor 2	Mouse Tumor 3	Mouse Tumor 4	Mouse Tumor 5	Mouse Tumor 6	Mouse Tumor 7	Mouse Tumor 8	Mouse Tumor 9	Mouse Tumor 10	Mouse Kidney 1	Mouse Kidney 2	Mouse Kidney 3	Mouse Kidney 4	Mouse Kidney 5	Mouse Kidney 6	Mouse Kidney 7	Mouse Kidney 8	Mouse Kidney 9	Mouse Kidney 10	gene_id	gene_start	gene_end	gene_strand	gene_length	gene_biotype	gene_description	tf_family
Gpx3	11	723590	520261	613873	926622	784204	719423	403134	712938	568850	736739	663678	457316	667387	675596	520213	533569	466112	734542	1076571	641471	ENSMUSG00000018339	54902453	54910377	+	1813	protein_coding	glutathione peroxidase 3 [Source:MGI Symbol;Acc:MGI:105102]	-
mt-Co1	MT	277028	315161	295581	474412	419436	316917	276572	405164	208991	359434	631122	534290	665588	606703	582808	646528	699040	639062	1049483	593949	ENSMUSG00000064351	5328	6872	+	1545	protein_coding	mitochondrially encoded cytochrome c oxidase I [Source:MGI Symbol;Acc:MGI:102504]	-
Spp1	5	265918	181148	228256	259108	265248	674253	289487	403544	203861	471729	41392	33805	56468	87867	683218	61376	1213909	537471	55942	47184	ENSMUSG00000029304	104435118	104441050	+	1648	protein_coding	secreted phosphoprotein 1 [Source:MGI Symbol;Acc:MGI:98389]	-
mt-Cytb	MT	92258	110696	98444	168240	117209	95997	90753	125981	57004	99866	267639	227676	276264	267434	276173	302394	248851	302614	487515	277905	ENSMUSG00000064370	14145	15288	+	1144	protein_coding	mitochondrially encoded cytochrome b [Source:MGI Symbol;Acc:MGI:102501]	-
mt-Nd1	MT	81009	108279	94540	163418	175841	95398	113478	158231	71642	117825	162552	154726	158727	170514	175412	184061	326642	205105	405478	180422	ENSMUSG00000064341	2751	3707	+	957	protein_coding	mitochondrially encoded NADH dehydrogenase 1 [Source:MGI Symbol;Acc:MGI:101787]	-
Selenop	15	195477	179319	269141	259335	269446	211253	97102	254528	193903	261623	25283	13793	16999	17925	14833	22141	78320	55673	45985	37335	ENSMUSG00000064373	3268547	3280508	+	2842	protein_coding	selenoprotein P [Source:MGI Symbol;Acc:MGI:894288]	-
mt-Nd5	MT	67995	74927	74040	123175	73853	80440	60569	95861	50997	89672	153878	133671	168836	162998	112847	176482	194739	212211	100101	156413	ENSMUSG00000064367	11742	13565	+	1824	protein_coding	mitochondrially encoded NADH dehydrogenase 5 [Source:MGI Symbol;Acc:MGI:102496]	-
Fth1	19	101162	107382	107027	122225	111569	119776	154725	120010	140906	120085	62281	47360	60717	61356	197158	50154	273868	184305	152573	60226	ENSMUSG00000024661	9982703	9985092	+	866	protein_coding	ferritin heavy polypeptide 1 [Source:MGI Symbol;Acc:MGI:95588]	-
Aldob	4	87431	85671	100478	155977	155475	109239	18683	105776	70267	125863	125268	85929	116159	100827	104426	112651	77854	86407	143164	114801	ENSMUSG00000028307	49535995	49549546	-	2392	protein_coding	aldolase B, fructose-bisphosphate [Source:MGI Symbol;Acc:MGI:87995]	-
Ctsb	14	180366	138293	188290	169298	150347	253389	127752	160983	167999	227616	13692	13217	15921	18484	31992	18222	67881	30458	17077	18726	ENSMUSG00000021939	63122462	63145923	+	6051	protein_coding	cathepsin B [Source:MGI Symbol;Acc:MGI:88561]	-
mt-Nd2	MT	50730	58502	60047	104294	64953	55149	48282	66194	35443	69657	128947	109095	123877	118613	102098	145882	166519	133369	217613	139977	ENSMUSG00000064345	3914	4951	+	1038	protein_coding	mitochondrially encoded NADH dehydrogenase 2 [Source:MGI Symbol;Acc:MGI:102500]	-
Psap	10	167183	140452	173068	191403	152446	126024	121103	125664	156327	166067	24635	18767	25645	27363	30191	28470	83112	33424	25229	29228	ENSMUSG00000004207	60277627	60302597	+	2744	protein_coding	prosaposin [Source:MGI Symbol;Acc:MGI:97783]	-
Eef1a1	9	62203	76136	71619	86117	69507	62226	103138	59348	100572	80723	82659	71202	87858	87397	111390	73562	168325	105971	195018	86492	ENSMUSG00000037742	78478449	78489151	-	2493	protein_coding	eukaryotic translation elongation factor 1 alpha 1 [Source:MGI Symbol;Acc:MGI:1096881]	-
Atp1a1	3	61318	66718	61834	89212	72064	62459	41185	59254	72868	96914	100552	93550	112561	152251	83627	110705	151628	83662	62358	120132	ENSMUSG00000033161	101576219	101604684	-	4568	protein_coding	ATPase, Na+/K+ transporting, alpha 1 polypeptide [Source:MGI Symbol;Acc:MGI:88105]	-
mt-Nd4	MT	44088	49425	47630	80765	51054	43573	42949	52834	29335	50669	117009	94645	118042	110315	100316	135241	109209	119496	161678	118444	ENSMUSG00000064363	10167	11544	+	1378	protein_coding	mitochondrially encoded NADH dehydrogenase 4 [Source:MGI Symbol;Acc:MGI:102498]	-
Ndrg1	15	119153	98458	110287	153868	110383	124993	61089	92507	137034	136427	44348	45241	34294	46423	48670	28482	67541	41521	23602	37369	ENSMUSG00000005125	66929318	66969640	-	6596	protein_coding	N-myc downstream regulated gene 1 [Source:MGI Symbol;Acc:MGI:1341799]	-
Ftl1	7	87312	72586	79712	90359	63045	74747	84806	72274	89115	86695	23037	24735	26046	23516	37845	24110	74273	43001	89784	30007	ENSMUSG00000050708	45457944	45459884	-	1340	protein_coding	ferritin light polypeptide 1 [Source:MGI Symbol;Acc:MGI:95589]	-
Eno1	4	75358	77372	82995	87805	77773	79451	61067	66230	87410	98620	17404	15413	17782	18780	26035	18392	40637	24339	23505	19711	ENSMUSG00000063524	150236721	150248879	+	5379	protein_coding	enolase 1, alpha non-neuron [Source:MGI Symbol;Acc:MGI:95393]	-
Gpx1	9	50325	50726	39813	60393	72977	41824	28044	71591	34143	68845	48943	25980	29122	34996	26547	30855	41773	49921	133567	40827	ENSMUSG00000063856	108338903	108340343	+	1441	protein_coding	glutathione peroxidase 1 [Source:MGI Symbol;Acc:MGI:104887]	-
Atp5b	10	37247	41637	41559	47837	41512	39287	27864	34720	35861	51433	51697	48155	56855	61436	39107	48983	52215	36090	80430	58251	ENSMUSG00000025393	128083273	128090391	+	4237	protein_coding	ATP synthase, H+ transporting mitochondrial F1 complex, beta subunit [Source:MGI Symbol;Acc:MGI:107801]	-
Cpe	8	96945	83429	90069	102630	78759	80565	43327	76519	147510	100141	1488	330	458	614	1147	1238	13381	3737	1231	1304	ENSMUSG00000037852	64592542	64693054	-	2609	protein_coding	carboxypeptidase E [Source:MGI Symbol;Acc:MGI:101932]	-
Umod	7	48	17	17	0	12	13	128	14	1	8	82075	57589	84305	82471	86413	87491	93607	141886	125864	73005	ENSMUSG00000030963	119462711	119479282	-	2763	protein_coding	uromodulin [Source:MGI Symbol;Acc:MGI:102674]	-
Lrp2	2	58689	85475	67653	92727	32696	51369	10551	28578	68437	57247	49378	41024	56930	55252	13458	59758	10796	14550	8266	45114	ENSMUSG00000027070	69424340	69586065	-	16701	protein_coding	low density lipoprotein receptor-related protein 2 [Source:MGI Symbol;Acc:MGI:95794]	-
Ctsl	13	63203	39776	77903	66690	72584	71056	53003	86090	73436	64783	9192	6105	9262	9015	36671	9490	31915	36643	11587	9053	ENSMUSG00000021477	64359337	64370890	-	6489	protein_coding	cathepsin L [Source:MGI Symbol;Acc:MGI:88564]	-
Apoe	7	57715	41912	49974	81316	59090	76645	50671	61530	73048	51384	12280	26075	26000	23512	20868	16746	12000	25524	36550	16491	ENSMUSG00000002985	19696109	19699188	-	2138	protein_coding	apolipoprotein E [Source:MGI Symbol;Acc:MGI:88057]	-
Lgmn	12	60999	57359	79510	70976	62348	53331	39391	58029	58782	71525	13510	10414	14747	14145	22962	13159	44420	36538	9264	15064	ENSMUSG00000021190	102394084	102439813	-	2323	protein_coding	legumain [Source:MGI Symbol;Acc:MGI:1330838]	-
Ctsd	7	59025	46158	53149	55268	50266	64697	49503	62688	79002	81766	7966	7355	8831	12957	36941	9173	55875	24910	10583	10191	ENSMUSG00000007891	142375911	142388038	-	2351	protein_coding	cathepsin D [Source:MGI Symbol;Acc:MGI:88562]	-
Lamp1	8	53112	48760	51647	71582	60234	54662	31918	51420	55180	66543	17391	15741	20233	20335	16471	18641	30693	18771	22701	20034	ENSMUSG00000031447	13159161	13175338	+	2675	protein_coding	lysosomal-associated membrane protein 1 [Source:MGI Symbol;Acc:MGI:96745]	-
Eef2	10	25783	27473	25545	30564	26457	24942	44984	23772	45266	33730	38614	31765	40302	40828	41974	30277	64280	40945	67432	40578	ENSMUSG00000034994	81176631	81182498	+	3324	protein_coding	eukaryotic translation elongation factor 2 [Source:MGI Symbol;Acc:MGI:95288]	-
Atp5a1	18	27274	31701	30520	37225	33239	29515	22553	24857	28763	39852	43296	40722	46616	50898	29769	40914	41135	31399	54718	48175	ENSMUSG00000025428	77773729	77782869	+	3135	protein_coding	ATP synthase, H+ transporting, mitochondrial F1 complex, alpha subunit 1 [Source:MGI Symbol;Acc:MGI:88115]	-
Slc4a4	5	42907	59876	54863	77413	76636	43869	19405	52920	42521	82819	20791	12929	19884	16853	14169	19544	31670	18574	3328	21430	ENSMUSG00000060961	88886818	89239653	+	10815	protein_coding	solute carrier family 4 (anion exchanger), member 4 [Source:MGI Symbol;Acc:MGI:1927555]	-
Pkm	9	54955	53427	51650	61629	59879	59360	65901	51354	62528	74047	6777	7936	7684	10951	12309	7378	27207	7860	7694	8548	ENSMUSG00000032294	59656368	59679375	+	5001	protein_coding	pyruvate kinase, muscle [Source:MGI Symbol;Acc:MGI:97591]	-
Tmbim6	15	25576	26358	23243	32653	27940	22806	19552	24735	28437	28665	41455	34389	37948	39370	36085	34958	42368	43712	66095	42368	ENSMUSG00000023010	99392882	99410049	+	4578	protein_coding	transmembrane BAX inhibitor motif containing 6 [Source:MGI Symbol;Acc:MGI:99682]	-
Ldha	7	49779	57064	51339	69011	58335	53797	44247	41223	49292	69601	12085	8783	9273	12191	11753	9127	24054	11586	18436	11824	ENSMUSG00000063229	46841475	46855627	+	3310	protein_coding	lactate dehydrogenase A [Source:MGI Symbol;Acc:MGI:96759]	-
mt-Nd6	MT	19759	20841	20597	34544	19505	25813	16975	29936	13467	25603	41194	34077	44719	43194	30655	50665	54880	55800	28557	43226	ENSMUSG00000064368	13552	14070	-	519	protein_coding	mitochondrially encoded NADH dehydrogenase 6 [Source:MGI Symbol;Acc:MGI:102495]	-
Aldoa	7	39218	43797	39920	46278	35211	41419	38341	28317	48959	50945	15628	17914	18800	22032	19778	15864	29912	16881	32035	20556	ENSMUSG00000030695	126795234	126800751	-	2911	protein_coding	aldolase A, fructose-bisphosphate [Source:MGI Symbol;Acc:MGI:87994]	-
Gatm	2	76829	55503	37859	113407	38939	38033	5952	33294	38758	61711	21494	17059	15376	21809	611	13942	923	1966	5926	21130	ENSMUSG00000027199	122594467	122611303	-	3001	protein_coding	glycine amidinotransferase (L-arginine:glycine amidinotransferase) [Source:MGI Symbol;Acc:MGI:1914342]	-
Cat	2	43139	49831	44105	58697	37902	42400	18266	30632	56965	42935	18516	17224	18789	15761	21144	17443	19670	22691	18624	18714	ENSMUSG00000027187	103453849	103485160	-	2613	protein_coding	catalase [Source:MGI Symbol;Acc:MGI:88271]	-
Gstm1	3	51530	56678	55255	59068	41193	42691	19392	40941	62662	63844	7720	7340	8883	6939	16060	6739	17722	11642	13908	7183	ENSMUSG00000058135	108012255	108017973	-	1473	protein_coding	glutathione S-transferase, mu 1 [Source:MGI Symbol;Acc:MGI:95860]	-
App	16	35997	35131	31350	40102	37243	30734	31335	38798	43910	51810	21785	17780	20710	25447	24186	19307	35754	22126	8250	23894	ENSMUSG00000022892	84949685	85173766	-	12996	protein_coding	amyloid beta (A4) precursor protein [Source:MGI Symbol;Acc:MGI:88059]	-
Tpt1	14	23019	23201	21361	35024	30476	17960	42101	29179	28336	29502	23492	18840	24105	26039	28186	16972	52802	29422	72435	23090	ENSMUSG00000060126	75845093	75848525	+	2380	protein_coding	tumor protein, translationally-controlled 1 [Source:MGI Symbol;Acc:MGI:104890]	-
Prdx1	4	29352	41426	41425	43986	27958	38660	66524	29736	40777	48868	9631	9291	11772	11297	15003	12120	69652	14361	21314	11600	ENSMUSG00000028691	116685544	116700822	+	3043	protein_coding	peroxiredoxin 1 [Source:MGI Symbol;Acc:MGI:99523]	-
Hspa8	9	26421	14139	32912	30186	23108	25925	31693	22405	46960	25321	31031	14511	34779	27109	24316	31701	41850	21921	50496	30565	ENSMUSG00000015656	40800984	40810087	+	4301	protein_coding	heat shock protein 8 [Source:MGI Symbol;Acc:MGI:105384]	-
Itm2b	14	28041	26084	25809	32571	29681	27512	26741	30831	30654	31590	25609	25047	28777	30031	23704	24534	30918	27198	46774	29431	ENSMUSG00000022108	73362226	73385289	-	2732	protein_coding	integral membrane protein 2B [Source:MGI Symbol;Acc:MGI:1309517]	-
Cryab	9	57146	36922	51077	40649	48719	74771	81180	45740	54242	55772	2293	1217	1464	2038	1826	2058	13170	1178	7239	1623	ENSMUSG00000032060	50751325	50756636	+	1479	protein_coding	crystallin, alpha B [Source:MGI Symbol;Acc:MGI:88516]	-
Slc34a1	13	17864	32373	21396	38294	13793	17136	3047	3820	6387	35608	63275	43510	61056	48258	12770	55322	3823	6342	29996	66157	ENSMUSG00000021490	55398187	55415592	+	4676	protein_coding	solute carrier family 34 (sodium phosphate), member 1 [Source:MGI Symbol;Acc:MGI:1345284]	-
Akr1a1	4	26378	35046	34778	41874	29481	30676	25252	21219	29702	41341	22909	22900	26904	27063	15628	24735	32763	18602	40934	30950	ENSMUSG00000028692	116636510	116651680	-	2750	protein_coding	aldo-keto reductase family 1, member A1 (aldehyde reductase) [Source:MGI Symbol;Acc:MGI:1929955]	-
Acox1	11	19848	16054	13299	21674	36457	15489	22197	27501	25183	19337	22303	9912	13938	13940	51056	17038	66410	105091	23659	38512	ENSMUSG00000020777	116171888	116199045	-	5082	protein_coding	acyl-Coenzyme A oxidase 1, palmitoyl [Source:MGI Symbol;Acc:MGI:1330812]	-
Atp1b1	1	17623	17747	16338	24296	25036	19629	8742	18977	16049	33536	35408	30341	44471	49631	22074	42619	41609	28244	23369	46267	ENSMUSG00000026576	164437109	164458355	-	3081	protein_coding	ATPase, Na+/K+ transporting, beta 1 polypeptide [Source:MGI Symbol;Acc:MGI:88108]	-
Igfbp5	1	51682	56356	92808	87759	12761	46534	13833	29703	16275	70344	7835	7576	8362	8775	3455	7046	4271	5215	5247	6179	ENSMUSG00000026185	72857932	72874884	-	6006	protein_coding	insulin-like growth factor binding protein 5 [Source:MGI Symbol;Acc:MGI:96440]	-
Fxyd2	9	24894	24740	26218	31226	24463	24725	13964	21570	25521	33571	22543	22104	25198	28132	14253	23150	34599	15271	73421	27099	ENSMUSG00000059412	45399669	45410278	+	4005	protein_coding	FXYD domain-containing ion transport regulator 2 [Source:MGI Symbol;Acc:MGI:1195260]	-
Tpi1	6	36575	35215	37742	50236	42395	42034	25989	34976	40161	53264	10838	10584	11560	13946	6219	9902	15331	7602	18694	12962	ENSMUSG00000023456	124810586	124814296	-	2753	protein_coding	triosephosphate isomerase 1 [Source:MGI Symbol;Acc:MGI:98797]	-
Pck1	2	15339	2759	3529	19396	52437	10059	8282	65301	9361	13823	32080	8028	26775	10783	7865	46704	51678	54154	37592	28226	ENSMUSG00000027513	173153048	173159273	+	3429	protein_coding	phosphoenolpyruvate carboxykinase 1, cytosolic [Source:MGI Symbol;Acc:MGI:97501]	-
CT010467.1	17	45033	21250	26580	13697	14716	15409	10988	31584	14242	124199	9519	17642	16589	11585	8767	10183	38711	6722	35936	28609	ENSMUSG00000106106	39846353	39848827	-	2466	rRNA	18s RNA, related sequence 5	-
Pgk1	X	33229	36861	37741	48549	44057	38367	32769	35736	38022	46130	8083	8543	9584	11253	7854	9842	17756	7758	11765	10422	ENSMUSG00000062070	106187100	106203699	+	2244	protein_coding	phosphoglycerate kinase 1 [Source:MGI Symbol;Acc:MGI:97555]	-
Bsg	10	40311	34957	42243	38461	38702	45312	33450	36975	37459	41302	8940	8082	9768	10751	7352	10009	12051	8236	19578	9824	ENSMUSG00000023175	79704491	79711969	+	1814	protein_coding	basigin [Source:MGI Symbol;Acc:MGI:88208]	-
H2-D1	17	43302	23688	48506	36847	38821	36895	29982	51249	50506	56414	5667	3879	7958	5943	6851	5527	9503	6744	7376	6031	ENSMUSG00000073411	35262730	35267499	+	2579	protein_coding	histocompatibility 2, D region locus 1 [Source:MGI Symbol;Acc:MGI:95896]	-
Tcn2	11	26883	25614	26499	34457	25543	25586	12549	21995	20249	28035	25437	17674	22070	23686	16884	27040	17511	21033	28882	33405	ENSMUSG00000020432	3917192	3932159	-	2178	protein_coding	transcobalamin 2 [Source:MGI Symbol;Acc:MGI:98534]	-
C3	17	34452	6783	17455	34626	50005	51779	18736	68217	37763	34504	8063	2212	11294	8622	28716	6653	15028	38099	1654	3902	ENSMUSG00000024164	57203970	57228136	-	5143	protein_coding	complement component 3 [Source:MGI Symbol;Acc:MGI:88227]	-
Tns1	1	11673	8675	11011	19644	20541	13085	11864	16360	16274	20552	36940	27962	44725	44868	25876	34499	26412	26833	11922	41229	ENSMUSG00000055322	73910231	74124449	-	16010	protein_coding	tensin 1 [Source:MGI Symbol;Acc:MGI:104552]	-
Lamp2	X	28971	24502	30484	42101	35672	40433	20947	32759	28047	39197	13682	11546	15825	14746	13620	14719	19495	14440	12619	13982	ENSMUSG00000016534	38401357	38456454	-	9552	protein_coding	lysosomal-associated membrane protein 2 [Source:MGI Symbol;Acc:MGI:96748]	-
Col4a1	8	43694	31258	40376	33140	25597	32660	58137	27979	50456	37806	5368	4158	4967	7978	12835	6721	26253	10518	1820	5486	ENSMUSG00000031502	11198423	11312826	-	7464	protein_coding	collagen, type IV, alpha 1 [Source:MGI Symbol;Acc:MGI:88454]	-
Gc	5	28797	25489	39460	48286	31977	49694	13093	31778	51308	37630	6200	13640	14814	12736	13185	8306	3886	8412	14343	10848	ENSMUSG00000035540	89417522	89457898	-	1845	protein_coding	vitamin D binding protein [Source:MGI Symbol;Acc:MGI:95669]	-
Slc27a2	2	6534	9322	7317	13932	18337	11376	3584	7500	6851	10940	42287	32828	43637	36861	14220	45619	16778	17297	67613	48396	ENSMUSG00000027359	126552407	126588243	+	3754	protein_coding	solute carrier family 27 (fatty acid transporter), member 2 [Source:MGI Symbol;Acc:MGI:1347099]	-
Chpt1	10	19798	22280	24851	30599	27857	23021	9204	21504	19422	23625	22464	15781	21684	19729	19544	22951	25334	26187	43414	21146	ENSMUSG00000060002	88452745	88504073	-	8324	protein_coding	choline phosphotransferase 1 [Source:MGI Symbol;Acc:MGI:2384841]	-
Kcnj15	16	26622	19444	22034	34290	40854	27791	20309	45190	27949	41660	18470	8814	14950	13075	11892	14004	28365	19632	5900	17675	ENSMUSG00000062609	95257558	95300260	+	6313	protein_coding	potassium inwardly-rectifying channel, subfamily J, member 15 [Source:MGI Symbol;Acc:MGI:1310000]	-
Ass1	2	8347	12362	6433	20956	16199	6436	3016	8605	7156	12684	59272	32028	33744	45526	10692	27832	8146	13215	55720	54921	ENSMUSG00000076441	31470207	31520672	+	2414	protein_coding	argininosuccinate synthetase 1 [Source:MGI Symbol;Acc:MGI:88090]	-
B2m	2	37826	20100	54454	39492	34589	42550	22819	40752	42502	47290	3557	2865	7519	3995	3795	5859	5436	4536	9452	5555	ENSMUSG00000060802	122147686	122153083	+	860	protein_coding	beta-2 microglobulin [Source:MGI Symbol;Acc:MGI:88127]	-
Igfbp7	5	13646	9244	10311	14554	10475	13297	22915	9398	21549	14454	23428	22063	28064	28186	23751	26457	22219	24843	59706	27898	ENSMUSG00000036256	77349240	77408041	-	1209	protein_coding	insulin-like growth factor binding protein 7 [Source:MGI Symbol;Acc:MGI:1352480]	-
H2-K1	17	36194	16418	48694	29705	33456	33881	23732	38421	42205	48622	6087	4746	9645	7051	6925	6520	8355	6693	8830	7290	ENSMUSG00000061232	33996017	34000333	-	2608	protein_coding	histocompatibility 2, K1, K region [Source:MGI Symbol;Acc:MGI:95904]	-
Ldhb	6	18241	21540	17501	26368	20317	14564	6564	21098	13420	31122	20497	20180	22485	28405	18380	21370	18560	16281	34401	25299	ENSMUSG00000030246	142490249	142507957	-	1570	protein_coding	lactate dehydrogenase B [Source:MGI Symbol;Acc:MGI:96763]	-
Tmem176b	6	21806	23659	25763	28511	26508	33777	11668	23378	31322	34926	10255	8400	11390	12333	12205	12419	17017	14650	25265	12216	ENSMUSG00000029810	48833818	48841496	-	2371	protein_coding	transmembrane protein 176B [Source:MGI Symbol;Acc:MGI:1916348]	-
Cd63	10	19432	20658	23312	26983	21803	27750	20473	20837	20237	28027	11118	9387	13243	12874	17747	12361	31657	20023	25360	11156	ENSMUSG00000025351	128900989	128912822	+	3682	protein_coding	CD63 antigen [Source:MGI Symbol;Acc:MGI:99529]	-
Ehhadh	16	3882	4169	3450	5963	37603	3601	14464	18581	3358	4892	17499	7996	14312	8940	54603	20154	70950	61861	19188	17388	ENSMUSG00000022853	21761287	21787807	-	2981	protein_coding	enoyl-Coenzyme A, hydratase/3-hydroxyacyl Coenzyme A dehydrogenase [Source:MGI Symbol;Acc:MGI:1277964]	-
Rplp0	5	10936	13216	13303	14630	13316	11391	28462	12626	16344	14173	15418	14497	17076	17881	23307	12816	46354	23700	56015	17238	ENSMUSG00000067274	115559467	115563727	+	1659	protein_coding	ribosomal protein, large, P0 [Source:MGI Symbol;Acc:MGI:1927636]	-
Sqstm1	11	24266	26290	31960	34054	17965	25501	16992	16519	32753	26732	9786	9411	11192	11982	18633	10599	19031	16021	16011	13363	ENSMUSG00000015837	50199366	50210827	-	3356	protein_coding	sequestosome 1 [Source:MGI Symbol;Acc:MGI:107931]	-
Hsp90ab1	17	17053	17154	17672	18812	14962	15346	30853	14274	26225	18095	16222	13455	18619	18621	25504	14268	35182	17319	17150	17687	ENSMUSG00000023944	45567775	45573271	-	2999	protein_coding	heat shock protein 90 alpha (cytosolic), class B member 1 [Source:MGI Symbol;Acc:MGI:96247]	-
Ugp2	11	30014	37763	44861	52474	35904	58901	7794	22715	25158	35061	2835	2663	3214	3317	3031	3099	3840	3102	3277	3093	ENSMUSG00000001891	21321138	21371201	-	3069	protein_coding	UDP-glucose pyrophosphorylase 2 [Source:MGI Symbol;Acc:MGI:2183447]	-
P4hb	11	21802	22964	22202	26886	23462	22623	24783	23254	27187	24330	12679	11000	12406	13634	14470	11108	22984	20121	12257	11953	ENSMUSG00000025130	120560298	120573253	-	2861	protein_coding	prolyl 4-hydroxylase, beta polypeptide [Source:MGI Symbol;Acc:MGI:97464]	-
Gpi1	7	26618	31480	30997	32128	25925	29118	21397	21191	35235	38455	6464	6993	7817	8834	7375	6932	11513	7209	12856	8755	ENSMUSG00000036427	34201330	34230336	-	6452	protein_coding	glucose phosphate isomerase 1 [Source:MGI Symbol;Acc:MGI:95797]	-
Plin2	4	7266	5318	6589	8153	28533	6992	47916	15224	21426	8345	2031	1607	1925	2109	76204	2823	76059	38686	6802	4293	ENSMUSG00000028494	86648386	86670060	-	3512	protein_coding	perilipin 2 [Source:MGI Symbol;Acc:MGI:87920]	-
Sord	2	13464	18646	15143	26078	15112	12089	4134	12397	10639	21186	27106	19642	25196	22064	6415	21217	8658	14214	28819	30479	ENSMUSG00000027227	122234749	122265340	+	2352	protein_coding	sorbitol dehydrogenase [Source:MGI Symbol;Acc:MGI:98266]	-
Gm23935	16	35388	17162	19806	9476	10588	11000	5140	23616	8615	75943	6467	11563	10440	7224	6927	7040	26526	4271	30901	24485	ENSMUSG00000076258	11144125	11144181	+	57	miRNA	predicted gene, 23935 [Source:MGI Symbol;Acc:MGI:5453712]	-
Apob	12	3914	6802	20597	18948	29298	15026	5124	4330	8738	5725	18883	23940	23998	27902	30478	24925	24670	30474	6050	21699	ENSMUSG00000020609	7977648	8016835	+	13934	protein_coding	apolipoprotein B [Source:MGI Symbol;Acc:MGI:88052]	-
Glul	1	15577	8826	9308	15584	34154	19632	26062	27343	20914	20010	15374	5882	20284	12807	14734	21300	14550	13950	22025	12685	ENSMUSG00000026473	153899944	153909723	+	3323	protein_coding	glutamate-ammonia ligase (glutamine synthetase) [Source:MGI Symbol;Acc:MGI:95739]	-
Actg1	11	14976	14377	17179	15160	16507	21995	33969	11518	31028	25992	9612	10900	14504	15982	12688	10960	36179	14195	12897	9710	ENSMUSG00000062825	120345690	120348542	-	2658	protein_coding	actin, gamma, cytoplasmic 1 [Source:MGI Symbol;Acc:MGI:87906]	-
Actb	5	16634	18039	18495	18934	18554	16971	44107	15520	25432	22429	8612	9099	12082	14556	14532	8183	32480	14074	12396	8668	ENSMUSG00000029580	142903115	142906754	-	2679	protein_coding	actin, beta [Source:MGI Symbol;Acc:MGI:87904]	-
Abcc2	19	24482	26134	22888	35117	21402	17018	12946	22243	31642	24333	7561	9341	6572	7841	11227	8304	28130	16633	2359	11048	ENSMUSG00000025194	43782192	43840740	+	8532	protein_coding	ATP-binding cassette, sub-family C (CFTR/MRP), member 2 [Source:MGI Symbol;Acc:MGI:1352447]	-
Prdx5	19	12130	13538	12812	17635	17564	12284	19437	16416	11259	14118	19643	12593	16679	17077	14167	14084	25015	17924	45292	16690	ENSMUSG00000024953	6906697	6910106	-	2139	protein_coding	peroxiredoxin 5 [Source:MGI Symbol;Acc:MGI:1859821]	-
Ybx1	4	20349	17644	14684	21220	19190	13196	19756	19428	22504	21082	13368	10369	11181	14297	11601	9222	28125	11543	24491	12602	ENSMUSG00000028639	119277981	119294604	-	2531	protein_coding	Y box protein 1 [Source:MGI Symbol;Acc:MGI:99146]	CSD
Lipa	19	26891	32414	29841	37426	27409	23343	21950	24940	27250	29642	3352	3423	4374	4132	5016	4396	13824	3177	1678	5882	ENSMUSG00000024781	34492318	34527474	-	2969	protein_coding	lysosomal acid lipase A [Source:MGI Symbol;Acc:MGI:96789]	-
Slc25a3	10	14929	15146	15441	18431	15400	13264	12202	11883	16799	18829	15324	15376	17804	19450	14238	15744	19527	12519	29050	17869	ENSMUSG00000061904	91116574	91124059	-	5550	protein_coding	solute carrier family 25 (mitochondrial carrier, phosphate carrier), member 3 [Source:MGI Symbol;Acc:MGI:1353498]	-
mt-Rnr2	MT	9817	5994	9755	11513	8246	11836	26586	8939	8659	11721	17172	9337	22883	16700	10911	16076	51223	13778	38730	14380	ENSMUSG00000064339	1094	2675	+	1582	Mt_rRNA	mitochondrially encoded 16S rRNA [Source:MGI Symbol;Acc:MGI:102492]	-
Slc25a5	X	8802	10724	10972	12346	11686	9321	10106	8859	8851	13603	17588	17513	19917	22329	17972	17887	24617	18873	38956	21871	ENSMUSG00000016319	36795651	36798807	+	1646	protein_coding	solute carrier family 25 (mitochondrial carrier, adenine nucleotide translocator), member 5 [Source:MGI Symbol;Acc:MGI:1353496]	-
Timp3	10	16794	15398	20895	25290	14638	23776	6417	10325	15097	22932	13537	12080	23028	16020	11176	18747	15256	14864	5460	14841	ENSMUSG00000020044	86300372	86349506	+	8144	protein_coding	tissue inhibitor of metalloproteinase 3 [Source:MGI Symbol;Acc:MGI:98754]	-
Cdh16	8	16545	11721	15389	16574	12710	20896	6547	12523	21050	25728	15670	16246	18078	21068	8777	17932	19211	6438	13324	19722	ENSMUSG00000031881	104601911	104624396	-	3792	protein_coding	cadherin 16 [Source:MGI Symbol;Acc:MGI:106671]	-
Aco2	15	16653	17484	17524	20126	19494	15342	8746	16299	14841	19584	15383	12852	15644	15890	10104	14311	17033	12438	18313	16634	ENSMUSG00000022477	81872309	81915133	+	4302	protein_coding	aconitase 2, mitochondrial [Source:MGI Symbol;Acc:MGI:87880]	-
Mdh1	11	10560	13718	15402	19013	15399	10847	4855	9873	10061	17827	19851	17064	21990	21643	8844	19684	11557	10843	29305	21078	ENSMUSG00000020321	21556787	21572367	-	2567	protein_coding	malate dehydrogenase 1, NAD (soluble) [Source:MGI Symbol;Acc:MGI:97051]	-
Ctsa	2	26376	26971	25535	30004	22723	28200	14680	22441	28472	31502	4970	4080	4920	5423	4265	4753	6168	5545	5207	6327	ENSMUSG00000017760	164832873	164841032	+	4715	protein_coding	cathepsin A [Source:MGI Symbol;Acc:MGI:97748]	-
Tmem176a	6	17556	18274	18614	20694	19301	28550	10751	17912	21578	25794	9321	6925	9103	9689	8231	9642	13748	12243	20670	9812	ENSMUSG00000023367	48840919	48847071	+	3810	protein_coding	transmembrane protein 176A [Source:MGI Symbol;Acc:MGI:1913308]	-
Eif4g2	7	12142	12402	14623	18607	13528	12239	14722	11559	15240	14391	14794	13420	17482	18702	19867	14435	25030	16432	11818	16921	ENSMUSG00000005610	111067750	111083030	-	10166	protein_coding	eukaryotic translation initiation factor 4, gamma 2 [Source:MGI Symbol;Acc:MGI:109207]	-
Abcg2	6	15745	24515	21572	25704	28146	19453	24248	22597	23419	20458	6237	5670	6623	6382	7469	6121	22517	8602	5155	6503	ENSMUSG00000029802	58584523	58695676	+	8153	protein_coding	ATP binding cassette subfamily G member 2 (Junior blood group) [Source:MGI Symbol;Acc:MGI:1347061]	-
Cldn2	X	15140	21017	21927	29290	25451	20130	7012	18546	18105	27233	10592	8537	11560	10610	7984	9051	12707	10871	10237	10494	ENSMUSG00000047230	139800828	139811386	+	3325	protein_coding	claudin 2 [Source:MGI Symbol;Acc:MGI:1276110]	-
Hbb-bs	7	9005	3824	12260	15884	16667	8784	48498	13151	14330	9630	11682	8147	13208	9403	21476	11387	8191	19330	39380	9761	ENSMUSG00000052305	103826534	103828096	-	768	protein_coding	hemoglobin, beta adult s chain [Source:MGI Symbol;Acc:MGI:5474852]	-
Pfkp	13	28623	25179	28136	30744	25686	33989	23433	22440	34560	32293	1104	1482	1588	2461	1691	2162	3278	1226	1009	1526	ENSMUSG00000021196	6579768	6648777	-	13401	protein_coding	phosphofructokinase, platelet [Source:MGI Symbol;Acc:MGI:1891833]	-
Malat1	19	14771	12709	15543	16286	23115	14501	8957	20783	21274	26443	7728	8926	8384	9772	20581	9291	29823	14526	835	16133	ENSMUSG00000092341	5795690	5802672	-	6983	lincRNA	metastasis associated lung adenocarcinoma transcript 1 (non-coding RNA) [Source:MGI Symbol;Acc:MGI:1919539]	-
Fbp1	13	17189	16497	19390	23144	17259	19726	5302	14531	22832	22342	19011	7930	16929	9245	5206	16238	3985	10469	20450	12037	ENSMUSG00000069805	62864753	62888282	-	1702	protein_coding	fructose bisphosphatase 1 [Source:MGI Symbol;Acc:MGI:95492]	-
Mlec	5	18098	20123	21356	24636	12741	23885	9948	11882	23412	27871	11720	9460	12024	12280	5958	12028	14320	9503	6482	11733	ENSMUSG00000048578	115142981	115158179	-	6007	protein_coding	malectin [Source:MGI Symbol;Acc:MGI:1924015]	-
Serinc3	2	9900	7715	8516	12090	11060	9450	15334	11005	17735	10695	14127	11383	14241	18254	23645	12538	27644	21537	18989	20023	ENSMUSG00000017707	163623272	163645131	-	3840	protein_coding	serine incorporator 3 [Source:MGI Symbol;Acc:MGI:1349457]	-
Oxct1	15	12167	14160	13743	20206	12433	16958	4750	7229	8103	18361	19824	16994	22070	22812	6012	24647	5101	4463	20028	22926	ENSMUSG00000022186	4026383	4155344	+	3701	protein_coding	3-oxoacid CoA transferase 1 [Source:MGI Symbol;Acc:MGI:1914291]	-
Gpx4	10	13054	15945	15426	23139	17368	14695	9346	16628	12880	21787	10999	8532	10514	10732	9464	8605	14063	14573	32253	9603	ENSMUSG00000075706	80047166	80056439	+	1724	protein_coding	glutathione peroxidase 4 [Source:MGI Symbol;Acc:MGI:104767]	-
Mt1	8	7837	7337	7159	8235	11064	26738	55649	9458	12020	11241	1582	2144	2226	3746	27876	4459	60826	13174	12180	4520	ENSMUSG00000031765	94179082	94180327	+	1246	protein_coding	metallothionein 1 [Source:MGI Symbol;Acc:MGI:97171]	-
Maoa	X	24826	31943	32884	34232	30998	32102	12261	19028	22449	37645	369	640	821	815	2119	1131	3119	849	228	550	ENSMUSG00000025037	16619698	16687818	+	4167	protein_coding	monoamine oxidase A [Source:MGI Symbol;Acc:MGI:96915]	-
Gsta2	9	17167	26163	23088	30944	23014	16459	9392	20390	16772	29167	4841	7117	7389	7108	7043	6367	15312	7244	6255	5466	ENSMUSG00000057933	78331018	78355788	-	1177	protein_coding	glutathione S-transferase, alpha 2 (Yc2) [Source:MGI Symbol;Acc:MGI:95863]	-
Acsm2	7	12677	16137	8764	21262	8986	11644	3864	7258	3160	30593	31766	12032	22781	15838	6486	19730	11391	4659	11513	25459	ENSMUSG00000030945	119554340	119600690	+	7424	protein_coding	acyl-CoA synthetase medium-chain family member 2 [Source:MGI Symbol;Acc:MGI:2385289]	-
Ubb	11	15048	13356	13417	15493	13517	14191	16593	15882	18198	17556	11108	8332	10373	12229	14829	8886	17789	14340	21601	11634	ENSMUSG00000019505	62551171	62553213	+	1675	protein_coding	ubiquitin B [Source:MGI Symbol;Acc:MGI:98888]	-
Ezr	17	13086	12665	12971	18851	20755	11421	15951	19765	17724	19248	8618	7496	9076	12048	14747	8052	36477	11010	4567	8623	ENSMUSG00000052397	6738041	6782784	-	3290	protein_coding	ezrin [Source:MGI Symbol;Acc:MGI:98931]	-
Clu	14	819	333	527	237	862	709	5612	1515	4704	2207	6215	5843	7425	14535	51945	8535	132354	23703	4863	6665	ENSMUSG00000022037	65968483	65981547	+	3437	protein_coding	clusterin [Source:MGI Symbol;Acc:MGI:88423]	-
Col4a2	8	24873	18075	22006	19283	15694	15582	34941	17188	28694	22195	3928	3162	3552	5858	10099	4552	15746	8450	1339	4370	ENSMUSG00000031503	11312805	11449287	+	6619	protein_coding	collagen, type IV, alpha 2 [Source:MGI Symbol;Acc:MGI:88455]	-
Mfge8	7	26690	20377	21271	29656	26989	20045	13292	32610	29379	31033	1690	1677	1811	2443	2994	1905	7790	3230	2006	1877	ENSMUSG00000030605	79133768	79149060	-	4694	protein_coding	milk fat globule-EGF factor 8 protein [Source:MGI Symbol;Acc:MGI:102768]	-
Mep1a	17	10595	9722	10329	15854	11411	12785	2343	9609	15749	12391	20663	16339	19524	18789	7805	23291	4739	9066	29653	17823	ENSMUSG00000023914	43474324	43502812	-	3452	protein_coding	meprin 1 alpha [Source:MGI Symbol;Acc:MGI:96963]	-
Rps2	17	11906	13618	13646	14024	12193	11509	22303	10895	17739	15773	8931	9061	10353	9861	11884	7115	24192	12468	31199	9370	ENSMUSG00000044533	24718116	24721929	+	1830	protein_coding	ribosomal protein S2 [Source:MGI Symbol;Acc:MGI:105110]	-
Pdk4	6	5988	629	849	1946	51560	7192	26591	23359	25082	13268	3029	912	534	660	53005	1429	20852	24504	9125	7107	ENSMUSG00000019577	5483351	5496309	-	3511	protein_coding	pyruvate dehydrogenase kinase, isoenzyme 4 [Source:MGI Symbol;Acc:MGI:1351481]	-
Slc6a6	6	13808	15738	15072	23549	10888	14085	7035	9221	12429	16573	13707	12788	16154	15687	16736	12619	11183	14224	8090	16136	ENSMUSG00000030096	91684053	91759066	+	8457	protein_coding	solute carrier family 6 (neurotransmitter transporter, taurine), member 6 [Source:MGI Symbol;Acc:MGI:98488]	-
Rplp1	9	8357	8779	9539	10765	9660	8661	21634	9295	12555	11001	10011	9844	10609	11506	12596	8791	33046	13006	42711	10286	ENSMUSG00000007892	61913284	61914542	-	499	protein_coding	ribosomal protein, large, P1 [Source:MGI Symbol;Acc:MGI:1927099]	-
Grina	15	14539	14662	13913	19453	19553	12702	14291	18530	15429	17824	8501	7091	8645	8283	12229	7934	18702	13565	16622	9263	ENSMUSG00000022564	76246764	76249904	+	2067	protein_coding	glutamate receptor, ionotropic, N-methyl D-aspartate-associated protein 1 (glutamate binding) [Source:MGI Symbol;Acc:MGI:1913418]	-
Hba-a1	11	8389	3909	9652	13482	12294	7395	44638	11747	12487	7378	8636	6913	9518	8239	21423	9755	6217	16473	42856	9640	ENSMUSG00000069919	32283511	32284465	+	812	protein_coding	hemoglobin alpha, adult chain 1 [Source:MGI Symbol;Acc:MGI:96015]	-
Hspa5	2	18028	15834	22080	19670	7195	15433	16880	8670	34928	14215	11153	5703	9750	10463	13055	8623	10198	13942	7322	7523	ENSMUSG00000026864	34771970	34777547	+	4229	protein_coding	heat shock protein 5 [Source:MGI Symbol;Acc:MGI:95835]	-
Cgnl1	9	16038	19276	17144	21231	13107	16162	7984	11364	14913	19598	11340	11819	12765	14657	12134	10680	16417	9500	3049	11469	ENSMUSG00000032232	71626509	71771602	-	7844	protein_coding	cingulin-like 1 [Source:MGI Symbol;Acc:MGI:1915428]	-
Pklr	3	30072	24102	32247	25673	15643	34105	8575	15805	32951	35874	784	502	971	600	2546	1427	3569	2594	326	633	ENSMUSG00000041237	89136142	89146784	+	3236	protein_coding	pyruvate kinase liver and red blood cell [Source:MGI Symbol;Acc:MGI:97604]	-
Taldo1	7	18224	18255	17279	18674	18304	15785	21745	20757	22431	20113	3747	2956	3456	3921	10322	3427	29381	9043	6565	3629	ENSMUSG00000025503	141392199	141402968	+	2171	protein_coding	transaldolase 1 [Source:MGI Symbol;Acc:MGI:1274789]	-
Cox6a1	5	13040	14360	13587	16433	15300	12136	10145	13777	11568	17215	10218	9363	11151	12797	10341	9446	11365	9169	35270	10863	ENSMUSG00000041697	115345642	115348981	-	702	protein_coding	cytochrome c oxidase subunit 6A1 [Source:MGI Symbol;Acc:MGI:103099]	-
Gclc	9	10280	24653	22135	21919	10096	16452	9279	9100	18213	21397	3261	4722	5625	5443	28282	7104	21575	18355	4296	4876	ENSMUSG00000032350	77754535	77794485	+	3766	protein_coding	glutamate-cysteine ligase, catalytic subunit [Source:MGI Symbol;Acc:MGI:104990]	-
Kap	6	11	0	2	1	5	11	10	16	0	0	31449	23	67	69	41	1723	58119	9291	161549	4574	ENSMUSG00000032758	133849851	133853762	-	707	protein_coding	kidney androgen regulated protein [Source:MGI Symbol;Acc:MGI:96653]	-
Slc13a1	6	6684	7038	8074	20567	9918	13812	438	4672	1702	18979	31035	19599	18465	27644	7630	14184	2024	14221	13549	26442	ENSMUSG00000029700	24088283	24168092	-	7728	protein_coding	solute carrier family 13 (sodium/sulfate symporters), member 1 [Source:MGI Symbol;Acc:MGI:1859937]	-
Sptbn1	11	13737	13955	13563	19847	15250	14371	11652	12098	15160	17432	11519	9208	12557	13969	13910	12373	15128	12412	3094	11075	ENSMUSG00000020315	30099395	30268175	-	17492	protein_coding	spectrin beta, non-erythrocytic 1 [Source:MGI Symbol;Acc:MGI:98388]	-
Rpl4	9	7650	9372	9314	10689	9260	8476	19241	8419	12799	10487	11814	10765	12342	12980	14885	9935	29421	14960	26319	12086	ENSMUSG00000032399	64173375	64178666	+	2007	protein_coding	ribosomal protein L4 [Source:MGI Symbol;Acc:MGI:1915141]	-
Prdx6	1	23107	11853	14583	18576	31467	15561	19700	28556	24234	15562	4114	3260	3653	4047	6118	4156	9596	5711	10491	4247	ENSMUSG00000026701	161240112	161251219	-	4804	protein_coding	peroxiredoxin 6 [Source:MGI Symbol;Acc:MGI:894320]	-
Esd	14	14879	15962	16570	18738	14539	15657	17544	13129	17368	18088	5493	5372	6650	6534	13351	5715	23252	8691	12866	6398	ENSMUSG00000021996	74732297	74750765	+	3366	protein_coding	esterase D/formylglutathione hydrolase [Source:MGI Symbol;Acc:MGI:95421]	-
Myh9	15	12997	11991	10694	12937	14105	15496	31282	11831	20818	15983	6277	5989	8428	10153	13199	7233	24140	12484	1766	8456	ENSMUSG00000022443	77760587	77842175	-	12928	protein_coding	myosin, heavy polypeptide 9, non-muscle [Source:MGI Symbol;Acc:MGI:107717]	-
H6pd	4	12533	9414	12515	14640	18806	12804	18476	16347	25042	16937	6214	5349	6605	7448	18489	7064	16150	17660	4232	8587	ENSMUSG00000028980	149979475	150009023	-	5236	protein_coding	hexose-6-phosphate dehydrogenase (glucose 1-dehydrogenase) [Source:MGI Symbol;Acc:MGI:2140356]	-
Tkt	14	18744	22517	20812	21006	12955	18801	16383	12380	21157	26157	4154	5196	6305	6293	7545	5216	13155	5311	4272	5861	ENSMUSG00000021957	30548359	30574720	+	7355	protein_coding	transketolase [Source:MGI Symbol;Acc:MGI:105992]	-
Klk1	7	44	14	11	1	7	3	25	2	16	3	27357	29818	32704	35179	20743	33486	19819	9503	19701	24561	ENSMUSG00000063903	44225360	44229618	+	1077	protein_coding	kallikrein 1 [Source:MGI Symbol;Acc:MGI:102850]	-
Aldh2	5	6680	5014	5885	7719	6622	7123	7005	6796	11400	8214	18859	16923	18585	17765	17070	14998	16237	21006	18558	19408	ENSMUSG00000029455	121566027	121593824	-	5126	protein_coding	aldehyde dehydrogenase 2, mitochondrial [Source:MGI Symbol;Acc:MGI:99600]	-
Tsc22d1	14	6143	4020	5465	7471	13012	6488	8150	5613	15518	8412	6118	4530	6463	8313	45016	6449	36371	21063	28073	8259	ENSMUSG00000022010	76414961	76507765	+	8994	protein_coding	TSC22 domain family, member 1 [Source:MGI Symbol;Acc:MGI:109127]	TSC22
Ggt1	10	14996	15318	15889	19541	11662	19499	5674	10607	17046	17185	12098	9123	11148	10802	5564	10508	5569	5478	19212	12134	ENSMUSG00000006345	75561604	75586200	+	3411	protein_coding	gamma-glutamyltransferase 1 [Source:MGI Symbol;Acc:MGI:95706]	-
Calr	8	15042	15680	17398	16561	7941	14945	13722	7418	21784	18471	9889	9467	9755	12003	8020	7766	13049	10911	8289	10514	ENSMUSG00000003814	84841850	84846934	-	2880	protein_coding	calreticulin [Source:MGI Symbol;Acc:MGI:88252]	-
Fuca2	10	15494	19970	21394	23626	20522	20517	8409	19835	24078	25375	4935	3610	4758	5541	2734	5391	6366	3645	5550	5158	ENSMUSG00000019810	13499540	13519035	+	6161	protein_coding	fucosidase, alpha-L- 2, plasma [Source:MGI Symbol;Acc:MGI:1914098]	-
Dbi	1	10786	11426	14589	14896	17367	11593	9212	17097	10471	16873	7747	6068	7814	7925	10934	6210	17536	16014	23879	8258	ENSMUSG00000026385	120113280	120121078	-	1422	protein_coding	diazepam binding inhibitor [Source:MGI Symbol;Acc:MGI:94865]	-
Itgb1	8	12851	12213	13286	15798	13831	14768	28693	15065	17870	15894	5801	5540	7073	8028	11058	6606	23127	9146	3260	6762	ENSMUSG00000025809	128685654	128733200	+	4081	protein_coding	integrin beta 1 (fibronectin receptor beta) [Source:MGI Symbol;Acc:MGI:96610]	-
Rbbp7	X	23639	13151	17051	27172	29814	9191	11187	25944	45957	18992	1724	1672	2080	2456	3215	1956	4375	2449	2181	2009	ENSMUSG00000031353	162760402	162779092	+	2909	protein_coding	retinoblastoma binding protein 7, chromatin remodeling factor [Source:MGI Symbol;Acc:MGI:1194910]	-
Tgm2	2	14746	15353	14818	17996	18921	14888	29942	16106	24938	18322	4786	4061	5420	5045	6301	4570	13402	8052	3311	4752	ENSMUSG00000037820	158116402	158146436	-	4608	protein_coding	transglutaminase 2, C polypeptide [Source:MGI Symbol;Acc:MGI:98731]	-
Selenbp1	3	10732	8322	7180	13285	28465	11181	10380	19163	9027	19431	10791	6578	8472	9264	8792	7320	18821	12963	15842	9682	ENSMUSG00000068874	94933056	94944758	+	2273	protein_coding	selenium binding protein 1 [Source:MGI Symbol;Acc:MGI:96825]	-
Hspa9	18	10322	13320	14049	14433	10793	12562	9914	8107	11869	14212	12355	11320	13173	13605	12035	11505	17015	11773	9509	13351	ENSMUSG00000024359	34937414	34954357	-	3932	protein_coding	heat shock protein 9 [Source:MGI Symbol;Acc:MGI:96245]	-
Cyp2j5	4	7390	13291	11766	19519	11277	11032	1410	5092	4659	12052	21795	13822	17964	16765	3932	18603	5940	5262	22048	21477	ENSMUSG00000052520	96628773	96664154	-	2345	protein_coding	cytochrome P450, family 2, subfamily j, polypeptide 5 [Source:MGI Symbol;Acc:MGI:1270149]	-
Creg1	1	20794	19331	23874	27421	16535	23043	11272	17521	27078	25571	1918	3093	3352	3134	4677	2400	4413	3356	2311	2792	ENSMUSG00000040713	165763746	165775308	+	2362	protein_coding	cellular repressor of E1A-stimulated genes 1 [Source:MGI Symbol;Acc:MGI:1344382]	-
Glud1	14	10899	10938	10727	15124	16665	9259	8872	14871	13066	10876	11032	8112	10639	10132	13293	12122	21502	16530	8585	9300	ENSMUSG00000021794	34310727	34345265	+	4210	protein_coding	glutamate dehydrogenase 1 [Source:MGI Symbol;Acc:MGI:95753]	-
Rpsa	9	6122	7398	7958	8421	6991	7040	22029	7027	11506	8957	9331	9379	10539	10074	12569	7714	34316	13199	32129	9639	ENSMUSG00000032518	120127689	120132369	+	3170	protein_coding	ribosomal protein SA [Source:MGI Symbol;Acc:MGI:105381]	-
Ogdh	11	16200	15067	14282	20274	13671	13178	6810	10462	16512	18668	11304	8768	11132	12950	6771	10649	10117	7317	5644	12093	ENSMUSG00000020456	6291633	6356642	+	5456	protein_coding	oxoglutarate (alpha-ketoglutarate) dehydrogenase (lipoamide) [Source:MGI Symbol;Acc:MGI:1098267]	-
Sdha	13	8685	10526	10433	12150	9932	10201	5985	7512	9243	12798	16480	14583	17138	17493	10138	14748	10456	11376	14364	17218	ENSMUSG00000021577	74322254	74350280	-	4126	protein_coding	succinate dehydrogenase complex, subunit A, flavoprotein (Fp) [Source:MGI Symbol;Acc:MGI:1914195]	-
Pgam1	19	19758	17313	18080	22430	16779	20488	17569	14937	22355	22748	4258	3623	4430	4711	3462	4622	9310	3461	5428	4758	ENSMUSG00000011752	41911871	41918664	+	1831	protein_coding	phosphoglycerate mutase 1 [Source:MGI Symbol;Acc:MGI:97552]	-
Sult1d1	5	5820	5036	5879	13768	19521	5578	5359	15058	8163	9507	12573	7862	14570	16754	22139	12360	13345	12695	17862	15242	ENSMUSG00000029273	87554645	87569027	-	2459	protein_coding	sulfotransferase family 1D, member 1 [Source:MGI Symbol;Acc:MGI:1926341]	-
Fga	3	2724	535	1760	2530	8569	12094	7309	11020	770	3122	3895	1632	1991	2873	66162	2808	30272	74253	2725	1671	ENSMUSG00000028001	83026076	83033627	+	3010	protein_coding	fibrinogen alpha chain [Source:MGI Symbol;Acc:MGI:1316726]	-
Idh1	1	9815	13050	11120	15219	15356	11717	13471	15753	12217	16674	7748	10194	12509	11011	8385	9522	19958	10852	3713	10383	ENSMUSG00000025950	65158616	65186500	-	2771	protein_coding	isocitrate dehydrogenase 1 (NADP+), soluble [Source:MGI Symbol;Acc:MGI:96413]	-
Cyp4a14	4	1434	407	385	975	8452	746	1514	2561	220	341	19135	11355	26823	10620	37012	15719	12038	57659	19098	11302	ENSMUSG00000028715	115486200	115496142	-	2601	protein_coding	cytochrome P450, family 4, subfamily a, polypeptide 14 [Source:MGI Symbol;Acc:MGI:1096550]	-
Rida	15	6610	8242	8710	13555	10051	8762	1984	8023	7234	11594	16631	12659	15231	15441	9909	15527	6173	12339	32606	16502	ENSMUSG00000022323	34484021	34495255	-	3192	protein_coding	reactive intermediate imine deaminase A homolog [Source:MGI Symbol;Acc:MGI:1095401]	-
Ppia	11	11841	11403	14425	18157	14419	15071	14015	11650	8609	16177	9955	7596	6247	9917	10304	9039	11972	9995	14042	8633	ENSMUSG00000071866	6415443	6419817	+	3508	protein_coding	peptidylprolyl isomerase A [Source:MGI Symbol;Acc:MGI:97749]	-
Pcx	19	11574	8346	5316	13980	8539	8201	2933	7817	5900	8064	24042	10018	13376	14616	15593	12861	6765	25693	10428	18647	ENSMUSG00000024892	4510472	4621752	+	4637	protein_coding	pyruvate carboxylase [Source:MGI Symbol;Acc:MGI:97520]	-
Pah	10	10709	15795	12523	20951	6801	7327	1656	3903	8835	17480	19842	15444	19375	15417	959	16546	2207	2599	11475	22054	ENSMUSG00000020051	87521795	87584136	+	2201	protein_coding	phenylalanine hydroxylase [Source:MGI Symbol;Acc:MGI:97473]	-
Txnip	3	10379	4765	5128	7285	12264	8773	18049	17449	16779	13941	12433	6596	5656	5686	10772	7188	21756	15780	11576	19446	ENSMUSG00000038393	96557957	96561883	+	3123	protein_coding	thioredoxin interacting protein [Source:MGI Symbol;Acc:MGI:1889549]	-
Nedd4	9	11017	10096	10752	14015	11135	11920	18894	11109	16642	14662	7790	7963	9412	10645	11730	7785	17828	14922	3458	9194	ENSMUSG00000032216	72662346	72749852	+	10973	protein_coding	neural precursor cell expressed, developmentally down-regulated 4 [Source:MGI Symbol;Acc:MGI:97297]	-
Napsa	7	2414	4075	2752	4288	3920	3032	1669	2854	1625	1968	14882	14541	22104	19124	12286	34203	2442	8706	61375	11401	ENSMUSG00000002204	44572380	44586862	+	2660	protein_coding	napsin A aspartic peptidase [Source:MGI Symbol;Acc:MGI:109365]	-
Cox4i1	8	7772	8484	8009	9957	9244	7213	6575	7885	8186	10531	12184	11552	13596	14462	11610	10397	10613	10467	37712	13180	ENSMUSG00000031818	120668222	120674207	+	1550	protein_coding	cytochrome c oxidase subunit 4I1 [Source:MGI Symbol;Acc:MGI:88473]	-
Ugt2b34	5	18446	24125	27692	28751	14820	23765	7011	11077	31701	23786	528	2847	2924	2229	3538	2559	1357	544	117	1218	ENSMUSG00000029260	86889767	86906937	-	4312	protein_coding	UDP glucuronosyltransferase 2 family, polypeptide B34 [Source:MGI Symbol;Acc:MGI:2140962]	-
Igfbp4	11	5576	3779	4604	6735	8279	8408	21406	7910	6979	10863	19893	9066	15351	14801	8012	14943	9590	10992	17241	23957	ENSMUSG00000017493	99041244	99054392	+	4416	protein_coding	insulin-like growth factor binding protein 4 [Source:MGI Symbol;Acc:MGI:96439]	-
Sparc	11	18260	8667	13613	11659	8731	17643	50792	10844	21519	13848	3234	2395	4406	4232	6211	3903	14314	6434	3152	4260	ENSMUSG00000018593	55394500	55423183	-	3788	protein_coding	secreted acidic cysteine rich glycoprotein [Source:MGI Symbol;Acc:MGI:98373]	-
Ghitm	14	12054	13217	13330	16319	12927	14505	8203	10866	12942	15891	10012	8005	10270	10968	7139	10338	10196	7584	11997	10446	ENSMUSG00000041028	37120092	37135272	-	3756	protein_coding	growth hormone inducible transmembrane protein [Source:MGI Symbol;Acc:MGI:1913342]	-
Cltc	11	10805	12538	13014	16641	12563	13566	15361	10805	15514	15801	7859	6807	8765	10690	10150	8646	15991	10465	2304	8466	ENSMUSG00000047126	86694351	86757565	-	8499	protein_coding	clathrin, heavy polypeptide (Hc) [Source:MGI Symbol;Acc:MGI:2388633]	-
Atp6v1a	16	11833	12646	12843	15920	11641	12873	7000	9475	14325	15388	10850	10178	12277	13715	6709	10920	11979	9381	4964	11733	ENSMUSG00000052459	44085402	44139705	-	6044	protein_coding	ATPase, H+ transporting, lysosomal V1 subunit A [Source:MGI Symbol;Acc:MGI:1201780]	-
Slc12a3	8	41	8	8	47	140	11	10	96	3	14	20636	28090	32080	35408	19704	27666	8811	16517	4677	31668	ENSMUSG00000031766	94329201	94366214	+	11119	protein_coding	solute carrier family 12, member 3 [Source:MGI Symbol;Acc:MGI:108114]	-
Rpl13	8	6703	7581	7782	8650	8033	6777	18590	7810	11187	8762	8355	8837	9982	10022	11377	7055	24121	11568	32473	9439	ENSMUSG00000000740	123102350	123105244	+	2595	protein_coding	ribosomal protein L13 [Source:MGI Symbol;Acc:MGI:105922]	-
Rpl10	X	6080	6935	7703	8671	7022	6270	13594	6482	10603	8735	9981	9687	11093	11058	12289	8403	20864	12898	35446	10641	ENSMUSG00000008682	74270812	74273135	+	2053	protein_coding	ribosomal protein L10 [Source:MGI Symbol;Acc:MGI:105943]	-
Dab2	15	8935	8535	9368	11805	13457	9715	11954	11138	7304	11762	9299	8314	9762	9404	24030	7951	13994	23485	4087	9939	ENSMUSG00000022150	6299788	6440712	+	7342	protein_coding	disabled 2, mitogen-responsive phosphoprotein [Source:MGI Symbol;Acc:MGI:109175]	-
4833439L19Rik	13	11761	12610	9976	17224	14181	12324	7013	12217	9323	13970	12955	8174	10477	12082	5112	10551	11259	6849	13654	12361	ENSMUSG00000025871	54551218	54565435	-	3187	protein_coding	RIKEN cDNA 4833439L19 gene [Source:MGI Symbol;Acc:MGI:1921162]	-
Slc6a18	13	7040	15239	14993	14293	9086	11518	9767	7489	5588	11345	11758	9493	13445	12975	7846	16178	15825	6946	12935	10252	ENSMUSG00000021612	73661752	73678023	-	4418	protein_coding	solute carrier family 6 (neurotransmitter transporter), member 18 [Source:MGI Symbol;Acc:MGI:1336892]	-
Lgals3	14	21815	16479	18337	21314	19428	23629	21576	17731	15035	23517	838	1135	1021	2150	3402	1622	9891	1950	1937	996	ENSMUSG00000050335	47367751	47386160	+	1858	protein_coding	lectin, galactose binding, soluble 3 [Source:MGI Symbol;Acc:MGI:96778]	-
Ddx5	11	7578	7622	7767	9835	9499	8036	14670	8198	14140	10597	10440	11056	12968	12471	14257	10738	18048	13673	7606	13256	ENSMUSG00000020719	106780355	106789185	-	5775	protein_coding	DEAD (Asp-Glu-Ala-Asp) box polypeptide 5 [Source:MGI Symbol;Acc:MGI:105037]	-
Sptan1	2	11628	11277	12003	17587	12682	12927	10586	12047	14749	15542	8656	7714	10019	12095	8761	9758	12609	8973	2701	10079	ENSMUSG00000057738	29965560	30031451	+	13362	protein_coding	spectrin alpha, non-erythrocytic 1 [Source:MGI Symbol;Acc:MGI:98386]	-
Cox8a	19	9989	11185	10204	13121	11670	10504	8062	11173	9543	13283	9129	8342	9967	10977	7113	8174	10419	7607	31798	9221	ENSMUSG00000035885	7215158	7217616	-	545	protein_coding	cytochrome c oxidase subunit 8A [Source:MGI Symbol;Acc:MGI:105959]	-
Actn4	7	10337	10263	9677	12458	11442	8878	15315	9792	13478	13505	9322	8671	10195	12411	8641	9477	20424	12035	4840	9981	ENSMUSG00000054808	28893248	28962340	-	6127	protein_coding	actinin alpha 4 [Source:MGI Symbol;Acc:MGI:1890773]	-
mt-Rnr1	MT	9732	4919	7998	10873	6512	10791	18763	10029	4265	9347	9418	5575	13318	9998	15024	9073	16433	5329	34432	8508	ENSMUSG00000064337	70	1024	+	955	Mt_rRNA	mitochondrially encoded 12S rRNA [Source:MGI Symbol;Acc:MGI:102493]	-
Cfl1	19	10883	12855	12555	13720	13032	10810	21385	11539	14644	15683	5290	5165	5512	7456	9260	4995	19970	7696	9687	6109	ENSMUSG00000056201	5490455	5495201	+	2354	protein_coding	cofilin 1, non-muscle [Source:MGI Symbol;Acc:MGI:101757]	-
Vdac1	11	11388	12381	11075	14521	14251	12070	9024	10959	10371	14176	9664	8291	10290	10818	6560	9055	11025	7035	14373	10514	ENSMUSG00000020402	52360860	52389397	+	2620	protein_coding	voltage-dependent anion channel 1 [Source:MGI Symbol;Acc:MGI:106919]	-
Gas6	8	10523	9793	11437	15067	7116	13262	12189	6010	14278	17854	9695	10529	13280	12107	5423	11578	5406	9142	11669	11085	ENSMUSG00000031451	13465374	13494490	-	2548	protein_coding	growth arrest specific 6 [Source:MGI Symbol;Acc:MGI:95660]	-
Abca3	17	14132	12855	13650	17492	15937	13486	6093	14482	13949	17274	9533	6591	8092	8430	5613	7434	12174	9294	2584	8082	ENSMUSG00000024130	24351950	24410201	+	8797	protein_coding	ATP-binding cassette, sub-family A (ABC1), member 3 [Source:MGI Symbol;Acc:MGI:1351617]	-
Cbr1	16	15337	15644	16062	21210	13017	11905	5692	11117	19999	14355	2877	7950	9572	9053	11899	7609	6418	6575	5820	4596	ENSMUSG00000051483	93605853	93610505	+	2554	protein_coding	carbonyl reductase 1 [Source:MGI Symbol;Acc:MGI:88284]	-
Gns	10	15392	14346	15229	20538	15238	14683	11203	14420	17692	18347	5266	4087	5494	6420	5305	5328	9977	7886	3596	5924	ENSMUSG00000034707	121365090	121397249	+	9442	protein_coding	glucosamine (N-acetyl)-6-sulfatase [Source:MGI Symbol;Acc:MGI:1922862]	-
Tgoln1	6	11747	9234	13318	14409	9949	16932	7954	9590	16011	14935	7578	6870	9386	8578	11585	9370	13705	11473	4009	9006	ENSMUSG00000056429	72608432	72617000	-	5013	protein_coding	trans-golgi network protein [Source:MGI Symbol;Acc:MGI:105080]	-
Arl6ip1	7	10015	12035	11375	18208	13704	10618	6537	12856	8830	15189	10216	6588	9718	8813	4885	7626	12201	12849	10621	10171	ENSMUSG00000030654	118118891	118129662	-	2482	protein_coding	ADP-ribosylation factor-like 6 interacting protein 1 [Source:MGI Symbol;Acc:MGI:1858943]	-
Slc25a39	11	9926	12097	11084	14551	11545	9496	6138	8490	9151	13865	9054	7872	8626	10190	7027	7835	14770	8980	21274	9683	ENSMUSG00000018677	102402985	102407946	-	2756	protein_coding	solute carrier family 25, member 39 [Source:MGI Symbol;Acc:MGI:1196386]	-
Slc13a3	2	8948	14936	10661	17559	9549	14934	3019	4830	1875	8447	14289	11668	15248	13055	4714	12775	16894	6757	7629	13371	ENSMUSG00000018459	165405028	165473230	-	5215	protein_coding	solute carrier family 13 (sodium-dependent dicarboxylate transporter), member 3 [Source:MGI Symbol;Acc:MGI:2149635]	-
Gabarapl1	6	8627	4627	6174	8593	8593	10153	4490	9610	11964	10461	13819	13336	17013	14798	6479	11172	4358	9085	21607	15988	ENSMUSG00000030161	129533160	129542346	+	2013	protein_coding	gamma-aminobutyric acid (GABA) A receptor-associated protein-like 1 [Source:MGI Symbol;Acc:MGI:1914980]	-
Mif	10	15084	16538	16017	17681	15318	15159	11782	15711	16553	19177	3806	3312	4950	3620	4298	3779	6323	6049	11503	3901	ENSMUSG00000033307	75859353	75860240	-	745	protein_coding	macrophage migration inhibitory factor (glycosylation-inhibiting factor) [Source:MGI Symbol;Acc:MGI:96982]	-
Chchd2	5	9233	8836	9417	12524	11308	8370	8497	11082	8839	11124	10300	7768	10387	10090	8830	8359	12476	11258	22704	9151	ENSMUSG00000070493	129881156	129887470	-	2269	protein_coding	coiled-coil-helix-coiled-coil-helix domain containing 2 [Source:MGI Symbol;Acc:MGI:1261428]	-
Hdlbp	1	11272	11869	12094	14680	11752	11851	14038	10701	15000	13911	6991	5883	6970	7990	10702	7132	14344	9865	4889	8115	ENSMUSG00000034088	93405940	93478815	-	11320	protein_coding	high density lipoprotein (HDL) binding protein [Source:MGI Symbol;Acc:MGI:99256]	-
Miox	15	1337	3195	2353	4730	1752	2977	501	1280	309	3168	18486	24355	28096	25043	6921	23488	1303	3820	29647	26232	ENSMUSG00000022613	89334398	89337015	+	1651	protein_coding	myo-inositol oxygenase [Source:MGI Symbol;Acc:MGI:1891725]	-
Acadm	3	10529	10602	9666	14125	11610	8144	4960	10152	8894	11911	12883	7865	11722	10443	6721	15096	6584	9652	16850	10488	ENSMUSG00000062908	153922357	153944632	-	3913	protein_coding	acyl-Coenzyme A dehydrogenase, medium chain [Source:MGI Symbol;Acc:MGI:87867]	-
Hnf4a	2	6908	9583	10245	14171	8542	7751	2009	5652	6920	10216	14444	12905	19128	14377	7316	13270	9077	10392	10394	13669	ENSMUSG00000017950	163506808	163572910	+	4828	protein_coding	hepatic nuclear factor 4, alpha [Source:MGI Symbol;Acc:MGI:109128]	RXR-like
Ctnnb1	9	10284	10002	10338	13045	7813	11147	11635	9757	16576	12667	8367	8170	9612	10725	10275	8137	14013	10527	4508	8320	ENSMUSG00000006932	120929216	120960507	+	5192	protein_coding	catenin (cadherin associated protein), beta 1 [Source:MGI Symbol;Acc:MGI:88276]	-
Ivns1abp	1	7615	12349	14635	12357	5715	7300	5667	6209	12776	10428	10059	10414	13133	11848	11939	11812	10477	12219	7615	9169	ENSMUSG00000023150	151344477	151364422	+	5435	protein_coding	influenza virus NS1A binding protein [Source:MGI Symbol;Acc:MGI:2152389]	-
Ddb1	19	12146	10714	11293	13828	13833	11646	11007	12511	14908	13369	6640	5720	7158	7860	10237	6800	11900	9597	4907	7637	ENSMUSG00000024740	10605625	10629813	+	4155	protein_coding	damage specific DNA binding protein 1 [Source:MGI Symbol;Acc:MGI:1202384]	-
Eif4g1	16	11511	11999	11935	14373	10760	9674	11494	9249	13040	13327	7287	6509	8225	9308	11407	8259	14844	9318	3013	8023	ENSMUSG00000045983	20668313	20692884	+	7301	protein_coding	eukaryotic translation initiation factor 4, gamma 1 [Source:MGI Symbol;Acc:MGI:2384784]	-
Aes	10	8304	9668	8575	10472	7964	7388	6766	7106	9156	12989	9828	10994	11865	13982	7030	9222	12850	5869	19740	11591	ENSMUSG00000054452	81559488	81566362	+	3334	protein_coding	amino-terminal enhancer of split [Source:MGI Symbol;Acc:MGI:95806]	-
Rpl3	15	6711	7270	7405	8106	8604	7148	15176	7666	10841	9365	8180	7467	9098	8959	10729	6983	20325	11700	21247	8107	ENSMUSG00000060036	80077791	80091868	-	3175	protein_coding	ribosomal protein L3 [Source:MGI Symbol;Acc:MGI:1351605]	-
Rps3	7	6305	6745	7539	8385	7429	6718	14589	7858	10635	9351	7912	7673	9564	9393	9154	6638	19417	9469	26295	8412	ENSMUSG00000030744	99477896	99483738	-	4483	protein_coding	ribosomal protein S3 [Source:MGI Symbol;Acc:MGI:1350917]	-
Comt	16	11568	11322	10540	15648	13316	12548	9369	12824	13470	15261	5911	3641	4220	5281	6922	3791	15776	16557	6378	4377	ENSMUSG00000000326	18406886	18426852	-	2532	protein_coding	catechol-O-methyltransferase [Source:MGI Symbol;Acc:MGI:88470]	-
Pgd	4	12520	14523	14000	16081	11909	12422	16600	12204	18134	15296	1959	3090	2692	3437	12574	2363	15816	7298	2652	3149	ENSMUSG00000028961	149149991	149166771	-	6447	protein_coding	phosphogluconate dehydrogenase [Source:MGI Symbol;Acc:MGI:97553]	-
Cltrn	X	6397	9016	7966	14788	8566	3826	1925	5436	7454	8736	12616	12641	14751	14687	8381	14439	6149	6589	15608	18645	ENSMUSG00000015401	164088830	164118860	+	1544	protein_coding	collectrin, amino acid transport regulator [Source:MGI Symbol;Acc:MGI:1926234]	-
Neu1	17	13939	15673	12673	20224	11792	12186	6928	11232	11534	17899	8473	7750	6330	8164	3242	4141	7293	5234	6625	6462	ENSMUSG00000007038	34931253	34935953	+	3733	protein_coding	neuraminidase 1 [Source:MGI Symbol;Acc:MGI:97305]	-
Aqp1	6	2291	2591	1669	7268	2654	3113	3721	1872	3291	2265	23848	18027	21301	19251	3887	15309	3584	9842	34003	17861	ENSMUSG00000004655	55336432	55348555	+	2627	protein_coding	aquaporin 1 [Source:MGI Symbol;Acc:MGI:103201]	-
Atp5g3	2	7433	9688	9304	10451	8938	7144	6071	7142	7537	11166	9522	9089	10841	12534	8802	8427	10680	8536	23293	10855	ENSMUSG00000018770	73908447	73911326	-	2181	protein_coding	ATP synthase, H+ transporting, mitochondrial F0 complex, subunit C3 (subunit 9) [Source:MGI Symbol;Acc:MGI:2442035]	-
Rack1	11	5243	5994	6552	6826	5729	5337	15721	5716	9972	7177	8437	8044	9639	9344	10893	6631	22711	10610	27066	8463	ENSMUSG00000020372	48800332	48806434	+	5119	protein_coding	receptor for activated C kinase 1 [Source:MGI Symbol;Acc:MGI:101849]	-
Rtn3	19	10973	12864	11156	16403	13193	10936	7022	10643	10898	13135	7245	6593	7915	8502	7212	7320	10372	6949	7985	8440	ENSMUSG00000024758	7425901	7483289	-	5030	protein_coding	reticulon 3 [Source:MGI Symbol;Acc:MGI:1339970]	-
Pdia3	2	10014	11677	13091	13413	7012	11262	12398	8015	16443	13169	7269	6748	7704	8811	8016	6416	10755	9255	6670	7340	ENSMUSG00000027248	121413775	121438687	+	3139	protein_coding	protein disulfide isomerase associated 3 [Source:MGI Symbol;Acc:MGI:95834]	-
Slc3a1	17	11593	11262	11612	18578	11084	13222	4008	8275	9643	14510	10320	8624	10760	10244	3056	11879	3504	3768	9049	8162	ENSMUSG00000024131	85028347	85064243	+	2307	protein_coding	solute carrier family 3, member 1 [Source:MGI Symbol;Acc:MGI:1195264]	-
Hmox1	8	7117	6323	11664	7406	9615	9212	44595	7331	14671	7104	876	1604	5645	3841	13071	3567	10062	10719	9282	9211	ENSMUSG00000005413	75093621	75100589	+	1751	protein_coding	heme oxygenase 1 [Source:MGI Symbol;Acc:MGI:96163]	-
Slc6a8	X	13438	13539	12430	16339	11048	12380	9147	12349	14418	17316	5728	4411	5362	6025	5802	4224	11537	8074	3043	5868	ENSMUSG00000019558	73673150	73682502	+	5210	protein_coding	solute carrier family 6 (neurotransmitter transporter, creatine), member 8 [Source:MGI Symbol;Acc:MGI:2147834]	-
Col18a1	10	13899	11674	12200	13847	9804	16295	17846	10864	11750	16668	3777	4017	4199	6391	6520	4361	17348	4050	1671	4474	ENSMUSG00000001435	77052178	77166548	-	7021	protein_coding	collagen, type XVIII, alpha 1 [Source:MGI Symbol;Acc:MGI:88451]	-
Scp2	4	6514	7117	6896	11365	8536	5748	4469	7794	7486	8417	12767	10212	12956	11733	6169	11338	7487	10929	20016	12814	ENSMUSG00000028603	108043839	108144998	-	3478	protein_coding	sterol carrier protein 2, liver [Source:MGI Symbol;Acc:MGI:98254]	-
Slc12a1	2	26	22	12	1	3	2	0	1	7	5	25719	27271	24319	36905	2134	23817	4330	3898	12813	29194	ENSMUSG00000027202	125152505	125230002	+	5763	protein_coding	solute carrier family 12, member 1 [Source:MGI Symbol;Acc:MGI:103150]	-
Lcn2	2	65	17	45	11	332	42	3860	688	428	19	608	163	429	1091	51200	451	90425	36157	3696	361	ENSMUSG00000026822	32384633	32388252	-	2623	protein_coding	lipocalin 2 [Source:MGI Symbol;Acc:MGI:96757]	-
Rtn4	11	12573	14922	14722	13731	11279	10839	19003	13417	19127	12755	2573	2364	3455	3801	8105	2895	14114	4776	2055	3013	ENSMUSG00000020458	29692947	29744331	+	6991	protein_coding	reticulon 4 [Source:MGI Symbol;Acc:MGI:1915835]	-
Aplp2	9	10458	7868	7854	11787	9373	11901	8467	9897	10895	10366	8437	8016	10374	11251	8921	10289	9941	8538	4075	10252	ENSMUSG00000031996	31149557	31211815	-	5875	protein_coding	amyloid beta (A4) precursor-like protein 2 [Source:MGI Symbol;Acc:MGI:88047]	-
Fuca1	4	15023	13658	13763	17351	13370	11380	8899	14478	19849	15792	4345	3215	4094	4058	3375	3379	4439	5422	8579	4242	ENSMUSG00000028673	135920735	135940311	+	3276	protein_coding	fucosidase, alpha-L- 1, tissue [Source:MGI Symbol;Acc:MGI:95593]	-
Scd2	19	16050	24657	18799	28456	7318	21781	7775	9396	10709	14632	2461	3601	5507	6329	1331	2829	1934	2262	421	2292	ENSMUSG00000025203	44293676	44306864	+	5453	protein_coding	stearoyl-Coenzyme A desaturase 2 [Source:MGI Symbol;Acc:MGI:98240]	-
Rpl8	15	5509	5941	6004	6351	6189	5266	14164	5665	9041	7088	7920	8155	9386	9299	10735	6517	18141	9811	27825	8692	ENSMUSG00000003970	76904078	76906314	+	1359	protein_coding	ribosomal protein L8 [Source:MGI Symbol;Acc:MGI:1350927]	-
Anxa2	9	13417	13049	12558	14601	11815	14328	30757	11339	16021	16096	1291	1031	1500	1780	2166	1580	18739	1806	2045	1448	ENSMUSG00000032231	69453620	69491795	+	3731	protein_coding	annexin A2 [Source:MGI Symbol;Acc:MGI:88246]	-
Ly6e	15	10723	3838	11326	7416	12358	10468	9779	17263	17087	15975	6086	3985	5098	6548	5416	4129	16934	5688	10808	6124	ENSMUSG00000022587	74955051	74959905	+	3784	protein_coding	lymphocyte antigen 6 complex, locus E [Source:MGI Symbol;Acc:MGI:106651]	-
Hsp90aa1	12	8945	9708	11760	14426	8920	11927	10471	7357	12538	12916	6378	5412	7361	8773	9504	7092	15217	7043	4433	6834	ENSMUSG00000021270	110690605	110702728	-	3931	protein_coding	heat shock protein 90, alpha (cytosolic), class A member 1 [Source:MGI Symbol;Acc:MGI:96250]	-
Rpl7	1	5250	5775	6476	7597	6024	5475	12811	6333	8551	7046	8161	7944	9482	9489	9522	7266	18684	9821	26260	8813	ENSMUSG00000043716	16101295	16104662	-	2687	protein_coding	ribosomal protein L7 [Source:MGI Symbol;Acc:MGI:98073]	-
Idh2	7	9963	8355	8534	12170	10305	9368	4857	8645	8065	13025	10396	8022	9367	10986	5879	7918	5143	5863	18953	10866	ENSMUSG00000030541	80094846	80115392	-	2588	protein_coding	isocitrate dehydrogenase 2 (NADP+), mitochondrial [Source:MGI Symbol;Acc:MGI:96414]	-
Cpt1a	19	4844	5659	5346	7049	8770	5745	7992	6931	8066	8189	9174	7572	8797	9238	15183	8901	20633	16005	8520	13984	ENSMUSG00000024900	3323301	3385732	+	4300	protein_coding	carnitine palmitoyltransferase 1a, liver [Source:MGI Symbol;Acc:MGI:1098296]	-
Atp2a2	5	10061	7678	9072	12606	8572	8811	8743	8183	13331	14113	8982	6599	9096	10269	9997	7499	12681	8823	3428	7468	ENSMUSG00000029467	122453513	122502225	-	6081	protein_coding	ATPase, Ca++ transporting, cardiac muscle, slow twitch 2 [Source:MGI Symbol;Acc:MGI:88110]	-
Igf2r	17	17181	23483	20736	23375	12428	9792	5338	12507	11060	22162	2790	2190	2740	3363	2548	2440	5167	2737	425	3423	ENSMUSG00000023830	12682406	12769664	-	9308	protein_coding	insulin-like growth factor 2 receptor [Source:MGI Symbol;Acc:MGI:96435]	-
Txnrd1	10	9287	13311	11893	13303	7551	10462	14098	6538	19662	11486	2988	4453	4452	4804	14951	4060	16566	7410	3237	5117	ENSMUSG00000020250	82833951	82897712	+	7086	protein_coding	thioredoxin reductase 1 [Source:MGI Symbol;Acc:MGI:1354175]	-
Agpat3	10	7946	7610	7990	10922	12067	6654	6280	10904	8844	9936	9208	7585	8727	9647	9650	7588	12579	11179	10849	9098	ENSMUSG00000001211	78269178	78352489	-	7790	protein_coding	1-acylglycerol-3-phosphate O-acyltransferase 3 [Source:MGI Symbol;Acc:MGI:1336186]	-
Gclm	3	8492	10961	9961	14457	7865	9404	11453	6852	11204	10738	5711	5941	8242	7019	11124	7511	13842	8570	8897	6694	ENSMUSG00000028124	122245557	122270732	+	6291	protein_coding	glutamate-cysteine ligase, modifier subunit [Source:MGI Symbol;Acc:MGI:104995]	-
2610507B11Rik	11	10703	9515	10461	13203	9988	10754	7361	9276	10616	13393	8541	7359	9200	9652	5460	8049	9026	7929	5779	8534	ENSMUSG00000010277	78261752	78290623	+	8798	protein_coding	RIKEN cDNA 2610507B11 gene [Source:MGI Symbol;Acc:MGI:1919753]	-
Dync1h1	12	10488	9465	10148	13878	7851	8954	9771	8862	14970	11335	6925	6034	7713	9101	9795	6620	12930	9454	1883	7873	ENSMUSG00000018707	110601452	110666945	+	15658	protein_coding	dynein cytoplasmic 1 heavy chain 1 [Source:MGI Symbol;Acc:MGI:103147]	-
Srxn1	2	11777	15468	12605	15762	7678	10564	19693	9653	14115	11972	1271	1472	1757	2103	11574	1872	25969	4421	2156	1806	ENSMUSG00000032802	152105516	152111376	+	2820	protein_coding	sulfiredoxin 1 homolog (S. cerevisiae) [Source:MGI Symbol;Acc:MGI:104971]	-
Ugt1a7c	1	12338	12935	13714	16851	14592	14366	6917	12191	13069	13693	5371	4177	3857	3769	5650	3745	9100	6773	4001	6073	ENSMUSG00000090124	88095062	88220002	+	4219	protein_coding	UDP glucuronosyltransferase 1 family, polypeptide A7C [Source:MGI Symbol;Acc:MGI:3032636]	-
Aldh6a1	12	7190	7529	5812	11537	9384	6084	3212	6365	3873	7137	16560	11253	15675	12081	6810	14310	5719	8330	9378	14200	ENSMUSG00000021238	84430717	84451004	-	5784	protein_coding	aldehyde dehydrogenase family 6, subfamily A1 [Source:MGI Symbol;Acc:MGI:1915077]	-
Rpl41	10	6168	5999	6822	5142	7338	5288	13138	7244	7551	8591	7445	6494	7698	9256	8097	6008	19421	7585	29244	6849	ENSMUSG00000093674	128548114	128549305	-	1168	protein_coding	ribosomal protein L41 [Source:MGI Symbol;Acc:MGI:1915195]	-
Rps3a1	3	4930	5634	6279	6869	6175	5201	14602	5947	8459	6921	7570	7120	9088	8593	9989	7136	18825	10091	23932	7968	ENSMUSG00000028081	86137940	86142702	-	977	protein_coding	ribosomal protein S3A1 [Source:MGI Symbol;Acc:MGI:1202063]	-
Ly6a	15	6086	1230	5369	2808	5044	10958	7335	8916	8665	8913	8489	6294	7119	10454	11739	7277	29930	7406	17551	8775	ENSMUSG00000075602	74994877	74998031	-	1205	protein_coding	lymphocyte antigen 6 complex, locus A [Source:MGI Symbol;Acc:MGI:107527]	-
Pebp1	5	10045	8608	7760	10438	10145	10534	8296	10515	10009	14306	6585	4394	6023	5907	5420	5184	14512	10085	14904	6100	ENSMUSG00000032959	117282654	117287625	-	1768	protein_coding	phosphatidylethanolamine binding protein 1 [Source:MGI Symbol;Acc:MGI:1344408]	-
Msn	X	10791	11198	11984	11506	9426	11392	25253	9419	13744	11859	2681	2722	3435	4225	9884	3080	15479	5916	1879	3429	ENSMUSG00000031207	96096042	96168552	+	6327	protein_coding	moesin [Source:MGI Symbol;Acc:MGI:97167]	-
Hmgcs2	3	2174	241	473	605	15424	214	3936	15253	4778	1244	11188	1374	5814	1444	27712	5811	14019	44523	13679	9041	ENSMUSG00000027875	98280435	98310738	+	3290	protein_coding	3-hydroxy-3-methylglutaryl-Coenzyme A synthase 2 [Source:MGI Symbol;Acc:MGI:101939]	-
Abcc4	14	11755	13441	12672	18442	8879	12120	5616	8068	17278	14094	3600	8788	7541	5858	5699	4760	7511	5110	1344	6181	ENSMUSG00000032849	118482692	118706219	-	6389	protein_coding	ATP-binding cassette, sub-family C (CFTR/MRP), member 4 [Source:MGI Symbol;Acc:MGI:2443111]	-
Cndp2	18	8279	7768	9038	10143	12243	10211	11224	11115	13307	11178	7723	4647	4513	6105	5629	4476	13413	8012	11173	6228	ENSMUSG00000024644	84667470	84685633	-	2119	protein_coding	CNDP dipeptidase 2 (metallopeptidase M20 family) [Source:MGI Symbol;Acc:MGI:1913304]	-
Arhgdia	11	9507	9931	9491	11064	10266	8417	14704	8931	12632	11604	4890	4675	5911	6462	8796	4731	16103	7350	5835	4934	ENSMUSG00000025132	120578104	120581624	-	2258	protein_coding	Rho GDP dissociation inhibitor (GDI) alpha [Source:MGI Symbol;Acc:MGI:2178103]	-
Adgrg1	8	9307	5983	5779	9680	8866	7831	6105	10454	10487	7458	6614	6399	8377	9327	15889	7006	13697	13587	4765	7972	ENSMUSG00000031785	94974751	95014217	+	5421	protein_coding	adhesion G protein-coupled receptor G1 [Source:MGI Symbol;Acc:MGI:1340051]	-
G6pc	11	4984	2578	3766	7039	10224	4215	272	12855	2026	6130	20878	7929	8275	11747	2981	12527	2211	17382	13953	22676	ENSMUSG00000078650	101367561	101377903	+	2414	protein_coding	glucose-6-phosphatase, catalytic [Source:MGI Symbol;Acc:MGI:95607]	-
Scd1	19	2157	5331	5094	6046	4937	7627	20528	4694	2670	5302	6605	10309	18018	16388	13587	23107	1228	4957	3107	12852	ENSMUSG00000037071	44394451	44407709	-	4836	protein_coding	stearoyl-Coenzyme A desaturase 1 [Source:MGI Symbol;Acc:MGI:98239]	-
Stard10	7	7441	7763	7221	10162	10284	6990	4656	8391	6464	9545	8211	6671	7782	7468	7331	6524	13557	8900	20204	8253	ENSMUSG00000030688	101317086	101346626	+	2419	protein_coding	START domain containing 10 [Source:MGI Symbol;Acc:MGI:1860093]	-
Glb1	9	16876	12767	16834	15279	12780	21122	7682	12975	21546	17391	1640	1337	1877	1693	1033	2772	2725	919	2196	2188	ENSMUSG00000045594	114401076	114474898	+	3008	protein_coding	galactosidase, beta 1 [Source:MGI Symbol;Acc:MGI:88151]	-
Lgals3bp	11	15176	11581	17460	14666	16263	12787	9334	19439	18585	15600	1723	980	1895	1719	2767	1731	4420	4258	1028	2037	ENSMUSG00000033880	118392751	118402092	-	2847	protein_coding	lectin, galactoside-binding, soluble, 3 binding protein [Source:MGI Symbol;Acc:MGI:99554]	-
Rpl6	5	4789	5301	5968	6479	5585	5165	12793	5182	8107	6651	7201	7248	8368	8047	9320	6640	18901	9668	22605	7804	ENSMUSG00000029614	121204481	121209241	+	3140	protein_coding	ribosomal protein L6 [Source:MGI Symbol;Acc:MGI:108057]	-
Slc2a2	3	15800	13100	14580	18589	8606	12415	1888	8650	19461	18457	6181	3008	4450	4855	1351	4277	3062	5488	1404	5213	ENSMUSG00000027690	28697903	28731359	+	5755	protein_coding	solute carrier family 2 (facilitated glucose transporter), member 2 [Source:MGI Symbol;Acc:MGI:1095438]	-
Tmem106b	6	8311	7651	8998	12801	11583	11154	4851	9175	9139	11820	7582	7226	8285	8740	9040	7592	6587	7736	4138	8334	ENSMUSG00000029571	13069759	13089269	+	6931	protein_coding	transmembrane protein 106B [Source:MGI Symbol;Acc:MGI:1919150]	-
Hspb1	5	14944	9354	10081	12401	15250	12609	29621	18352	18929	11671	540	304	695	606	2828	691	7934	1568	1505	613	ENSMUSG00000004951	135887919	135889563	+	1031	protein_coding	heat shock protein 1 [Source:MGI Symbol;Acc:MGI:96240]	-
Plxnb2	15	9273	9313	9581	10844	8622	9362	9273	9486	13442	13577	6899	6236	7445	8888	5710	6105	9888	6249	2634	7490	ENSMUSG00000036606	89155549	89180788	-	7720	protein_coding	plexin B2 [Source:MGI Symbol;Acc:MGI:2154239]	-
Vat1	11	15431	15078	14641	15132	12915	12639	16916	12101	15910	14481	868	853	1024	1439	4311	1125	10541	2999	838	1025	ENSMUSG00000034993	101458745	101466230	-	2766	protein_coding	vesicle amine transport 1 [Source:MGI Symbol;Acc:MGI:1349450]	-
Canx	11	9042	9162	11207	12183	6912	11178	7299	6115	12386	11456	7292	6919	8397	8941	6799	6943	8616	6762	4261	7566	ENSMUSG00000020368	50293961	50325673	-	4693	protein_coding	calnexin [Source:MGI Symbol;Acc:MGI:88261]	-
Cd81	7	10191	8884	9319	10272	6572	11133	9254	8941	12625	12301	6288	5990	7301	8033	4841	6186	9286	5663	8899	7352	ENSMUSG00000037706	143052739	143067934	+	2879	protein_coding	CD81 antigen [Source:MGI Symbol;Acc:MGI:1096398]	-
Atp5d	10	7597	8510	7883	9751	8928	7250	6312	7161	7198	10158	8060	6902	8247	9153	6405	7072	9633	6434	18785	7886	ENSMUSG00000003072	80138632	80145818	+	1928	protein_coding	ATP synthase, H+ transporting, mitochondrial F1 complex, delta subunit [Source:MGI Symbol;Acc:MGI:1913293]	-
Egf	3	27	15	13	34	41	46	22	43	18	21	25373	21161	29880	23242	2739	27783	611	2036	7591	28215	ENSMUSG00000028017	129677565	129755316	-	11275	protein_coding	epidermal growth factor [Source:MGI Symbol;Acc:MGI:95290]	-
Mettl7a1	15	6542	7853	7598	10406	7616	7035	3305	6880	5296	11387	11702	8748	8968	9606	5038	7681	6369	8816	16113	11289	ENSMUSG00000054619	100304140	100328662	+	2595	protein_coding	methyltransferase like 7A1 [Source:MGI Symbol;Acc:MGI:1916523]	-
Tpp1	7	12426	11783	13445	14755	9760	14051	6818	8897	15869	15768	4164	3900	4564	4713	3207	4468	6610	3820	3271	5774	ENSMUSG00000030894	105744811	105752235	-	5164	protein_coding	tripeptidyl peptidase I [Source:MGI Symbol;Acc:MGI:1336194]	-
Nox4	7	10697	13157	13116	21464	11752	7000	3746	8889	10565	9441	7530	6360	9749	6710	2851	8377	2715	3446	2021	8005	ENSMUSG00000030562	87246096	87398710	+	8471	protein_coding	NADPH oxidase 4 [Source:MGI Symbol;Acc:MGI:1354184]	-
Slc22a6	19	9115	15471	9148	16567	10395	8765	1772	8838	2649	6789	10468	5479	7296	6168	2982	7148	9690	12102	7668	9001	ENSMUSG00000024650	8617996	8628299	+	4026	protein_coding	solute carrier family 22 (organic anion transporter), member 6 [Source:MGI Symbol;Acc:MGI:892001]	-
Hexa	9	15542	14325	16665	19107	13054	19946	7993	12907	16980	18769	1017	993	1446	1352	609	1327	1462	750	1579	1469	ENSMUSG00000025232	59539540	59565109	+	1996	protein_coding	hexosaminidase A [Source:MGI Symbol;Acc:MGI:96073]	-
Cmtm4	8	10368	10074	10772	15497	12477	10738	7016	11348	16082	12249	3707	3468	4296	4566	7617	3570	10610	5692	2228	4165	ENSMUSG00000096188	104348191	104395807	-	7734	protein_coding	CKLF-like MARVEL transmembrane domain containing 4 [Source:MGI Symbol;Acc:MGI:2142888]	-
Ucp2	7	7791	4336	4402	4930	17925	8856	16644	15271	17636	8722	3078	1734	2654	2995	6121	2969	19607	9476	7245	3319	ENSMUSG00000033685	100493337	100502020	+	6989	protein_coding	uncoupling protein 2 (mitochondrial, proton carrier) [Source:MGI Symbol;Acc:MGI:109354]	-
Aebp1	11	18771	5380	9620	9192	9016	25718	12341	15523	17223	19931	1276	1370	1703	1812	3086	2038	5814	3286	673	1556	ENSMUSG00000020473	5861947	5872088	+	4058	protein_coding	AE binding protein 1 [Source:MGI Symbol;Acc:MGI:1197012]	-
Slc22a12	19	5242	8179	8628	10622	3862	8505	1093	1625	2346	7641	12310	10989	11618	9424	5587	11344	6105	9742	19503	10901	ENSMUSG00000061742	6535845	6543019	-	2250	protein_coding	solute carrier family 22 (organic anion/cation transporter), member 12 [Source:MGI Symbol;Acc:MGI:1195269]	-
Cubn	2	6815	10110	9053	14329	6681	7038	1027	4919	3992	7982	14642	9679	12202	13403	3074	12565	2571	6814	4463	13788	ENSMUSG00000026726	13276338	13491813	-	14935	protein_coding	cubilin (intrinsic factor-cobalamin receptor) [Source:MGI Symbol;Acc:MGI:1931256]	-
Errfi1	4	4962	2983	2867	5925	12529	3746	4942	7111	5580	6754	8185	8673	6600	6077	13148	6887	14637	17976	11253	13398	ENSMUSG00000028967	150853919	150868892	+	3582	protein_coding	ERBB receptor feedback inhibitor 1 [Source:MGI Symbol;Acc:MGI:1921405]	-
Sod3	5	9351	8749	7971	12628	10020	9630	7685	9367	7284	11983	7835	6901	7696	9511	3551	7189	4925	6937	6456	8338	ENSMUSG00000072941	52363791	52371418	+	3738	protein_coding	superoxide dismutase 3, extracellular [Source:MGI Symbol;Acc:MGI:103181]	-
Cyb5b	8	7924	9822	10069	13664	6832	8337	4546	5845	7491	11372	8306	8811	8388	10731	5166	6723	7163	5525	5263	9842	ENSMUSG00000031924	107150640	107187471	+	4374	protein_coding	cytochrome b5 type B [Source:MGI Symbol;Acc:MGI:1913677]	-
Nisch	14	9441	8077	8034	10785	9391	8786	9903	9849	13493	11922	6452	5148	6573	7007	4882	6140	9203	5415	4107	7162	ENSMUSG00000021910	31170930	31216946	-	13198	protein_coding	nischarin [Source:MGI Symbol;Acc:MGI:1928323]	-
Eif5a	11	7550	8598	8454	9238	7106	7682	12349	5764	8395	9237	5779	5136	6202	6727	8279	5377	16698	7499	9582	5851	ENSMUSG00000078812	69916714	69921958	-	2377	protein_coding	eukaryotic translation initiation factor 5A [Source:MGI Symbol;Acc:MGI:106248]	-
Ddx3x	X	6170	8104	8629	11673	10007	8179	8169	6442	8297	7813	5123	7180	8294	7885	14437	6878	11299	8256	2666	5710	ENSMUSG00000000787	13280970	13294052	+	5277	protein_coding	DEAD/H (Asp-Glu-Ala-Asp/His) box polypeptide 3, X-linked [Source:MGI Symbol;Acc:MGI:103064]	-
Ctnna1	18	7439	7313	7422	8875	7583	7058	10314	6886	10901	9117	6064	6508	7258	8972	9465	6751	15168	7610	3294	7176	ENSMUSG00000037815	35118888	35254773	+	3698	protein_coding	catenin (cadherin associated protein), alpha 1 [Source:MGI Symbol;Acc:MGI:88274]	-
Ugt3a2	15	503	977	1441	2699	1538	1569	405	456	279	1652	20590	12916	18630	14160	7161	19200	4303	10022	24683	17780	ENSMUSG00000049152	9335550	9370955	+	3102	protein_coding	UDP glycosyltransferases 3 family, polypeptide A2 [Source:MGI Symbol;Acc:MGI:2145969]	-
Rpl5	5	4308	4559	5218	6641	5807	4513	11223	5511	7749	6194	6976	6641	8141	7943	9211	5952	17640	9753	18706	7636	ENSMUSG00000058558	107900502	107909005	+	3920	protein_coding	ribosomal protein L5 [Source:MGI Symbol;Acc:MGI:102854]	-
Folr1	7	9321	8027	11055	12032	10194	8519	2267	9377	12422	12120	7243	5669	7026	6471	3964	6049	2835	5129	12813	7672	ENSMUSG00000001827	101858331	101870788	-	2297	protein_coding	folate receptor 1 (adult) [Source:MGI Symbol;Acc:MGI:95568]	-
Nudt4	10	3934	4446	4739	5414	3890	4869	4554	3639	5641	3867	10336	11406	14495	17550	7995	13079	11355	6671	10101	11922	ENSMUSG00000020029	95547007	95564146	-	3210	protein_coding	nudix (nucleoside diphosphate linked moiety X)-type motif 4 [Source:MGI Symbol;Acc:MGI:1918457]	-
Pdzk1ip1	4	8210	10578	11044	12924	9513	10035	2174	7338	7590	13162	6822	6882	8651	9239	2215	6260	3145	2682	13142	8138	ENSMUSG00000028716	115088708	115093899	+	1778	protein_coding	PDZK1 interacting protein 1 [Source:MGI Symbol;Acc:MGI:1914432]	-
Alas1	9	8974	7855	10576	9613	10808	11009	7306	11719	8992	18423	3771	1353	3152	2473	9315	2996	12122	11534	4082	3192	ENSMUSG00000032786	106233455	106248654	-	6174	protein_coding	aminolevulinic acid synthase 1 [Source:MGI Symbol;Acc:MGI:87989]	-
Me1	9	10329	9483	9020	12990	10651	12952	9054	9729	12032	11892	4931	3607	5047	4205	4678	4987	8046	5669	4641	5312	ENSMUSG00000032418	86581371	86695953	-	3848	protein_coding	malic enzyme 1, NADP(+)-dependent, cytosolic [Source:MGI Symbol;Acc:MGI:97043]	-
Nus1	10	8336	11412	11256	15317	8708	10868	6495	7216	9248	14718	5680	3935	7313	5823	4408	5980	7701	4638	3937	6164	ENSMUSG00000023068	52417547	52440183	+	4867	protein_coding	NUS1 dehydrodolichyl diphosphate synthase subunit [Source:MGI Symbol;Acc:MGI:1196365]	-
Acsl1	8	4032	2919	3384	5890	8051	1972	3378	5069	4973	4102	10848	11922	11740	14326	12930	11731	9690	11599	6817	13640	ENSMUSG00000018796	46471037	46536051	+	10483	protein_coding	acyl-CoA synthetase long-chain family member 1 [Source:MGI Symbol;Acc:MGI:102797]	-
Pabpc1	15	8391	8111	8783	8705	6448	8056	15866	6642	10791	9427	5253	4374	5690	5504	10337	4553	13561	7816	4448	5627	ENSMUSG00000022283	36595661	36609668	-	6540	protein_coding	poly(A) binding protein, cytoplasmic 1 [Source:MGI Symbol;Acc:MGI:1349722]	-
Anxa5	3	16290	13524	12938	17338	9667	14038	8280	6343	14578	15634	2135	2421	2491	3525	2782	2797	5187	2063	3238	3066	ENSMUSG00000027712	36448923	36475894	-	1777	protein_coding	annexin A5 [Source:MGI Symbol;Acc:MGI:106008]	-
Acaa1b	9	1043	1355	838	1583	3550	930	3611	3097	1494	1521	10342	6349	7894	5387	14174	7554	38412	18800	21064	8957	ENSMUSG00000010651	119148023	119157093	-	1962	protein_coding	acetyl-Coenzyme A acyltransferase 1B [Source:MGI Symbol;Acc:MGI:3605455]	-
Calm1	12	8532	7571	8316	10757	7985	8889	15204	7323	11727	10344	4760	4139	4898	5899	6078	4379	13561	6060	6389	4588	ENSMUSG00000001175	100199435	100209814	+	4706	protein_coding	calmodulin 1 [Source:MGI Symbol;Acc:MGI:88251]	-
Arf1	11	6617	7194	7613	8327	6969	6592	10540	6374	9892	8651	5920	5274	6608	6930	8369	5519	16075	8407	9078	5996	ENSMUSG00000048076	59211412	59228270	-	2089	protein_coding	ADP-ribosylation factor 1 [Source:MGI Symbol;Acc:MGI:99431]	-
Entpd5	12	5940	8573	8147	11009	8274	7503	3761	6673	5334	8410	5899	6087	8023	6761	7563	7565	17877	9743	5293	8174	ENSMUSG00000021236	84373857	84409029	-	6039	protein_coding	ectonucleoside triphosphate diphosphohydrolase 5 [Source:MGI Symbol;Acc:MGI:1321385]	-
Mdh2	5	7568	8574	8038	8608	7358	7032	7398	6781	7974	10108	6538	6249	7376	7966	5582	6655	10431	5651	12391	7465	ENSMUSG00000019179	135778480	135790398	+	3562	protein_coding	malate dehydrogenase 2, NAD (mitochondrial) [Source:MGI Symbol;Acc:MGI:97050]	-
Rps4x	X	3621	4501	4717	5512	4500	4136	11970	4903	6895	5448	6049	6220	7813	7454	8411	5603	19273	8419	22887	7060	ENSMUSG00000031320	102184941	102189394	-	1631	protein_coding	ribosomal protein S4, X-linked [Source:MGI Symbol;Acc:MGI:98158]	-
Cenpb	2	7848	10602	8458	12269	9990	8598	8794	7907	9104	13027	5294	4663	5732	6084	5399	4724	10423	6236	4842	5230	ENSMUSG00000068267	131175182	131180067	-	4886	protein_coding	centromere protein B [Source:MGI Symbol;Acc:MGI:88376]	-
Ctsz	2	11720	12822	12161	14772	11070	14841	10167	12969	14411	14644	1911	1766	2370	2373	1808	2054	5776	1782	2640	2475	ENSMUSG00000016256	174427493	174439039	-	1441	protein_coding	cathepsin Z [Source:MGI Symbol;Acc:MGI:1891190]	-
Myl6	10	6942	7437	7539	9762	9193	7332	9737	7868	8443	11124	5182	4933	5962	7311	5702	4940	11161	5382	12804	5676	ENSMUSG00000090841	128490860	128494145	-	3187	protein_coding	myosin, light polypeptide 6, alkali, smooth muscle and non-muscle [Source:MGI Symbol;Acc:MGI:109318]	-
Plau	14	4350	11272	9751	7726	3547	10345	2784	3415	3471	14384	7278	11661	7128	12965	7767	8622	4927	4947	8109	9876	ENSMUSG00000021822	20836660	20843385	+	2367	protein_coding	plasminogen activator, urokinase [Source:MGI Symbol;Acc:MGI:97611]	-
Vcp	4	8181	9118	9283	11097	7258	7325	9668	7959	10749	9586	5258	4372	5153	5992	8977	4874	11425	8121	3675	5318	ENSMUSG00000028452	42979963	43000507	-	4851	protein_coding	valosin containing protein [Source:MGI Symbol;Acc:MGI:99919]	-
Ech1	7	4500	3929	4155	6065	6509	4555	4294	6878	5256	5433	10794	5381	8297	6640	7724	7560	8371	12268	27279	7294	ENSMUSG00000053898	28825217	28832247	+	2284	protein_coding	enoyl coenzyme A hydratase 1, peroxisomal [Source:MGI Symbol;Acc:MGI:1858208]	-
Cyp4b1	4	1795	1437	923	1937	5448	961	3523	3556	1475	1353	19151	4451	4522	6810	6612	5694	16280	12339	29371	25256	ENSMUSG00000028713	115624725	115647723	-	2256	protein_coding	cytochrome P450, family 4, subfamily b, polypeptide 1 [Source:MGI Symbol;Acc:MGI:103225]	-
Fgg	3	2292	359	1648	1951	7100	11621	4952	7983	355	2653	2717	822	1244	1758	39169	1087	19492	43197	1192	1006	ENSMUSG00000033860	83007724	83015049	+	2093	protein_coding	fibrinogen gamma chain [Source:MGI Symbol;Acc:MGI:95526]	-
Cst3	2	9754	6207	7751	8782	7589	8923	9020	10901	11543	10661	4703	4152	5929	5870	4787	5017	5874	5058	14716	5095	ENSMUSG00000027447	148871722	148875692	-	1266	protein_coding	cystatin C [Source:MGI Symbol;Acc:MGI:102519]	-
Pttg1ip	10	7891	7355	7390	10839	9676	7660	6446	9168	7247	8250	6704	5629	6557	7194	5846	5767	10020	6978	8415	6432	ENSMUSG00000009291	77581720	77598732	+	3877	protein_coding	pituitary tumor-transforming 1 interacting protein [Source:MGI Symbol;Acc:MGI:2652132]	-
Rps6	4	4339	4936	5286	5439	5250	4675	12214	4975	7007	5640	6343	5629	7013	6816	9142	5749	15652	8607	19620	6785	ENSMUSG00000028495	86854660	86857412	-	1586	protein_coding	ribosomal protein S6 [Source:MGI Symbol;Acc:MGI:98159]	-
Ptms	6	7656	6514	7041	9334	6199	8785	7199	6500	7597	8397	8497	6892	8508	9020	5621	6737	8655	5808	8457	7587	ENSMUSG00000030122	124913681	124920103	-	1619	protein_coding	parathymosin [Source:MGI Symbol;Acc:MGI:1916452]	-
Galnt11	5	5172	4331	4873	10124	13693	7186	2431	10946	4155	7462	11900	5883	12061	8462	1634	11051	1564	3938	12745	11128	ENSMUSG00000038072	25221904	25265918	+	6853	protein_coding	polypeptide N-acetylgalactosaminyltransferase 11 [Source:MGI Symbol;Acc:MGI:2444392]	-
Cyp4a10	4	836	478	250	822	2723	568	789	1431	139	424	16948	7881	15160	8429	14992	14487	10952	24403	21538	7306	ENSMUSG00000066072	115518264	115533649	+	2109	protein_coding	cytochrome P450, family 4, subfamily a, polypeptide 10 [Source:MGI Symbol;Acc:MGI:88611]	-
Ywhaz	15	7253	7153	7541	9662	9640	7834	12168	8858	8963	9485	4532	4201	5190	5779	8203	4329	13429	6163	4224	5908	ENSMUSG00000022285	36770770	36796929	-	4118	protein_coding	tyrosine 3-monooxygenase/tryptophan 5-monooxygenase activation protein, zeta polypeptide [Source:MGI Symbol;Acc:MGI:109484]	-
Slc25a4	8	5893	6901	6512	8984	9511	7406	7525	8979	7753	11734	5585	5335	6598	8173	4088	5944	10301	6029	10148	7114	ENSMUSG00000031633	46206797	46211284	-	2353	protein_coding	solute carrier family 25 (mitochondrial carrier, adenine nucleotide translocator), member 4 [Source:MGI Symbol;Acc:MGI:1353495]	-
Tkfc	19	8878	12664	11695	11306	8572	8082	2389	7979	8699	11445	5946	3810	5972	4160	7980	6928	8596	5548	4202	5633	ENSMUSG00000034371	10592200	10604258	-	2253	protein_coding	triokinase, FMN cyclase [Source:MGI Symbol;Acc:MGI:2385084]	-
Uqcrc1	9	6524	7657	7141	7379	6933	6555	5267	5669	6756	8593	8174	7137	8193	8811	6333	7421	8429	6810	12240	8331	ENSMUSG00000025651	108936633	108949623	+	4135	protein_coding	ubiquinol-cytochrome c reductase core protein 1 [Source:MGI Symbol;Acc:MGI:107876]	-
Dazap2	15	7172	6997	6943	8162	8370	7501	10096	8487	9321	8389	4885	4500	5596	5554	9316	4726	13172	8797	6910	5096	ENSMUSG00000000346	100615349	100620761	+	2900	protein_coding	DAZ associated protein 2 [Source:MGI Symbol;Acc:MGI:1344344]	-
Atp6v1b2	8	7383	8319	9535	11016	6923	8791	6528	6612	8587	11056	6070	5183	6535	6270	7792	5552	9929	6426	4861	6518	ENSMUSG00000006273	69088646	69113711	+	5305	protein_coding	ATPase, H+ transporting, lysosomal V1 subunit B2 [Source:MGI Symbol;Acc:MGI:109618]	-
Plekhb2	1	10209	11754	11423	13268	10068	10994	6980	8439	12648	12603	4179	3491	4445	4414	3230	3801	6074	3414	3101	4429	ENSMUSG00000026123	34849976	34879580	+	7987	protein_coding	pleckstrin homology domain containing, family B (evectins) member 2 [Source:MGI Symbol;Acc:MGI:2385825]	-
Psmd8	7	10306	10466	11699	13305	13892	11468	9014	12176	11771	13032	2060	1846	2207	2509	3830	2098	6582	3173	4814	2207	ENSMUSG00000030591	29174188	29180701	-	3057	protein_coding	proteasome (prosome, macropain) 26S subunit, non-ATPase, 8 [Source:MGI Symbol;Acc:MGI:1888669]	-
Adh1	3	9485	5784	7235	8297	9418	13166	17535	9473	27297	10486	3205	1688	1935	2053	878	2222	7119	1828	6552	2632	ENSMUSG00000074207	138260991	138290698	+	2233	protein_coding	alcohol dehydrogenase 1 (class I) [Source:MGI Symbol;Acc:MGI:87921]	-
Prelid1	13	8338	10341	9546	11684	10032	8296	9370	9493	9112	11838	4063	3792	4250	4562	3492	3353	7678	4086	10196	4409	ENSMUSG00000021486	55320500	55325272	+	2726	protein_coding	PRELI domain containing 1 [Source:MGI Symbol;Acc:MGI:1913744]	-
Capns1	7	6895	7990	7096	8579	7752	7528	11601	7499	10017	8879	4494	3698	4420	5083	6638	3965	16846	6193	7301	4813	ENSMUSG00000001794	30186936	30198811	-	2477	protein_coding	calpain, small subunit 1 [Source:MGI Symbol;Acc:MGI:88266]	-
Gdi2	13	6189	7069	6793	9305	9291	7245	9449	7448	8335	8696	6549	5209	5911	6644	6467	5577	10036	6902	6862	6692	ENSMUSG00000021218	3538063	3567871	+	10558	protein_coding	guanosine diphosphate (GDP) dissociation inhibitor 2 [Source:MGI Symbol;Acc:MGI:99845]	-
Copa	1	6296	5804	6299	7931	5868	6780	7350	5698	9671	7377	7694	6860	7282	8076	8304	6467	9741	11043	4437	7432	ENSMUSG00000026553	172082529	172122330	+	9427	protein_coding	coatomer protein complex subunit alpha [Source:MGI Symbol;Acc:MGI:1334462]	-
Cd164	10	7158	6773	7452	9691	7631	11022	8072	8242	7444	10363	5932	4756	6543	6096	6444	6469	9094	7148	4675	5377	ENSMUSG00000019818	41519414	41531048	+	4449	protein_coding	CD164 antigen [Source:MGI Symbol;Acc:MGI:1859568]	-
Pgrmc1	X	9456	11484	10469	12175	9961	7373	6887	7934	7397	12385	3859	4605	5413	5399	6212	4902	6720	5372	3872	4505	ENSMUSG00000006373	36598206	36606079	+	1857	protein_coding	progesterone receptor membrane component 1 [Source:MGI Symbol;Acc:MGI:1858305]	-
Gnai2	9	9809	7277	6729	10432	9403	8677	13327	10724	12501	11283	3669	2913	3811	4165	4996	2996	10285	6072	3289	3743	ENSMUSG00000032562	107614125	107635367	-	3779	protein_coding	guanine nucleotide binding protein (G protein), alpha inhibiting 2 [Source:MGI Symbol;Acc:MGI:95772]	-
Kcnj16	11	4059	4935	4099	7841	5526	4884	1081	4806	2937	5452	11487	9510	12522	13270	5564	13019	7859	8223	5826	12771	ENSMUSG00000051497	110968033	111027968	+	3936	protein_coding	potassium inwardly-rectifying channel, subfamily J, member 16 [Source:MGI Symbol;Acc:MGI:1314842]	-
Rab5c	11	7898	8666	8735	10281	9057	7501	7819	7633	8063	10456	6026	4445	5969	5816	4334	4768	9262	6241	7144	5522	ENSMUSG00000019173	100715009	100738215	-	2194	protein_coding	RAB5C, member RAS oncogene family [Source:MGI Symbol;Acc:MGI:105306]	-
Cryz	3	7742	8409	7117	10114	10013	8917	4551	10434	8357	10014	6481	4109	5642	4961	3874	5128	6084	8185	8951	5217	ENSMUSG00000028199	154596711	154623182	+	6195	protein_coding	crystallin, zeta [Source:MGI Symbol;Acc:MGI:88527]	-
Sdcbp	4	8136	7922	10268	12021	9121	10663	10758	9004	10292	12864	3306	2650	3546	3534	5861	3353	8909	4896	3189	3633	ENSMUSG00000028249	6365650	6408423	+	6904	protein_coding	syndecan binding protein [Source:MGI Symbol;Acc:MGI:1337026]	-
Atp5c1	2	4830	6738	6300	8458	6355	5546	4466	4864	5259	7833	7641	7213	8428	8891	5251	7517	8121	5296	16419	8168	ENSMUSG00000025781	10056016	10080510	-	1908	protein_coding	ATP synthase, H+ transporting, mitochondrial F1 complex, gamma polypeptide 1 [Source:MGI Symbol;Acc:MGI:1261437]	-
Rps9	7	3783	4336	4470	4434	4042	3522	11444	3778	6504	5138	6797	6215	7347	7569	8434	5278	13505	7799	22070	6825	ENSMUSG00000006333	3703993	3706897	+	2522	protein_coding	ribosomal protein S9 [Source:MGI Symbol;Acc:MGI:1924096]	-
Eif4a1	11	6549	7067	8338	8681	8385	7668	11636	7218	11230	8135	3570	3045	4192	4593	9271	3877	13341	6494	5774	3762	ENSMUSG00000059796	69666936	69672423	-	4334	protein_coding	eukaryotic translation initiation factor 4A1 [Source:MGI Symbol;Acc:MGI:95303]	-
Col3a1	1	1561	1095	1457	838	594	1252	99374	869	3672	4234	698	440	855	1167	1098	1783	17329	2006	425	823	ENSMUSG00000026043	45311538	45349706	+	9816	protein_coding	collagen, type III, alpha 1 [Source:MGI Symbol;Acc:MGI:88453]	-
Spink1	18	8037	5321	6799	11390	7788	11650	4036	6943	3801	7336	5028	4723	6714	7006	4465	8479	4060	5157	16275	6241	ENSMUSG00000024503	43728069	43737237	-	422	protein_coding	serine peptidase inhibitor, Kazal type 1 [Source:MGI Symbol;Acc:MGI:106202]	-
Chd3	11	10539	11438	9212	15061	6913	9967	3468	5452	9273	15227	6168	4105	5233	5395	2877	4587	5415	3090	1597	6157	ENSMUSG00000018474	69343273	69369406	-	8443	protein_coding	chromodomain helicase DNA binding protein 3 [Source:MGI Symbol;Acc:MGI:1344395]	-
Sat1	X	6589	6147	6943	8129	11011	7061	8605	9935	9539	6395	2663	2854	3405	3470	14574	3455	10965	10844	5522	2696	ENSMUSG00000025283	155213132	155216449	-	2774	protein_coding	spermidine/spermine N1-acetyl transferase 1 [Source:MGI Symbol;Acc:MGI:98233]	-
Huwe1	X	8406	9146	9409	10694	5479	6981	6665	5231	11226	9632	5245	5080	5847	6705	6500	5073	9248	6923	1355	5686	ENSMUSG00000025261	151800807	151935417	+	23507	protein_coding	HECT, UBA and WWE domain containing 1 [Source:MGI Symbol;Acc:MGI:1926884]	-
C130074G19Rik	1	8293	8415	8709	11103	10070	7954	3590	9611	6838	10367	6276	4793	6342	6217	5102	4821	6984	5001	3558	6246	ENSMUSG00000039349	184871926	184883218	-	3035	protein_coding	RIKEN cDNA C130074G19 gene [Source:MGI Symbol;Acc:MGI:2444831]	-
Hadha	5	5757	4245	4982	5919	10410	5030	5072	7432	8188	6158	6531	4895	6699	6234	9011	6639	10517	12262	7262	7029	ENSMUSG00000025745	30118304	30155162	-	8730	protein_coding	hydroxyacyl-Coenzyme A dehydrogenase/3-ketoacyl-Coenzyme A thiolase/enoyl-Coenzyme A hydratase (trifunctional protein), alpha subunit [Source:MGI Symbol;Acc:MGI:2135593]	-
Car2	3	6867	9196	5565	6129	5079	6522	8349	4719	6880	11707	6049	5400	6702	6732	4109	5806	16159	5750	5695	6547	ENSMUSG00000027562	14886273	14900770	+	2422	protein_coding	carbonic anhydrase 2 [Source:MGI Symbol;Acc:MGI:88269]	-
Atp5f1	3	4880	5871	6316	7687	6591	5455	4509	5044	4779	7608	7576	6939	8273	8884	5135	7133	7932	5702	15320	8271	ENSMUSG00000000563	105942698	105960099	-	4105	protein_coding	ATP synthase, H+ transporting, mitochondrial F0 complex, subunit B1 [Source:MGI Symbol;Acc:MGI:1100495]	-
Laptm4a	12	6300	5567	6885	8116	6174	7036	8433	6199	8806	8948	5767	5203	6842	6926	5814	5548	8228	6196	10457	6402	ENSMUSG00000020585	8921664	8938742	+	1773	protein_coding	lysosomal-associated protein transmembrane 4A [Source:MGI Symbol;Acc:MGI:108017]	-
Odc1	12	7428	10522	8007	11725	4179	6041	8194	2917	4802	9277	5468	4020	5019	5614	5013	5252	13029	5511	10558	7231	ENSMUSG00000011179	17544794	17551505	+	3405	protein_coding	ornithine decarboxylase, structural 1 [Source:MGI Symbol;Acc:MGI:97402]	-
Oaz1	10	6779	6424	6391	7708	5857	6618	8585	5247	7710	8019	5802	5258	6521	6051	6265	5381	8836	5891	14790	5453	ENSMUSG00000035242	80826656	80829290	+	2558	protein_coding	ornithine decarboxylase antizyme 1 [Source:MGI Symbol;Acc:MGI:109433]	-
Chdh	14	8847	9086	8998	12114	6561	11758	2187	6894	10628	12787	7042	4479	5780	5279	2026	5459	4054	6129	2975	5999	ENSMUSG00000015970	30009023	30040527	+	6217	protein_coding	choline dehydrogenase [Source:MGI Symbol;Acc:MGI:1860776]	-
Herpud1	8	7372	3043	5364	10113	10310	6406	3207	9293	9321	7538	6911	3154	5043	5778	5425	5050	5656	5914	15722	8257	ENSMUSG00000031770	94386438	94395377	+	2333	protein_coding	homocysteine-inducible, endoplasmic reticulum stress-inducible, ubiquitin-like domain member 1 [Source:MGI Symbol;Acc:MGI:1927406]	-
Tmem59	4	7360	6803	6874	9756	7615	7303	5336	7673	7673	8122	5698	5434	6377	6537	5285	6332	6126	5825	10203	6487	ENSMUSG00000028618	107178399	107200996	+	2056	protein_coding	transmembrane protein 59 [Source:MGI Symbol;Acc:MGI:1929278]	-
Khk	5	4262	5849	6112	6779	7431	4545	1566	6138	5584	6292	9433	7298	9103	7325	5086	8440	4117	5472	20172	7805	ENSMUSG00000029162	30921431	30931248	+	1797	protein_coding	ketohexokinase [Source:MGI Symbol;Acc:MGI:1096353]	-
Grn	11	8812	8890	9803	9320	8526	9100	13897	8601	12252	10968	2390	2620	3288	3432	4383	2730	9761	4300	2324	3008	ENSMUSG00000034708	102430315	102437048	+	3474	protein_coding	granulin [Source:MGI Symbol;Acc:MGI:95832]	-
Serpinb6a	13	9160	10759	10645	14058	16266	7970	11734	13135	10661	12985	855	786	1073	1280	1921	1088	8896	2078	1528	1148	ENSMUSG00000060147	33917918	34002794	-	5409	protein_coding	serine (or cysteine) peptidase inhibitor, clade B, member 6a [Source:MGI Symbol;Acc:MGI:103123]	-
Ptma	1	6003	5327	6086	6316	3880	5818	8636	4654	9652	7840	6013	5210	6543	7200	9070	5263	11565	7573	9099	6215	ENSMUSG00000026238	86526726	86530712	+	1462	protein_coding	prothymosin alpha [Source:MGI Symbol;Acc:MGI:97803]	-
Rps14	18	3681	3925	4515	5048	4988	3865	9527	5018	6409	5362	5739	5501	7236	6831	6569	4718	12613	7164	23112	5653	ENSMUSG00000024608	60774510	60778546	+	1384	protein_coding	ribosomal protein S14 [Source:MGI Symbol;Acc:MGI:98107]	-
Rps8	4	4458	4896	5253	5363	4811	4737	11667	4455	7038	5320	4775	5099	5781	5880	7330	4244	15901	7530	17385	5399	ENSMUSG00000047675	117153827	117156243	-	1726	protein_coding	ribosomal protein S8 [Source:MGI Symbol;Acc:MGI:98166]	-
Flna	X	7723	5078	7215	6932	3783	6101	21226	6099	14958	9527	2370	2725	3463	4913	6722	3273	15068	5103	1426	3373	ENSMUSG00000031328	74223461	74249820	-	9400	protein_coding	filamin, alpha [Source:MGI Symbol;Acc:MGI:95556]	-
Anpep	7	15856	20586	16080	15359	11654	9542	4030	9346	6878	10983	2095	1334	1898	1947	686	2218	2082	1348	926	1931	ENSMUSG00000039062	79821803	79861059	-	4135	protein_coding	alanyl (membrane) aminopeptidase [Source:MGI Symbol;Acc:MGI:5000466]	-
Hadh	3	5478	5765	5670	8217	8664	5477	3535	7534	4406	7147	9689	5425	7563	7001	4532	6438	6253	9686	10399	7741	ENSMUSG00000027984	131233419	131272101	-	4977	protein_coding	hydroxyacyl-Coenzyme A dehydrogenase [Source:MGI Symbol;Acc:MGI:96009]	-
Hspd1	1	5344	6748	7005	7294	4700	6649	5274	4188	6001	6821	7867	5536	8048	7212	7852	7826	9899	7554	6884	7736	ENSMUSG00000025980	55077835	55088243	-	2642	protein_coding	heat shock protein 1 (chaperonin) [Source:MGI Symbol;Acc:MGI:96242]	-
Hsd17b4	18	6329	6605	5672	8703	10799	6379	4892	8332	6570	6793	5686	4008	5375	5616	8054	4884	9901	10800	4691	6001	ENSMUSG00000024507	50128201	50196269	+	3404	protein_coding	hydroxysteroid (17-beta) dehydrogenase 4 [Source:MGI Symbol;Acc:MGI:105089]	-
Gabarap	11	5959	7273	7730	9468	7288	7493	7450	6398	7916	9558	4685	4373	5582	5230	4329	4326	8379	4884	12387	5286	ENSMUSG00000018567	69991143	69994951	+	1844	protein_coding	gamma-aminobutyric acid receptor associated protein [Source:MGI Symbol;Acc:MGI:1861742]	-
Flnb	14	10429	9356	10494	13066	5428	10246	6547	5679	9494	12067	4034	3250	4518	5865	4206	4415	8169	3789	869	4026	ENSMUSG00000025278	7817957	7951588	+	9198	protein_coding	filamin, beta [Source:MGI Symbol;Acc:MGI:2446089]	-
Bzw1	1	8238	7458	9431	9930	6916	11097	10974	7451	9257	9077	3400	3231	4109	4359	5873	3454	10625	5210	2350	3490	ENSMUSG00000051223	58392898	58407353	+	4033	protein_coding	basic leucine zipper and W2 domains 1 [Source:MGI Symbol;Acc:MGI:1914132]	-
Tfcp2l1	1	4037	3548	3432	4941	7827	5414	2650	6759	3564	5282	7463	8810	9680	12588	8245	8916	13962	7826	1965	8850	ENSMUSG00000026380	118627945	118685168	+	9438	protein_coding	transcription factor CP2-like 1 [Source:MGI Symbol;Acc:MGI:2444691]	CP2
Degs1	1	10187	9083	8248	12983	10995	9802	10240	9324	10549	10251	2769	2605	3281	3216	2329	2824	5762	2816	4389	3640	ENSMUSG00000038633	182275772	182282804	-	2591	protein_coding	delta(4)-desaturase, sphingolipid 1 [Source:MGI Symbol;Acc:MGI:1097711]	-
Hsp90b1	10	7254	7153	9192	9674	3639	7708	8629	4096	12875	8160	5730	4942	6081	6990	5818	5258	6694	6942	2861	5576	ENSMUSG00000020048	86690209	86705509	-	4032	protein_coding	heat shock protein 90, beta (Grp94), member 1 [Source:MGI Symbol;Acc:MGI:98817]	-
Ddc	11	12652	6828	10213	16063	13596	6045	4266	10616	16595	9459	3247	3229	3030	3354	2986	2808	1511	4534	2230	1924	ENSMUSG00000020182	11814101	11898144	-	4461	protein_coding	dopa decarboxylase [Source:MGI Symbol;Acc:MGI:94876]	-
Epn1	7	8873	9412	8319	12623	9565	6785	6364	8220	9994	11761	4423	3615	4234	5086	3532	3303	6424	3892	4169	4572	ENSMUSG00000035203	5080235	5098178	+	2810	protein_coding	epsin 1 [Source:MGI Symbol;Acc:MGI:1333763]	-
Rab7	6	6474	6791	7317	9350	6838	8083	7502	6729	8370	9660	5569	4844	5841	6108	5217	5115	8193	5591	5315	6092	ENSMUSG00000079477	87999106	88045270	-	2610	protein_coding	RAB7, member RAS oncogene family [Source:MGI Symbol;Acc:MGI:105068]	-
Gpnmb	6	7209	13513	12698	11273	9561	13297	3262	9132	18064	35535	22	11	14	50	81	374	500	92	10	38	ENSMUSG00000029816	49036546	49070929	+	6514	protein_coding	glycoprotein (transmembrane) nmb [Source:MGI Symbol;Acc:MGI:1934765]	-
Dhcr24	4	7769	9535	8548	14440	7938	9611	3632	6192	6379	11204	5034	6497	5168	7415	3283	3788	5539	3977	2226	6320	ENSMUSG00000034926	106561038	106589113	+	4028	protein_coding	24-dehydrocholesterol reductase [Source:MGI Symbol;Acc:MGI:1922004]	-
Cyp2a5	7	2751	3748	10720	11614	3595	2769	5123	8816	4633	5846	1089	2014	3585	1508	31124	1892	23005	6240	1260	3137	ENSMUSG00000005547	26835305	26843548	+	2073	protein_coding	cytochrome P450, family 2, subfamily a, polypeptide 5 [Source:MGI Symbol;Acc:MGI:88597]	-
Aco1	4	7147	6960	6865	9433	8076	6095	4463	8349	6026	7572	6483	5044	6362	6328	5079	6605	10478	6529	4342	6201	ENSMUSG00000028405	40143081	40198338	+	4496	protein_coding	aconitase 1 [Source:MGI Symbol;Acc:MGI:87879]	-
Ghr	15	4485	4846	5658	7306	6094	5486	5740	5708	4919	5491	8883	4433	9011	6774	5118	12276	5520	5949	13466	7007	ENSMUSG00000055737	3317760	3583492	-	9053	protein_coding	growth hormone receptor [Source:MGI Symbol;Acc:MGI:95708]	-
Gsr	8	5779	7764	6106	8741	8235	4577	10495	8702	9471	6468	3745	3897	3854	4068	12395	2912	10645	7534	4543	3643	ENSMUSG00000031584	33652523	33698163	+	2754	protein_coding	glutathione reductase [Source:MGI Symbol;Acc:MGI:95804]	-
Anxa3	5	12919	12671	13284	13240	11361	13542	7457	9766	11477	15076	452	427	535	662	1153	734	6948	869	510	449	ENSMUSG00000029484	96793339	96845966	+	3643	protein_coding	annexin A3 [Source:MGI Symbol;Acc:MGI:1201378]	-
Txn1	4	7927	8672	9455	9336	8075	8066	9334	8170	8054	9605	2797	2331	3068	2998	6023	2961	9488	5419	8968	2699	ENSMUSG00000028367	57943373	57956411	-	1051	protein_coding	thioredoxin 1 [Source:MGI Symbol;Acc:MGI:98874]	-
Calm3	7	7873	7649	8119	9354	6752	8195	7842	6741	9617	10793	4809	4118	4841	5849	3451	3984	8795	4229	5450	4539	ENSMUSG00000019370	16915379	16924114	-	2423	protein_coding	calmodulin 3 [Source:MGI Symbol;Acc:MGI:103249]	-
Ephx1	1	10446	12181	11725	11696	8563	12667	4907	7724	16582	15062	1468	1593	1656	1891	2720	1370	2966	2181	2924	2493	ENSMUSG00000038776	180976210	181020904	-	1950	protein_coding	epoxide hydrolase 1, microsomal [Source:MGI Symbol;Acc:MGI:95405]	-
Uqcrfs1	13	4491	5864	5512	6331	5804	5432	4159	4262	4698	6917	7331	6807	7938	8506	5488	7264	8677	5588	13338	8333	ENSMUSG00000038462	30540308	30545362	-	1363	protein_coding	ubiquinol-cytochrome c reductase, Rieske iron-sulfur polypeptide 1 [Source:MGI Symbol;Acc:MGI:1913944]	-
4931406C07Rik	9	2633	3727	3129	5128	3918	2673	2452	3289	3202	4019	11435	7985	9685	11753	5147	10480	9850	12551	7775	11434	ENSMUSG00000031938	15283337	15306448	-	10871	protein_coding	RIKEN cDNA 4931406C07 gene [Source:MGI Symbol;Acc:MGI:1918234]	-
Ndufs2	1	5219	5748	5762	6408	5795	5512	4460	5047	5734	7158	7230	5964	7224	7622	5481	6518	7695	5939	13418	7993	ENSMUSG00000013593	171234853	171251388	-	2313	protein_coding	NADH:ubiquinone oxidoreductase core subunit S2 [Source:MGI Symbol;Acc:MGI:2385112]	-
Rpl19	11	4158	4519	5179	5470	5074	4412	9294	4969	6719	5534	5290	4943	6002	5924	6715	4892	13043	6834	17408	5505	ENSMUSG00000017404	98026710	98030492	+	1022	protein_coding	ribosomal protein L19 [Source:MGI Symbol;Acc:MGI:98020]	-
Rps5	7	3861	4367	4421	5264	4334	3874	9935	4572	6445	5217	5334	4819	6125	5759	6493	4135	14047	6837	20741	5206	ENSMUSG00000012848	12922290	12926686	+	1734	protein_coding	ribosomal protein S5 [Source:MGI Symbol;Acc:MGI:1097682]	-
Hnrnpa2b1	6	4637	5689	6048	6165	3327	5481	6657	2473	7013	7445	6365	7757	8295	9160	7250	7397	9955	5727	6042	8811	ENSMUSG00000004980	51460932	51469894	-	6584	protein_coding	heterogeneous nuclear ribonucleoprotein A2/B1 [Source:MGI Symbol;Acc:MGI:104819]	-
Rps18	17	3369	4106	4190	4770	4528	3488	10510	4294	5811	5005	5875	5049	6032	6749	6936	4332	13183	7642	20010	5586	ENSMUSG00000008668	33951999	33956001	-	2491	protein_coding	ribosomal protein S18 [Source:MGI Symbol;Acc:MGI:98146]	-
Kif1c	11	6531	6705	5764	8655	6478	5597	7827	6121	6790	7485	5617	5697	6325	7364	6363	4768	11047	5996	3648	5695	ENSMUSG00000020821	70700548	70731964	+	7276	protein_coding	kinesin family member 1C [Source:MGI Symbol;Acc:MGI:1098260]	-
Trp53inp2	2	9585	10583	10333	11548	7119	11679	5312	7997	10098	13696	2937	2612	3836	4372	2634	3645	5664	2093	1387	3315	ENSMUSG00000038375	155381059	155389850	+	5257	protein_coding	transformation related protein 53 inducible nuclear protein 2 [Source:MGI Symbol;Acc:MGI:1915978]	-
Cyba	8	8243	7403	8064	9653	9054	9345	5363	8138	6971	10687	4876	3419	4739	4606	3129	4064	3106	4147	10693	4738	ENSMUSG00000006519	122424776	122432930	-	1039	protein_coding	cytochrome b-245, alpha polypeptide [Source:MGI Symbol;Acc:MGI:1316658]	-
Dst	1	6546	7459	7332	11566	6736	6701	4514	6662	10379	9739	5590	5773	6684	7489	5093	5143	4737	4977	1229	5988	ENSMUSG00000026131	33908225	34308661	+	41155	protein_coding	dystonin [Source:MGI Symbol;Acc:MGI:104627]	-
Cyc1	15	4700	5567	5551	6370	5475	5077	4203	4414	4986	7201	6853	6644	7802	8469	5089	6297	8733	5228	14003	7545	ENSMUSG00000022551	76343523	76346260	+	2154	protein_coding	cytochrome c-1 [Source:MGI Symbol;Acc:MGI:1913695]	-
Acadl	1	4466	4032	4346	4728	7151	4411	6859	6582	7028	5353	6421	3993	5756	5286	10143	5750	12169	10718	8925	6082	ENSMUSG00000026003	66830839	66863277	-	2005	protein_coding	acyl-Coenzyme A dehydrogenase, long-chain [Source:MGI Symbol;Acc:MGI:87866]	-
Pdha1	X	5253	5375	5706	7175	7951	5962	5170	6292	5186	7095	7189	5830	7402	7561	6045	6887	8410	6323	6059	7313	ENSMUSG00000031299	160122209	160138413	-	3734	protein_coding	pyruvate dehydrogenase E1 alpha 1 [Source:MGI Symbol;Acc:MGI:97532]	-
Cdhr5	7	11626	9309	10140	12139	9767	8807	4343	10997	10186	12871	2835	2201	2877	3072	2069	3009	3888	2599	4535	2903	ENSMUSG00000025497	141269083	141276786	-	2739	protein_coding	cadherin-related family member 5 [Source:MGI Symbol;Acc:MGI:1919290]	-
Cdc42	4	6153	6713	7124	8289	7429	7677	9199	6325	7706	8331	3856	3934	4537	5027	7209	4138	10719	5576	5378	4761	ENSMUSG00000006699	137319696	137357720	-	2966	protein_coding	cell division cycle 42 [Source:MGI Symbol;Acc:MGI:106211]	-
Alpl	4	6260	5114	4567	10791	5086	8268	2029	3408	1506	6376	10548	5587	7115	8155	6089	7886	7577	8763	4863	9962	ENSMUSG00000028766	137741733	137796384	-	4033	protein_coding	alkaline phosphatase, liver/bone/kidney [Source:MGI Symbol;Acc:MGI:87983]	-
Igfbp3	11	9598	5462	8220	7964	5729	7058	9753	4745	19904	7446	3614	3748	3518	2893	8525	3217	2031	6622	4155	5548	ENSMUSG00000020427	7206086	7213923	-	3130	protein_coding	insulin-like growth factor binding protein 3 [Source:MGI Symbol;Acc:MGI:96438]	-
Gpd1	15	5693	6391	5927	7699	4837	4798	3773	4422	3839	8447	7449	4325	6881	5837	6921	7060	13084	10392	4756	6833	ENSMUSG00000023019	99717515	99725005	+	2961	protein_coding	glycerol-3-phosphate dehydrogenase 1 (soluble) [Source:MGI Symbol;Acc:MGI:95679]	-
Clic4	4	7332	6203	6926	8578	6620	8192	9543	6368	9758	8495	4595	3632	4787	5205	5870	4336	10560	4395	3598	4167	ENSMUSG00000037242	135213969	135272814	-	6572	protein_coding	chloride intracellular channel 4 (mitochondrial) [Source:MGI Symbol;Acc:MGI:1352754]	-
Ptprf	4	7042	5778	6043	8412	5236	6835	3728	6556	6023	8963	6585	7014	7437	9292	6614	5614	7156	6221	1681	6614	ENSMUSG00000033295	118208213	118291405	-	9148	protein_coding	protein tyrosine phosphatase, receptor type, F [Source:MGI Symbol;Acc:MGI:102695]	-
Slc3a2	19	8568	6940	6874	10939	6357	4470	6156	5811	7463	8605	5287	4500	4944	5591	8823	4251	7924	6021	3650	5657	ENSMUSG00000010095	8706882	8723369	-	3529	protein_coding	solute carrier family 3 (activators of dibasic and neutral amino acid transport), member 2 [Source:MGI Symbol;Acc:MGI:96955]	-
Dlst	12	5975	6587	6700	7747	5507	6658	4445	4551	5680	8317	7080	5387	7001	7610	5053	7236	8505	5056	5482	7689	ENSMUSG00000004789	85110833	85134845	+	9559	protein_coding	dihydrolipoamide S-succinyltransferase (E2 component of 2-oxo-glutarate complex) [Source:MGI Symbol;Acc:MGI:1926170]	-
Pdzk1	3	6568	9170	8664	12759	6178	8532	1700	4870	5615	10578	7250	5388	7676	6938	935	7248	3279	2099	5579	6531	ENSMUSG00000038298	96829284	96870926	+	3556	protein_coding	PDZ domain containing 1 [Source:MGI Symbol;Acc:MGI:1928901]	-
Cyb5r3	15	8314	9167	8368	9796	8884	6811	9021	8715	9868	8617	2990	2268	2652	3126	4593	2175	9888	5900	2833	3072	ENSMUSG00000018042	83153494	83172592	-	4298	protein_coding	cytochrome b5 reductase 3 [Source:MGI Symbol;Acc:MGI:94893]	-
Rhoa	9	6446	5954	6050	8233	8158	6798	9638	7419	8000	8334	4406	3750	4563	4899	5695	3844	10810	5033	4606	4357	ENSMUSG00000007815	108306129	108337934	+	7494	protein_coding	ras homolog family member A [Source:MGI Symbol;Acc:MGI:1096342]	-
Eif4b	15	4213	4778	4691	6179	5136	4379	6838	4267	6271	5660	7314	6079	7899	6970	7035	5808	10172	7374	8484	7302	ENSMUSG00000058655	102073773	102097173	+	4468	protein_coding	eukaryotic translation initiation factor 4B [Source:MGI Symbol;Acc:MGI:95304]	-
Sgk1	10	4022	3718	2310	6024	17134	2386	10814	5827	2984	6146	5700	4615	2570	5015	7134	2576	10965	6375	12334	8095	ENSMUSG00000019970	21882184	21999903	+	4903	protein_coding	serum/glucocorticoid regulated kinase 1 [Source:MGI Symbol;Acc:MGI:1340062]	-
Keg1	19	2386	3643	3567	4252	1672	4777	1013	2200	4774	4351	14348	8441	12497	9372	387	14170	3126	4552	14749	11763	ENSMUSG00000024694	12695786	12719902	+	5664	protein_coding	kidney expressed gene 1 [Source:MGI Symbol;Acc:MGI:1928492]	-
Ccnd1	7	7134	14532	14480	13884	5246	12433	3789	2802	7312	12002	3225	2904	5412	5683	759	3988	2594	1613	2545	3519	ENSMUSG00000070348	144929931	144939925	-	4709	protein_coding	cyclin D1 [Source:MGI Symbol;Acc:MGI:88313]	-
Mia2	12	6695	8101	7590	10494	8479	7131	6679	7709	6938	8230	4280	3875	4392	4570	4304	4430	9037	5681	2539	4569	ENSMUSG00000021000	59095799	59191583	+	11239	protein_coding	melanoma inhibitory activity 2 [Source:MGI Symbol;Acc:MGI:2159614]	-
Myo6	9	5350	5409	5433	7938	7187	5970	3735	6893	6867	7693	7075	6385	7964	8115	4275	6424	7407	6075	2232	7148	ENSMUSG00000033577	80165031	80311729	+	12078	protein_coding	myosin VI [Source:MGI Symbol;Acc:MGI:104785]	-
Kidins220	12	6327	5229	6596	8478	5444	6110	3835	5010	5675	8939	8462	6903	8043	9341	4265	6183	5537	4831	1944	8063	ENSMUSG00000036333	24974925	25063152	+	8669	protein_coding	kinase D-interacting substrate 220 [Source:MGI Symbol;Acc:MGI:1924730]	-
Nfe2l1	11	7269	5914	7461	9009	5811	7836	6156	6414	8159	7928	4789	4567	6082	6891	5647	4903	6535	4914	2913	5328	ENSMUSG00000038615	96817414	96829968	-	5441	protein_coding	nuclear factor, erythroid derived 2,-like 1 [Source:MGI Symbol;Acc:MGI:99421]	TF_bZIP
Wnk1	6	4435	3641	4511	5387	3266	4706	6107	3349	7028	5202	7413	9064	11272	13884	4724	9536	4922	4836	1161	9787	ENSMUSG00000045962	119923969	120038672	-	22825	protein_coding	WNK lysine deficient protein kinase 1 [Source:MGI Symbol;Acc:MGI:2442092]	-
Slc22a1	17	6258	8073	7787	8933	7891	5773	2517	5351	4961	8745	6156	5449	6546	5618	3492	5619	3544	4758	9887	6835	ENSMUSG00000023829	12648869	12675829	-	2016	protein_coding	solute carrier family 22 (organic cation transporter), member 1 [Source:MGI Symbol;Acc:MGI:108111]	-
Cd74	18	9177	3547	12600	5315	8672	12985	4395	8470	10458	15461	3100	2199	5771	2702	1449	4480	959	1553	5976	4808	ENSMUSG00000024610	60803848	60812646	+	1410	protein_coding	CD74 antigen (invariant polypeptide of major histocompatibility complex, class II antigen-associated) [Source:MGI Symbol;Acc:MGI:96534]	-
Cs	10	6446	7398	7279	7284	5868	6859	6314	4893	7095	8317	4662	4559	5478	6241	5306	5027	9312	4966	4349	5941	ENSMUSG00000005683	128337734	128362479	+	5779	protein_coding	citrate synthase [Source:MGI Symbol;Acc:MGI:88529]	-
Spp2	1	6493	7783	8999	13981	9056	3782	1493	5946	3964	9968	4406	5503	7612	7172	3914	6455	723	3546	5708	7076	ENSMUSG00000026295	88406961	88426438	+	992	protein_coding	secreted phosphoprotein 2 [Source:MGI Symbol;Acc:MGI:1922646]	-
Gm2a	11	9015	7092	8275	9863	7900	9435	4965	7866	5119	8375	4536	3517	4786	4636	3635	5897	4464	4621	5410	4152	ENSMUSG00000000594	55098115	55113029	+	4127	protein_coding	GM2 ganglioside activator protein [Source:MGI Symbol;Acc:MGI:95762]	-
Uqcrc2	7	4337	5100	5264	6620	5729	5431	3618	4817	4470	6802	6978	6341	7697	7509	5041	7119	6840	5760	10168	7763	ENSMUSG00000030884	120635176	120659524	+	2552	protein_coding	ubiquinol cytochrome c reductase core protein 2 [Source:MGI Symbol;Acc:MGI:1914253]	-
Rpl18a	8	3079	3418	3942	4538	3808	3482	8631	3815	5549	4653	5569	5035	6314	5778	6288	4350	12547	6470	20837	5246	ENSMUSG00000045128	70894722	70897412	-	1739	protein_coding	ribosomal protein L18A [Source:MGI Symbol;Acc:MGI:1924058]	-
mt-Atp6	MT	631	962	2693	3926	2893	3406	697	4432	738	1355	10207	4611	16182	6854	3942	17049	9859	6293	12004	14317	ENSMUSG00000064357	7927	8607	+	681	protein_coding	mitochondrially encoded ATP synthase 6 [Source:MGI Symbol;Acc:MGI:99927]	-
Arhgef12	9	5968	5297	6133	7952	6229	6219	5845	5375	8849	7969	5052	5237	6645	6709	8033	4632	7891	5836	1369	5741	ENSMUSG00000059495	42963842	43107239	-	13620	protein_coding	Rho guanine nucleotide exchange factor (GEF) 12 [Source:MGI Symbol;Acc:MGI:1916882]	-
Aldh9a1	1	4485	5009	4264	6345	5738	4005	4366	4863	5086	5728	9242	4894	7078	6349	5071	6724	7583	8496	9576	7958	ENSMUSG00000026687	167349991	167368532	+	3383	protein_coding	aldehyde dehydrogenase 9, subfamily A1 [Source:MGI Symbol;Acc:MGI:1861622]	-
Smpdl3a	10	6806	7533	7293	10251	7610	7684	3637	7009	6843	8655	5673	4377	5710	5754	2825	5263	2949	3789	6346	6194	ENSMUSG00000019872	57794335	57811830	+	2065	protein_coding	sphingomyelin phosphodiesterase, acid-like 3A [Source:MGI Symbol;Acc:MGI:1931437]	-
Dstn	2	5085	5617	5109	7905	6848	5834	8193	6373	7351	6936	4204	4308	4559	5304	6491	4316	9598	6122	6921	5125	ENSMUSG00000015932	143915320	143943324	+	1911	protein_coding	destrin [Source:MGI Symbol;Acc:MGI:1929270]	-
Cyb5a	18	2990	4228	4291	5660	4067	3455	3828	3255	4243	4328	7933	5637	6036	6929	5418	5778	11244	6775	18180	7629	ENSMUSG00000024646	84851338	84880401	+	2143	protein_coding	cytochrome b5 type A (microsomal) [Source:MGI Symbol;Acc:MGI:1926952]	-
Ldhd	8	4981	3262	3234	4363	4208	3898	6250	5187	5301	6246	9349	3635	5496	4619	3876	6706	13139	7847	13006	7294	ENSMUSG00000031958	111623785	111630374	-	5328	protein_coding	lactate dehydrogenase D [Source:MGI Symbol;Acc:MGI:106428]	-
Rpl10a	17	3676	4260	4383	4726	4995	3499	9673	5072	6334	5054	4434	4332	5285	5186	6372	3431	13631	6682	16176	4639	ENSMUSG00000037805	28328471	28331033	+	2431	protein_coding	ribosomal protein L10A [Source:MGI Symbol;Acc:MGI:1343877]	-
Picalm	7	4655	4956	5694	7592	7223	5619	8827	4983	7914	6895	4889	4502	6082	6408	6350	5423	9261	5014	3454	5835	ENSMUSG00000039361	90130213	90213465	+	15732	protein_coding	phosphatidylinositol binding clathrin assembly protein [Source:MGI Symbol;Acc:MGI:2385902]	-
Krt8	15	6695	3664	4764	6999	10277	3405	9359	10403	12445	7187	2567	1715	2204	3809	6106	2566	16625	4374	3926	2428	ENSMUSG00000049382	101996698	102004482	-	1958	protein_coding	keratin 8 [Source:MGI Symbol;Acc:MGI:96705]	-
Trip12	1	7208	6278	7558	10399	7274	7108	6208	7557	8547	9038	4430	3786	4707	5450	5036	4008	6037	4902	1412	4520	ENSMUSG00000026219	84721189	84840516	-	16601	protein_coding	thyroid hormone receptor interactor 12 [Source:MGI Symbol;Acc:MGI:1309481]	-
Atp6ap1	X	8717	7044	7626	9877	6756	9884	6335	6462	9858	9562	3643	3434	3935	4526	3226	3791	5744	2994	3676	4285	ENSMUSG00000019087	74297097	74304721	+	3026	protein_coding	ATPase, H+ transporting, lysosomal accessory protein 1 [Source:MGI Symbol;Acc:MGI:109629]	-
Tln1	4	6858	5829	6171	8040	4807	5745	8981	4867	8605	7865	5595	5058	6178	6879	4896	5271	7260	4982	1397	5880	ENSMUSG00000028465	43531519	43562691	-	9801	protein_coding	talin 1 [Source:MGI Symbol;Acc:MGI:1099832]	-
Furin	7	5756	5150	5199	7425	7585	4909	6874	7202	6294	6935	5003	4211	5359	5480	7565	4331	10350	7546	2789	5068	ENSMUSG00000030530	80388585	80405436	-	9178	protein_coding	furin (paired basic amino acid cleaving enzyme) [Source:MGI Symbol;Acc:MGI:97513]	-
Slc37a4	9	5420	5370	6180	9205	11758	6572	2463	10021	5174	9735	6715	3020	5555	4205	1991	6137	2934	4967	7001	6590	ENSMUSG00000032114	44396852	44402968	+	2857	protein_coding	solute carrier family 37 (glucose-6-phosphate transporter), member 4 [Source:MGI Symbol;Acc:MGI:1316650]	-
Hpn	7	5571	4883	4947	7123	8540	5354	2800	8883	5877	7749	5941	4936	5833	6591	4274	4776	4827	6276	9330	6421	ENSMUSG00000001249	31098725	31115290	-	4101	protein_coding	hepsin [Source:MGI Symbol;Acc:MGI:1196620]	-
Nucb1	7	8672	6546	7696	8790	7093	8024	6802	7683	13998	9095	3482	2868	3824	3990	3441	3389	5234	3807	3034	3405	ENSMUSG00000030824	45490458	45510406	-	8212	protein_coding	nucleobindin 1 [Source:MGI Symbol;Acc:MGI:97388]	-
Hnrnpk	13	4701	5308	5554	6485	5615	5537	8794	4918	6957	6502	4468	5127	5785	5929	7505	4955	10837	6563	4446	4830	ENSMUSG00000021546	58391142	58403343	-	6466	protein_coding	heterogeneous nuclear ribonucleoprotein K [Source:MGI Symbol;Acc:MGI:99894]	-
Npc2	12	9084	8243	10407	11606	8962	11360	8898	8697	8715	8635	1974	1761	2533	2455	2036	2210	4259	2370	3943	2406	ENSMUSG00000021242	84754562	84773152	-	5438	protein_coding	NPC intracellular cholesterol transporter 2 [Source:MGI Symbol;Acc:MGI:1915213]	-
Eif5	12	5832	5961	6160	6912	6409	5955	6757	6028	7156	6015	4084	4200	5131	4798	9556	4749	9211	6646	3826	5117	ENSMUSG00000021282	111538016	111546752	+	6820	protein_coding	eukaryotic translation initiation factor 5 [Source:MGI Symbol;Acc:MGI:95309]	-
Fmo1	1	3118	4159	4226	5718	3821	4407	1425	3205	3042	5829	12048	7538	10288	7738	2221	10271	6060	6870	9749	8738	ENSMUSG00000040181	162829561	162866610	-	6304	protein_coding	flavin containing monooxygenase 1 [Source:MGI Symbol;Acc:MGI:1310002]	-
Slc43a2	11	6886	4994	5694	8615	8253	6625	5444	10054	5984	10056	4582	3668	4509	5489	3197	4780	8651	7231	785	4855	ENSMUSG00000038178	75531694	75577575	+	10042	protein_coding	solute carrier family 43, member 2 [Source:MGI Symbol;Acc:MGI:2442746]	-
Hnrnpu	1	5624	4998	6585	6968	4131	5474	6464	4463	7544	6045	5503	5503	7327	7567	7402	5482	8300	6590	2273	5480	ENSMUSG00000039630	178321108	178337797	-	11599	protein_coding	heterogeneous nuclear ribonucleoprotein U [Source:MGI Symbol;Acc:MGI:1858195]	-
D17Wsu92e	17	4601	4554	4555	6709	7007	4694	5052	6020	5481	5590	5294	4470	5785	5839	10121	4627	10206	8426	4880	5605	ENSMUSG00000056692	27751235	27820648	-	5287	protein_coding	DNA segment, Chr 17, Wayne State University 92, expressed [Source:MGI Symbol;Acc:MGI:106281]	-
Rps24	14	4060	4209	4795	5770	4887	4508	8549	4787	5570	5608	4300	4329	5116	5290	5649	4150	12095	5480	15509	4792	ENSMUSG00000025290	24487125	24496959	+	6256	protein_coding	ribosomal protein S24 [Source:MGI Symbol;Acc:MGI:98147]	-
Gss	2	6985	10978	9401	11056	7163	7443	5348	6509	7681	9613	3265	2579	3144	2989	3283	3346	6719	2710	5640	3278	ENSMUSG00000027610	155563181	155592810	-	5915	protein_coding	glutathione synthetase [Source:MGI Symbol;Acc:MGI:95852]	-
Cp	3	2447	960	2869	3763	8286	3037	4011	9446	6731	3143	4855	5732	5813	10478	14592	5972	4086	12675	4089	5342	ENSMUSG00000003617	19957054	20009145	+	9566	protein_coding	ceruloplasmin [Source:MGI Symbol;Acc:MGI:88476]	-
Rpl27a	7	3600	4050	4357	4291	4226	3812	8844	4064	5759	4418	4358	4300	5165	5204	5888	4176	13426	5893	17462	4874	ENSMUSG00000046364	109519147	109522367	+	2774	protein_coding	ribosomal protein L27A [Source:MGI Symbol;Acc:MGI:1347076]	-
Fau	19	3748	4219	4271	4357	5119	3489	8701	4861	6013	5065	4589	4469	5374	5532	5242	3805	8618	5599	19853	4978	ENSMUSG00000038274	6057888	6059524	+	815	protein_coding	Finkel-Biskis-Reilly murine sarcoma virus (FBR-MuSV) ubiquitously expressed (fox derived) [Source:MGI Symbol;Acc:MGI:102547]	-
Abcd3	3	2348	2590	2305	3608	6538	2862	4034	3834	3828	3849	5850	5395	7062	6650	8099	8016	17534	9327	5353	8721	ENSMUSG00000028127	121758774	121815302	-	6593	protein_coding	ATP-binding cassette, sub-family D (ALD), member 3 [Source:MGI Symbol;Acc:MGI:1349216]	-
Surf4	2	6358	7320	6481	7826	5807	5796	9086	6121	7438	6519	3284	2991	3513	4068	7459	3218	9407	6104	5175	3586	ENSMUSG00000014867	26920040	26933928	-	3281	protein_coding	surfeit gene 4 [Source:MGI Symbol;Acc:MGI:98445]	-
Cox6b1	7	5063	5531	6050	7432	6657	5349	3995	6169	4714	7052	4677	4173	5310	5786	3857	4945	6281	4010	15280	5151	ENSMUSG00000036751	30616861	30626151	-	708	protein_coding	cytochrome c oxidase, subunit 6B1 [Source:MGI Symbol;Acc:MGI:107460]	-
Cox6c	15	4163	4281	4768	6478	6142	4483	3340	5533	3714	6059	5751	4937	6351	6952	5532	6060	5598	5418	15974	5927	ENSMUSG00000014313	35925886	35938246	-	3567	protein_coding	cytochrome c oxidase subunit 6C [Source:MGI Symbol;Acc:MGI:104614]	-
Cstb	10	7277	7833	9579	9926	10611	8343	8757	10929	9152	11523	926	811	1178	1288	3025	1146	8183	2719	2875	1081	ENSMUSG00000005054	78425669	78427622	+	603	protein_coding	cystatin B [Source:MGI Symbol;Acc:MGI:109514]	-
Maf	8	7175	6204	5778	10313	11534	5073	3186	8968	4955	11135	5782	4482	5444	5490	2736	4266	2602	4811	682	6500	ENSMUSG00000055435	115682942	115707794	-	8241	protein_coding	avian musculoaponeurotic fibrosarcoma oncogene homolog [Source:MGI Symbol;Acc:MGI:96909]	TF_bZIP
Adamts1	16	8311	5699	8510	9207	11152	10337	8153	7073	9141	7413	771	745	1174	1456	11769	1293	8071	5096	855	779	ENSMUSG00000022893	85793827	85803113	-	5302	protein_coding	a disintegrin-like and metallopeptidase (reprolysin type) with thrombospondin type 1 motif, 1 [Source:MGI Symbol;Acc:MGI:109249]	-
Atp11a	8	3743	3672	5587	6388	3792	6837	3175	3179	7684	6722	7419	3269	5634	5584	4007	9130	11988	4050	6883	8255	ENSMUSG00000031441	12757014	12868728	+	11150	protein_coding	ATPase, class VI, type 11A [Source:MGI Symbol;Acc:MGI:1354735]	-
Rnh1	7	7334	7685	8253	8595	7348	7637	9144	6085	9068	9518	2132	1835	2364	2454	4326	2247	11019	3815	3920	2209	ENSMUSG00000038650	141160326	141172857	-	2594	protein_coding	ribonuclease/angiogenin inhibitor 1 [Source:MGI Symbol;Acc:MGI:1195456]	-
Spint2	7	5807	4738	5148	5449	5252	5457	3939	6080	7988	5902	5026	4873	6184	6294	6578	4353	7689	6144	8871	5159	ENSMUSG00000074227	29256323	29281912	-	4556	protein_coding	serine protease inhibitor, Kunitz type 2 [Source:MGI Symbol;Acc:MGI:1338031]	-
Tmsb4x	X	3024	2095	3576	2901	3031	3329	17696	4531	7029	4334	4319	3681	5397	5276	4932	4797	13319	4928	13478	5237	ENSMUSG00000049775	167207093	167209315	-	1371	protein_coding	thymosin, beta 4, X chromosome [Source:MGI Symbol;Acc:MGI:99510]	-
Itpr1	6	4921	5234	5680	7552	3676	5883	3525	3688	5254	7852	6487	5268	7333	7458	4680	7517	7367	6981	2246	8156	ENSMUSG00000030102	108213096	108551109	+	18319	protein_coding	inositol 1,4,5-trisphosphate receptor 1 [Source:MGI Symbol;Acc:MGI:96623]	-
Rab1a	11	5167	5937	6411	7452	6040	5581	6268	5122	7406	7469	4657	4356	5502	5603	5272	4931	8479	5643	4046	5175	ENSMUSG00000020149	20201432	20226856	+	3799	protein_coding	RAB1A, member RAS oncogene family [Source:MGI Symbol;Acc:MGI:97842]	-
Rpl11	4	3240	3683	4118	4632	4371	3479	8091	4219	4918	4854	5156	4861	5875	6221	5895	4138	11463	6353	15927	4976	ENSMUSG00000059291	136028265	136053428	-	2697	protein_coding	ribosomal protein L11 [Source:MGI Symbol;Acc:MGI:1914275]	-
Mgst1	6	4499	3786	5211	7058	7033	4968	5055	8458	8249	6755	2940	2859	3494	2987	10128	2268	8974	14164	4900	2631	ENSMUSG00000008540	138140316	138156755	+	2013	protein_coding	microsomal glutathione S-transferase 1 [Source:MGI Symbol;Acc:MGI:1913850]	-
Lap3	5	5647	5256	5391	6930	5834	7525	3805	5604	4940	7814	6930	4064	4749	5380	2452	5398	6125	3998	11609	6931	ENSMUSG00000039682	45493374	45512691	+	3098	protein_coding	leucine aminopeptidase 3 [Source:MGI Symbol;Acc:MGI:1914238]	-
Slc25a10	11	2850	3473	2724	4387	5433	3479	2269	5289	2510	4500	6837	4530	6879	5442	5283	7404	15870	11754	9029	6284	ENSMUSG00000025792	120491840	120499187	+	3455	protein_coding	solute carrier family 25 (mitochondrial carrier, dicarboxylate transporter), member 10 [Source:MGI Symbol;Acc:MGI:1353497]	-
Rpl18	7	3502	3957	4123	4426	4133	3671	8902	3700	5435	4859	4476	4389	5179	5382	6065	3778	11982	5941	17116	4813	ENSMUSG00000059070	45715457	45720836	+	4043	protein_coding	ribosomal protein L18 [Source:MGI Symbol;Acc:MGI:98003]	-
Fam120a	13	6233	5801	6196	7591	7411	6506	7714	5853	8116	8291	3817	3399	4442	4930	4849	3751	9409	4615	1939	4732	ENSMUSG00000038014	48879219	48968017	-	5105	protein_coding	family with sequence similarity 120, member A [Source:MGI Symbol;Acc:MGI:2446163]	-
Pfn1	11	6622	6535	6122	6446	4972	5873	11453	5162	8582	7711	3209	3094	3872	4507	5446	2765	9340	4009	6074	3467	ENSMUSG00000018293	70651850	70654644	-	2405	protein_coding	profilin 1 [Source:MGI Symbol;Acc:MGI:97549]	-
Uba1	X	5678	5593	5506	5985	4714	5210	8281	4680	7722	6527	4673	4637	5230	5901	5892	4740	9467	5857	3465	5438	ENSMUSG00000001924	20658326	20683179	+	4819	protein_coding	ubiquitin-like modifier activating enzyme 1 [Source:MGI Symbol;Acc:MGI:98890]	-
Caprin1	2	5931	6313	6941	8481	4094	6509	6052	4208	8571	7577	5535	4695	5962	6522	3855	4805	6271	4164	2832	5484	ENSMUSG00000027184	103762941	103797649	-	10219	protein_coding	cell cycle associated protein 1 [Source:MGI Symbol;Acc:MGI:1858234]	-
Oplah	15	4607	6505	4138	6668	8573	4137	4269	6146	2237	6051	4157	3352	4624	4442	7947	4806	10620	10948	5387	5166	ENSMUSG00000022562	76296601	76328015	-	5837	protein_coding	5-oxoprolinase (ATP-hydrolysing) [Source:MGI Symbol;Acc:MGI:1922725]	-
Ywhae	11	4799	5417	5726	6448	4469	5387	6608	3951	6087	6507	5207	4863	5912	6364	6305	5058	9270	5360	5339	5614	ENSMUSG00000020849	75732869	75765845	+	2568	protein_coding	tyrosine 3-monooxygenase/tryptophan 5-monooxygenase activation protein, epsilon polypeptide [Source:MGI Symbol;Acc:MGI:894689]	-
Arpc2	1	6143	5798	6049	7359	9147	5938	10517	9314	7247	7023	2493	2415	2893	3481	4935	2602	9868	4272	4434	2760	ENSMUSG00000006304	74236084	74268209	+	2033	protein_coding	actin related protein 2/3 complex, subunit 2 [Source:MGI Symbol;Acc:MGI:1923959]	-
Shmt2	10	10750	10411	10140	12155	9663	7409	5357	7150	10044	10714	2801	1629	2243	1849	1242	2099	2390	1486	2609	2546	ENSMUSG00000025403	127517123	127522444	-	3109	protein_coding	serine hydroxymethyltransferase 2 (mitochondrial) [Source:MGI Symbol;Acc:MGI:1277989]	-
Selenot	3	5369	5888	6641	7753	4330	6500	4073	4273	6464	7362	5168	5259	6440	6979	4089	5515	7204	4990	4227	6105	ENSMUSG00000075700	58576636	58593133	+	3436	protein_coding	selenoprotein T [Source:MGI Symbol;Acc:MGI:1916477]	-
Ephx2	14	5429	7842	6460	7733	7304	6098	4564	4244	6075	5940	4840	2303	3149	2624	4741	3272	11796	8904	7211	3968	ENSMUSG00000022040	66084374	66124500	-	2484	protein_coding	epoxide hydrolase 2, cytoplasmic [Source:MGI Symbol;Acc:MGI:99500]	-
Aldh1l1	6	1932	1708	1651	2458	3564	3049	3818	3475	2479	3499	8436	7661	8488	10789	8028	7567	9330	9189	8283	8882	ENSMUSG00000030088	90486427	90600203	+	4516	protein_coding	aldehyde dehydrogenase 1 family, member L1 [Source:MGI Symbol;Acc:MGI:1340024]	-
Tax1bp1	6	4895	5520	5598	8057	7838	6539	6531	5733	5918	6797	4501	3582	5041	4950	5880	4999	7705	6394	2838	4557	ENSMUSG00000004535	52713729	52766780	+	9991	protein_coding	Tax1 (human T cell leukemia virus type I) binding protein 1 [Source:MGI Symbol;Acc:MGI:1289308]	-
Phyh	2	3894	4077	3463	5587	5221	3880	3059	4717	2703	4447	9394	4491	6173	5643	5856	6044	7243	10357	10492	7030	ENSMUSG00000026664	4919019	4938730	+	1893	protein_coding	phytanoyl-CoA hydroxylase [Source:MGI Symbol;Acc:MGI:891978]	-
Acly	11	5019	4028	5322	6075	4388	6033	9325	7423	7729	5535	3878	3612	4893	5289	5967	4221	11042	7167	2670	4151	ENSMUSG00000020917	100476353	100528000	-	5279	protein_coding	ATP citrate lyase [Source:MGI Symbol;Acc:MGI:103251]	-
Ninj1	13	6842	7103	7292	8644	8029	7862	10499	6133	6988	9503	3016	2744	2808	3025	3095	2202	4918	3049	7043	2713	ENSMUSG00000037966	49187485	49196244	+	1570	protein_coding	ninjurin 1 [Source:MGI Symbol;Acc:MGI:1196617]	-
Hint1	11	4558	4889	5227	7302	6470	4341	4308	5945	4940	6180	4784	4031	4871	5343	5293	3845	6902	5566	13765	4876	ENSMUSG00000020267	54866383	54870501	+	872	protein_coding	histidine triad nucleotide binding protein 1 [Source:MGI Symbol;Acc:MGI:1321133]	-
Rps16	7	3369	3749	3964	4201	4276	3259	9115	4074	5278	4552	4091	4295	4894	5365	5909	3401	12158	5777	17035	4619	ENSMUSG00000037563	28350652	28353155	+	1266	protein_coding	ribosomal protein S16 [Source:MGI Symbol;Acc:MGI:98118]	-
Rps7	12	3089	3278	3693	4254	3711	3614	8068	3993	5196	4523	4876	4670	5665	5409	5806	4246	12381	6451	15570	4853	ENSMUSG00000061477	28630854	28635953	-	2015	protein_coding	ribosomal protein S7 [Source:MGI Symbol;Acc:MGI:1333818]	-
Tspan3	9	6948	7211	5959	8490	7457	5243	5320	6511	7262	7650	3804	3490	3543	5157	3859	3702	6418	4708	5784	4444	ENSMUSG00000032324	56131725	56165477	-	4274	protein_coding	tetraspanin 3 [Source:MGI Symbol;Acc:MGI:1928098]	-
Cpd	11	6027	6013	6418	8825	7858	7300	7825	7366	7829	9080	3097	3248	3749	4278	4376	3431	7322	4758	943	3207	ENSMUSG00000020841	76778424	76847018	-	8332	protein_coding	carboxypeptidase D [Source:MGI Symbol;Acc:MGI:107265]	-
Lrpap1	5	5688	4739	7324	7670	4767	8696	3200	4781	4855	7626	6213	4697	6770	6156	2338	7537	3230	2720	8002	5932	ENSMUSG00000029103	35091501	35105766	-	4116	protein_coding	low density lipoprotein receptor-related protein associated protein 1 [Source:MGI Symbol;Acc:MGI:96829]	-
Bnip3	7	6885	6531	7083	10467	14309	7570	6770	11179	9200	8741	2087	1543	2117	1886	2999	2073	1785	4113	3154	2153	ENSMUSG00000078566	138890836	138909519	-	2265	protein_coding	BCL2/adenovirus E1B interacting protein 3 [Source:MGI Symbol;Acc:MGI:109326]	-
Myo18a	11	6394	7115	7476	8950	5535	5167	4377	5102	7795	8576	3982	4283	4802	5898	5123	4027	7379	4378	1381	4815	ENSMUSG00000000631	77763246	77865980	+	16037	protein_coding	myosin XVIIIA [Source:MGI Symbol;Acc:MGI:2667185]	-
Tmsb10	6	9848	6864	9577	7881	6402	11972	15653	8405	13665	13040	338	367	587	585	962	479	3629	595	1175	393	ENSMUSG00000079523	72957347	72958748	-	1276	protein_coding	thymosin, beta 10 [Source:MGI Symbol;Acc:MGI:109146]	-
Ptgr1	4	10675	13018	13089	11077	10413	10105	12107	9710	8289	11685	145	84	97	121	151	221	800	126	309	166	ENSMUSG00000028378	58965439	58987119	-	2296	protein_coding	prostaglandin reductase 1 [Source:MGI Symbol;Acc:MGI:1914353]	-
Angptl4	17	4820	1275	2286	3750	12056	5015	13604	7859	8749	9333	4587	543	415	1237	6111	2162	8340	6407	7776	6000	ENSMUSG00000002289	33773750	33781575	-	3286	protein_coding	angiopoietin-like 4 [Source:MGI Symbol;Acc:MGI:1888999]	-
Cryl1	14	6880	8037	6464	9788	9727	5401	2282	8372	5005	7806	4462	3207	4324	3994	2408	4117	4629	4006	6676	4551	ENSMUSG00000021947	57274993	57398529	-	2178	protein_coding	crystallin, lambda 1 [Source:MGI Symbol;Acc:MGI:1915881]	-
Man2b1	8	7979	9936	8730	9559	7437	7677	5248	7785	10596	8511	3029	2333	2820	2857	2653	2939	3013	3608	2175	3227	ENSMUSG00000005142	85083270	85098282	+	8026	protein_coding	mannosidase 2, alpha B1 [Source:MGI Symbol;Acc:MGI:107286]	-
Prnp	2	8147	7422	6570	9462	8020	7369	7729	7935	7431	6910	3104	2775	3920	3772	2218	4149	4521	3250	3846	3555	ENSMUSG00000079037	131909928	131938429	+	2343	protein_coding	prion protein [Source:MGI Symbol;Acc:MGI:97769]	-
Slc7a8	14	9046	6530	6557	11445	7367	4675	4610	7348	4265	8822	4618	4693	5408	6068	1926	4212	5162	3963	691	4584	ENSMUSG00000022180	54722209	54781946	-	5005	protein_coding	solute carrier family 7 (cationic amino acid transporter, y+ system), member 8 [Source:MGI Symbol;Acc:MGI:1355323]	-
Sdhb	4	4359	4533	4895	5744	5576	4774	3135	5263	3958	5937	5973	5249	6570	6286	3524	5670	6130	4439	13912	6060	ENSMUSG00000009863	140961203	140979193	+	2239	protein_coding	succinate dehydrogenase complex, subunit B, iron sulfur (Ip) [Source:MGI Symbol;Acc:MGI:1914930]	-
Rab11fip3	17	5480	5260	6174	8604	3366	6183	1494	3205	3835	8768	8123	7699	8295	8319	2085	5478	3706	6078	2337	7484	ENSMUSG00000037098	25989036	26069409	-	6789	protein_coding	RAB11 family interacting protein 3 (class II) [Source:MGI Symbol;Acc:MGI:2444431]	-
Amfr	8	5573	5672	5527	7987	5698	5615	4974	5404	6217	6620	5006	4133	5060	5219	5564	4856	7225	5450	4842	4818	ENSMUSG00000031751	93971588	94012842	-	4132	protein_coding	autocrine motility factor receptor [Source:MGI Symbol;Acc:MGI:1345634]	-
Aldh7a1	18	5292	4395	4840	6298	4939	4322	2340	4077	4068	7141	7879	5800	6786	7087	4461	6533	4155	5504	7310	8204	ENSMUSG00000053644	56509687	56572951	-	5181	protein_coding	aldehyde dehydrogenase family 7, member A1 [Source:MGI Symbol;Acc:MGI:108186]	-
Tmem37	1	5601	3048	4474	7964	14104	4637	3388	14596	8799	5933	2720	2692	2602	3627	2982	2298	1887	5439	11331	3293	ENSMUSG00000050777	120067377	120074074	-	1311	protein_coding	transmembrane protein 37 [Source:MGI Symbol;Acc:MGI:2157899]	-
Ptgds	2	14328	5197	8410	8134	8003	22844	9681	10118	7631	14815	111	112	176	176	68	275	53	65	955	145	ENSMUSG00000015090	25466709	25470046	-	1649	protein_coding	prostaglandin D2 synthase (brain) [Source:MGI Symbol;Acc:MGI:99261]	-
Ncl	1	4359	4909	5011	5991	5639	4787	7744	5421	5555	5928	3971	3930	4898	5154	8394	4301	11562	6550	2531	4652	ENSMUSG00000026234	86344719	86359400	-	10188	protein_coding	nucleolin [Source:MGI Symbol;Acc:MGI:97286]	-
Slc47a1	11	4181	6955	4938	7197	4467	4713	2687	2731	3504	5827	6205	7037	6813	7279	2988	6142	9949	2691	6613	8350	ENSMUSG00000010122	61343401	61378345	-	3383	protein_coding	solute carrier family 47, member 1 [Source:MGI Symbol;Acc:MGI:1914723]	-
Eif3c	7	5000	5260	5626	6916	5532	5499	6532	4919	7206	6405	4404	4269	4625	5157	6129	4054	9108	5747	3650	4705	ENSMUSG00000030738	126546455	126566411	-	3511	protein_coding	eukaryotic translation initiation factor 3, subunit C [Source:MGI Symbol;Acc:MGI:1926966]	-
Slc6a19	13	6431	5837	5146	6389	6062	184	2666	3420	4423	9105	6767	6839	7341	6169	2507	5499	9080	4379	1557	10900	ENSMUSG00000021565	73679745	73704865	-	5006	protein_coding	solute carrier family 6 (neurotransmitter transporter), member 19 [Source:MGI Symbol;Acc:MGI:1921588]	-
Acss1	2	3431	3174	2574	5408	5064	2323	787	4781	1312	7666	8620	8189	9801	11025	4242	8595	5219	6087	2674	9649	ENSMUSG00000027452	150618105	150668500	-	4128	protein_coding	acyl-CoA synthetase short-chain family member 1 [Source:MGI Symbol;Acc:MGI:1915988]	-
Crot	5	2634	2491	2853	4534	7350	4247	4622	6361	3540	4884	4375	3265	4141	3952	10106	4441	12424	15688	4499	4141	ENSMUSG00000003623	8966033	8997324	-	5456	protein_coding	carnitine O-octanoyltransferase [Source:MGI Symbol;Acc:MGI:1921364]	-
Rpl12	2	3340	4830	4594	4911	4088	3704	9859	3902	6180	4790	3458	3447	3942	4297	5947	2914	14668	5388	12613	3513	ENSMUSG00000038900	32961559	32965345	+	3598	protein_coding	ribosomal protein L12 [Source:MGI Symbol;Acc:MGI:98002]	-
Agrn	4	7895	6438	7266	7814	5502	6006	7240	7286	9713	8950	2958	2723	3095	4470	3818	2688	8175	3838	963	3332	ENSMUSG00000041936	156165290	156197488	-	9285	protein_coding	agrin [Source:MGI Symbol;Acc:MGI:87961]	-
mt-Co2	MT	1283	1672	1226	4534	2629	1850	1298	3105	1207	1683	8461	4627	4053	6276	7154	8908	6659	4336	31944	6742	ENSMUSG00000064354	7013	7696	+	684	protein_coding	mitochondrially encoded cytochrome c oxidase II [Source:MGI Symbol;Acc:MGI:102503]	-
Rps19	7	2876	3761	3882	3896	3693	3110	8456	3521	4763	4516	4201	4414	4768	5210	5285	3253	10790	5645	18583	4632	ENSMUSG00000040952	24884371	24889806	+	4685	protein_coding	ribosomal protein S19 [Source:MGI Symbol;Acc:MGI:1333780]	-
Xist	X	0	9006	10818	10031	8895	11771	56	10	1	1	0	10498	12493	12456	10041	13131	3	2	0	5	ENSMUSG00000086503	103460366	103483254	-	17946	lincRNA	inactive X specific transcripts [Source:MGI Symbol;Acc:MGI:98974]	-
Itga6	2	6127	7312	5870	9033	7307	5581	7719	6887	5683	5417	2292	3127	2720	4432	5856	2562	14086	4213	691	2271	ENSMUSG00000027111	71745616	71858416	+	9025	protein_coding	integrin alpha 6 [Source:MGI Symbol;Acc:MGI:96605]	-
Slc9a3r1	11	4678	5909	4794	6766	5126	4824	4119	4767	4114	7429	5710	4824	5818	6596	2710	4973	7917	4880	6993	6139	ENSMUSG00000020733	115163341	115181181	+	1925	protein_coding	solute carrier family 9 (sodium/hydrogen exchanger), member 3 regulator 1 [Source:MGI Symbol;Acc:MGI:1349482]	-
Ssr3	3	5084	5763	6333	7288	6132	5856	8390	6037	6416	6615	3564	3149	3828	4012	5708	3423	8543	5986	3085	3691	ENSMUSG00000027828	65379655	65392623	-	4172	protein_coding	signal sequence receptor, gamma [Source:MGI Symbol;Acc:MGI:1914687]	-
Marc2	1	5241	4535	5030	7673	6333	5214	2835	5858	5507	7079	5876	4527	5663	5375	3068	5116	3554	4676	9657	6051	ENSMUSG00000073481	184813068	184846451	-	6629	protein_coding	mitochondrial amidoxime reducing component 2 [Source:MGI Symbol;Acc:MGI:1914497]	-
Lama5	2	6042	4644	4330	5480	8082	6385	8709	7468	11696	6444	2474	2520	2742	3710	7436	2757	9080	5044	497	3267	ENSMUSG00000015647	180176373	180225859	-	11388	protein_coding	laminin, alpha 5 [Source:MGI Symbol;Acc:MGI:105382]	-
Serinc1	10	4682	5007	5349	7198	6070	5815	6410	5726	6502	6604	4269	4027	4696	5247	5951	4461	7240	5678	3173	4631	ENSMUSG00000019877	57515774	57532530	-	5150	protein_coding	serine incorporator 1 [Source:MGI Symbol;Acc:MGI:1926228]	-
Gng12	6	4216	4787	5268	6433	5942	5831	5170	4237	5477	5911	4474	4547	5643	6080	5646	4792	9579	5741	3621	5209	ENSMUSG00000036402	66896397	67021350	+	4727	protein_coding	guanine nucleotide binding protein (G protein), gamma 12 [Source:MGI Symbol;Acc:MGI:1336171]	-
Gnb1	4	5869	5322	6001	7255	6260	6261	8720	6024	7719	7255	2925	3048	3813	4357	5201	2903	8859	3993	3293	3429	ENSMUSG00000029064	155491361	155559269	+	4268	protein_coding	guanine nucleotide binding protein (G protein), beta 1 [Source:MGI Symbol;Acc:MGI:95781]	-
Pkd2	5	5871	5733	6058	9285	4840	7199	3680	4404	5866	8546	5693	4129	5513	5667	3906	4593	4354	4218	3628	5294	ENSMUSG00000034462	104459450	104505819	+	10169	protein_coding	polycystic kidney disease 2 [Source:MGI Symbol;Acc:MGI:1099818]	-
Rpl28	7	3906	4084	3888	4400	4163	2992	7891	4015	5011	4388	4361	3801	4568	4818	5225	3557	9230	5043	18246	4834	ENSMUSG00000030432	4792874	4795066	+	1840	protein_coding	ribosomal protein L28 [Source:MGI Symbol;Acc:MGI:101839]	-
Cds2	2	6486	6610	6079	9905	7055	6223	6331	5756	6870	7261	3326	2998	3530	3737	7342	2727	5486	5174	1767	3464	ENSMUSG00000058793	132263148	132312050	+	9125	protein_coding	CDP-diacylglycerol synthase (phosphatidate cytidylyltransferase) 2 [Source:MGI Symbol;Acc:MGI:1332236]	-
Sdhd	9	4020	4944	5250	6449	5836	4464	3990	5027	4624	6992	5093	4851	5883	6379	3605	4970	7067	4142	9097	5434	ENSMUSG00000000171	50596357	50603812	-	1231	protein_coding	succinate dehydrogenase complex, subunit D, integral membrane protein [Source:MGI Symbol;Acc:MGI:1914175]	-
H3f3b	11	4085	3495	4130	4489	4636	4529	9407	4667	9185	5408	3168	4118	3644	4313	7501	3514	9633	6097	8026	4043	ENSMUSG00000016559	116021912	116027962	-	2976	protein_coding	H3 histone, family 3B [Source:MGI Symbol;Acc:MGI:1101768]	-
Rnf181	6	5616	6290	7067	7444	6561	6487	5182	6983	6848	6860	3953	2632	3597	3797	2406	3970	6873	4505	6586	4225	ENSMUSG00000055850	72359714	72366956	-	2860	protein_coding	ring finger protein 181 [Source:MGI Symbol;Acc:MGI:1913760]	-
Fcgrt	7	5414	2399	4155	5411	5831	4373	4533	5418	6188	5247	5155	3904	5056	4181	5527	4876	5350	7551	11013	6226	ENSMUSG00000003420	45092990	45103851	-	2102	protein_coding	Fc receptor, IgG, alpha chain transporter [Source:MGI Symbol;Acc:MGI:103017]	-
Abat	16	5549	6749	5378	8212	4864	4289	2059	3656	3497	6418	7720	7281	8054	7815	1791	7814	1635	2813	4128	7900	ENSMUSG00000057880	8513429	8621568	+	7748	protein_coding	4-aminobutyrate aminotransferase [Source:MGI Symbol;Acc:MGI:2443582]	-
Hgd	16	4282	6140	6122	8364	6077	6024	1213	4285	3242	6424	7287	5036	6826	5679	2015	7196	2868	2231	9995	6192	ENSMUSG00000022821	37580153	37632020	+	2615	protein_coding	homogentisate 1, 2-dioxygenase [Source:MGI Symbol;Acc:MGI:96078]	-
Rpl26	11	2840	3214	3704	4230	3453	3245	6825	3589	4614	4030	4877	4657	5514	5451	5170	4329	10355	5213	17286	4893	ENSMUSG00000060938	68901583	68906989	+	1444	protein_coding	ribosomal protein L26 [Source:MGI Symbol;Acc:MGI:106022]	-
Srrm2	17	5060	4100	5304	5882	4863	4382	4810	5070	8634	5624	4725	4806	5859	5882	7966	4455	7147	6746	874	5200	ENSMUSG00000039218	23790532	23824741	+	12842	protein_coding	serine/arginine repetitive matrix 2 [Source:MGI Symbol;Acc:MGI:1923206]	-
Prrc2b	2	6872	6017	6443	9644	5537	6139	5204	5972	9072	8144	3537	3265	4015	4355	5016	3035	6101	4743	774	3414	ENSMUSG00000039262	32151082	32234537	+	11262	protein_coding	proline-rich coiled-coil 2B [Source:MGI Symbol;Acc:MGI:1923304]	-
Slc5a12	2	4120	5930	6556	8854	9130	1991	2722	2525	2934	10612	8569	5131	8917	6763	250	5404	1897	4010	1036	9633	ENSMUSG00000041644	110597298	110647779	+	4061	protein_coding	solute carrier family 5 (sodium/glucose cotransporter), member 12 [Source:MGI Symbol;Acc:MGI:2138890]	-
Mfsd1	3	5601	6271	6337	8840	6651	6469	4948	6697	7155	9048	4152	3742	4389	4712	2041	3637	4762	3299	3427	4773	ENSMUSG00000027775	67582741	67604237	+	3042	protein_coding	major facilitator superfamily domain containing 1 [Source:MGI Symbol;Acc:MGI:1914118]	-
Tm9sf3	19	4838	4846	5090	6883	5216	5254	6298	4775	6293	6433	4770	4103	5555	5609	5278	4870	6890	5306	3448	5134	ENSMUSG00000025016	41210842	41264004	-	6144	protein_coding	transmembrane 9 superfamily member 3 [Source:MGI Symbol;Acc:MGI:1914262]	-
Rhob	12	6622	3480	5416	7750	9169	7387	7852	6411	10692	9203	2246	1522	2079	2877	6287	1645	4927	3826	5154	2318	ENSMUSG00000054364	8497661	8500009	-	2349	protein_coding	ras homolog family member B [Source:MGI Symbol;Acc:MGI:107949]	-
Iqgap1	7	6056	5497	5644	6685	5479	6488	9794	5489	9272	6485	2525	2884	3455	4468	6164	3429	8469	4360	996	3122	ENSMUSG00000030536	80711583	80825974	-	16538	protein_coding	IQ motif containing GTPase activating protein 1 [Source:MGI Symbol;Acc:MGI:1352757]	-
Nqo1	8	7317	9114	8846	11670	6913	6047	5295	6944	8688	8150	1485	1799	1268	1986	4784	1193	7195	3142	3218	1703	ENSMUSG00000003849	107388225	107403206	-	1553	protein_coding	NAD(P)H dehydrogenase, quinone 1 [Source:MGI Symbol;Acc:MGI:103187]	-
Rps15	10	3284	3573	3909	4209	3909	3373	6909	3597	5648	4619	4678	4363	5065	5343	4527	3597	8530	4899	18094	4458	ENSMUSG00000063457	80292453	80294114	+	630	protein_coding	ribosomal protein S15 [Source:MGI Symbol;Acc:MGI:98117]	-
Eef1g	19	4107	4823	4849	4706	3114	4015	8661	3080	6384	4887	4401	4642	5195	5503	5064	4000	9837	4615	9618	5072	ENSMUSG00000071644	8967041	8978479	+	2600	protein_coding	eukaryotic translation elongation factor 1 gamma [Source:MGI Symbol;Acc:MGI:1914410]	-
Gsta4	9	2835	6386	7015	8591	5789	3631	3799	3266	7071	7337	2448	8149	4917	6062	8217	2919	8157	3621	3169	3173	ENSMUSG00000032348	78182774	78209349	+	1266	protein_coding	glutathione S-transferase, alpha 4 [Source:MGI Symbol;Acc:MGI:1309515]	-
Ube2d3	3	4374	4360	4591	5938	5385	5117	7035	4793	5603	5235	4106	3735	4917	5051	6899	4514	8723	5616	5949	4606	ENSMUSG00000078578	135438149	135468198	+	24499	protein_coding	ubiquitin-conjugating enzyme E2D 3 [Source:MGI Symbol;Acc:MGI:1913355]	-
Man2a1	17	5286	5665	4815	7463	5821	5052	8874	5234	6456	7576	3379	3270	4107	5338	5225	3799	9295	4585	980	4298	ENSMUSG00000024085	64600736	64755110	+	7223	protein_coding	mannosidase 2, alpha 1 [Source:MGI Symbol;Acc:MGI:104669]	-
Ccni	5	3377	3257	3209	4755	4757	3429	5121	4112	4561	3714	6121	5609	6785	6679	7499	5482	7982	6771	7228	6057	ENSMUSG00000063015	93181933	93206495	-	3303	protein_coding	cyclin I [Source:MGI Symbol;Acc:MGI:1341077]	-
Acaa2	18	3245	3302	2518	4546	3965	1832	2840	2961	2764	4381	8446	5002	7958	6855	5068	7783	6949	6275	11338	8400	ENSMUSG00000036880	74779197	74806207	+	1515	protein_coding	acetyl-Coenzyme A acyltransferase 2 (mitochondrial 3-oxoacyl-Coenzyme A thiolase) [Source:MGI Symbol;Acc:MGI:1098623]	-
Rrbp1	2	5693	6573	5583	7128	5848	6095	8781	5830	8287	6436	3682	2900	3605	4256	5437	3402	6805	5266	1323	3453	ENSMUSG00000027422	143947395	144011263	-	8786	protein_coding	ribosome binding protein 1 [Source:MGI Symbol;Acc:MGI:1932395]	-
Lgals1	15	5808	7542	8251	8820	6634	7794	12879	6933	8978	10880	901	634	972	1371	850	1462	10734	1030	2831	1075	ENSMUSG00000068220	78926725	78930465	+	903	protein_coding	lectin, galactose binding, soluble 1 [Source:MGI Symbol;Acc:MGI:96777]	-
Sdc4	2	3698	2974	2885	4468	3564	4484	5202	2884	3771	3941	5402	5966	6708	8126	12273	5488	6679	7071	4534	6074	ENSMUSG00000017009	164424247	164443887	-	2547	protein_coding	syndecan 4 [Source:MGI Symbol;Acc:MGI:1349164]	-
Pnpla2	7	2800	1894	2091	2960	10286	2440	9487	7279	5572	3352	3794	2368	3508	3337	14741	3033	8282	8525	5867	4535	ENSMUSG00000025509	141455198	141460743	+	3020	protein_coding	patatin-like phospholipase domain containing 2 [Source:MGI Symbol;Acc:MGI:1914103]	-
Slc16a1	3	8455	6834	6763	8712	10029	8036	10265	8070	6782	10361	1118	1202	766	1285	3201	813	8743	3223	450	967	ENSMUSG00000032902	104638668	104658462	+	4426	protein_coding	solute carrier family 16 (monocarboxylic acid transporters), member 1 [Source:MGI Symbol;Acc:MGI:106013]	-
Havcr1	11	3460	4325	3574	2378	4525	10931	11775	4040	3592	12439	168	53	165	573	3297	513	36874	2632	568	96	ENSMUSG00000040405	46735080	46779578	+	2311	protein_coding	hepatitis A virus cellular receptor 1 [Source:MGI Symbol;Acc:MGI:2159680]	-
Slc48a1	15	4387	5372	5729	6067	5432	5360	7387	5468	5974	5727	2900	2912	3687	3966	6940	3057	10712	4904	6094	3838	ENSMUSG00000081534	97778520	97792692	+	2751	protein_coding	solute carrier family 48 (heme transporter), member 1 [Source:MGI Symbol;Acc:MGI:1914989]	-
Nampt	12	5969	8743	6815	7354	8555	12507	5743	7382	3250	8197	2560	2289	3562	3074	3030	2773	4183	3452	2975	3361	ENSMUSG00000020572	32819545	32853349	+	5054	protein_coding	nicotinamide phosphoribosyltransferase [Source:MGI Symbol;Acc:MGI:1929865]	-
Chp1	2	3168	4170	3711	4727	5602	3677	6326	4319	4605	3867	4329	4093	5272	4822	9541	4057	10818	8989	4977	4494	ENSMUSG00000014077	119547697	119587027	+	3499	protein_coding	calcineurin-like EF hand protein 1 [Source:MGI Symbol;Acc:MGI:1927185]	-
Vil1	1	5498	9764	8439	8312	7321	4099	2199	3687	7577	8944	3934	3663	3414	3818	2411	3450	7716	4458	2931	3847	ENSMUSG00000026175	74409376	74435559	+	3551	protein_coding	villin 1 [Source:MGI Symbol;Acc:MGI:98930]	-
Rps23	13	2709	3123	3446	3454	3468	2927	8394	3365	4457	3800	4304	4084	5180	5343	5455	3674	11709	5778	16255	4449	ENSMUSG00000049517	90922958	90924950	+	1268	protein_coding	ribosomal protein S23 [Source:MGI Symbol;Acc:MGI:1913725]	-
Suclg1	6	3843	4412	4519	4974	5009	4337	2884	4327	4126	5428	6110	4448	5761	5211	4019	5411	7420	6252	10678	5950	ENSMUSG00000052738	73248382	73276911	+	4617	protein_coding	succinate-CoA ligase, GDP-forming, alpha subunit [Source:MGI Symbol;Acc:MGI:1927234]	-
Glg1	8	4898	4516	4922	6278	6665	5455	6330	6575	7737	5860	4186	3742	4524	5297	4720	3809	8121	5419	1065	4693	ENSMUSG00000003316	111154421	111259216	-	7090	protein_coding	golgi apparatus protein 1 [Source:MGI Symbol;Acc:MGI:104967]	-
Epb41	4	3123	3287	3564	5163	6687	3617	3464	4839	4417	5360	5450	4967	6289	6886	6835	5907	6941	6590	3438	7911	ENSMUSG00000028906	131923413	132075321	-	15942	protein_coding	erythrocyte membrane protein band 4.1 [Source:MGI Symbol;Acc:MGI:95401]	-
Sptlc2	12	6284	7411	7519	9185	5829	6989	4354	4967	7939	9174	1991	2194	2427	3248	6475	1924	6838	5390	1802	2756	ENSMUSG00000021036	87305058	87388355	-	8115	protein_coding	serine palmitoyltransferase, long chain base subunit 2 [Source:MGI Symbol;Acc:MGI:108074]	-
Cttn	7	6091	6061	5841	6468	5427	6254	8084	6516	7960	7367	2413	2011	2534	3339	5238	2339	11123	4963	1856	2437	ENSMUSG00000031078	144435733	144471009	-	4192	protein_coding	cortactin [Source:MGI Symbol;Acc:MGI:99695]	-
Rnf10	5	4785	4430	4596	6790	5234	4262	5169	4453	5087	5407	5049	4484	5479	6034	5264	4637	7717	5221	4963	5185	ENSMUSG00000041740	115241412	115272898	-	7556	protein_coding	ring finger protein 10 [Source:MGI Symbol;Acc:MGI:1859162]	-
Actr2	11	5747	5552	6418	7443	6771	6565	7328	6726	7163	7501	2868	2441	3340	3840	4166	3001	8305	3924	1708	3286	ENSMUSG00000020152	20062304	20112913	-	5204	protein_coding	ARP2 actin-related protein 2 [Source:MGI Symbol;Acc:MGI:1913963]	-
Gstp1	19	11306	5875	8858	9500	7111	9241	6132	3608	10252	8865	1267	1851	1474	1444	3054	995	5924	2450	3216	1527	ENSMUSG00000060803	4035407	4037921	-	757	protein_coding	glutathione S-transferase, pi 1 [Source:MGI Symbol;Acc:MGI:95865]	-
Eif3a	19	4593	4728	5856	6520	4844	5256	5867	4244	7557	6128	4060	3971	4793	5486	6155	3987	8410	5155	1291	4884	ENSMUSG00000024991	60761116	60790693	-	5176	protein_coding	eukaryotic translation initiation factor 3, subunit A [Source:MGI Symbol;Acc:MGI:95301]	-
Sgpp1	12	8597	7468	8034	12449	7846	8681	4235	7408	6806	8925	2638	2285	2776	2760	1761	2295	2618	2446	1469	2255	ENSMUSG00000021054	75714249	75735729	-	5649	protein_coding	sphingosine-1-phosphate phosphatase 1 [Source:MGI Symbol;Acc:MGI:2135760]	-
Eif4ebp2	10	5515	5599	6050	7590	5442	5103	3721	4963	6233	7079	5204	4683	5643	5925	4053	4062	4535	4918	1949	5434	ENSMUSG00000020091	61428491	61452661	-	5784	protein_coding	eukaryotic translation initiation factor 4E binding protein 2 [Source:MGI Symbol;Acc:MGI:109198]	-
Prkar1a	11	4785	4080	4483	5087	3316	4347	5993	3611	7490	5574	4719	4361	5666	6026	6449	4801	8372	5701	3725	4898	ENSMUSG00000020612	109649405	109669656	+	4321	protein_coding	protein kinase, cAMP dependent regulatory, type I, alpha [Source:MGI Symbol;Acc:MGI:104878]	-
Uqcrq	11	4190	4950	5569	5938	5849	3973	3621	5205	4014	6492	4210	3755	4538	5277	3935	3823	6438	3905	13514	4273	ENSMUSG00000044894	53427922	53430831	-	1831	protein_coding	ubiquinol-cytochrome c reductase, complex III subunit VII [Source:MGI Symbol;Acc:MGI:107807]	-
Rps17	7	2717	3318	3677	4005	3484	2889	6122	3290	4087	4147	4785	4568	5220	5748	5078	3694	8747	5133	17777	4964	ENSMUSG00000061787	81342732	81345254	-	1274	protein_coding	ribosomal protein S17 [Source:MGI Symbol;Acc:MGI:1309526]	-
Suclg2	6	4142	4383	3897	5000	4887	4174	2578	4162	3451	6513	7276	4884	6474	6259	5308	5490	5887	6818	5120	6609	ENSMUSG00000061838	95473009	95718800	-	4623	protein_coding	succinate-Coenzyme A ligase, GDP-forming, beta subunit [Source:MGI Symbol;Acc:MGI:1306824]	-
Ugdh	5	7098	9313	10744	9405	4961	6268	6745	4351	12020	7275	1165	1332	1596	1531	4596	1556	6979	2948	1901	1438	ENSMUSG00000029201	65413221	65435949	-	6752	protein_coding	UDP-glucose dehydrogenase [Source:MGI Symbol;Acc:MGI:1306785]	-
Samd9l	6	7312	8404	8336	12271	5846	11269	3174	6545	8600	10471	2650	2222	2625	3418	817	3059	1301	1298	825	2550	ENSMUSG00000047735	3372257	3399572	-	5427	protein_coding	sterile alpha motif domain containing 9-like [Source:MGI Symbol;Acc:MGI:1343184]	-
Nckap1	2	5022	6108	5893	7369	5300	5507	6373	4922	6970	6362	3398	3267	3962	4299	5162	3586	8122	4695	2551	3904	ENSMUSG00000027002	80500512	80581380	-	4964	protein_coding	NCK-associated protein 1 [Source:MGI Symbol;Acc:MGI:1355333]	-
Gk	X	1596	2399	2206	3668	1715	1758	1109	1313	1651	2323	9970	7093	12514	10214	2110	12369	5863	2949	8870	10933	ENSMUSG00000025059	85701937	85776819	-	7743	protein_coding	glycerol kinase [Source:MGI Symbol;Acc:MGI:106594]	-
Rpl14	9	2992	3166	3137	3214	2929	2751	8214	2858	4461	3259	4054	4143	4832	4784	6185	3841	12150	5929	14964	4753	ENSMUSG00000025794	120571444	120574654	+	1651	protein_coding	ribosomal protein L14 [Source:MGI Symbol;Acc:MGI:1914365]	-
Sdhc	1	4135	4924	4559	5711	4791	4535	3451	3709	3991	5444	5380	4626	5954	5414	3901	5427	6169	4572	10302	5537	ENSMUSG00000058076	171127165	171150603	-	3250	protein_coding	succinate dehydrogenase complex, subunit C, integral membrane protein [Source:MGI Symbol;Acc:MGI:1913302]	-
Cyp24a1	2	302	667	45	859	1433	183	578	869	211	288	1933	16395	1503	11114	2040	3665	25939	11210	3784	19503	ENSMUSG00000038567	170482708	170497145	-	3560	protein_coding	cytochrome P450, family 24, subfamily a, polypeptide 1 [Source:MGI Symbol;Acc:MGI:88593]	-
Ugt2b35	5	8326	11415	13534	11709	7125	9133	5002	6637	20627	8495	11	82	37	33	134	64	32	24	3	4	ENSMUSG00000035811	87000860	87013275	+	3359	protein_coding	UDP glucuronosyltransferase 2 family, polypeptide B35 [Source:MGI Symbol;Acc:MGI:3576100]	-
Son	16	3707	3980	4638	5521	4715	4273	7019	4163	6760	5239	4319	4668	5122	5704	7806	4489	7764	6209	1042	5204	ENSMUSG00000022961	91647506	91679221	+	14907	protein_coding	Son DNA binding protein [Source:MGI Symbol;Acc:MGI:98353]	-
Eif4h	5	4862	4849	5008	6186	5573	5099	6360	4791	6556	5923	3993	3662	4515	4640	5534	3853	7534	5129	4168	3944	ENSMUSG00000040731	134619721	134639490	-	5551	protein_coding	eukaryotic translation initiation factor 4H [Source:MGI Symbol;Acc:MGI:1341822]	-
Rcan1	16	9148	8900	10027	14054	5916	12124	2478	3047	3844	10429	1891	1324	1775	1876	3347	1719	2814	2732	2973	1443	ENSMUSG00000022951	92391953	92470867	-	3085	protein_coding	regulator of calcineurin 1 [Source:MGI Symbol;Acc:MGI:1890564]	-
Tcf25	8	5620	4754	5069	6263	5886	5686	6561	5960	6829	6458	3611	2897	3737	3822	5116	3487	6922	5044	4433	3652	ENSMUSG00000001472	123373753	123403835	+	5390	protein_coding	transcription factor 25 (basic helix-loop-helix) [Source:MGI Symbol;Acc:MGI:1914105]	-
Rpl9	5	3222	3243	3746	4107	3680	3196	7320	3613	4709	3794	4182	4191	5079	4592	5462	3943	9206	5589	14522	4355	ENSMUSG00000047215	65388364	65391444	-	3081	protein_coding	ribosomal protein L9 [Source:MGI Symbol;Acc:MGI:1298373]	-
Klf6	13	6021	4436	4407	7462	11413	5947	10065	7841	9996	7146	902	997	950	1600	10149	921	6863	2825	825	981	ENSMUSG00000000078	5861482	5870394	+	4391	protein_coding	Kruppel-like factor 6 [Source:MGI Symbol;Acc:MGI:1346318]	zf-C2H2
Slc11a2	15	5716	5817	5856	8803	8862	4943	6825	15603	7035	7879	2869	2173	2531	2000	1399	1973	3259	4411	1605	2170	ENSMUSG00000023030	100387898	100425072	-	6354	protein_coding	solute carrier family 11 (proton-coupled divalent metal ion transporters), member 2 [Source:MGI Symbol;Acc:MGI:1345279]	-
Ahnak	19	5987	4365	5789	7054	5189	6447	9442	4672	10529	5710	2913	3036	4756	4570	3750	3769	6187	3549	829	3165	ENSMUSG00000069833	8989284	9076919	+	18543	protein_coding	AHNAK nucleoprotein (desmoyokin) [Source:MGI Symbol;Acc:MGI:1316648]	-
Slc17a1	13	2107	4083	3142	5676	3329	3273	879	1596	1573	3127	6456	5749	6964	6278	7370	6503	8292	9276	9410	6522	ENSMUSG00000021335	23867750	23895730	+	2372	protein_coding	solute carrier family 17 (sodium phosphate), member 1 [Source:MGI Symbol;Acc:MGI:103209]	-
Tm9sf2	14	4080	4323	4493	6132	5316	4471	4424	4492	4545	5149	4756	4213	5582	5713	6144	5418	6906	6796	3227	4987	ENSMUSG00000025544	122107038	122159604	+	3107	protein_coding	transmembrane 9 superfamily member 2 [Source:MGI Symbol;Acc:MGI:1915309]	-
Mpp1	X	4577	4184	4914	6149	6824	3526	3304	5950	6623	4737	3236	2564	3221	3615	7151	2977	7826	12012	3162	4534	ENSMUSG00000031402	75109733	75131016	-	5343	protein_coding	membrane protein, palmitoylated [Source:MGI Symbol;Acc:MGI:105941]	-
Atp6v1e1	6	4714	4794	5105	7030	5376	5404	3018	5907	6102	7278	4344	3983	5026	5491	3166	4288	4657	3854	6406	5072	ENSMUSG00000019210	120794305	120822793	-	4110	protein_coding	ATPase, H+ transporting, lysosomal V1 subunit E1 [Source:MGI Symbol;Acc:MGI:894326]	-
Cluh	11	4769	5686	5334	6181	3974	4369	3370	3140	5017	5595	5562	6160	6037	7032	5022	4766	5769	5161	2687	5301	ENSMUSG00000020741	74649495	74670847	+	6502	protein_coding	clustered mitochondria (cluA/CLU1) homolog [Source:MGI Symbol;Acc:MGI:1921398]	-
Ap2m1	16	3832	4251	4241	5291	5012	3614	7039	4369	5064	5152	3628	3765	4683	5395	4729	3711	12079	4719	5800	4470	ENSMUSG00000022841	20535478	20544909	+	4120	protein_coding	adaptor-related protein complex 2, mu 1 subunit [Source:MGI Symbol;Acc:MGI:1298405]	-
Lamb1	12	5617	3607	3984	5145	5709	5082	7802	6554	9502	6158	2827	3443	3486	4720	6631	3980	6598	5130	1017	3829	ENSMUSG00000002900	31265234	31329644	+	9917	protein_coding	laminin B1 [Source:MGI Symbol;Acc:MGI:96743]	-
Mapkapk2	1	4440	4382	5146	5853	5818	6573	6515	4755	5345	5356	2861	2502	3158	3537	10420	2639	8978	6556	3408	2566	ENSMUSG00000016528	131053700	131097826	-	3041	protein_coding	MAP kinase-activated protein kinase 2 [Source:MGI Symbol;Acc:MGI:109298]	-
Rpl32	6	2856	3368	3613	3608	3465	3038	7931	3416	4643	3920	3961	3892	4573	4707	5118	3185	10231	5298	15836	4148	ENSMUSG00000057841	115805505	115808747	-	963	protein_coding	ribosomal protein L32 [Source:MGI Symbol;Acc:MGI:98038]	-
Ifit2	19	8625	11153	11925	15888	12378	11546	2460	11837	2559	8812	269	357	493	494	304	430	354	361	155	383	ENSMUSG00000045932	34550694	34576419	+	3927	protein_coding	interferon-induced protein with tetratricopeptide repeats 2 [Source:MGI Symbol;Acc:MGI:99449]	-
Egln3	12	9494	7847	6980	8921	10651	7023	9156	8445	18561	9021	342	286	467	373	501	419	505	360	648	570	ENSMUSG00000035105	54178981	54203860	-	2662	protein_coding	egl-9 family hypoxia-inducible factor 3 [Source:MGI Symbol;Acc:MGI:1932288]	-
Ndufv1	19	3889	4715	4457	4881	4739	4131	3493	3743	4008	4968	5350	4788	5139	5692	4677	4661	6330	5058	9913	5852	ENSMUSG00000037916	4007497	4012806	-	2521	protein_coding	NADH:ubiquinone oxidoreductase core subunit V1 [Source:MGI Symbol;Acc:MGI:107851]	-
Ddah1	3	4228	4127	3713	5944	5269	3932	4191	4244	5888	5851	6393	4583	5025	5319	3542	4430	7360	5577	4987	5852	ENSMUSG00000028194	145758675	145894277	+	3983	protein_coding	dimethylarginine dimethylaminohydrolase 1 [Source:MGI Symbol;Acc:MGI:1916469]	-
Pcyox1	6	6928	5440	6423	8839	7070	6740	4146	8422	8352	8216	3121	2585	3443	3586	2673	2880	3543	3411	1660	2898	ENSMUSG00000029998	86386006	86397154	-	4932	protein_coding	prenylcysteine oxidase 1 [Source:MGI Symbol;Acc:MGI:1914131]	-
Ap2a2	7	6522	6086	5777	7552	5251	6029	5916	5588	6186	6391	4048	3939	4256	4667	3190	3176	4779	4102	2866	3961	ENSMUSG00000002957	141562173	141633011	+	5663	protein_coding	adaptor-related protein complex 2, alpha 2 subunit [Source:MGI Symbol;Acc:MGI:101920]	-
Chd4	6	5464	5495	5365	6184	4514	5269	6323	4772	7165	5783	3745	3508	4817	5170	5786	3890	6951	4766	1132	4013	ENSMUSG00000063870	125095981	125130591	+	8019	protein_coding	chromodomain helicase DNA binding protein 4 [Source:MGI Symbol;Acc:MGI:1344380]	-
Pink1	4	2472	2521	1956	4146	4213	2057	2413	4136	2332	2665	7537	5963	6763	6454	6283	4997	3935	9726	13657	5811	ENSMUSG00000028756	138313409	138326307	-	2673	protein_coding	PTEN induced putative kinase 1 [Source:MGI Symbol;Acc:MGI:1916193]	-
Cnbp	6	3772	4082	4458	5246	4299	4518	6352	3608	5705	4666	4135	3786	4944	4892	5563	4110	9389	5591	6486	4393	ENSMUSG00000030057	87842615	87851106	-	3036	protein_coding	cellular nucleic acid binding protein [Source:MGI Symbol;Acc:MGI:88431]	-
Fgb	3	1030	146	548	972	2312	4576	5071	4447	274	778	1516	774	687	1348	31893	744	10151	31723	455	549	ENSMUSG00000033831	83040141	83049863	-	3810	protein_coding	fibrinogen beta chain [Source:MGI Symbol;Acc:MGI:99501]	-
Immt	6	3817	4622	4973	5538	4646	4447	3868	4144	4390	5456	5529	4990	5663	6318	4560	4987	6321	4739	4871	5901	ENSMUSG00000052337	71831331	71877388	+	11353	protein_coding	inner membrane protein, mitochondrial [Source:MGI Symbol;Acc:MGI:1923864]	-
Vmp1	11	4932	5664	5947	6707	5872	5064	5761	6007	8982	6477	2188	2337	2446	3066	7336	2384	6725	5291	4034	2397	ENSMUSG00000018171	86583865	86683836	-	3862	protein_coding	vacuole membrane protein 1 [Source:MGI Symbol;Acc:MGI:1923159]	-
Csnk1a1	18	4951	4286	4464	5809	5977	5846	6982	5969	7569	6291	3355	3156	3849	4425	4825	3453	6693	4820	2412	3956	ENSMUSG00000024576	61555274	61590061	+	10502	protein_coding	casein kinase 1, alpha 1 [Source:MGI Symbol;Acc:MGI:1934950]	-
Dync1i2	2	7297	4383	6232	8522	10816	6391	4920	12383	7697	8104	1820	1479	2074	2409	2624	1883	4238	2569	1288	1935	ENSMUSG00000027012	71211706	71263303	+	8280	protein_coding	dynein cytoplasmic 1 intermediate chain 2 [Source:MGI Symbol;Acc:MGI:107750]	-
Id2	12	5364	6121	7539	7639	3699	7693	3104	2685	5943	6584	2898	4467	5485	4312	3858	3851	7157	2820	3935	3655	ENSMUSG00000020644	25093799	25097140	-	2438	protein_coding	inhibitor of DNA binding 2 [Source:MGI Symbol;Acc:MGI:96397]	bHLH
Gm5424	10	1897	3021	2087	4183	4221	1545	824	1959	1609	3113	15519	7042	7415	9095	2442	5705	1662	2717	10994	11636	ENSMUSG00000046687	62071123	62072362	+	1240	processed_pseudogene	predicted gene 5424 [Source:MGI Symbol;Acc:MGI:3643173]	-
Rnf128	X	6833	7755	8023	8289	6976	6223	4403	6015	9771	7008	2297	2461	2948	3248	2830	2891	3889	2237	1944	2552	ENSMUSG00000031438	139563316	139673145	+	3464	protein_coding	ring finger protein 128 [Source:MGI Symbol;Acc:MGI:1914139]	-
Cd36	5	1556	2055	1042	1605	1736	3525	12953	5999	6666	1561	4299	2159	3621	3195	5822	5061	17252	10497	5093	2824	ENSMUSG00000002944	17781690	17888801	-	3590	protein_coding	CD36 molecule [Source:MGI Symbol;Acc:MGI:107899]	-
Rps26	10	3323	3536	3989	4058	3056	3280	8081	2933	4867	4351	3769	3313	3967	4144	4137	3263	11164	4668	14626	3844	ENSMUSG00000025362	128624534	128626747	-	1544	protein_coding	ribosomal protein S26 [Source:MGI Symbol;Acc:MGI:1351628]	-
Mgat4b	11	5376	5506	5799	6489	5888	5947	6768	6617	7973	7044	2096	2167	2793	2979	4231	2370	9868	3258	2373	2203	ENSMUSG00000036620	50210890	50235103	+	2719	protein_coding	mannoside acetylglucosaminyltransferase 4, isoenzyme B [Source:MGI Symbol;Acc:MGI:2143974]	-
Acat1	9	2257	3927	3219	3784	3010	2496	2241	2492	2802	3526	9031	6191	7388	7074	3579	6659	3644	5306	11006	7978	ENSMUSG00000032047	53580522	53610382	-	3758	protein_coding	acetyl-Coenzyme A acetyltransferase 1 [Source:MGI Symbol;Acc:MGI:87870]	-
Ccng1	11	3843	5181	5528	6421	4230	5363	4075	4249	6029	6804	3859	3571	4273	4657	2883	3508	9172	4170	4636	5144	ENSMUSG00000020326	40748552	40755311	-	3512	protein_coding	cyclin G1 [Source:MGI Symbol;Acc:MGI:102890]	-
Rps25	9	2620	2868	3179	3694	3176	2548	7222	2929	3984	3531	4548	4054	4913	4633	5065	3626	10098	5821	14666	4400	ENSMUSG00000009927	44407139	44410427	+	2691	protein_coding	ribosomal protein S25 [Source:MGI Symbol;Acc:MGI:1922867]	-
Ywhab	2	4765	5389	5012	6387	4655	4984	6715	4150	6201	6137	3875	3536	4315	4748	4461	3732	7242	4254	2851	4122	ENSMUSG00000018326	163994960	164018588	+	3382	protein_coding	tyrosine 3-monooxygenase/tryptophan 5-monooxygenase activation protein, beta polypeptide [Source:MGI Symbol;Acc:MGI:1891917]	-
Pcbp1	6	5354	5454	5458	6631	4075	4971	5330	3476	7009	5990	4024	3570	4883	5174	4324	3797	6070	3745	4129	4021	ENSMUSG00000051695	86524492	86526321	-	1830	protein_coding	poly(rC) binding protein 1 [Source:MGI Symbol;Acc:MGI:1345635]	-
Vdac2	14	4434	4771	4857	5149	4802	4653	6378	4019	6736	5807	3631	3553	4584	4769	3517	3860	6837	3708	6834	4423	ENSMUSG00000021771	21825238	21845879	+	4769	protein_coding	voltage-dependent anion channel 2 [Source:MGI Symbol;Acc:MGI:106915]	-
Rpn2	2	5592	5639	5706	6351	4560	6269	7307	4849	7398	5986	2991	2594	3063	3384	3595	3063	7046	4584	3865	3300	ENSMUSG00000027642	157279017	157326319	+	4430	protein_coding	ribophorin II [Source:MGI Symbol;Acc:MGI:98085]	-
Map4	9	6670	7618	6395	7745	4984	6737	8204	4942	9709	7438	1814	2123	2471	2692	3156	2137	6297	2839	789	2321	ENSMUSG00000032479	109931460	110083955	+	15143	protein_coding	microtubule-associated protein 4 [Source:MGI Symbol;Acc:MGI:97178]	-
Csde1	3	4898	5019	5267	6362	4935	5652	5348	4090	5932	6003	3730	3698	4684	5126	4855	3696	6611	4258	2666	4177	ENSMUSG00000068823	103020426	103058186	+	10902	protein_coding	cold shock domain containing E1, RNA binding [Source:MGI Symbol;Acc:MGI:92356]	CSD
Wwc1	11	911	870	929	1101	1161	1248	1221	1067	1696	1324	8595	8834	10030	11642	9405	7149	7178	7872	7204	7486	ENSMUSG00000018849	35838400	35980527	-	4960	protein_coding	WW, C2 and coiled-coil domain containing 1 [Source:MGI Symbol;Acc:MGI:2388637]	-
Selenof	3	3821	4334	4995	6450	5009	4976	6023	4899	4752	6365	3647	3450	4273	4659	3719	3613	6889	4340	6480	4079	ENSMUSG00000037072	144570304	144597680	+	5819	protein_coding	selenoprotein F [Source:MGI Symbol;Acc:MGI:1927947]	-
Gna13	11	6502	5640	6380	8539	8198	6718	7882	9773	9843	6859	1382	1321	1597	1812	3457	1397	4071	2364	1244	1753	ENSMUSG00000020611	109362831	109401369	+	6421	protein_coding	guanine nucleotide binding protein, alpha 13 [Source:MGI Symbol;Acc:MGI:95768]	-
Golga4	9	5783	5086	6017	7818	4988	5550	3101	4127	7150	7035	3987	3822	5015	5336	4164	4232	4309	3715	1157	4328	ENSMUSG00000038708	118506267	118582519	+	13602	protein_coding	golgi autoantigen, golgin subfamily a, 4 [Source:MGI Symbol;Acc:MGI:1859646]	-
Ahcyl2	6	5215	5425	4869	7458	4355	6153	2517	3879	4353	7285	6062	4333	6114	5711	2162	5106	4371	3572	1975	5627	ENSMUSG00000029772	29768011	29912310	+	18255	protein_coding	S-adenosylhomocysteine hydrolase-like 2 [Source:MGI Symbol;Acc:MGI:1921590]	-
Bgn	X	2478	1583	2012	2307	1316	1802	24568	1525	7534	2727	3109	2663	3548	5470	3642	4689	10397	4817	5530	4809	ENSMUSG00000031375	73483602	73495933	+	6099	protein_coding	biglycan [Source:MGI Symbol;Acc:MGI:88158]	-
Stat3	11	4743	4204	5472	5892	4825	5119	6558	4709	7410	5043	2350	1737	2572	3163	10744	2427	8401	6937	1847	2322	ENSMUSG00000004040	100885098	100939540	-	9527	protein_coding	signal transducer and activator of transcription 3 [Source:MGI Symbol;Acc:MGI:103038]	STAT
Tagln2	1	4795	4597	4487	3944	3861	5275	8597	4581	6166	6403	2310	1977	2774	3246	6217	3086	11980	5148	4080	2893	ENSMUSG00000026547	172500047	172507380	+	2082	protein_coding	transgelin 2 [Source:MGI Symbol;Acc:MGI:1312985]	-
Saraf	8	5581	5204	5831	6940	5670	5899	4485	5806	6958	6553	3313	2915	3796	3830	3573	3181	3928	3615	5534	3723	ENSMUSG00000031532	34154575	34170821	+	2929	protein_coding	store-operated calcium entry-associated regulatory factor [Source:MGI Symbol;Acc:MGI:1915137]	-
Mfsd4b5	10	2488	4345	3889	6388	1852	3784	941	1718	2466	4136	7148	10092	9774	8642	1971	6044	2863	3565	6183	7933	ENSMUSG00000038528	39958061	39986646	-	6027	protein_coding	major facilitator superfamily domain containing 4B5 [Source:MGI Symbol;Acc:MGI:2446139]	-
Plscr2	9	2146	2494	2528	3655	3254	2577	3348	3049	2712	3295	6881	6068	6736	6382	2583	5944	10331	6264	8705	7095	ENSMUSG00000032372	92275602	92297752	+	3180	protein_coding	phospholipid scramblase 2 [Source:MGI Symbol;Acc:MGI:1270860]	-
Ubr4	4	5926	4779	5812	7738	4768	5438	4998	5171	7896	5985	3592	2984	3884	4595	4352	3282	6034	4235	815	3651	ENSMUSG00000066036	139352609	139489588	+	17997	protein_coding	ubiquitin protein ligase E3 component n-recognin 4 [Source:MGI Symbol;Acc:MGI:1916366]	-
Got2	8	3458	3788	3848	4656	4086	3328	3413	3342	4453	5041	4799	4470	5325	6214	5367	4212	11077	4864	4605	5405	ENSMUSG00000031672	95864134	95888547	-	4824	protein_coding	glutamatic-oxaloacetic transaminase 2, mitochondrial [Source:MGI Symbol;Acc:MGI:95792]	-
Pdcd6ip	9	5354	5380	5599	6464	4872	5456	5975	4667	7451	6749	2945	2728	3309	3766	4802	2845	8297	4472	1062	3231	ENSMUSG00000032504	113651744	113708259	-	6903	protein_coding	programmed cell death 6 interacting protein [Source:MGI Symbol;Acc:MGI:1333753]	-
Rac1	5	4405	4402	4534	5216	5561	4169	7715	4771	6269	5211	3366	3085	3442	3747	5328	3269	9082	4547	3625	3635	ENSMUSG00000001847	143503634	143528036	-	4496	protein_coding	Rac family small GTPase 1 [Source:MGI Symbol;Acc:MGI:97845]	-
C77080	4	5648	5410	5782	6920	7639	4993	5832	6985	8374	6146	1927	2483	2691	3734	5031	2141	7476	2786	775	2563	ENSMUSG00000050390	129219578	129261404	-	5770	protein_coding	expressed sequence C77080 [Source:MGI Symbol;Acc:MGI:2140651]	-
Tnfrsf21	17	1681	1559	1501	3271	3431	2395	2319	4236	1751	4183	6597	3485	6252	6101	3930	6977	13102	5650	8973	7898	ENSMUSG00000023915	43016555	43089189	+	4109	protein_coding	tumor necrosis factor receptor superfamily, member 21 [Source:MGI Symbol;Acc:MGI:2151075]	-
Rab1b	19	4807	5044	5366	6843	5801	5609	5041	5184	5299	6753	3533	3275	3882	4027	2788	3239	6818	3661	5019	3282	ENSMUSG00000024870	5099207	5106996	-	1835	protein_coding	RAB1B, member RAS oncogene family [Source:MGI Symbol;Acc:MGI:1923558]	-
Msra	14	6013	6633	5746	7820	7149	6796	3157	5120	3516	7539	3704	2173	3130	2845	2495	3442	5461	2835	6197	3440	ENSMUSG00000054733	64122625	64455903	-	4295	protein_coding	methionine sulfoxide reductase A [Source:MGI Symbol;Acc:MGI:106916]	-
Cers2	3	4626	5084	5304	6380	5263	4794	5100	4290	5758	5638	3390	3175	3638	4055	4694	3378	8108	4777	4161	3537	ENSMUSG00000015714	95314791	95323599	+	3676	protein_coding	ceramide synthase 2 [Source:MGI Symbol;Acc:MGI:1924143]	Homeobox
Hnrnpab	11	4982	5021	5373	6074	4378	4759	7727	4318	7170	6164	2886	2578	3363	3631	5548	2852	7835	4151	3407	2618	ENSMUSG00000020358	51600100	51606847	-	2782	protein_coding	heterogeneous nuclear ribonucleoprotein A/B [Source:MGI Symbol;Acc:MGI:1330294]	-
Kng2	16	527	125	284	260	258	694	455	425	250	434	7703	8570	9998	10888	10204	8634	3935	9049	14431	7569	ENSMUSG00000060459	22985854	23029482	-	2734	protein_coding	kininogen 2 [Source:MGI Symbol;Acc:MGI:3027157]	-
Pkp4	2	3035	3075	2606	4769	2276	3123	2404	1860	2551	3692	6831	5748	7957	7700	4510	6486	8537	4523	5870	7131	ENSMUSG00000026991	59160850	59355208	+	5707	protein_coding	plakophilin 4 [Source:MGI Symbol;Acc:MGI:109281]	-
Sod1	16	2254	2263	2457	2990	2471	2302	3330	2376	3040	3152	5798	4715	5881	5203	5403	5226	5865	6012	18037	5818	ENSMUSG00000022982	90220754	90226329	+	3970	protein_coding	superoxide dismutase 1, soluble [Source:MGI Symbol;Acc:MGI:98351]	-
Tpcn1	5	5519	4892	4669	6824	8235	5350	5142	7597	5891	7415	3650	3144	3377	4260	2181	2660	5227	4094	1154	3300	ENSMUSG00000032741	120534153	120588673	-	8462	protein_coding	two pore channel 1 [Source:MGI Symbol;Acc:MGI:2182472]	-
Fkbp8	8	4136	4992	4603	5862	5270	4105	5431	4751	5466	6208	3657	3418	3761	4108	3210	3116	7644	4200	6871	3739	ENSMUSG00000019428	70527724	70535328	+	4529	protein_coding	FK506 binding protein 8 [Source:MGI Symbol;Acc:MGI:1341070]	-
Ppp1ca	19	4234	4692	4973	5241	4711	3945	6378	4070	4929	5444	3628	3431	3809	4472	4108	3041	8173	4079	7083	3821	ENSMUSG00000040385	4192158	4195419	+	1379	protein_coding	protein phosphatase 1 catalytic subunit alpha [Source:MGI Symbol;Acc:MGI:103016]	-
Tpd52	3	4955	6264	5791	6519	5340	5602	7226	5270	6553	6629	2373	1897	2343	2821	4164	2104	9034	4320	2598	2345	ENSMUSG00000027506	8925593	9004723	-	7487	protein_coding	tumor protein D52 [Source:MGI Symbol;Acc:MGI:107749]	-
Lman2	13	5279	4853	5695	6396	4131	5538	4236	4257	8087	6506	4088	3363	4379	4482	2946	3690	3845	4179	4221	3958	ENSMUSG00000021484	55343833	55362783	-	7920	protein_coding	lectin, mannose-binding 2 [Source:MGI Symbol;Acc:MGI:1914140]	-
Ndufa4	6	2124	2610	2786	3206	2758	2378	2276	2541	2266	3332	5396	4612	5830	6508	5011	5809	6141	5148	17450	5913	ENSMUSG00000029632	11900292	11907497	-	1381	protein_coding	Ndufa4, mitochondrial complex associated [Source:MGI Symbol;Acc:MGI:107686]	-
Tor1aip2	1	5190	5120	5827	6985	8416	6188	6451	5758	7555	6081	2195	2100	2535	2892	4477	2364	5884	3303	1782	2684	ENSMUSG00000050565	156035403	156068861	+	9218	protein_coding	torsin A interacting protein 2 [Source:MGI Symbol;Acc:MGI:3582695]	-
Atp6v0a4	6	2715	2830	2281	5080	5660	3039	782	3785	1236	4716	7270	5122	6765	7242	4347	5687	6561	6545	5434	6681	ENSMUSG00000038600	38048483	38124586	-	4973	protein_coding	ATPase, H+ transporting, lysosomal V0 subunit A4 [Source:MGI Symbol;Acc:MGI:2153480]	-
Bmp6	13	7096	6613	6608	9438	8484	7572	3439	6166	8060	8595	1801	1639	1929	1870	3024	1346	3975	2221	1366	2489	ENSMUSG00000039004	38345107	38500302	+	3900	protein_coding	bone morphogenetic protein 6 [Source:MGI Symbol;Acc:MGI:88182]	-
Cotl1	8	4797	6036	5754	7525	6938	4203	5586	6970	5768	7890	2792	3111	3143	4147	2328	2672	4778	3407	2759	2898	ENSMUSG00000031827	119809222	119840544	-	1596	protein_coding	coactosin-like 1 (Dictyostelium) [Source:MGI Symbol;Acc:MGI:1919292]	-
Vegfa	17	5702	4157	4378	6173	6696	4505	3781	5355	12703	4742	3823	3862	4819	4588	2880	3535	2902	3060	1253	4387	ENSMUSG00000023951	46016993	46032369	-	4285	protein_coding	vascular endothelial growth factor A [Source:MGI Symbol;Acc:MGI:103178]	-
Alkbh5	11	5369	4828	5685	7348	6339	6180	4368	5006	6095	7320	3206	3166	4002	4175	3739	3073	4628	3340	1726	3675	ENSMUSG00000042650	60536381	60558512	+	5987	protein_coding	alkB homolog 5, RNA demethylase [Source:MGI Symbol;Acc:MGI:2144489]	-
Sod2	17	4096	4243	4286	5747	4012	3880	3485	3257	3390	5370	5466	4406	5823	5640	3406	5082	3768	3980	8096	5814	ENSMUSG00000006818	13006846	13040063	+	10008	protein_coding	superoxide dismutase 2, mitochondrial [Source:MGI Symbol;Acc:MGI:98352]	-
Hadhb	5	3584	2477	2855	4359	6191	3312	3007	5154	3683	4143	5386	3997	5393	4662	4936	5177	5630	7256	6848	5184	ENSMUSG00000059447	30155248	30184593	+	6595	protein_coding	hydroxyacyl-Coenzyme A dehydrogenase/3-ketoacyl-Coenzyme A thiolase/enoyl-Coenzyme A hydratase (trifunctional protein), beta subunit [Source:MGI Symbol;Acc:MGI:2136381]	-
Prpf8	11	4048	4172	3816	5151	3594	4189	5036	3401	5605	4907	4961	4615	5259	5704	4702	4584	7128	5498	1764	5080	ENSMUSG00000020850	75486816	75509449	+	7461	protein_coding	pre-mRNA processing factor 8 [Source:MGI Symbol;Acc:MGI:2179381]	-
Syne2	12	4720	3906	4765	8099	4290	4922	3698	4389	7549	5276	3555	3307	4147	5002	5854	4468	6755	3840	673	3772	ENSMUSG00000063450	75818134	76110926	+	26726	protein_coding	spectrin repeat containing, nuclear envelope 2 [Source:MGI Symbol;Acc:MGI:2449316]	-
Tpm4	8	4289	4142	5072	5252	4590	5389	14554	4964	8149	6292	1376	1478	2043	2161	3692	1865	10759	2652	2431	1801	ENSMUSG00000031799	72134975	72153142	+	2203	protein_coding	tropomyosin 4 [Source:MGI Symbol;Acc:MGI:2449202]	-
Retreg1	15	5546	5025	5325	8280	10704	6211	3198	7626	5298	7314	2819	2056	2986	3176	2554	3018	3060	3205	2204	3345	ENSMUSG00000022270	25843180	25973687	+	4142	protein_coding	reticulophagy regulator 1 [Source:MGI Symbol;Acc:MGI:1913520]	-
Eif1	11	3695	3385	4254	5085	5215	3805	6228	4157	5062	4689	3459	3557	4051	4824	7449	2975	7387	4160	5434	3953	ENSMUSG00000035530	100319885	100322096	+	2098	protein_coding	eukaryotic translation initiation factor 1 [Source:MGI Symbol;Acc:MGI:105125]	-
Map1lc3b	8	4241	4306	4657	5835	4813	4995	4763	3939	5794	6412	3421	2934	3768	3600	5952	3016	4311	5455	6469	4126	ENSMUSG00000031812	121590361	121598760	+	7517	protein_coding	microtubule-associated protein 1 light chain 3 beta [Source:MGI Symbol;Acc:MGI:1914693]	-
Plvap	8	5576	3246	4786	4969	3195	3497	5091	3125	10451	4810	4570	3141	3717	4994	4046	3508	7155	5478	2912	4465	ENSMUSG00000034845	71497765	71511752	-	1987	protein_coding	plasmalemma vesicle associated protein [Source:MGI Symbol;Acc:MGI:1890497]	-
Uhmk1	1	5615	4953	5295	7394	5278	6621	4485	5196	5830	6454	3631	2945	3998	4308	2935	3377	5698	3578	1484	3636	ENSMUSG00000026667	170193420	170215397	-	8101	protein_coding	U2AF homology motif (UHM) kinase 1 [Source:MGI Symbol;Acc:MGI:1341908]	-
Zmiz1	14	4625	3766	4548	5026	6153	4599	5471	5601	8061	6380	2791	3356	3338	4363	5568	3190	7226	4283	621	3676	ENSMUSG00000007817	25459185	25666743	+	12523	protein_coding	zinc finger, MIZ-type containing 1 [Source:MGI Symbol;Acc:MGI:3040693]	zf-MIZ
Lars2	9	8181	4710	5617	3095	3325	3376	1584	5643	2485	18088	2357	3230	3224	2525	2193	2209	6426	1641	6347	6341	ENSMUSG00000035202	123366927	123462666	+	11089	protein_coding	leucyl-tRNA synthetase, mitochondrial [Source:MGI Symbol;Acc:MGI:2142973]	-
Prdx2	8	4626	4818	4295	6107	4964	4932	5085	5130	5904	6374	3157	3090	3696	3956	2604	3276	5463	2762	8359	3878	ENSMUSG00000005161	84969587	84974834	+	3050	protein_coding	peroxiredoxin 2 [Source:MGI Symbol;Acc:MGI:109486]	-
Ampd3	7	6351	6020	7001	8743	8885	7490	5408	9404	10466	9156	794	515	800	1009	2714	762	2981	2486	396	866	ENSMUSG00000005686	110768206	110812405	+	5627	protein_coding	adenosine monophosphate deaminase 3 [Source:MGI Symbol;Acc:MGI:1096344]	-
Tubb4b	2	3551	4993	3743	5671	3782	3437	5865	3026	5456	4471	3588	2935	3548	4642	5812	3250	10422	4989	5595	3457	ENSMUSG00000036752	25222160	25224702	-	2088	protein_coding	tubulin, beta 4B class IVB [Source:MGI Symbol;Acc:MGI:1915472]	-
Rpl15	14	3154	3387	3585	4016	3277	3309	6623	3052	4727	4296	3740	3601	4343	4452	4465	3410	9238	4300	11317	3867	ENSMUSG00000012405	18267823	18271391	-	2473	protein_coding	ribosomal protein L15 [Source:MGI Symbol;Acc:MGI:1913730]	-
Pdk2	11	4333	3897	4115	5717	7596	4986	2362	6237	4296	6160	5900	3744	5269	4371	2212	4260	2478	3568	4782	5667	ENSMUSG00000038967	95026258	95041354	-	3163	protein_coding	pyruvate dehydrogenase kinase, isoenzyme 2 [Source:MGI Symbol;Acc:MGI:1343087]	-
Pth1r	9	2716	2844	2458	4577	2865	3295	789	2779	1514	3380	8220	4754	7979	6121	4459	7633	4608	5744	8708	6431	ENSMUSG00000032492	110722085	110747145	-	2925	protein_coding	parathyroid hormone 1 receptor [Source:MGI Symbol;Acc:MGI:97801]	-
Macf1	4	4450	3866	4308	5834	3881	4572	5212	3868	6079	5061	4291	4058	4826	6128	5069	4234	5791	5001	839	4250	ENSMUSG00000028649	123349633	123684360	-	31402	protein_coding	microtubule-actin crosslinking factor 1 [Source:MGI Symbol;Acc:MGI:108559]	-
mt-Co3	MT	627	803	996	2210	1027	849	622	1432	489	837	8478	10969	5914	14174	9026	3963	4723	5104	11771	7572	ENSMUSG00000064358	8607	9390	+	784	protein_coding	mitochondrially encoded cytochrome c oxidase III [Source:MGI Symbol;Acc:MGI:102502]	-
9530068E07Rik	11	4461	4231	4664	6206	4967	5041	5079	5557	5448	5789	4150	3128	4224	4097	3450	4008	5176	3895	4220	3711	ENSMUSG00000036275	52396428	52408728	+	3296	protein_coding	RIKEN cDNA 9530068E07 gene [Source:MGI Symbol;Acc:MGI:2654705]	-
Skp1a	11	4272	3986	4050	5705	4541	4671	3669	4046	4427	5248	4194	3448	4312	4057	4110	4180	5250	4871	7737	4523	ENSMUSG00000036309	52231995	52246858	+	2211	protein_coding	S-phase kinase-associated protein 1A [Source:MGI Symbol;Acc:MGI:103575]	-
Vps35	8	4280	5234	5381	7481	4878	6254	4616	4103	5866	6826	3419	3152	3795	4115	2815	3415	5881	3830	2389	3559	ENSMUSG00000031696	85260392	85299802	-	8899	protein_coding	VPS35 retromer complex component [Source:MGI Symbol;Acc:MGI:1890467]	-
Fabp4	3	1963	772	1899	1930	2795	1181	28333	3534	8210	1730	3935	802	2592	2145	8574	3468	4037	7050	3705	2608	ENSMUSG00000062515	10204088	10208576	-	4489	protein_coding	fatty acid binding protein 4, adipocyte [Source:MGI Symbol;Acc:MGI:88038]	-
S100g	X	136	102	124	188	322	78	33	296	314	273	9775	9994	12545	13259	9860	7642	2267	5814	8849	9351	ENSMUSG00000040808	162961992	162964599	-	480	protein_coding	S100 calcium binding protein G [Source:MGI Symbol;Acc:MGI:104528]	-
Wbp2	11	5513	5043	5247	6538	5827	5613	4048	5177	7169	6854	3089	2676	3496	3264	3572	2751	4936	3851	3240	3308	ENSMUSG00000034341	116078573	116086995	-	3177	protein_coding	WW domain binding protein 2 [Source:MGI Symbol;Acc:MGI:104709]	-
Hibadh	6	2092	2548	2394	3249	2571	2512	1705	1869	1997	2930	7911	5825	7689	6615	4396	6794	4794	4617	11483	7149	ENSMUSG00000029776	52546228	52640389	-	10179	protein_coding	3-hydroxyisobutyrate dehydrogenase [Source:MGI Symbol;Acc:MGI:1889802]	-
Slc16a3	11	8326	8721	8045	9235	9192	8738	8532	8595	10345	10421	43	29	45	79	128	137	168	58	96	63	ENSMUSG00000025161	120948480	120960868	+	5318	protein_coding	solute carrier family 16 (monocarboxylic acid transporters), member 3 [Source:MGI Symbol;Acc:MGI:1933438]	-
Cox5b	1	3623	4513	4489	4576	4643	3362	2964	4118	3233	5169	4057	3953	4690	5384	3191	3476	4498	3221	13425	4270	ENSMUSG00000061518	36691449	36693681	+	1587	protein_coding	cytochrome c oxidase subunit 5B [Source:MGI Symbol;Acc:MGI:88475]	-
Shisa5	9	6838	3579	5439	4722	5562	5963	6397	7780	8367	6087	2496	1702	2115	2477	3361	2306	5449	3212	4551	2203	ENSMUSG00000025647	109038565	109057777	+	3297	protein_coding	shisa family member 5 [Source:MGI Symbol;Acc:MGI:1915044]	-
Lasp1	11	4569	5082	5124	5606	4222	4154	6510	4063	5859	5763	3359	3287	3637	4638	4211	3196	8196	3753	2086	3291	ENSMUSG00000038366	97799000	97838764	+	6495	protein_coding	LIM and SH3 protein 1 [Source:MGI Symbol;Acc:MGI:109656]	-
Dag1	9	4998	4704	4659	5857	4118	4780	5000	4046	5659	5501	3685	3927	4585	5579	4159	3592	6177	4239	1180	4084	ENSMUSG00000039952	108204634	108263958	-	6357	protein_coding	dystroglycan 1 [Source:MGI Symbol;Acc:MGI:101864]	-
Tmbim4	10	3913	3996	4208	5262	4401	3922	2978	4367	5230	5234	4103	3494	4160	4204	3200	3574	4941	4120	10841	4368	ENSMUSG00000020225	120201590	120224917	+	2581	protein_coding	transmembrane BAX inhibitor motif containing 4 [Source:MGI Symbol;Acc:MGI:1915462]	-
Idh3b	2	3497	4805	4144	4508	3691	4047	3116	3178	3563	4659	5285	4402	5533	5259	3371	4802	4629	3771	8616	5581	ENSMUSG00000027406	130279309	130284547	-	3422	protein_coding	isocitrate dehydrogenase 3 (NAD+) beta [Source:MGI Symbol;Acc:MGI:2158650]	-
Mlf2	6	4458	4340	4329	5526	4859	4409	5250	4324	5190	5453	3670	3279	3991	4414	3908	3404	6772	3752	5017	3973	ENSMUSG00000030120	124931386	124937238	+	4106	protein_coding	myeloid leukemia factor 2 [Source:MGI Symbol;Acc:MGI:1353554]	-
Mcl1	3	4201	3499	3894	5059	4378	3667	7268	3668	5389	4607	3548	3126	3482	4767	6535	3214	6832	5362	3684	4100	ENSMUSG00000038612	95658788	95663176	+	3418	protein_coding	myeloid cell leukemia sequence 1 [Source:MGI Symbol;Acc:MGI:101769]	-
Nbr1	11	3670	3609	4459	5841	5211	4391	3454	4323	5166	4864	5107	4314	4845	4840	4343	3789	5873	4914	2088	4736	ENSMUSG00000017119	101552149	101581951	+	6871	protein_coding	NBR1, autophagy cargo receptor [Source:MGI Symbol;Acc:MGI:108498]	-
BC005537	13	4766	4085	3743	6052	4181	4491	4224	4435	5627	5793	4262	3590	4437	4495	4539	4172	5521	4615	2533	4184	ENSMUSG00000019132	24801657	24816197	+	5849	protein_coding	cDNA sequence BC005537 [Source:MGI Symbol;Acc:MGI:2441726]	-
Angptl2	2	7947	6247	7238	10325	7608	6778	5028	8631	13346	8520	553	858	1044	1015	983	1004	929	558	249	857	ENSMUSG00000004105	33216069	33247717	+	6286	protein_coding	angiopoietin-like 2 [Source:MGI Symbol;Acc:MGI:1347002]	-
Os9	10	4694	4344	5323	5650	4918	4635	4509	4388	6035	5748	4053	3511	4243	4551	3480	3835	4775	4013	2842	4167	ENSMUSG00000040462	127095650	127121131	-	2629	protein_coding	amplified in osteosarcoma [Source:MGI Symbol;Acc:MGI:1924301]	-
Ndfip1	18	4620	4309	4315	5985	4948	4800	4539	4946	4216	5539	4033	3464	4189	4314	3599	3607	5464	3863	4832	4115	ENSMUSG00000024425	38418975	38464399	+	930	protein_coding	Nedd4 family interacting protein 1 [Source:MGI Symbol;Acc:MGI:1929601]	-
Crat	2	4735	5354	5094	7149	6310	4520	4065	4807	5131	6258	3083	2300	3333	3156	3257	3140	5500	4264	4688	3532	ENSMUSG00000026853	30400471	30415813	-	5388	protein_coding	carnitine acetyltransferase [Source:MGI Symbol;Acc:MGI:109501]	-
Slc40a1	1	6350	5508	6740	8509	8807	5613	3291	8312	8749	7167	1533	2065	1716	2375	2724	1675	2379	3195	825	2141	ENSMUSG00000025993	45908068	45926523	-	9000	protein_coding	solute carrier family 40 (iron-regulated transporter), member 1 [Source:MGI Symbol;Acc:MGI:1315204]	-
Bcl2l1	2	4153	4067	4535	5748	6892	5044	4999	4685	6859	4925	2251	1907	2265	2807	6949	1994	9287	4772	3120	2409	ENSMUSG00000007659	152780668	152831728	-	4586	protein_coding	BCL2-like 1 [Source:MGI Symbol;Acc:MGI:88139]	-
Rabac1	7	3785	3192	3588	4438	4449	3428	4613	4437	4088	4028	3312	2984	3908	4175	6086	2955	6183	4969	11833	3156	ENSMUSG00000003380	24969752	24972754	-	1523	protein_coding	Rab acceptor 1 (prenylated) [Source:MGI Symbol;Acc:MGI:1201692]	-
Itgav	2	4533	3730	3604	5778	4225	4296	5803	4225	7008	4366	2613	3080	3170	4752	8400	2830	7836	4803	767	3722	ENSMUSG00000027087	83724397	83806916	+	10744	protein_coding	integrin alpha V [Source:MGI Symbol;Acc:MGI:96608]	-
Pcyt1a	16	5587	4371	6832	7246	8322	4590	4470	6723	9372	6750	2068	1406	2134	2492	2519	1873	6169	2778	1139	2448	ENSMUSG00000005615	32430921	32475070	+	7412	protein_coding	phosphate cytidylyltransferase 1, choline, alpha isoform [Source:MGI Symbol;Acc:MGI:88557]	-
Fmo2	1	1786	2214	2359	4053	3677	2443	1214	2651	2353	2323	8824	5705	9000	6033	4078	6329	3444	6650	4925	8874	ENSMUSG00000040170	162874317	162898726	-	5609	protein_coding	flavin containing monooxygenase 2 [Source:MGI Symbol;Acc:MGI:1916776]	-
Park7	4	4391	3863	3822	5508	5040	4062	3809	4789	4390	5792	4223	3167	3890	4044	3438	3162	4991	4322	8301	3914	ENSMUSG00000028964	150897133	150914437	-	2479	protein_coding	Parkinson disease (autosomal recessive, early onset) 7 [Source:MGI Symbol;Acc:MGI:2135637]	-
Hdgf	3	3994	4130	4426	5024	3882	4053	5543	3238	3882	4427	3688	3171	4172	4101	5667	3643	8137	4226	5268	4131	ENSMUSG00000004897	87906321	87916132	+	2873	protein_coding	hepatoma-derived growth factor [Source:MGI Symbol;Acc:MGI:1194494]	-
Bhlhe40	6	4385	3461	5171	4375	4762	6130	5917	4233	12162	5145	1549	1492	3074	1959	7131	2236	6233	3278	3573	2492	ENSMUSG00000030103	108660629	108666925	+	4705	protein_coding	basic helix-loop-helix family, member e40 [Source:MGI Symbol;Acc:MGI:1097714]	bHLH
Arf3	15	4607	4172	4240	5109	4794	4974	5267	4643	5409	5269	3525	3240	3738	4251	4889	3258	6669	4921	2067	3711	ENSMUSG00000051853	98736634	98763214	-	4824	protein_coding	ADP-ribosylation factor 3 [Source:MGI Symbol;Acc:MGI:99432]	-
Bicc1	10	5127	5175	6072	6822	3362	4222	4117	3542	7754	4891	3699	4129	4186	5421	3639	3396	4163	4140	1829	2959	ENSMUSG00000014329	70922832	71159700	-	7441	protein_coding	BicC family RNA binding protein 1 [Source:MGI Symbol;Acc:MGI:1933388]	-
Ywhaq	12	4014	3799	4417	5562	3596	4772	6518	3673	5448	5331	2795	2888	3597	3702	4240	3039	9035	3844	4862	3198	ENSMUSG00000076432	21390071	21417637	-	3061	protein_coding	tyrosine 3-monooxygenase/tryptophan 5-monooxygenase activation protein theta [Source:MGI Symbol;Acc:MGI:891963]	-
Uap1l1	2	5844	8449	8133	8623	5087	7262	3083	4182	7040	10319	1627	1721	1950	2314	1311	1572	2674	2401	2275	2284	ENSMUSG00000026956	25359889	25365682	-	4071	protein_coding	UDP-N-acteylglucosamine pyrophosphorylase 1-like 1 [Source:MGI Symbol;Acc:MGI:2443318]	-
Tpm3	3	4669	4027	4445	4822	3653	4444	10203	4270	7227	4990	2066	1986	2409	2887	5231	2194	9863	3677	2392	2516	ENSMUSG00000027940	90072649	90100902	+	6085	protein_coding	tropomyosin 3, gamma [Source:MGI Symbol;Acc:MGI:1890149]	-
Wdr1	5	4556	4819	4544	5112	4842	5018	7175	4487	6587	6102	2271	2350	2699	3215	4028	2501	9157	3764	2200	2467	ENSMUSG00000005103	38526813	38563221	-	8899	protein_coding	WD repeat domain 1 [Source:MGI Symbol;Acc:MGI:1337100]	-
Dld	12	3068	3712	4024	4908	3944	3979	2850	3305	3260	4619	5291	4748	5381	5643	4076	5278	5284	4205	4776	5530	ENSMUSG00000020664	31331277	31351453	-	3683	protein_coding	dihydrolipoamide dehydrogenase [Source:MGI Symbol;Acc:MGI:107450]	-
Plec	15	5617	5115	5291	6196	4335	4557	7246	4776	8591	6569	1991	1770	2612	3677	3956	2280	7122	3268	432	2429	ENSMUSG00000022565	76170974	76232574	-	18113	protein_coding	plectin [Source:MGI Symbol;Acc:MGI:1277961]	-
March8	6	3452	3776	3860	5727	4543	3838	2927	4088	3968	4502	4864	4390	5440	5336	4008	4037	5709	4999	3539	4804	ENSMUSG00000025702	116338024	116409540	+	9634	protein_coding	membrane-associated ring finger (C3HC4) 8 [Source:MGI Symbol;Acc:MGI:1919029]	-
Cgref1	5	6199	6295	5963	8576	6489	6870	3047	5713	4277	6061	2680	2014	2489	2586	1825	3190	4086	2199	4963	2263	ENSMUSG00000029161	30933143	30945591	-	2082	protein_coding	cell growth regulator with EF hand domain 1 [Source:MGI Symbol;Acc:MGI:1915817]	-
Sfxn1	13	3964	4490	3696	6091	5434	3449	3478	4357	4730	5592	5372	3464	4536	4799	2045	4135	5401	3625	4126	4960	ENSMUSG00000021474	54071869	54108342	+	9841	protein_coding	sideroflexin 1 [Source:MGI Symbol;Acc:MGI:2137677]	-
Sec62	3	3359	3363	3678	5434	3733	4113	2495	3729	3654	4554	5580	4616	6039	5940	3183	5332	3799	4527	4593	5790	ENSMUSG00000027706	30792875	30821263	+	4343	protein_coding	SEC62 homolog (S. cerevisiae) [Source:MGI Symbol;Acc:MGI:1916526]	-
Fasn	11	5030	5794	6152	9466	2589	8205	2039	2159	4614	5750	3918	3190	7191	7446	3046	2950	1600	1431	395	4517	ENSMUSG00000025153	120805846	120824547	-	10947	protein_coding	fatty acid synthase [Source:MGI Symbol;Acc:MGI:95485]	-
Ganab	19	4913	4589	4878	5786	3656	5442	4008	3673	6467	5719	4102	3567	4426	4541	2935	3849	4946	3631	2157	4160	ENSMUSG00000071650	8898090	8916663	+	3862	protein_coding	alpha glucosidase 2 alpha neutral subunit [Source:MGI Symbol;Acc:MGI:1097667]	-
Slc16a10	10	7780	8008	10157	10923	4077	4498	2087	4976	8921	10245	1867	1701	2632	2170	846	1657	1299	1264	386	1903	ENSMUSG00000019838	40033532	40142258	-	7356	protein_coding	solute carrier family 16 (monocarboxylic acid transporters), member 10 [Source:MGI Symbol;Acc:MGI:1919722]	-
Man2b2	5	7437	5219	6264	7503	7076	7064	3682	8154	11533	8186	1407	1267	1492	1944	1196	1458	2101	1793	979	1572	ENSMUSG00000029119	36806921	36830653	-	3528	protein_coding	mannosidase 2, alpha B2 [Source:MGI Symbol;Acc:MGI:1195262]	-
St13	15	3653	4575	4515	5488	3595	4187	4805	3091	5206	5174	4304	3547	4671	4396	3558	3601	6346	4828	3202	4558	ENSMUSG00000022403	81363669	81400077	-	10305	protein_coding	suppression of tumorigenicity 13 [Source:MGI Symbol;Acc:MGI:1917606]	-
Tmem8	17	3927	4133	4406	5917	4743	4212	1973	4451	3998	6609	5162	4038	5195	5256	1728	4285	3335	3661	5045	5080	ENSMUSG00000024180	26113316	26123254	+	3464	protein_coding	transmembrane protein 8 (five membrane-spanning domains) [Source:MGI Symbol;Acc:MGI:1926283]	-
Slc22a5	11	2536	2555	2597	4228	4390	2304	1952	3020	3337	3962	6287	3714	7523	5149	3618	5714	5203	6723	4831	7111	ENSMUSG00000018900	53864542	53891660	-	3071	protein_coding	solute carrier family 22 (organic cation transporter), member 5 [Source:MGI Symbol;Acc:MGI:1329012]	-
Rps20	4	2280	2420	2806	2862	2312	2364	6713	2465	4311	3023	3565	3222	3884	4107	4572	2890	10254	4489	14267	3705	ENSMUSG00000028234	3831334	3835665	-	4080	protein_coding	ribosomal protein S20 [Source:MGI Symbol;Acc:MGI:1914677]	-
S100a1	3	4063	4042	4283	5137	5208	5789	2247	5194	6387	5494	2901	2811	3362	4484	2890	3154	6088	2863	6816	3277	ENSMUSG00000044080	90511034	90514392	-	694	protein_coding	S100 calcium binding protein A1 [Source:MGI Symbol;Acc:MGI:1338917]	-
M6pr	6	4613	4291	4827	5428	4269	5324	4344	4431	6394	5730	3221	2619	3553	3565	3899	3224	5811	3922	3728	3210	ENSMUSG00000007458	122308720	122317680	+	4170	protein_coding	mannose-6-phosphate receptor, cation dependent [Source:MGI Symbol;Acc:MGI:96904]	-
Ywhag	5	6177	4835	6070	6255	4636	5162	8426	5689	8910	5730	1776	1305	2183	2264	4125	1686	5969	2187	1221	1765	ENSMUSG00000051391	135908409	135934616	-	5500	protein_coding	tyrosine 3-monooxygenase/tryptophan 5-monooxygenase activation protein, gamma polypeptide [Source:MGI Symbol;Acc:MGI:108109]	-
Rpl27	11	2787	3138	3313	3742	3276	2816	5981	3298	3870	3493	3209	3201	3467	4400	4612	3066	8138	4435	12424	3534	ENSMUSG00000063316	101442298	101445529	+	1535	protein_coding	ribosomal protein L27 [Source:MGI Symbol;Acc:MGI:98036]	-
Slc23a1	18	3042	3925	4099	5149	3499	3896	861	2447	2484	3833	5253	6241	6824	6414	2393	7301	2810	2727	7926	5075	ENSMUSG00000024354	35614604	35627244	-	3238	protein_coding	solute carrier family 23 (nucleobase transporters), member 1 [Source:MGI Symbol;Acc:MGI:1341903]	-
Arcn1	9	3308	3574	4030	5101	4141	3827	5442	3677	4506	4560	3696	3703	4258	4824	5536	3706	7146	5001	2201	3873	ENSMUSG00000032096	44741564	44767845	-	14915	protein_coding	archain 1 [Source:MGI Symbol;Acc:MGI:2387591]	-
Fn1	1	5628	1937	2480	2809	3279	11893	24098	5206	10352	7106	438	422	860	1054	672	1280	4539	630	290	1065	ENSMUSG00000026193	71585520	71653200	-	11685	protein_coding	fibronectin 1 [Source:MGI Symbol;Acc:MGI:95566]	-
Mknk2	10	3783	2553	3099	4720	6085	3977	3720	5185	5550	4992	4216	2332	3769	4626	5062	3249	5757	3973	5253	4115	ENSMUSG00000020190	80665327	80678112	-	3892	protein_coding	MAP kinase-interacting serine/threonine kinase 2 [Source:MGI Symbol;Acc:MGI:894279]	-
Slc22a8	19	815	803	345	1758	519	944	98	527	60	382	10607	8879	11271	7447	3599	9833	1414	10328	5033	11313	ENSMUSG00000063796	8591254	8611834	+	3478	protein_coding	solute carrier family 22 (organic anion transporter), member 8 [Source:MGI Symbol;Acc:MGI:1336187]	-
Mcfd2	17	5596	5707	5501	7011	5383	5255	4755	5346	4875	5865	2587	2127	2758	2998	3054	2720	4355	3473	3728	2858	ENSMUSG00000024150	87254658	87265935	-	2612	protein_coding	multiple coagulation factor deficiency 2 [Source:MGI Symbol;Acc:MGI:2183439]	-
Hmgcs1	13	3557	3927	4662	7112	4233	5339	1843	3498	2952	4362	5430	3910	5664	6613	3249	4842	2983	3454	2729	5581	ENSMUSG00000093930	119690379	119708260	+	4594	protein_coding	3-hydroxy-3-methylglutaryl-Coenzyme A synthase 1 [Source:MGI Symbol;Acc:MGI:107592]	-
Hoga1	19	3521	4397	3674	6541	9752	2955	3696	7468	2766	4985	3584	2139	2448	3050	4006	2556	6376	4512	4742	2608	ENSMUSG00000025176	42045610	42070953	+	2259	protein_coding	4-hydroxy-2-oxoglutarate aldolase 1 [Source:MGI Symbol;Acc:MGI:1914682]	-
Erbin	13	2063	2383	2473	3222	5192	2692	4624	3930	3474	3435	3336	3909	4350	5000	9458	3890	9789	6791	1522	4237	ENSMUSG00000021709	103818787	103920514	-	7939	protein_coding	Erbb2 interacting protein [Source:MGI Symbol;Acc:MGI:1890169]	-
Cdkn1a	17	6428	4861	6272	7591	8577	6595	6686	5420	8395	5878	483	276	268	856	5155	328	7774	2071	1425	274	ENSMUSG00000023067	29090976	29100727	+	3553	protein_coding	cyclin-dependent kinase inhibitor 1A (P21) [Source:MGI Symbol;Acc:MGI:104556]	-
Pdia6	12	4998	4403	5708	5906	2469	5246	5771	3096	6894	5949	3385	3068	3407	4070	3465	2649	4859	3728	3281	3227	ENSMUSG00000020571	17266545	17284770	+	3745	protein_coding	protein disulfide isomerase associated 6 [Source:MGI Symbol;Acc:MGI:1919103]	-
Psmd2	16	3801	3967	4387	4774	3634	4229	6985	3854	5004	4680	3215	2675	3257	3535	4929	3025	8362	4703	3153	3340	ENSMUSG00000006998	20651652	20663414	+	4038	protein_coding	proteasome (prosome, macropain) 26S subunit, non-ATPase, 2 [Source:MGI Symbol;Acc:MGI:1096584]	-
Kl	5	457	828	634	1161	621	651	107	134	117	1064	10768	11143	12782	12164	1996	9299	2141	3061	2889	13351	ENSMUSG00000058488	150952607	150993817	+	9328	protein_coding	klotho [Source:MGI Symbol;Acc:MGI:1101771]	-
Spag9	11	4398	4572	4751	7055	5478	5145	4398	4664	5138	5620	3463	2765	3605	3929	3521	3429	4621	3890	1025	3870	ENSMUSG00000020859	93996091	94126085	+	11209	protein_coding	sperm associated antigen 9 [Source:MGI Symbol;Acc:MGI:1918084]	-
Anapc5	5	4346	5139	5099	5603	4597	4105	5024	4051	4718	5235	2934	2943	3206	3582	3415	2724	5980	3781	5458	3322	ENSMUSG00000029472	122787459	122821339	-	6111	protein_coding	anaphase-promoting complex subunit 5 [Source:MGI Symbol;Acc:MGI:1929722]	-
Xylb	9	3542	4442	4194	5664	3454	3372	1747	3188	4027	6142	6004	4279	6020	5099	1553	4569	5211	3279	3242	6007	ENSMUSG00000035769	119357381	119393797	+	4106	protein_coding	xylulokinase homolog (H. influenzae) [Source:MGI Symbol;Acc:MGI:2142985]	-
Mtpn	6	4972	5238	5344	6095	4763	5951	6665	4270	5871	6301	2339	2178	2851	3101	3340	2551	6012	3040	1616	2530	ENSMUSG00000029840	35508906	35539888	-	3960	protein_coding	myotrophin [Source:MGI Symbol;Acc:MGI:99445]	-
Kif5b	18	4214	4002	4311	6094	5178	4865	5648	4792	5525	4784	2992	2893	3615	3894	4386	2998	7132	3859	703	3118	ENSMUSG00000006740	6201002	6242174	-	7395	protein_coding	kinesin family member 5B [Source:MGI Symbol;Acc:MGI:1098268]	-
Sars	3	5387	5819	7139	6708	4466	5618	4406	3844	6991	6618	2005	1901	2289	2643	3184	2100	5545	3164	2975	2198	ENSMUSG00000068739	108424865	108445209	-	5142	protein_coding	seryl-aminoacyl-tRNA synthetase [Source:MGI Symbol;Acc:MGI:102809]	-
Nadk	4	4673	5274	4763	6715	4876	4596	4926	4190	5429	5547	2626	2396	2932	3102	2979	2713	8271	2931	3483	2551	ENSMUSG00000029063	155562378	155591001	+	3747	protein_coding	NAD kinase [Source:MGI Symbol;Acc:MGI:2183149]	-
S100a10	3	4824	4628	5051	6441	4320	4351	6633	4024	5988	5087	1659	1296	1619	2239	5153	1641	9910	3440	5267	1378	ENSMUSG00000041959	93555080	93564643	+	1212	protein_coding	S100 calcium binding protein A10 (calpactin) [Source:MGI Symbol;Acc:MGI:1339468]	-
Mtch1	17	2999	3197	3153	4063	3228	3084	4924	3207	4265	4306	4323	4198	4817	5412	3459	3677	5663	4350	8209	4415	ENSMUSG00000024012	29332072	29347904	-	2878	protein_coding	mitochondrial carrier 1 [Source:MGI Symbol;Acc:MGI:1929261]	-
Bag1	4	3383	3243	3293	4665	3696	3305	4019	3624	3775	3868	4025	3669	4492	5276	3825	3713	5619	3942	9089	4421	ENSMUSG00000028416	40936398	40948294	-	1349	protein_coding	BCL2-associated athanogene 1 [Source:MGI Symbol;Acc:MGI:108047]	-
Ctdsp2	10	3585	2849	3203	4134	4056	3640	5481	3923	4602	4733	3743	3944	4325	4523	5950	3562	5553	5386	3077	4616	ENSMUSG00000078429	126978717	126999975	+	5524	protein_coding	CTD (carboxy-terminal domain, RNA polymerase II, polypeptide A) small phosphatase 2 [Source:MGI Symbol;Acc:MGI:1098748]	-
Cnn3	3	3239	2788	3010	4674	4246	4156	4456	3892	3872	5768	3977	3777	4468	4630	4244	3701	6571	3974	4445	4612	ENSMUSG00000053931	121426497	121458207	+	3037	protein_coding	calponin 3, acidic [Source:MGI Symbol;Acc:MGI:1919244]	-
Arpc5	1	4544	4525	4698	5979	5695	4788	7348	6606	6119	6202	1861	1708	2196	2498	3167	1956	6792	3289	2541	1968	ENSMUSG00000008475	152766542	152775597	+	2276	protein_coding	actin related protein 2/3 complex, subunit 5 [Source:MGI Symbol;Acc:MGI:1915021]	-
Glmp	3	5641	5161	6320	6327	4503	5788	4363	4776	7651	6731	2275	2053	2539	2612	2105	2408	3753	2059	4566	2666	ENSMUSG00000001418	88325023	88331313	+	6291	protein_coding	glycosylated lysosomal membrane protein [Source:MGI Symbol;Acc:MGI:1913318]	NCU-G1
Prkaa2	4	4586	4728	5034	6434	5328	5018	3208	3649	5013	5812	3393	2836	3904	3616	3793	3074	5887	3742	1116	4087	ENSMUSG00000028518	105029874	105109890	-	7969	protein_coding	protein kinase, AMP-activated, alpha 2 catalytic subunit [Source:MGI Symbol;Acc:MGI:1336173]	-
Slc22a18	7	2294	2466	2040	3456	2379	2045	1055	2493	2050	2974	6724	6407	7119	6668	2561	6396	1650	2104	14493	6840	ENSMUSG00000000154	143473736	143499334	+	1699	protein_coding	solute carrier family 22 (organic cation transporter), member 18 [Source:MGI Symbol;Acc:MGI:1336884]	-
Ddx17	15	4134	4510	4020	4795	1543	3454	2741	2348	6781	4916	5050	4755	6392	6081	3488	4296	3756	4279	1945	4877	ENSMUSG00000055065	79527736	79546741	-	7643	protein_coding	DEAD (Asp-Glu-Ala-Asp) box polypeptide 17 [Source:MGI Symbol;Acc:MGI:1914290]	-
Cap1	4	4873	4497	5082	5600	3885	5143	7358	3999	7123	6121	2461	2104	2818	3091	3304	2373	6627	3033	2175	2487	ENSMUSG00000028656	122859047	122886056	-	3494	protein_coding	CAP, adenylate cyclase-associated protein 1 (yeast) [Source:MGI Symbol;Acc:MGI:88262]	-
Ptp4a2	4	3591	3622	3840	4997	5046	3821	6370	4289	4424	4208	2650	2756	3161	3397	5735	2683	9823	4320	2605	2775	ENSMUSG00000028788	129811219	129850003	+	4377	protein_coding	protein tyrosine phosphatase 4a2 [Source:MGI Symbol;Acc:MGI:1277117]	-
Gls	1	2823	2342	2400	3228	4399	3200	6308	4243	3540	2630	3562	3690	4360	4970	4820	4680	12122	4549	2353	3866	ENSMUSG00000026103	52163448	52233232	-	15057	protein_coding	glutaminase [Source:MGI Symbol;Acc:MGI:95752]	-
Sardh	2	2436	3983	3041	3805	2220	3000	1358	1525	1962	3418	7408	6025	7293	6536	1824	7806	3069	2893	7232	7223	ENSMUSG00000009614	27188393	27248337	-	5432	protein_coding	sarcosine dehydrogenase [Source:MGI Symbol;Acc:MGI:2183102]	-
Wbp1l	19	4378	3897	4012	4794	5885	3984	6068	6400	6810	5589	2396	1828	2391	2752	4018	1863	8041	3863	2388	2538	ENSMUSG00000047731	46599084	46657389	+	4463	protein_coding	WW domain binding protein 1 like [Source:MGI Symbol;Acc:MGI:107577]	-
Fkbp1a	2	4950	4974	4625	5591	4583	5223	7413	4513	6413	6110	2080	1907	2482	2773	3569	1986	5764	3132	3306	2395	ENSMUSG00000032966	151542483	151561692	+	3857	protein_coding	FK506 binding protein 1a [Source:MGI Symbol;Acc:MGI:95541]	-
Lrp10	14	4466	4433	4126	5302	4811	4111	5176	4600	5947	5506	2877	2712	3199	3689	4116	2875	5810	3530	3084	3403	ENSMUSG00000022175	54464137	54471497	+	4463	protein_coding	low-density lipoprotein receptor-related protein 10 [Source:MGI Symbol;Acc:MGI:1929480]	-
Xpnpep1	19	4860	4716	4741	6391	5817	4924	4008	4097	4969	5835	2908	3330	3610	3798	2260	3391	5796	2795	2259	3243	ENSMUSG00000025027	52943417	53040214	-	7120	protein_coding	X-prolyl aminopeptidase (aminopeptidase P) 1, soluble [Source:MGI Symbol;Acc:MGI:2180003]	-
Myo1c	11	3844	3627	3845	4463	3441	4068	6440	3141	5527	5081	3075	3020	4515	4954	4001	3815	7202	3527	1944	4147	ENSMUSG00000017774	75650504	75673910	+	6585	protein_coding	myosin IC [Source:MGI Symbol;Acc:MGI:106612]	-
Mrfap1	5	3508	3921	3691	4575	3572	4266	4447	3386	5058	4891	3735	3527	4422	4517	3522	3412	5236	3685	6401	3799	ENSMUSG00000055302	36794867	36796772	-	1648	protein_coding	Morf4 family associated protein 1 [Source:MGI Symbol;Acc:MGI:1914818]	-
Tmem30a	9	4672	4371	4836	6073	4155	5696	3998	3973	5491	5306	3376	3098	3951	4107	2639	3691	4515	3305	2204	3807	ENSMUSG00000032328	79768943	79793507	-	5646	protein_coding	transmembrane protein 30A [Source:MGI Symbol;Acc:MGI:106402]	-
Usp24	4	4808	5032	5056	6927	3908	5214	2817	3623	4890	7400	3692	2883	3659	4253	3475	3510	3821	3785	904	3405	ENSMUSG00000028514	106316213	106441322	+	12350	protein_coding	ubiquitin specific peptidase 24 [Source:MGI Symbol;Acc:MGI:1919936]	-
Eef1b2	1	2808	3187	3359	3467	3092	3130	6570	2987	4104	3484	3096	2822	3612	3668	4330	2837	8748	4274	10112	3266	ENSMUSG00000025967	63176825	63180486	+	2532	protein_coding	eukaryotic translation elongation factor 1 beta 2 [Source:MGI Symbol;Acc:MGI:1929520]	-
Atp13a3	16	3997	3968	4141	5692	5095	3897	4360	4548	4736	4737	2656	2552	3108	3367	7673	3067	6522	4792	809	3214	ENSMUSG00000022533	30312423	30405975	-	9938	protein_coding	ATPase type 13A3 [Source:MGI Symbol;Acc:MGI:2685387]	-
Podxl	6	992	846	1185	794	345	627	2462	437	1168	1040	6923	6412	10424	8164	7228	6820	10800	8082	877	6952	ENSMUSG00000025608	31519488	31563981	-	5488	protein_coding	podocalyxin-like [Source:MGI Symbol;Acc:MGI:1351317]	-
Anxa7	14	3778	4385	4515	5432	4459	4160	5142	3896	5129	5089	2324	2187	2934	2557	5577	2690	7273	4652	3126	3258	ENSMUSG00000021814	20455260	20480133	-	5991	protein_coding	annexin A7 [Source:MGI Symbol;Acc:MGI:88031]	-
Ahcyl1	3	3731	3314	3595	4800	4106	4480	3619	3983	4278	4663	4323	3371	4367	4566	4280	4149	5635	4593	2573	4113	ENSMUSG00000027893	107663118	107696560	-	6690	protein_coding	S-adenosylhomocysteine hydrolase-like 1 [Source:MGI Symbol;Acc:MGI:2385184]	-
Por	5	2402	2756	2559	3443	3293	2573	4995	2612	3810	3968	4080	2771	4527	3760	5187	4759	10726	5134	3913	5238	ENSMUSG00000005514	135670033	135735326	+	4021	protein_coding	P450 (cytochrome) oxidoreductase [Source:MGI Symbol;Acc:MGI:97744]	-
Agt	8	4143	3133	4403	4454	4671	6701	3633	5984	7044	7126	2112	2221	2481	2876	2539	2714	3715	4608	6028	1894	ENSMUSG00000031980	124556534	124569706	-	1891	protein_coding	angiotensinogen (serpin peptidase inhibitor, clade A, member 8) [Source:MGI Symbol;Acc:MGI:87963]	-
Clptm1	7	4056	4400	4127	5095	3550	4093	3786	3171	4736	5038	3835	3478	3927	4223	3365	3426	5285	3514	5154	4206	ENSMUSG00000002981	19631571	19665033	-	6210	protein_coding	cleft lip and palate associated transmembrane protein 1 [Source:MGI Symbol;Acc:MGI:1927155]	-
Prrc2a	17	4022	3690	4065	5154	2254	3720	4468	2804	6988	5063	4093	3895	5031	5652	3903	3764	5039	3594	1042	3999	ENSMUSG00000024393	35149076	35164897	-	7631	protein_coding	proline-rich coiled-coil 2A [Source:MGI Symbol;Acc:MGI:1915467]	-
Prss8	7	2242	2600	2647	3968	2569	2455	435	2403	1939	3936	5609	4205	6880	5354	2214	6263	3423	4163	11050	7780	ENSMUSG00000030800	127925716	127930104	-	1852	protein_coding	protease, serine 8 (prostasin) [Source:MGI Symbol;Acc:MGI:1923810]	-
Cycs	6	3603	4257	4473	5288	4781	4354	3111	3937	3685	6045	2747	2826	3220	4306	2979	2944	7351	2760	6018	3448	ENSMUSG00000063694	50562563	50566538	-	3404	protein_coding	cytochrome c, somatic [Source:MGI Symbol;Acc:MGI:88578]	-
Gcdh	8	2517	3018	2951	4216	4187	2555	1154	2735	1727	3458	6400	4811	6370	5089	2742	5531	2956	4191	9405	6048	ENSMUSG00000003809	84886393	84893921	-	2754	protein_coding	glutaryl-Coenzyme A dehydrogenase [Source:MGI Symbol;Acc:MGI:104541]	-
Cox7c	13	3168	3513	4155	4571	4475	3396	2596	4276	2836	4534	3907	3034	4243	4882	3166	3355	4158	2945	10839	3991	ENSMUSG00000017778	86044816	86046904	-	1131	protein_coding	cytochrome c oxidase subunit 7C [Source:MGI Symbol;Acc:MGI:103226]	-
Dnajc3	14	3887	3746	4063	5761	3151	3969	3619	2892	5404	4191	4084	3666	4555	4771	3528	4263	4369	4633	3181	4186	ENSMUSG00000022136	118937976	118981697	+	5141	protein_coding	DnaJ heat shock protein family (Hsp40) member C3 [Source:MGI Symbol;Acc:MGI:107373]	-
Hspg2	4	6771	3511	4541	4359	2864	5844	9902	3864	9359	5763	2295	2429	2410	3531	2296	2272	4418	2547	281	2581	ENSMUSG00000028763	137468769	137570630	+	14307	protein_coding	perlecan (heparan sulfate proteoglycan 2) [Source:MGI Symbol;Acc:MGI:96257]	-
Idh3g	X	3244	3338	3439	4289	3752	3183	1962	2973	3438	4526	4930	3718	4802	4657	3382	4325	3775	3704	9184	5211	ENSMUSG00000002010	73778963	73786897	-	2701	protein_coding	isocitrate dehydrogenase 3 (NAD+), gamma [Source:MGI Symbol;Acc:MGI:1099463]	-
Ak3	19	3133	5178	4824	5840	4059	3837	2522	2850	3530	5172	4459	3885	4648	4855	2313	4235	3653	2864	5051	4893	ENSMUSG00000024782	29020833	29047961	-	3120	protein_coding	adenylate kinase 3 [Source:MGI Symbol;Acc:MGI:1860835]	-
Ppp2ca	11	3542	3685	4204	5107	3778	4061	4988	3605	5239	5145	3308	2873	3814	4110	4181	3264	6037	3426	4019	3279	ENSMUSG00000020349	52098681	52127778	+	7490	protein_coding	protein phosphatase 2 (formerly 2A), catalytic subunit, alpha isoform [Source:MGI Symbol;Acc:MGI:1321159]	-
Retsat	6	1099	1229	1206	1757	1484	1104	1608	1102	1056	1336	8857	5467	6986	5660	5752	5290	3832	10404	10457	5928	ENSMUSG00000056666	72598475	72608425	+	3537	protein_coding	retinol saturase (all trans retinol 13,14 reductase) [Source:MGI Symbol;Acc:MGI:1914692]	-
Xbp1	11	2696	1962	3180	3393	2756	2760	4481	2448	5406	2520	3163	2031	3054	3348	10392	2689	5227	10639	6596	2801	ENSMUSG00000020484	5520659	5525893	+	3248	protein_coding	X-box binding protein 1 [Source:MGI Symbol;Acc:MGI:98970]	TF_bZIP
Rnf11	4	3985	3845	4541	6094	4782	4980	3678	4048	4471	4795	2607	2326	3109	2977	5485	2878	7196	3867	3188	2659	ENSMUSG00000028557	109451098	109484728	-	4263	protein_coding	ring finger protein 11 [Source:MGI Symbol;Acc:MGI:1352759]	-
Rab11fip5	6	4896	4622	5118	6089	5293	4528	5987	6087	6434	5581	2139	2022	2624	2667	3695	1726	5931	2789	1030	2208	ENSMUSG00000051343	85334962	85374634	-	6124	protein_coding	RAB11 family interacting protein 5 (class I) [Source:MGI Symbol;Acc:MGI:1098586]	-
Gbe1	16	6772	6296	6912	7041	6427	7120	6640	5320	7748	7743	794	736	878	960	2597	964	3431	1295	768	1023	ENSMUSG00000022707	70313949	70569716	+	5352	protein_coding	glucan (1,4-alpha-), branching enzyme 1 [Source:MGI Symbol;Acc:MGI:1921435]	-
Gsta3	1	3442	4674	5238	6418	4042	3239	3373	3650	6338	4728	2760	4460	3586	3805	2810	2618	4588	3767	4823	3086	ENSMUSG00000025934	21240589	21265661	+	4344	protein_coding	glutathione S-transferase, alpha 3 [Source:MGI Symbol;Acc:MGI:95856]	-
Tmed10	12	4226	3600	4623	4901	4316	4748	5941	4512	5771	5279	2506	2309	2864	2921	3669	2522	5662	3925	4311	2835	ENSMUSG00000021248	85340614	85374847	-	5811	protein_coding	transmembrane p24 trafficking protein 10 [Source:MGI Symbol;Acc:MGI:1915831]	-
Ces2c	8	6720	4620	7008	7147	5786	5269	3245	7066	5931	5913	2302	1188	1289	1290	2199	1634	4451	4503	2251	1626	ENSMUSG00000061825	104847068	104854483	+	2298	protein_coding	carboxylesterase 2C [Source:MGI Symbol;Acc:MGI:2385905]	-
Nudt19	7	832	739	889	1321	1566	1304	1608	1722	1430	1058	4351	2227	4570	3743	3413	6794	10862	11005	16380	5519	ENSMUSG00000034875	35547185	35556304	-	2680	protein_coding	nudix (nucleoside diphosphate linked moiety X)-type motif 19 [Source:MGI Symbol;Acc:MGI:94203]	-
Gprc5c	11	2332	2171	2171	3345	4203	2506	2057	2987	2912	3989	4563	5179	5758	6423	4207	4681	7593	5010	3958	5253	ENSMUSG00000051043	114851152	114872617	+	5245	protein_coding	G protein-coupled receptor, family C, group 5, member C [Source:MGI Symbol;Acc:MGI:1917605]	-
Atp6v0b	4	4866	4769	5254	6432	4668	5203	4123	4324	6152	6756	2276	2367	2885	2859	2042	2297	4216	2015	4861	2743	ENSMUSG00000033379	117884326	117887333	-	2051	protein_coding	ATPase, H+ transporting, lysosomal V0 subunit B [Source:MGI Symbol;Acc:MGI:1890510]	-
Ywhah	5	4184	4668	4911	5789	4444	5268	7002	4351	5849	5891	1445	1374	1842	2318	4442	1693	8622	2964	2298	1686	ENSMUSG00000018965	33018816	33027966	+	3709	protein_coding	tyrosine 3-monooxygenase/tryptophan 5-monooxygenase activation protein, eta polypeptide [Source:MGI Symbol;Acc:MGI:109194]	-
Serbp1	6	3121	3020	3576	3917	3201	3063	4996	2874	4383	4249	3508	3399	4520	4552	5158	3477	8012	4319	3934	3755	ENSMUSG00000036371	67238176	67297736	+	20117	protein_coding	serpine1 mRNA binding protein 1 [Source:MGI Symbol;Acc:MGI:1914120]	-
Rpn1	6	3334	2987	3303	4164	2632	3496	5478	2766	4611	4022	4162	3901	4195	4665	4512	3349	6122	4833	4098	4289	ENSMUSG00000030062	88084482	88105304	+	4512	protein_coding	ribophorin I [Source:MGI Symbol;Acc:MGI:98084]	-
Rdx	9	4406	4415	4594	5842	3320	4340	3221	3016	4684	5542	4271	3623	4747	4604	3120	3738	4221	3171	1835	4149	ENSMUSG00000032050	52047173	52088735	+	4639	protein_coding	radixin [Source:MGI Symbol;Acc:MGI:97887]	-
Vwa8	14	3335	3159	3326	4381	4301	3253	2525	3363	4440	4442	5359	3003	4366	3904	3486	4575	5909	5623	3197	4801	ENSMUSG00000058997	78849052	79202310	+	12639	protein_coding	von Willebrand factor A domain containing 8 [Source:MGI Symbol;Acc:MGI:1919008]	-
Zfp106	2	3461	4612	4318	6131	4713	3670	4076	3627	4913	4666	3232	3283	3718	4079	4039	3135	5221	4299	1857	3672	ENSMUSG00000027288	120506820	120563843	-	10429	protein_coding	zinc finger protein 106 [Source:MGI Symbol;Acc:MGI:1270153]	-
Mvp	7	5414	6229	6214	6252	5014	5350	7363	3964	6804	7060	1072	990	1349	1464	3136	1149	7167	2509	962	1246	ENSMUSG00000030681	126986860	127014621	-	7627	protein_coding	major vault protein [Source:MGI Symbol;Acc:MGI:1925638]	-
Lpl	8	630	495	877	868	350	425	2082	734	2570	1016	8668	7425	9847	8892	4748	8900	4891	6430	2851	7997	ENSMUSG00000015568	68880491	68907448	+	10478	protein_coding	lipoprotein lipase [Source:MGI Symbol;Acc:MGI:96820]	-
Naca	10	2757	3227	3424	3859	3511	3369	4747	2744	4458	4129	3436	2990	4048	3832	3893	3313	6294	3853	9340	3396	ENSMUSG00000061315	128035575	128048637	+	6805	protein_coding	nascent polypeptide-associated complex alpha polypeptide [Source:MGI Symbol;Acc:MGI:106095]	-
Sdf4	4	4444	3916	4487	5357	4515	4910	4330	5128	6095	5068	2664	2364	3037	3122	3215	2707	4156	3419	4658	3017	ENSMUSG00000029076	155992872	156013610	+	6115	protein_coding	stromal cell derived factor 4 [Source:MGI Symbol;Acc:MGI:108079]	-
Cd151	7	4201	3410	4045	4541	3752	4242	5780	4494	6024	5300	2327	2071	2582	2893	4733	2086	9018	3976	2601	2465	ENSMUSG00000025510	141467392	141471473	+	2741	protein_coding	CD151 antigen [Source:MGI Symbol;Acc:MGI:1096360]	-
Ak4	4	4678	3925	4057	6089	4649	4866	3171	3616	4032	4829	5270	1831	7778	3204	900	6974	1432	991	3743	4454	ENSMUSG00000028527	101419277	101466995	+	4646	protein_coding	adenylate kinase 4 [Source:MGI Symbol;Acc:MGI:87979]	-
Lonp1	17	5704	5570	6179	5507	3817	4859	3583	3515	6631	5620	3321	2515	3105	2955	2231	2741	4372	2612	2541	3093	ENSMUSG00000041168	56614297	56626887	-	4374	protein_coding	lon peptidase 1, mitochondrial [Source:MGI Symbol;Acc:MGI:1921392]	-
Adipor1	1	3972	4000	3717	5293	4830	3945	5242	4334	4468	4610	2887	2489	3103	3301	3766	2586	5203	3366	5795	2931	ENSMUSG00000026457	134415378	134433351	+	5025	protein_coding	adiponectin receptor 1 [Source:MGI Symbol;Acc:MGI:1919924]	-
Pepd	7	4212	5203	4499	6662	4910	5990	2660	3636	4624	5329	3536	2837	2965	3510	1477	2491	4304	2072	4743	3933	ENSMUSG00000063931	34912379	35044708	+	3082	protein_coding	peptidase D [Source:MGI Symbol;Acc:MGI:97542]	-
Lrp1	10	3092	3154	3038	3909	2648	2552	22603	3537	5890	1884	1906	1394	1549	2595	2882	2028	7483	4234	837	2268	ENSMUSG00000040249	127538161	127621148	-	17717	protein_coding	low density lipoprotein receptor-related protein 1 [Source:MGI Symbol;Acc:MGI:96828]	-
Htra1	7	6739	4591	7421	6454	4514	9193	4282	5174	4707	7780	1731	1735	1874	1785	867	1788	4533	1011	1243	1887	ENSMUSG00000006205	130936111	130985660	+	2879	protein_coding	HtrA serine peptidase 1 [Source:MGI Symbol;Acc:MGI:1929076]	-
Enpp5	17	4100	4484	5172	6422	5260	5790	2676	4373	4809	6188	3066	2821	3839	3665	2116	3127	3014	2530	1999	3705	ENSMUSG00000023960	44078813	44086567	+	4858	protein_coding	ectonucleotide pyrophosphatase/phosphodiesterase 5 [Source:MGI Symbol;Acc:MGI:1933830]	-
Pam	1	4573	4247	4499	4770	3812	4351	5535	3610	5654	5655	2775	2200	2812	3046	3841	2553	6702	2998	2447	3070	ENSMUSG00000026335	97795114	98095646	-	11892	protein_coding	peptidylglycine alpha-amidating monooxygenase [Source:MGI Symbol;Acc:MGI:97475]	-
Akr7a5	4	2737	3212	2859	3999	2854	2274	1594	2539	2696	3572	5288	4316	4927	4947	2343	4376	2488	3575	13350	5163	ENSMUSG00000028743	139310744	139318426	+	1793	protein_coding	aldo-keto reductase family 7, member A5 (aflatoxin aldehyde reductase) [Source:MGI Symbol;Acc:MGI:107796]	-
Pfkl	10	6890	6092	6293	7201	5049	6848	4619	4392	8063	8562	1540	1411	1527	1800	1008	1387	1307	1578	1754	1753	ENSMUSG00000020277	77986947	78010083	-	6675	protein_coding	phosphofructokinase, liver, B-type [Source:MGI Symbol;Acc:MGI:97547]	-
Actr3	1	4052	3607	4297	4547	3910	4535	6750	3982	5581	4964	2733	2511	3142	3342	3586	2906	5995	3358	2526	2742	ENSMUSG00000026341	125392905	125435727	-	4631	protein_coding	ARP3 actin-related protein 3 [Source:MGI Symbol;Acc:MGI:1921367]	-
Rere	4	3931	3584	4501	5193	3975	4218	3085	3548	4148	5776	3561	2931	3897	4093	5361	3398	3952	5065	787	4055	ENSMUSG00000039852	150281646	150621966	+	8528	protein_coding	arginine glutamic acid dipeptide (RE) repeats [Source:MGI Symbol;Acc:MGI:2683486]	zf-GATA
Tnpo1	13	3825	3745	4055	5315	4730	4294	4397	4458	3974	4906	3394	2783	3518	4199	4791	2926	5220	3926	945	3652	ENSMUSG00000009470	98839019	98926384	-	11212	protein_coding	transportin 1 [Source:MGI Symbol;Acc:MGI:2681523]	-
Slc25a30	14	4283	4064	3634	5498	7713	5103	3638	5793	3530	5307	2319	2929	1982	3604	4104	2585	3883	3632	2053	3377	ENSMUSG00000022003	75760117	75787037	-	4571	protein_coding	solute carrier family 25, member 30 [Source:MGI Symbol;Acc:MGI:1914804]	-
Stt3b	9	4408	4265	4495	5556	3204	4179	4195	3202	5939	5120	3631	2936	3803	4044	3437	2844	4509	3460	2281	3485	ENSMUSG00000032437	115242581	115310421	-	4221	protein_coding	STT3, subunit of the oligosaccharyltransferase complex, homolog B (S. cerevisiae) [Source:MGI Symbol;Acc:MGI:1915542]	-
Prr13	15	6323	5882	5744	5609	5357	6287	6273	6400	8520	6767	1138	832	1100	1276	1594	1060	4226	1484	1970	1138	ENSMUSG00000023048	102459028	102462806	+	1562	protein_coding	proline rich 13 [Source:MGI Symbol;Acc:MGI:1913401]	-
Plpbp	8	4608	3446	3874	5360	5405	5535	1979	4008	6564	5556	3047	2551	2883	2693	3232	2449	4826	3503	4149	3276	ENSMUSG00000031485	27042555	27056132	+	12648	protein_coding	pyridoxal phosphate binding protein [Source:MGI Symbol;Acc:MGI:1891207]	-
Eif4a2	16	3579	2472	3418	3894	1991	4320	1976	2297	5650	4400	4896	4075	5131	4643	3537	5273	3069	3278	5545	5470	ENSMUSG00000022884	23107444	23114136	+	5338	protein_coding	eukaryotic translation initiation factor 4A2 [Source:MGI Symbol;Acc:MGI:106906]	-
Pccb	9	2675	2373	2274	3803	2969	2539	1530	2593	2270	3442	5991	4844	6436	5652	4056	5335	3337	4963	6305	5510	ENSMUSG00000032527	100982032	101034898	-	2771	protein_coding	propionyl Coenzyme A carboxylase, beta polypeptide [Source:MGI Symbol;Acc:MGI:1914154]	-
Paics	5	2569	3338	2951	4582	3133	2803	2921	2201	2705	3951	5521	4187	5194	5075	3250	4213	4720	3597	6380	5564	ENSMUSG00000029247	76951307	76967509	+	3139	protein_coding	phosphoribosylaminoimidazole carboxylase, phosphoribosylaminoribosylaminoimidazole, succinocarboxamide synthetase [Source:MGI Symbol;Acc:MGI:1914304]	-
Jak1	4	4008	4336	4559	5233	3227	4895	6508	3127	5593	5330	2730	2398	3084	3405	4052	2726	6315	3326	1260	2741	ENSMUSG00000028530	101152367	101265282	-	7227	protein_coding	Janus kinase 1 [Source:MGI Symbol;Acc:MGI:96628]	-
Grhpr	4	3291	4035	3814	4433	5454	3564	3122	4804	3736	4524	4494	2183	2887	3123	2397	2460	3333	4705	9098	3382	ENSMUSG00000035637	44981395	44990734	+	1603	protein_coding	glyoxylate reductase/hydroxypyruvate reductase [Source:MGI Symbol;Acc:MGI:1923488]	-
Rhoc	3	4958	4862	4867	6240	6765	4250	5918	6115	8039	5361	1197	1076	1226	1472	3568	1066	5028	2388	2920	1439	ENSMUSG00000002233	104788375	104794459	+	1618	protein_coding	ras homolog family member C [Source:MGI Symbol;Acc:MGI:106028]	-
Slc20a1	2	6757	7291	7777	9314	4089	7991	2131	6643	11759	6494	318	380	577	546	1960	543	1599	1344	619	482	ENSMUSG00000027397	129198764	129211616	+	5580	protein_coding	solute carrier family 20, member 1 [Source:MGI Symbol;Acc:MGI:108392]	-
Lactb2	1	1834	2476	2719	4437	1336	2588	773	1041	1731	3604	8053	6137	8252	6938	1264	7963	1989	2491	5400	7579	ENSMUSG00000025937	13623330	13660546	-	4566	protein_coding	lactamase, beta 2 [Source:MGI Symbol;Acc:MGI:2442551]	-
Atp6v1g1	4	4571	4842	5353	6475	5701	5084	3854	5460	5276	5933	2274	1834	2692	2535	2184	2120	4239	2509	3380	2246	ENSMUSG00000039105	63544772	63550750	+	1135	protein_coding	ATPase, H+ transporting, lysosomal V1 subunit G1 [Source:MGI Symbol;Acc:MGI:1913540]	-
Tmed2	5	3656	3786	4069	4729	4063	4148	5734	3734	4691	4459	2591	2575	3122	3008	4318	2769	6279	3921	3979	2726	ENSMUSG00000029390	124540695	124550506	+	2527	protein_coding	transmembrane p24 trafficking protein 2 [Source:MGI Symbol;Acc:MGI:1929269]	-
Hspa4	11	3839	4290	4795	5222	3564	4595	4315	3210	6038	5056	3362	2720	3908	4082	3153	3453	4850	2855	1786	3250	ENSMUSG00000020361	53259814	53300457	-	5528	protein_coding	heat shock protein 4 [Source:MGI Symbol;Acc:MGI:1342292]	-
Sppl2a	2	4247	5059	5273	6647	5099	4564	3669	4910	5045	8045	2329	2235	2709	2955	2576	2513	3831	2770	1244	2614	ENSMUSG00000027366	126890391	126933235	-	8665	protein_coding	signal peptide peptidase like 2A [Source:MGI Symbol;Acc:MGI:1913802]	-
Etfa	9	1796	2116	2213	2652	2639	2026	2240	2035	2092	2883	5812	4825	5701	5730	3664	5029	4773	4116	9934	6011	ENSMUSG00000032314	55454508	55512243	-	1835	protein_coding	electron transferring flavoprotein, alpha polypeptide [Source:MGI Symbol;Acc:MGI:106092]	-
Rpl31	1	2119	2052	2765	2848	2642	2389	5738	2640	3302	2957	3299	3146	3736	3929	3977	2949	8612	4118	11480	3365	ENSMUSG00000073702	39367842	39371911	+	1662	protein_coding	ribosomal protein L31 [Source:MGI Symbol;Acc:MGI:2149632]	-
Kif1b	4	4477	4593	4329	7139	5497	4662	4168	5121	5269	5148	2324	2063	2686	3070	3604	2757	5087	3037	574	2458	ENSMUSG00000063077	149176319	149307693	-	17608	protein_coding	kinesin family member 1B [Source:MGI Symbol;Acc:MGI:108426]	-
Fads3	19	4477	4833	4970	6077	4238	4687	4365	3018	4323	5648	3347	2921	3576	3596	2876	2834	3575	2708	3156	2825	ENSMUSG00000024664	10041548	10059671	+	3269	protein_coding	fatty acid desaturase 3 [Source:MGI Symbol;Acc:MGI:1928740]	-
Pip4k2c	10	3945	3714	3647	4896	4273	4046	3399	4167	4823	4974	2954	2797	3412	3837	3461	3140	6683	3825	2660	3259	ENSMUSG00000025417	127197067	127211585	-	5456	protein_coding	phosphatidylinositol-5-phosphate 4-kinase, type II, gamma [Source:MGI Symbol;Acc:MGI:2152214]	-
Pkhd1	1	3519	4299	4117	5017	2735	5206	970	2299	5383	5482	4524	4828	5004	6194	2416	4713	2197	2955	1500	4415	ENSMUSG00000043760	20057779	20618064	-	14310	protein_coding	polycystic kidney and hepatic disease 1 [Source:MGI Symbol;Acc:MGI:2155808]	-
Serp1	3	3375	3662	3883	4709	2914	3437	4050	2808	4718	3902	3547	3074	3862	4366	4586	3463	5516	4574	3794	3522	ENSMUSG00000027808	58519817	58525892	-	4611	protein_coding	stress-associated endoplasmic reticulum protein 1 [Source:MGI Symbol;Acc:MGI:92638]	-
Slc25a51	4	3129	3363	3801	4894	4852	4027	3999	3797	3513	4580	3519	3070	3749	3839	4012	3279	6071	3565	2588	4056	ENSMUSG00000045973	45395923	45408766	-	5510	protein_coding	solute carrier family 25, member 51 [Source:MGI Symbol;Acc:MGI:2684984]	-
Scpep1	11	5449	5628	5982	7216	4197	5694	3851	4027	6068	7465	1900	1640	2381	2090	1555	2024	3870	1973	2142	2543	ENSMUSG00000000278	88924020	88955465	-	2097	protein_coding	serine carboxypeptidase 1 [Source:MGI Symbol;Acc:MGI:1921867]	-
Lgr4	2	2194	2666	2186	4214	5096	3145	2612	4356	1949	4535	4753	3882	4319	4907	5191	3008	4810	8055	1671	4144	ENSMUSG00000050199	109917647	110014257	+	5884	protein_coding	leucine-rich repeat-containing G protein-coupled receptor 4 [Source:MGI Symbol;Acc:MGI:1891468]	-
Acot1	12	720	653	549	948	2657	675	1861	1990	2041	1690	3315	2516	3188	2666	5622	3384	10891	10786	16665	4873	ENSMUSG00000072949	84009490	84018371	+	3919	protein_coding	acyl-CoA thioesterase 1 [Source:MGI Symbol;Acc:MGI:1349396]	-
Man1a	10	4274	4832	4448	5447	4750	3679	3019	3741	4965	5534	3262	3120	3612	3444	3171	2920	4409	3793	1923	3333	ENSMUSG00000003746	53904785	54076609	-	9647	protein_coding	mannosidase 1, alpha [Source:MGI Symbol;Acc:MGI:104677]	-
Enpp6	8	5774	5685	5438	8735	5917	6615	1898	5061	3227	7255	2412	1802	2270	2266	1782	2485	3142	2143	786	2947	ENSMUSG00000038173	46986887	47096762	+	6412	protein_coding	ectonucleotide pyrophosphatase/phosphodiesterase 6 [Source:MGI Symbol;Acc:MGI:2445171]	-
Atp5g1	11	3217	3557	3686	4049	3343	2870	1718	2653	2661	5026	3869	4021	4384	5098	2236	3843	3128	2614	11221	4406	ENSMUSG00000006057	96068852	96075670	-	4912	protein_coding	ATP synthase, H+ transporting, mitochondrial F0 complex, subunit C1 (subunit 9) [Source:MGI Symbol;Acc:MGI:107653]	-
Wsb2	5	4508	4432	4436	5490	4866	3637	4484	4357	5456	5468	2358	1927	2875	2672	2746	2375	5611	3102	4267	2526	ENSMUSG00000029364	117357304	117378601	+	5857	protein_coding	WD repeat and SOCS box-containing 2 [Source:MGI Symbol;Acc:MGI:2144041]	-
Nlrp10	7	6421	5162	6733	8477	9105	7203	3661	10111	10761	9765	15	4	12	7	25	70	20	29	1	10	ENSMUSG00000049709	108921852	108930178	-	4504	protein_coding	NLR family, pyrin domain containing 10 [Source:MGI Symbol;Acc:MGI:2444084]	-
Got1	19	3984	4584	4549	4902	5120	3941	3552	3746	4801	5055	2693	2482	3395	4037	2628	2935	4794	2416	4827	3077	ENSMUSG00000025190	43499752	43524605	-	2539	protein_coding	glutamic-oxaloacetic transaminase 1, soluble [Source:MGI Symbol;Acc:MGI:95791]	-
Aff4	11	3942	3104	4167	5420	4776	4051	4708	4538	6295	4500	2548	2662	3115	3744	5252	2470	4963	3482	736	3021	ENSMUSG00000049470	53350833	53421830	+	13450	protein_coding	AF4/FMR2 family, member 4 [Source:MGI Symbol;Acc:MGI:2136171]	AF-4
Gsn	2	3220	2383	1387	3953	4341	2001	11670	6488	4491	2309	3294	2642	3687	4332	3553	4314	4197	3390	2421	3414	ENSMUSG00000026879	35256380	35307892	+	3157	protein_coding	gelsolin [Source:MGI Symbol;Acc:MGI:95851]	-
Cfh	1	1750	1994	2522	1916	2081	2997	7684	2228	4614	1890	3546	3545	4368	5417	4516	5024	6275	5856	3314	5889	ENSMUSG00000026365	140084708	140183764	-	8383	protein_coding	complement component factor h [Source:MGI Symbol;Acc:MGI:88385]	-
Prdx3	19	3124	4141	4484	4993	4714	3735	2761	3690	3222	4462	3764	2861	3628	3424	2673	3499	4774	3806	5947	3632	ENSMUSG00000024997	60864051	60874556	-	1478	protein_coding	peroxiredoxin 3 [Source:MGI Symbol;Acc:MGI:88034]	-
Ncor1	11	3150	2679	3271	4106	3723	2957	3667	3298	4283	3854	4050	4036	4275	5161	4939	3485	5827	4758	1403	4403	ENSMUSG00000018501	62316426	62458541	-	12811	protein_coding	nuclear receptor co-repressor 1 [Source:MGI Symbol;Acc:MGI:1349717]	MYB
Zfp706	15	3439	3537	3240	4522	4021	3453	2537	3349	3562	4460	4114	3331	4205	4320	3061	3590	4877	3732	5361	4562	ENSMUSG00000062397	36997027	37007773	-	4981	protein_coding	zinc finger protein 706 [Source:MGI Symbol;Acc:MGI:1915286]	-
Ubr5	15	3510	3491	3328	4691	3547	3574	4996	2943	4269	4043	3582	3170	3784	4285	4682	3389	6489	4467	1095	3789	ENSMUSG00000037487	37967328	38078854	-	15388	protein_coding	ubiquitin protein ligase E3 component n-recognin 5 [Source:MGI Symbol;Acc:MGI:1918040]	-
Nt5e	9	5742	4317	4221	5923	6558	5758	6985	8208	7164	5862	1017	863	930	1147	2185	1011	5464	1695	1118	867	ENSMUSG00000032420	88327197	88372092	+	8602	protein_coding	5' nucleotidase, ecto [Source:MGI Symbol;Acc:MGI:99782]	-
Kpnb1	11	4123	4363	4521	5163	3457	3764	5770	3399	4857	4766	2622	2308	3184	3697	4599	2755	6210	3465	1232	2758	ENSMUSG00000001440	97159714	97187881	-	6590	protein_coding	karyopherin (importin) beta 1 [Source:MGI Symbol;Acc:MGI:107532]	-
Mfsd4b1	10	2986	4928	4119	6445	2989	3672	1553	2106	3071	3954	3694	4976	4733	5127	2125	3709	4062	2821	5318	4613	ENSMUSG00000038522	40001575	40025268	-	2729	protein_coding	major facilitator superfamily domain containing 4B1 [Source:MGI Symbol;Acc:MGI:2143575]	-
Lamc1	1	5269	4336	5076	4769	4280	5181	9278	4818	9340	5008	1099	1339	1557	1823	3310	1393	5039	2188	270	1538	ENSMUSG00000026478	153218922	153332786	-	8272	protein_coding	laminin, gamma 1 [Source:MGI Symbol;Acc:MGI:99914]	-
Rpl37a	1	1867	1996	2157	2340	2389	1932	5703	2427	2832	2653	3510	3286	3897	4105	3835	2643	7357	3817	14529	3617	ENSMUSG00000046330	72711290	72713813	+	1410	protein_coding	ribosomal protein L37a [Source:MGI Symbol;Acc:MGI:98068]	-
Pim3	15	1728	1004	575	1663	4593	692	4521	2337	3197	2933	4231	4838	2899	4246	4991	2501	9814	5014	9199	5878	ENSMUSG00000035828	88862186	88865726	+	2427	protein_coding	proviral integration site 3 [Source:MGI Symbol;Acc:MGI:1355297]	-
Rpl36	17	2208	2314	2516	2525	2828	2152	5149	2469	2836	2779	3308	3098	3688	4215	3943	2848	7783	3938	12802	3358	ENSMUSG00000057863	56613416	56614243	+	383	protein_coding	ribosomal protein L36 [Source:MGI Symbol;Acc:MGI:1860603]	-
Wls	3	2795	2519	3656	3714	2831	3706	3487	2771	4931	4179	3780	4047	4990	5210	3520	4521	5970	3901	2181	3888	ENSMUSG00000028173	159839672	159938664	+	8792	protein_coding	wntless WNT ligand secretion mediator [Source:MGI Symbol;Acc:MGI:1915401]	-
Crk	11	3460	3288	3829	4829	4151	3806	4099	3804	4672	4358	3052	2903	3925	4233	4206	2967	5364	3708	2414	3440	ENSMUSG00000017776	75679259	75706908	+	4730	protein_coding	v-crk avian sarcoma virus CT10 oncogene homolog [Source:MGI Symbol;Acc:MGI:88508]	-
Apoc3	9	8146	4883	4962	12971	6099	10163	1363	6567	6853	5195	675	293	566	607	943	583	94	729	4256	513	ENSMUSG00000032081	46232933	46235636	-	1014	protein_coding	apolipoprotein C-III [Source:MGI Symbol;Acc:MGI:88055]	-
Hectd1	12	2619	2628	3098	3918	4018	3008	4546	3427	4321	3605	3588	3198	4083	4493	5962	3634	6090	4579	1109	4508	ENSMUSG00000035247	51743722	51829536	-	14950	protein_coding	HECT domain E3 ubiquitin protein ligase 1 [Source:MGI Symbol;Acc:MGI:2384768]	-
Bpnt1	1	3732	5243	4613	5220	3408	2913	2137	2421	4719	5758	3984	3449	3972	4821	2035	3637	3516	2349	3780	4674	ENSMUSG00000026617	185332149	185357777	+	2308	protein_coding	bisphosphate 3'-nucleotidase 1 [Source:MGI Symbol;Acc:MGI:1338800]	-
Ddr1	17	3359	2804	2751	3309	3332	4041	3877	4062	3611	4920	3091	3012	4098	4857	3993	3364	7552	5298	1585	3430	ENSMUSG00000003534	35681567	35704621	-	4774	protein_coding	discoidin domain receptor family, member 1 [Source:MGI Symbol;Acc:MGI:99216]	-
Sgpl1	10	4757	4492	5065	5423	4375	5197	6381	4854	8302	5954	1718	1510	1941	2160	2855	1446	4904	2559	770	1622	ENSMUSG00000020097	61098642	61147703	-	6143	protein_coding	sphingosine phosphate lyase 1 [Source:MGI Symbol;Acc:MGI:1261415]	-
Dnajc5	2	3321	3874	3166	4359	4802	3907	6137	3591	5047	4167	2088	2267	2550	2923	5911	2574	7057	4389	1569	2512	ENSMUSG00000000826	181520485	181555133	+	6953	protein_coding	DnaJ heat shock protein family (Hsp40) member C5 [Source:MGI Symbol;Acc:MGI:892995]	-
Cda	4	2589	2535	2010	2832	4771	2192	3827	4625	1857	2639	3073	2195	2654	2590	4681	2299	8715	7383	9376	3322	ENSMUSG00000028755	138338424	138367992	-	1035	protein_coding	cytidine deaminase [Source:MGI Symbol;Acc:MGI:1919519]	-
Cspg4	9	9418	4926	6755	6858	4001	6313	3334	8207	12244	8248	444	373	636	549	364	783	1415	591	143	562	ENSMUSG00000032911	56865033	56899870	+	11931	protein_coding	chondroitin sulfate proteoglycan 4 [Source:MGI Symbol;Acc:MGI:2153093]	-
Rps11	7	2696	2943	3201	3198	2807	2560	5908	2474	4028	3589	2810	2594	3227	3289	3689	2413	6834	3430	11014	3285	ENSMUSG00000003429	45122379	45124439	-	865	protein_coding	ribosomal protein S11 [Source:MGI Symbol;Acc:MGI:1351329]	-
Ppp2r1a	17	3149	3299	3127	3738	3276	3123	5726	3460	4327	4186	2863	2978	3353	3913	4666	2898	7398	4220	3206	3062	ENSMUSG00000007564	20945311	20965916	+	3411	protein_coding	protein phosphatase 2, regulatory subunit A, alpha [Source:MGI Symbol;Acc:MGI:1926334]	-
Carhsp1	16	5392	5165	6255	6501	5716	5500	5292	6689	5640	6687	1116	862	1267	1314	2966	1012	3654	2249	1425	1041	ENSMUSG00000008393	8658580	8672155	-	2858	protein_coding	calcium regulated heat stable protein 1 [Source:MGI Symbol;Acc:MGI:1196368]	CSD
Castor2	5	5757	5026	6140	7710	5549	5822	2664	6094	5044	8816	2135	1325	1850	2148	1212	1858	2208	1906	404	2069	ENSMUSG00000015944	134099711	134144343	+	7560	protein_coding	cytosolic arginine sensor for mTORC1 subunit 2 [Source:MGI Symbol;Acc:MGI:1933384]	-
Cpt2	4	3138	2817	2820	3722	4059	3632	2577	3552	4927	4735	3425	2255	3207	2593	3032	4097	4395	4699	7515	4522	ENSMUSG00000028607	107903981	107923610	-	2391	protein_coding	carnitine palmitoyltransferase 2 [Source:MGI Symbol;Acc:MGI:109176]	-
Etfdh	3	2244	2070	2225	3225	5208	2243	2636	4387	2861	2858	4036	3036	3603	3739	5183	3815	6746	7194	4218	4182	ENSMUSG00000027809	79603788	79629500	-	7505	protein_coding	electron transferring flavoprotein, dehydrogenase [Source:MGI Symbol;Acc:MGI:106100]	-
Atp5h	11	2767	3043	3191	3625	3193	2815	2214	2732	2515	3789	3801	3801	4541	4723	2991	3843	3885	3193	10601	4435	ENSMUSG00000034566	115415689	115419962	-	1465	protein_coding	ATP synthase, H+ transporting, mitochondrial F0 complex, subunit D [Source:MGI Symbol;Acc:MGI:1918929]	-
Neat1	19	1853	1853	2671	3848	615	3230	622	588	3383	5090	5252	6105	7581	10147	2292	8035	1294	3959	1780	5460	ENSMUSG00000092274	5824708	5845478	-	20771	lincRNA	nuclear paraspeckle assembly transcript 1 (non-protein coding) [Source:MGI Symbol;Acc:MGI:1914211]	-
Dhx9	1	2813	2976	3464	3799	4142	2465	4991	4460	4091	3492	2814	2420	3011	3451	6405	2842	6682	7410	784	3115	ENSMUSG00000042699	153455758	153487660	-	9603	protein_coding	DEAH (Asp-Glu-Ala-His) box polypeptide 9 [Source:MGI Symbol;Acc:MGI:108177]	-
Jup	11	3231	2536	2804	3533	3319	2753	3622	3971	4221	3267	3351	2979	4052	4777	4487	3526	8435	4533	2057	4128	ENSMUSG00000001552	100368958	100397763	-	6436	protein_coding	junction plakoglobin [Source:MGI Symbol;Acc:MGI:96650]	-
Net1	13	3924	4886	3629	6048	5856	4787	3005	4586	4363	4649	2299	2249	2048	2315	5838	2005	5085	3457	1748	2786	ENSMUSG00000021215	3882018	3918220	-	5217	protein_coding	neuroepithelial cell transforming gene 1 [Source:MGI Symbol;Acc:MGI:1927138]	-
Arsb	13	8869	5735	5174	7676	5006	5979	3433	5552	5808	8428	1655	1138	1495	1626	957	1528	1485	1286	732	1911	ENSMUSG00000042082	93771630	93943016	+	6037	protein_coding	arylsulfatase B [Source:MGI Symbol;Acc:MGI:88075]	-
Fah	7	1387	1305	1185	2131	2693	1461	1239	1805	1493	1839	6525	4454	5916	5278	3093	4998	4722	5483	12358	6018	ENSMUSG00000030630	84585159	84606722	-	2218	protein_coding	fumarylacetoacetate hydrolase [Source:MGI Symbol;Acc:MGI:95482]	-
Abhd2	7	3674	5109	4121	4899	4146	4583	3400	3731	5632	4878	3174	2391	2682	3453	2753	2898	5328	3117	2260	3111	ENSMUSG00000039202	79273199	79365508	+	10573	protein_coding	abhydrolase domain containing 2 [Source:MGI Symbol;Acc:MGI:1914344]	-
Aldh1a1	19	4646	5525	5323	6786	5857	2596	3863	4311	9053	4459	1511	1030	1215	1305	3187	1388	6408	3841	1545	1434	ENSMUSG00000053279	20492715	20643462	+	4934	protein_coding	aldehyde dehydrogenase family 1, subfamily A1 [Source:MGI Symbol;Acc:MGI:1353450]	-
Osbpl8	10	4624	6248	7594	7981	3918	7504	2122	2794	4293	7249	2708	2586	2607	2710	1283	3156	1590	1075	1057	2171	ENSMUSG00000020189	111164752	111297249	+	9401	protein_coding	oxysterol binding protein-like 8 [Source:MGI Symbol;Acc:MGI:2443807]	-
Gpr137b	13	5000	5450	5682	7184	3264	4545	6081	5186	11436	6473	1578	1274	1725	1463	934	1515	1809	1163	2051	1416	ENSMUSG00000021306	13357620	13394014	-	5026	protein_coding	G protein-coupled receptor 137B [Source:MGI Symbol;Acc:MGI:1891463]	-
Gnb2	5	3189	2641	2862	3445	3056	2841	6002	3269	4853	3515	2819	2958	3583	3618	4516	2611	7403	4241	4826	2966	ENSMUSG00000029713	137528127	137533510	-	3402	protein_coding	guanine nucleotide binding protein (G protein), beta 2 [Source:MGI Symbol;Acc:MGI:95784]	-
Fam129a	1	6980	4817	6442	7958	6005	9923	3548	6341	7892	6576	449	633	706	788	1208	954	2363	767	299	546	ENSMUSG00000026483	151571186	151721939	+	7380	protein_coding	family with sequence similarity 129, member A [Source:MGI Symbol;Acc:MGI:2137237]	-
Acy3	19	1004	1350	1241	1577	1341	1018	1106	889	973	1864	7702	2814	3719	3616	1193	7432	4997	3003	19797	8519	ENSMUSG00000024866	3986661	3990007	+	1505	protein_coding	aspartoacylase (aminoacylase) 3 [Source:MGI Symbol;Acc:MGI:1918920]	-
Tspo	15	3754	3921	4324	3987	4196	4261	6451	5080	5287	5062	1743	1612	1934	2104	2212	1701	7644	2848	5132	1802	ENSMUSG00000041736	83563592	83574203	+	1051	protein_coding	translocator protein [Source:MGI Symbol;Acc:MGI:88222]	-
Cd2ap	17	3648	4059	4380	4656	4270	4339	3792	3467	4637	4228	2102	2510	2718	3478	6772	2400	6260	3913	602	2728	ENSMUSG00000061665	42792951	42876665	-	15864	protein_coding	CD2-associated protein [Source:MGI Symbol;Acc:MGI:1330281]	-
Clta	4	3302	3375	3468	4141	3219	3351	4851	3083	4723	4924	3217	2815	3339	3548	2752	2784	5262	2705	6623	3457	ENSMUSG00000028478	44004452	44032846	+	1800	protein_coding	clathrin, light polypeptide (Lca) [Source:MGI Symbol;Acc:MGI:894297]	-
Cep170b	12	4146	3598	4041	4910	4321	3621	4455	4149	5671	4298	2600	2388	3019	3117	5073	2111	6382	3556	891	2590	ENSMUSG00000072825	112720455	112746592	+	8002	protein_coding	centrosomal protein 170B [Source:MGI Symbol;Acc:MGI:2145043]	-
Pgm2	4	5593	5137	4905	6247	5742	5206	5298	5246	6301	5655	1478	1324	1598	1532	2517	1590	3623	2374	1987	1482	ENSMUSG00000025791	99929414	99987294	+	2921	protein_coding	phosphoglucomutase 2 [Source:MGI Symbol;Acc:MGI:97565]	-
Tbc1d1	5	3650	2981	3417	4994	4408	3076	4540	5206	6666	4664	2530	2004	2417	2948	2922	2494	8229	4021	1070	2525	ENSMUSG00000029174	64156305	64351486	+	7405	protein_coding	TBC1 domain family, member 1 [Source:MGI Symbol;Acc:MGI:1889508]	-
Sf3b1	1	2706	2927	2714	3607	3914	3058	5019	3259	5408	3825	3091	3139	3466	3912	5748	3310	5612	4617	1335	4059	ENSMUSG00000025982	54985169	55027481	-	11370	protein_coding	splicing factor 3b, subunit 1 [Source:MGI Symbol;Acc:MGI:1932339]	-
Mat2a	6	3264	2817	3439	4646	2206	3713	2070	2213	3354	4278	4332	3427	4561	3805	4344	4251	3508	4013	5145	5267	ENSMUSG00000053907	72432799	72439558	-	4486	protein_coding	methionine adenosyltransferase II, alpha [Source:MGI Symbol;Acc:MGI:2443731]	-
Calu	6	3340	3007	3920	4360	3282	4571	10096	3431	5642	4533	2085	1969	2541	2943	3284	2242	6665	2816	1533	2383	ENSMUSG00000029767	29348069	29377110	+	4663	protein_coding	calumenin [Source:MGI Symbol;Acc:MGI:1097158]	-
Erlin2	8	4218	4275	3885	5513	4328	4798	3537	3913	5147	5105	2776	2791	3038	3404	2343	2815	5265	2924	1739	2777	ENSMUSG00000031483	27023261	27040328	+	5829	protein_coding	ER lipid raft associated 2 [Source:MGI Symbol;Acc:MGI:2387215]	-
Hnrnpa0	13	2809	2679	2550	3120	3107	2476	5981	2850	5314	3767	3368	3759	3897	4585	4690	2613	5542	4135	3559	3764	ENSMUSG00000007836	58125879	58128556	-	2678	protein_coding	heterogeneous nuclear ribonucleoprotein A0 [Source:MGI Symbol;Acc:MGI:1924384]	-
Cox5a	9	3739	4030	3974	4861	4331	3744	2740	3875	3864	4919	2777	2629	3243	3613	2432	2744	3657	2367	7988	2948	ENSMUSG00000000088	57521274	57532426	+	2101	protein_coding	cytochrome c oxidase subunit 5A [Source:MGI Symbol;Acc:MGI:88474]	-
Habp2	19	4563	4248	5161	5968	3811	6514	1641	3231	4536	7387	3005	2908	3268	3357	1360	2832	2895	1790	1780	4204	ENSMUSG00000025075	56287137	56320822	+	3193	protein_coding	hyaluronic acid binding protein 2 [Source:MGI Symbol;Acc:MGI:1196378]	-
Rpl23	11	2201	2496	2964	3143	2744	2400	5094	2709	3306	3137	2985	2916	3121	3811	4129	2572	6311	4053	10876	3468	ENSMUSG00000071415	97777527	97782437	-	1770	protein_coding	ribosomal protein L23 [Source:MGI Symbol;Acc:MGI:1929455]	-
Hao2	3	36	145	62	108	36	48	7	13	37	93	11984	8127	9051	7434	530	11218	278	449	15582	9183	ENSMUSG00000027870	98874521	98893239	-	2049	protein_coding	hydroxyacid oxidase 2 [Source:MGI Symbol;Acc:MGI:96012]	-
Clic1	17	4206	4097	4150	4366	3806	4417	7213	4072	6565	5550	1366	1100	1535	1783	3303	1518	8307	2592	2941	1512	ENSMUSG00000007041	35049966	35058749	+	1799	protein_coding	chloride intracellular channel 1 [Source:MGI Symbol;Acc:MGI:2148924]	-
Uqcr10	11	3061	3754	3917	4132	3953	2661	2511	3216	2666	4377	3150	2802	3609	3980	2465	2894	4881	2724	10261	3360	ENSMUSG00000059534	4701973	4704342	-	584	protein_coding	ubiquinol-cytochrome c reductase, complex III subunit X [Source:MGI Symbol;Acc:MGI:1913402]	-
Fkbp5	17	1657	504	1047	2528	4938	2290	6466	4053	4354	2794	2925	794	2236	3913	5119	3180	11899	6211	2859	4606	ENSMUSG00000024222	28399094	28517527	-	9468	protein_coding	FK506 binding protein 5 [Source:MGI Symbol;Acc:MGI:104670]	-
Cisd1	10	2984	3672	3647	4895	3943	3728	1658	2867	2483	4459	4035	3142	3855	4006	1786	3708	2535	2473	10749	3719	ENSMUSG00000037710	71330480	71344954	-	1084	protein_coding	CDGSH iron sulfur domain 1 [Source:MGI Symbol;Acc:MGI:1261855]	-
Etnk1	6	2239	1950	2138	3252	2081	1829	1752	1870	2325	2524	5612	6004	6597	7447	4168	5746	5379	3985	1549	5809	ENSMUSG00000030275	143167221	143232307	+	14151	protein_coding	ethanolamine kinase 1 [Source:MGI Symbol;Acc:MGI:1922570]	-
Aass	6	518	393	181	1120	1496	667	398	675	76	529	8614	5003	6927	6082	4101	6406	10141	7807	4832	8204	ENSMUSG00000029695	23072173	23132986	-	3817	protein_coding	aminoadipate-semialdehyde synthase [Source:MGI Symbol;Acc:MGI:1353573]	-
Plbd2	5	5766	4793	4855	6218	5324	5179	4148	6256	6982	6187	1841	1487	1710	1984	1858	1544	2345	2192	1656	1835	ENSMUSG00000029598	120483282	120503625	-	6620	protein_coding	phospholipase B domain containing 2 [Source:MGI Symbol;Acc:MGI:1919022]	-
Vdr	15	1885	1997	1600	3706	4871	1753	1313	4004	2044	3035	4739	5959	3842	6631	2981	3739	5460	4937	2705	6902	ENSMUSG00000022479	97854425	97910630	-	5650	protein_coding	vitamin D (1,25-dihydroxyvitamin D3) receptor [Source:MGI Symbol;Acc:MGI:103076]	THR-like
Vim	2	1949	2463	2412	1549	823	2266	30313	1516	4341	3437	1072	966	1891	1413	1450	1502	10133	1528	1604	1409	ENSMUSG00000026728	13573927	13582826	+	4743	protein_coding	vimentin [Source:MGI Symbol;Acc:MGI:98932]	-
Hp	8	853	98	738	494	1095	46	52752	955	3891	626	1819	107	312	282	4395	507	2770	1977	69	242	ENSMUSG00000031722	109575128	109579172	-	1606	protein_coding	haptoglobin [Source:MGI Symbol;Acc:MGI:96211]	-
Gtf2i	5	3810	3273	3499	4917	2446	3587	2448	3123	4311	4789	5162	4175	4763	5179	1709	3344	3027	3558	2293	4551	ENSMUSG00000060261	134237834	134314760	-	10199	protein_coding	general transcription factor II I [Source:MGI Symbol;Acc:MGI:1202722]	GTF2I
Rplp2	7	2102	2302	2476	2443	2329	1997	6828	2305	3580	2677	3104	3122	3633	3825	4203	2760	8357	3915	8461	3362	ENSMUSG00000025508	141447370	141451585	+	2072	protein_coding	ribosomal protein, large P2 [Source:MGI Symbol;Acc:MGI:1914436]	-
Dynll2	11	2912	3540	3324	4506	2259	2944	2049	1851	2616	3639	5071	4032	6055	6168	2771	4266	3643	3681	3271	5146	ENSMUSG00000020483	87979525	87987533	-	2736	protein_coding	dynein light chain LC8-type 2 [Source:MGI Symbol;Acc:MGI:1915347]	-
Myof	19	5108	5712	4831	5771	3244	5168	7251	3664	5289	6254	908	1268	1350	2082	3050	1654	7439	2026	295	1286	ENSMUSG00000048612	37899036	38043577	-	12603	protein_coding	myoferlin [Source:MGI Symbol;Acc:MGI:1919192]	-
Papss2	19	1129	1689	1477	2181	2148	1425	1661	1238	1641	1619	8390	6273	7137	6951	1814	6475	4803	2787	5124	7687	ENSMUSG00000024899	32620005	32667187	+	3635	protein_coding	3'-phosphoadenosine 5'-phosphosulfate synthase 2 [Source:MGI Symbol;Acc:MGI:1330223]	-
Cdc42se1	3	4093	3757	4228	4851	4771	4336	4398	4726	5424	4798	1720	1596	2114	2412	3945	1978	5814	3058	3308	2252	ENSMUSG00000046722	95228732	95236409	+	3258	protein_coding	CDC42 small effector 1 [Source:MGI Symbol;Acc:MGI:1889510]	-
Dcaf8	1	3013	2555	2761	4297	4118	2773	2268	3862	4716	3576	4582	3525	4525	4244	4234	3296	3606	4356	3124	4120	ENSMUSG00000026554	172148084	172197005	+	12996	protein_coding	DDB1 and CUL4 associated factor 8 [Source:MGI Symbol;Acc:MGI:91860]	-
Cox7a2	9	2608	3001	3100	4482	3628	2998	2205	3374	2587	4129	3387	2947	3845	3888	2661	3100	3944	2883	10989	3637	ENSMUSG00000032330	79755361	79759878	-	944	protein_coding	cytochrome c oxidase subunit 7A2 [Source:MGI Symbol;Acc:MGI:1316715]	-
Decr1	4	2156	2116	2301	2768	3899	2384	2433	3510	2629	2935	4334	2485	3843	3045	3775	3922	6042	7416	7263	4044	ENSMUSG00000028223	15917240	15945507	-	3879	protein_coding	2,4-dienoyl CoA reductase 1, mitochondrial [Source:MGI Symbol;Acc:MGI:1914710]	-
Zwint	10	3410	2805	2930	4459	5556	3712	5780	6948	5169	5122	1703	1273	1536	1826	5024	1548	7504	3562	1814	1601	ENSMUSG00000019923	72654845	72674964	+	4434	protein_coding	ZW10 interactor [Source:MGI Symbol;Acc:MGI:1289227]	-
Tmem106a	11	5935	5481	5482	7467	4269	6343	2321	5353	5065	7417	2536	1265	1908	1781	587	2081	1867	1725	1701	2659	ENSMUSG00000034947	101582242	101591788	+	3138	protein_coding	transmembrane protein 106A [Source:MGI Symbol;Acc:MGI:1922056]	-
Igsf11	16	2815	2611	3169	4481	5792	1900	4510	5583	5427	4200	1926	2139	2468	2836	3516	2268	8166	6194	752	2481	ENSMUSG00000022790	38892671	39027159	+	4493	protein_coding	immunoglobulin superfamily, member 11 [Source:MGI Symbol;Acc:MGI:2388477]	-
Nabp1	1	6965	6739	8419	9514	4072	7767	2096	5791	2930	7043	1366	1120	1204	2105	922	1293	1282	1176	312	1062	ENSMUSG00000026107	51465862	51478425	-	8498	protein_coding	nucleic acid binding protein 1 [Source:MGI Symbol;Acc:MGI:1923258]	-
Il6st	13	3103	2733	2859	3577	1937	2923	6830	1945	4747	3058	3902	2988	4269	4538	4856	3656	4932	4393	1736	4075	ENSMUSG00000021756	112464070	112510086	+	11099	protein_coding	interleukin 6 signal transducer [Source:MGI Symbol;Acc:MGI:96560]	-
Osbpl9	4	2157	2271	2474	3916	3967	3250	3494	3148	3194	3472	4426	2442	3617	3688	3030	3831	5299	3495	6630	5246	ENSMUSG00000028559	109061145	109202272	-	7006	protein_coding	oxysterol binding protein-like 9 [Source:MGI Symbol;Acc:MGI:1923784]	-
Calb1	4	2	0	0	0	1	0	0	0	1	1	7038	7199	12532	11154	4014	9836	1849	2695	3729	12977	ENSMUSG00000028222	15881264	15908064	+	4846	protein_coding	calbindin 1 [Source:MGI Symbol;Acc:MGI:88248]	-
Uqcrh	4	2218	2483	2595	3427	2781	2363	2085	2406	2303	3487	3884	3416	4508	4828	2691	3718	4182	3071	12211	4357	ENSMUSG00000063882	116066965	116075071	-	1237	protein_coding	ubiquinol-cytochrome c reductase hinge protein [Source:MGI Symbol;Acc:MGI:1913826]	-
Tubb5	17	3191	3599	3576	3040	2265	2608	11716	3219	6831	4064	1300	1192	1596	2006	4991	1590	9649	2595	2355	1608	ENSMUSG00000001525	35833921	35838306	-	3327	protein_coding	tubulin, beta 5 class I [Source:MGI Symbol;Acc:MGI:107812]	-
Hsd17b2	8	6424	6774	6645	8629	10582	5936	5088	7417	6923	6758	115	73	38	65	81	127	494	270	397	88	ENSMUSG00000031844	117701904	117759027	+	1924	protein_coding	hydroxysteroid (17-beta) dehydrogenase 2 [Source:MGI Symbol;Acc:MGI:1096386]	-
Anxa4	6	4358	4580	5054	5457	4955	5866	5065	4311	6113	5706	1382	1609	1657	2099	2390	1427	5500	2233	1486	1467	ENSMUSG00000029994	86736840	86793584	-	4645	protein_coding	annexin A4 [Source:MGI Symbol;Acc:MGI:88030]	-
Pip5k1c	10	4010	4149	4112	5374	6286	3984	5042	6079	5064	5400	2029	1693	2166	2195	2799	1672	5056	2803	925	1853	ENSMUSG00000034902	81292963	81319973	+	5730	protein_coding	phosphatidylinositol-4-phosphate 5-kinase, type 1 gamma [Source:MGI Symbol;Acc:MGI:1298224]	-
Ptbp3	4	3077	2483	2576	3490	5516	3035	6240	4823	6229	3510	2011	2285	2697	3046	6154	2269	5818	3732	900	2787	ENSMUSG00000028382	59471868	59549364	-	7480	protein_coding	polypyrimidine tract binding protein 3 [Source:MGI Symbol;Acc:MGI:1923334]	-
Ndufs1	1	2917	3549	3817	4195	3249	3804	2217	2422	2933	4411	4493	3911	4645	4626	2173	4571	3786	2653	3218	4976	ENSMUSG00000025968	63143596	63176833	-	8086	protein_coding	NADH:ubiquinone oxidoreductase core subunit S1 [Source:MGI Symbol;Acc:MGI:2443241]	-
Rxra	2	3162	3818	3744	5082	4794	3661	3451	3445	3396	5338	3347	2775	3614	3182	3664	2650	3770	4048	1706	3884	ENSMUSG00000015846	27676440	27762957	+	5462	protein_coding	retinoid X receptor alpha [Source:MGI Symbol;Acc:MGI:98214]	RXR-like
Galns	8	6355	6107	5880	7625	6997	4927	3605	7045	7111	6713	976	482	545	590	664	592	2116	990	2191	951	ENSMUSG00000015027	122578242	122611463	-	2650	protein_coding	galactosamine (N-acetyl)-6-sulfate sulfatase [Source:MGI Symbol;Acc:MGI:1355303]	-
Rnf187	11	3282	3096	3041	4276	2744	3365	3878	2598	4158	4087	3803	2833	3724	3694	2489	3125	5633	3333	5743	3539	ENSMUSG00000020496	58932288	58938916	-	1949	protein_coding	ring finger protein 187 [Source:MGI Symbol;Acc:MGI:1914224]	-
Slc38a10	11	2963	2876	3634	3660	3446	2936	4373	3098	5687	4273	3815	3508	3783	4381	2750	3413	3818	3117	2990	3902	ENSMUSG00000061306	120103960	120151346	-	6421	protein_coding	solute carrier family 38, member 10 [Source:MGI Symbol;Acc:MGI:1919305]	-
Usp9x	X	3338	3391	3634	4791	3534	3430	4321	2841	4999	3708	2901	2865	3509	4123	5263	3012	5040	3915	517	3179	ENSMUSG00000031010	13071498	13173328	+	15051	protein_coding	ubiquitin specific peptidase 9, X chromosome [Source:MGI Symbol;Acc:MGI:894681]	-
Atp6v0a1	11	4492	4704	5018	5742	5459	6398	6850	5155	5807	6249	824	932	1092	1371	2444	1140	5198	1818	419	1154	ENSMUSG00000019302	101009452	101063719	+	6556	protein_coding	ATPase, H+ transporting, lysosomal V0 subunit A1 [Source:MGI Symbol;Acc:MGI:103286]	-
Slc7a7	14	3888	4145	4454	7620	3378	2534	1003	3186	4548	5955	5173	3273	4006	4119	898	2953	701	2189	3586	4634	ENSMUSG00000000958	54369442	54417780	-	3315	protein_coding	solute carrier family 7 (cationic amino acid transporter, y+ system), member 7 [Source:MGI Symbol;Acc:MGI:1337120]	-
Gnai3	3	4071	4348	4442	5950	4166	4265	4938	4255	5032	5038	1984	1916	2584	2715	3507	1984	4819	2758	1384	2076	ENSMUSG00000000001	108107280	108146146	-	3262	protein_coding	guanine nucleotide binding protein (G protein), alpha inhibiting 3 [Source:MGI Symbol;Acc:MGI:95773]	-
Trim44	2	3140	3837	3532	4530	2991	3239	3179	2988	4347	4029	3171	3678	4168	4508	3474	3211	5402	4059	1417	3221	ENSMUSG00000027189	102300119	102407828	-	5645	protein_coding	tripartite motif-containing 44 [Source:MGI Symbol;Acc:MGI:1931835]	-
Krt19	11	8516	8622	5604	1983	5861	907	8674	6097	18594	2749	301	121	270	313	578	216	2010	397	134	149	ENSMUSG00000020911	100140810	100148665	-	1855	protein_coding	keratin 19 [Source:MGI Symbol;Acc:MGI:96693]	-
Hk1	10	3662	3817	3654	3620	3816	3998	4972	3077	5336	4380	2532	2723	3902	4523	2407	3186	4776	2198	1916	3599	ENSMUSG00000037012	62268855	62379908	-	8532	protein_coding	hexokinase 1 [Source:MGI Symbol;Acc:MGI:96103]	-
Aqp8	7	7616	11674	8936	14126	2124	8970	400	1843	5289	10850	10	40	5	50	6	48	52	2	15	6	ENSMUSG00000030762	123462291	123468004	+	1581	protein_coding	aquaporin 8 [Source:MGI Symbol;Acc:MGI:1195271]	-
Sephs2	7	2610	3273	3288	4723	3680	3257	2268	4467	3146	4068	3764	2682	4276	3463	2245	3542	3020	5039	5655	3590	ENSMUSG00000049091	127271879	127274055	-	2177	protein_coding	selenophosphate synthetase 2 [Source:MGI Symbol;Acc:MGI:108388]	-
Cdhr2	13	8201	7466	5099	8653	6795	5139	2546	7088	5895	5533	706	770	999	1433	657	1508	1393	527	780	848	ENSMUSG00000034918	54701461	54736662	+	4129	protein_coding	cadherin-related family member 2 [Source:MGI Symbol;Acc:MGI:2687323]	-
Unc119b	5	3691	3574	3468	4814	3519	3504	2210	3161	4678	4987	3345	2586	3660	3811	3229	2959	4963	3512	2764	3599	ENSMUSG00000046562	115122550	115134975	-	4603	protein_coding	unc-119 lipid binding chaperone B [Source:MGI Symbol;Acc:MGI:2147162]	-
Ap2b1	11	3986	3606	3825	4333	3445	4022	5077	3744	5762	4596	2251	2087	2578	3107	3833	2427	6067	3492	1234	2511	ENSMUSG00000035152	83299024	83405035	+	8755	protein_coding	adaptor-related protein complex 2, beta 1 subunit [Source:MGI Symbol;Acc:MGI:1919020]	-
Oat	7	1013	898	928	1076	778	274	4415	793	1756	1448	5136	6643	9716	7405	3758	7102	4983	4412	4555	4877	ENSMUSG00000030934	132557478	132576398	-	2360	protein_coding	ornithine aminotransferase [Source:MGI Symbol;Acc:MGI:97394]	-
Ddx6	9	2696	2585	3036	3996	3360	2831	3656	2949	3773	3839	4173	3378	4505	5188	4695	3347	4935	3922	1392	3695	ENSMUSG00000032097	44604892	44640731	+	8035	protein_coding	DEAD (Asp-Glu-Ala-Asp) box polypeptide 6 [Source:MGI Symbol;Acc:MGI:104976]	-
Cep85	4	2215	464	1569	1570	2844	2152	6726	2125	5978	2618	1638	659	1548	1920	8359	1608	18585	6175	1367	1659	ENSMUSG00000037443	134129858	134187112	-	5269	protein_coding	centrosomal protein 85 [Source:MGI Symbol;Acc:MGI:1917262]	-
Col1a2	6	1558	990	894	909	570	1030	35595	963	3741	3245	965	819	1219	1667	1533	1731	9923	1955	840	1601	ENSMUSG00000029661	4504814	4541544	+	12426	protein_coding	collagen, type I, alpha 2 [Source:MGI Symbol;Acc:MGI:88468]	-
Rbm39	2	2609	2415	2674	3440	3245	3130	4717	2967	4171	3562	3402	3429	3947	3912	4544	3350	5806	3921	2132	4354	ENSMUSG00000027620	156147239	156180238	-	6946	protein_coding	RNA binding motif protein 39 [Source:MGI Symbol;Acc:MGI:2157953]	-
Mprip	11	2512	2084	2196	2998	2390	2255	6983	2654	4090	2872	3702	3683	4233	4524	4566	3109	6164	4550	2408	3711	ENSMUSG00000005417	59661305	59780860	+	13327	protein_coding	myosin phosphatase Rho interacting protein [Source:MGI Symbol;Acc:MGI:1349438]	-
Chmp4b	2	3349	3613	3685	3860	4256	3426	5134	3999	4666	4349	2127	1924	2458	2764	4609	2012	6049	3526	3566	2281	ENSMUSG00000038467	154651705	154694785	+	2027	protein_coding	charged multivesicular body protein 4B [Source:MGI Symbol;Acc:MGI:1922858]	-
Rnf13	3	3506	4144	4269	6195	4447	4733	2804	3541	3648	4805	2795	2763	3521	3428	2062	3103	3323	2529	2960	2994	ENSMUSG00000036503	57736062	57835233	+	10019	protein_coding	ring finger protein 13 [Source:MGI Symbol;Acc:MGI:1346341]	-
Wdfy3	5	3484	3743	4232	6279	2180	2919	2040	2648	3971	4996	3744	3755	4590	5709	2826	3496	3362	3248	404	3919	ENSMUSG00000043940	101832956	102069921	-	15346	protein_coding	WD repeat and FYVE domain containing 3 [Source:MGI Symbol;Acc:MGI:1096875]	-
Atp5j2	5	2769	3113	3363	4310	3440	3183	2294	3113	2660	4481	3463	2830	3730	3961	2082	3100	3764	2135	10356	3372	ENSMUSG00000038690	145183698	145192062	-	3306	protein_coding	ATP synthase, H+ transporting, mitochondrial F0 complex, subunit F2 [Source:MGI Symbol;Acc:MGI:1927558]	-
Ipo5	14	4463	4178	4063	5151	3739	6140	5223	3220	5673	4851	1664	1740	2048	2252	3558	1790	5213	2928	1607	1884	ENSMUSG00000030662	120911224	120947999	+	6001	protein_coding	importin 5 [Source:MGI Symbol;Acc:MGI:1917822]	-
Chchd10	10	2996	3878	3746	3990	3165	2809	2038	2341	2826	3858	3362	3302	3930	3653	2571	2975	4700	3562	8274	3364	ENSMUSG00000049422	75933130	75937747	+	1575	protein_coding	coiled-coil-helix-coiled-coil-helix domain containing 10 [Source:MGI Symbol;Acc:MGI:2143558]	-
Susd6	12	3778	3446	4000	5132	4173	4230	3442	4082	5046	5142	3034	2525	3292	3489	2264	2909	2954	2734	2313	3268	ENSMUSG00000021133	80790510	80880835	+	7615	protein_coding	sushi domain containing 6 [Source:MGI Symbol;Acc:MGI:2444661]	-
Atxn10	15	5196	4682	4968	5891	6418	4933	5561	6902	5883	5790	1325	1178	1349	1617	1329	1180	2358	1386	1764	1538	ENSMUSG00000016541	85336245	85463212	+	1937	protein_coding	ataxin 10 [Source:MGI Symbol;Acc:MGI:1859293]	-
Ndst1	18	2878	3123	3277	4472	3765	3104	3700	3340	3019	3650	2975	3084	3974	4253	5153	3166	5929	3934	1342	2925	ENSMUSG00000054008	60685978	60713389	-	6070	protein_coding	N-deacetylase/N-sulfotransferase (heparan glucosaminyl) 1 [Source:MGI Symbol;Acc:MGI:104719]	-
Cox7b	X	2149	2534	2544	3454	3235	2496	1906	2871	2333	3565	3662	3441	4055	5005	2990	3710	3563	2865	10589	4047	ENSMUSG00000031231	106015700	106022450	+	1214	protein_coding	cytochrome c oxidase subunit 7B [Source:MGI Symbol;Acc:MGI:1913392]	-
Camk2n1	4	2590	1903	1773	2932	2754	1909	2118	3456	4310	2887	4452	4194	4731	4649	3698	3438	3173	3693	7363	4925	ENSMUSG00000046447	138454314	138460123	+	4444	protein_coding	calcium/calmodulin-dependent protein kinase II inhibitor 1 [Source:MGI Symbol;Acc:MGI:1913509]	-
Gsto1	19	5671	4524	4452	5453	4982	6109	4114	4831	5141	5614	1191	1307	1577	1761	2957	1459	3745	2091	2271	1494	ENSMUSG00000025068	47854970	47864790	+	1968	protein_coding	glutathione S-transferase omega 1 [Source:MGI Symbol;Acc:MGI:1342273]	-
Eps8	6	3588	3656	3981	5473	4277	4101	2785	3350	5024	5209	3421	2853	3326	4083	2232	3087	2634	2617	1407	3604	ENSMUSG00000015766	137477245	137654876	-	12355	protein_coding	epidermal growth factor receptor pathway substrate 8 [Source:MGI Symbol;Acc:MGI:104684]	-
Cbr3	16	4947	7709	7352	8281	3862	5241	2902	4026	10115	6628	169	1027	967	666	1942	513	1795	1027	847	632	ENSMUSG00000022947	93683215	93690990	+	1254	protein_coding	carbonyl reductase 3 [Source:MGI Symbol;Acc:MGI:1309992]	-
Sesn3	9	5606	4211	5765	7091	4844	6637	3175	7416	5276	5839	1201	1197	1388	1654	1846	1275	2753	1969	317	1183	ENSMUSG00000032009	14275067	14333101	+	15269	protein_coding	sestrin 3 [Source:MGI Symbol;Acc:MGI:1922997]	-
Itfg1	8	4302	4376	4454	6528	5375	5369	2940	4956	4360	5312	2205	1815	2264	2297	1583	2514	2844	1850	3128	2145	ENSMUSG00000031703	85717578	85840921	-	11045	protein_coding	integrin alpha FG-GAP repeat containing 1 [Source:MGI Symbol;Acc:MGI:106419]	-
Lmna	3	3449	4293	4107	4626	3717	3773	7655	3682	5234	4763	1509	1308	1827	2229	3214	1588	7566	3145	1309	1621	ENSMUSG00000028063	88480147	88509956	-	5838	protein_coding	lamin A [Source:MGI Symbol;Acc:MGI:96794]	-
Cryzl2	1	3552	3634	3412	4569	3283	3888	2194	3000	3014	4046	4397	2638	3824	3028	1732	4427	1944	2441	8000	3588	ENSMUSG00000033488	157458577	157492638	+	2534	protein_coding	crystallin zeta like 2 [Source:MGI Symbol;Acc:MGI:2448516]	-
Glyat	19	1219	1943	1237	2131	1444	1614	1674	1182	2522	2506	4954	3955	5973	4288	2070	5905	8287	3442	7384	6858	ENSMUSG00000063683	12633308	12653911	+	4780	protein_coding	glycine-N-acyltransferase [Source:MGI Symbol;Acc:MGI:2147502]	-
Cystm1	18	3488	3582	3589	4586	4073	4052	2606	3218	2870	4059	2763	2462	2723	3087	3084	2282	6160	3041	6175	2668	ENSMUSG00000046727	36345619	36402980	+	2840	protein_coding	cysteine-rich transmembrane module containing 1 [Source:MGI Symbol;Acc:MGI:1913310]	-
S100a11	3	2812	2207	2841	3116	3103	3471	9130	3326	6063	4154	1320	1244	1311	2111	4155	1371	10488	2603	4235	1414	ENSMUSG00000027907	93520488	93526287	+	511	protein_coding	S100 calcium binding protein A11 [Source:MGI Symbol;Acc:MGI:1338798]	-
Trak2	1	4426	4368	4520	6520	3671	2920	2215	3768	5159	4327	2737	2507	3428	3704	2696	2960	3254	2538	1190	3544	ENSMUSG00000026028	58900449	58973430	-	7088	protein_coding	trafficking protein, kinesin binding 2 [Source:MGI Symbol;Acc:MGI:1918077]	-
Slc16a12	19	4643	3699	4077	6053	4388	4495	2613	4806	4717	6338	2694	1972	3051	2790	1943	2417	3682	2183	1140	2658	ENSMUSG00000009378	34668403	34747289	-	4051	protein_coding	solute carrier family 16 (monocarboxylic acid transporters), member 12 [Source:MGI Symbol;Acc:MGI:2147716]	-
Sema3c	5	5037	6087	5133	8252	6658	5375	3830	5243	4187	4394	603	501	686	802	3094	715	7037	1627	331	653	ENSMUSG00000028780	17574281	17730268	+	7140	protein_coding	sema domain, immunoglobulin domain (Ig), short basic domain, secreted, (semaphorin) 3C [Source:MGI Symbol;Acc:MGI:107557]	-
Cdh1	8	660	237	193	684	1748	932	1345	1807	1325	575	4528	4544	4834	7037	10006	4329	12968	6247	1186	5052	ENSMUSG00000000303	106603351	106670246	+	4574	protein_coding	cadherin 1 [Source:MGI Symbol;Acc:MGI:88354]	-
Ankrd33b	15	4879	5298	5450	7762	4685	4688	3276	4774	4607	5961	1426	1150	1522	1430	3181	1307	4541	1851	1077	1356	ENSMUSG00000022237	31291478	31367726	-	8761	protein_coding	ankyrin repeat domain 33B [Source:MGI Symbol;Acc:MGI:1917904]	-
Akr1b8	6	5155	6247	6323	8308	6526	8181	6153	4428	6900	5762	113	66	99	173	1234	190	3623	424	171	101	ENSMUSG00000029762	34354119	34368463	+	1499	protein_coding	aldo-keto reductase family 1, member B8 [Source:MGI Symbol;Acc:MGI:107673]	-
Actr1a	19	4249	4377	4482	5186	4361	4114	5124	4923	5036	4970	1700	1400	2078	2144	2655	1802	5169	2489	1976	1919	ENSMUSG00000025228	46376814	46395735	-	2742	protein_coding	ARP1 actin-related protein 1A, centractin alpha [Source:MGI Symbol;Acc:MGI:1858964]	-
Gm10123	9	2195	3293	2625	4204	2579	1499	2683	4267	6646	4504	836	2425	4443	2907	1673	794	7806	1589	10072	2979	ENSMUSG00000062933	96895658	96896147	+	490	processed_pseudogene	predicted pseudogene 10123 [Source:MGI Symbol;Acc:MGI:3704342]	-
Tacc2	7	1701	1451	1583	2442	5102	1844	3966	4516	3883	2566	2319	1869	2066	2592	9563	2157	7509	8407	1377	3057	ENSMUSG00000030852	130577438	130764785	+	15408	protein_coding	transforming, acidic coiled-coil containing protein 2 [Source:MGI Symbol;Acc:MGI:1928899]	-
Ctbp1	5	3959	3911	4076	4850	3720	3398	4250	3914	4735	4314	2363	2077	2589	2596	3341	2096	5069	3317	2969	2344	ENSMUSG00000037373	33247723	33274994	-	4476	protein_coding	C-terminal binding protein 1 [Source:MGI Symbol;Acc:MGI:1201685]	-
Psme4	11	3592	4192	4229	5544	3784	3843	3251	3905	4478	4671	2784	2267	2886	3136	3257	2808	3933	3328	1176	2769	ENSMUSG00000040850	30771726	30880361	+	8382	protein_coding	proteasome (prosome, macropain) activator subunit 4 [Source:MGI Symbol;Acc:MGI:2143994]	-
Cd24a	10	299	288	235	473	376	519	2164	505	779	772	3287	3335	4565	6061	10687	4262	13887	6066	7624	3590	ENSMUSG00000047139	43578284	43584265	+	2580	protein_coding	CD24a antigen [Source:MGI Symbol;Acc:MGI:88323]	-
Rpl29	9	2235	2588	2647	2707	2668	2028	5222	2365	3219	2772	2657	2697	3050	3584	3409	2148	7520	3520	9689	3045	ENSMUSG00000048758	106429454	106431568	+	1126	protein_coding	ribosomal protein L29 [Source:MGI Symbol;Acc:MGI:99687]	-
Acad11	9	2028	2014	1781	3578	3256	2281	1156	2545	2367	2651	5582	4133	4779	4833	3272	4360	3827	5872	3762	5622	ENSMUSG00000090150	104063377	104127725	+	9798	protein_coding	acyl-Coenzyme A dehydrogenase family, member 11 [Source:MGI Symbol;Acc:MGI:2143169]	-
Dap	15	4885	3613	4126	4637	4177	5500	5126	5067	7497	6180	1295	1082	1320	1497	2478	1262	4392	2935	1305	1276	ENSMUSG00000039168	31224314	31274341	+	1925	protein_coding	death-associated protein [Source:MGI Symbol;Acc:MGI:1918190]	-
Prodh	16	1907	3273	2762	4823	4384	2187	1257	1541	1452	3972	5628	2932	4809	6462	1019	4564	3309	2224	5063	6060	ENSMUSG00000003526	18060357	18090203	-	7797	protein_coding	proline dehydrogenase [Source:MGI Symbol;Acc:MGI:97770]	-
Rab10	12	3434	3363	3511	4502	4780	3340	5416	4532	5043	4812	2080	1998	2583	2652	3202	2320	5532	2498	1790	2239	ENSMUSG00000020671	3247428	3309969	-	3513	protein_coding	RAB10, member RAS oncogene family [Source:MGI Symbol;Acc:MGI:105066]	-
Clic5	17	4941	5325	5687	7583	4397	4766	1754	3524	4637	6185	2389	2178	2943	2863	1125	2183	1888	2035	687	2467	ENSMUSG00000023959	44188584	44280172	+	8782	protein_coding	chloride intracellular channel 5 [Source:MGI Symbol;Acc:MGI:1917912]	-
Sec31a	5	3379	3213	3402	4207	2927	3081	4255	2978	4713	3564	3246	2941	3503	3813	3844	3014	4408	3790	1992	3277	ENSMUSG00000035325	100361649	100416234	-	7884	protein_coding	Sec31 homolog A (S. cerevisiae) [Source:MGI Symbol;Acc:MGI:1916412]	-
Bnip3l	14	4197	4238	4848	6071	5494	4817	3704	4266	5111	5606	1880	1746	2277	2087	2281	2115	1978	2029	2860	1899	ENSMUSG00000022051	66985239	67008877	-	3859	protein_coding	BCL2/adenovirus E1B interacting protein 3-like [Source:MGI Symbol;Acc:MGI:1332659]	-
Adam9	8	3971	3752	3732	4584	3587	4397	6389	3875	5188	4778	2015	1923	2475	2744	2520	2188	5131	2648	1180	2320	ENSMUSG00000031555	24949611	25016927	-	4115	protein_coding	a disintegrin and metallopeptidase domain 9 (meltrin gamma) [Source:MGI Symbol;Acc:MGI:105376]	-
Gldc	19	1258	42	112	1364	2089	48	361	4226	392	1307	7777	1941	4808	6327	3008	7087	5177	9894	4177	7984	ENSMUSG00000024827	30098449	30175418	-	3754	protein_coding	glycine decarboxylase [Source:MGI Symbol;Acc:MGI:1341155]	-
Cmpk1	4	3467	3783	3740	4810	4540	3770	3926	3868	3484	3964	1957	2059	2364	2585	3921	2206	6914	3545	2107	2302	ENSMUSG00000028719	114959336	114987241	-	3420	protein_coding	cytidine monophosphate (UMP-CMP) kinase 1 [Source:MGI Symbol;Acc:MGI:1913838]	-
Capzb	4	3324	3367	3608	3814	3391	3897	5886	3134	4832	4917	2320	2091	2495	2830	2923	2149	5419	2773	3583	2516	ENSMUSG00000028745	139192899	139291818	+	3299	protein_coding	capping protein (actin filament) muscle Z-line, beta [Source:MGI Symbol;Acc:MGI:104652]	-
Sidt2	9	3677	3039	3277	4551	4666	3548	4676	4930	5021	4484	2047	1839	2272	2629	3634	2064	5502	3331	1659	2376	ENSMUSG00000034908	45937857	45955258	-	5146	protein_coding	SID1 transmembrane family, member 2 [Source:MGI Symbol;Acc:MGI:2446134]	-
Igf1r	7	3282	3514	3400	4904	2919	3838	2064	2436	4412	5842	3706	3095	4298	3535	3355	3212	2968	2567	1153	4600	ENSMUSG00000005533	67952827	68233668	+	16791	protein_coding	insulin-like growth factor I receptor [Source:MGI Symbol;Acc:MGI:96433]	-
Add1	5	3739	3696	4180	4824	2797	4274	3813	2773	5647	5496	2777	2545	2983	3286	2334	2426	4216	2561	1655	2980	ENSMUSG00000029106	34573664	34632308	+	8561	protein_coding	adducin 1 (alpha) [Source:MGI Symbol;Acc:MGI:87918]	-
Serpine1	5	2971	778	763	1050	3183	2030	30291	4680	15261	1168	116	72	104	122	1983	98	2739	802	511	185	ENSMUSG00000037411	137061504	137072268	-	3876	protein_coding	serine (or cysteine) peptidase inhibitor, clade E, member 1 [Source:MGI Symbol;Acc:MGI:97608]	-
Trap1	16	2606	2704	3178	3299	2466	3304	2082	2339	3001	3419	4731	3624	4539	4117	2863	4108	3863	3437	4809	4411	ENSMUSG00000005981	4039971	4077827	-	2573	protein_coding	TNF receptor-associated protein 1 [Source:MGI Symbol;Acc:MGI:1915265]	-
Rpl34	3	1942	1936	2213	2709	2515	2150	4989	2243	3062	2646	2764	2594	3187	3007	3461	2642	6624	3789	11362	3030	ENSMUSG00000062006	130726831	130730398	-	2643	protein_coding	ribosomal protein L34 [Source:MGI Symbol;Acc:MGI:1915686]	-
Aldh3a2	11	3438	3498	3119	4217	3514	3497	2785	3254	3767	4090	3352	2218	2849	2942	2540	2438	6627	3994	3045	3632	ENSMUSG00000010025	61223417	61267464	-	5619	protein_coding	aldehyde dehydrogenase family 3, subfamily A2 [Source:MGI Symbol;Acc:MGI:1353452]	-
Ppfibp1	6	3323	3236	3908	4669	3693	3599	4493	3277	4609	3711	2069	2120	1942	2791	6655	1694	6050	4184	805	1910	ENSMUSG00000016487	146888487	147032025	+	11135	protein_coding	PTPRF interacting protein, binding protein 1 (liprin beta 1) [Source:MGI Symbol;Acc:MGI:1914783]	-
Atox1	11	3742	3871	4222	4639	4735	3782	4033	5309	4413	5352	1711	1318	1702	2044	2117	1684	4624	2533	5104	1782	ENSMUSG00000018585	55446641	55461239	-	541	protein_coding	antioxidant 1 copper chaperone [Source:MGI Symbol;Acc:MGI:1333855]	-
Cux1	5	2978	3254	3062	4495	3299	2816	2238	2561	3741	4011	3431	2971	3411	4399	3576	3326	4876	3382	2740	3925	ENSMUSG00000029705	136248135	136567490	-	20024	protein_coding	cut-like homeobox 1 [Source:MGI Symbol;Acc:MGI:88568]	CUT
Itgb5	16	2615	2590	2764	3541	2603	2313	3346	2900	4617	3358	3563	3759	4129	4769	2934	3211	3818	3349	4129	4165	ENSMUSG00000022817	33829665	33949338	+	3553	protein_coding	integrin beta 5 [Source:MGI Symbol;Acc:MGI:96614]	-
Srsf5	12	2144	2700	2080	2473	3044	2141	5542	3044	4256	2975	2359	3357	2935	2990	5463	2653	6897	4903	2724	3679	ENSMUSG00000021134	80945504	80950507	+	3988	protein_coding	serine/arginine-rich splicing factor 5 [Source:MGI Symbol;Acc:MGI:98287]	-
Rsrp1	4	3812	2647	3510	4266	3158	3208	2223	3078	4452	4365	3433	3617	3424	4178	4152	3193	2367	3422	1237	4524	ENSMUSG00000037266	134923592	134927671	+	3349	protein_coding	arginine/serine rich protein 1 [Source:MGI Symbol;Acc:MGI:106498]	-
Npl	1	3816	3804	4833	6033	4402	3591	2848	4569	7826	5392	2275	1831	1669	2527	1110	1236	1977	4971	1562	1951	ENSMUSG00000042684	153503015	153550045	-	2961	protein_coding	N-acetylneuraminate pyruvate lyase [Source:MGI Symbol;Acc:MGI:1921341]	-
Car12	9	3256	4491	4554	5312	2247	3622	2390	1895	2571	6104	3800	3969	4596	4966	1219	3665	3319	1406	592	4241	ENSMUSG00000032373	66713686	66766845	+	7597	protein_coding	carbonic anhydrase 12 [Source:MGI Symbol;Acc:MGI:1923709]	-
Steap2	5	2806	4138	4413	4851	2528	3920	4073	1774	3421	5177	2249	2362	2872	2864	3838	2422	7546	3036	1179	2632	ENSMUSG00000015653	5664829	5694578	-	12144	protein_coding	six transmembrane epithelial antigen of prostate 2 [Source:MGI Symbol;Acc:MGI:1921301]	-
Cflar	1	3070	3149	3245	4772	4213	3293	3101	3574	3640	4029	3099	2295	3063	3015	4262	2774	4902	3807	1502	3291	ENSMUSG00000026031	58711508	58758884	+	12669	protein_coding	CASP8 and FADD-like apoptosis regulator [Source:MGI Symbol;Acc:MGI:1336166]	-
Tmem229a	6	3192	3753	3638	5406	2593	3493	1392	1424	3152	4201	4033	4525	5012	4600	1737	3789	2739	1536	3204	4609	ENSMUSG00000048022	24951141	24956297	-	5157	protein_coding	transmembrane protein 229A [Source:MGI Symbol;Acc:MGI:2442812]	-
5031439G07Rik	15	4968	5759	5472	6533	3584	4359	6070	4058	4753	6558	1189	1043	1267	1320	1645	1011	4861	1754	608	1198	ENSMUSG00000036046	84943936	84988551	-	9604	protein_coding	RIKEN cDNA 5031439G07 gene [Source:MGI Symbol;Acc:MGI:2444899]	-
Egln1	8	4354	4447	4180	5828	5878	4935	4650	5106	5613	5735	1710	1637	2132	1978	1298	1523	1917	1382	1956	1738	ENSMUSG00000031987	124908587	124949324	-	3594	protein_coding	egl-9 family hypoxia-inducible factor 1 [Source:MGI Symbol;Acc:MGI:1932286]	-
Tnfrsf12a	17	4709	3872	4663	5383	5111	3624	4458	4474	4984	3632	367	335	605	1168	7528	759	6869	3300	1554	590	ENSMUSG00000023905	23675445	23677468	-	1932	protein_coding	tumor necrosis factor receptor superfamily, member 12a [Source:MGI Symbol;Acc:MGI:1351484]	-
Dao	5	2225	2975	2340	4139	2756	2184	443	2019	2027	4432	5935	3967	4851	5018	1710	3879	1567	4205	6050	5223	ENSMUSG00000042096	114003703	114025682	+	2952	protein_coding	D-amino acid oxidase [Source:MGI Symbol;Acc:MGI:94859]	-
Echs1	7	2173	2271	2723	2805	2717	2502	2225	2427	2416	2943	4055	3464	4663	4234	3176	3689	3538	3850	7790	4257	ENSMUSG00000025465	140105710	140116476	-	8286	protein_coding	enoyl Coenzyme A hydratase, short chain, 1, mitochondrial [Source:MGI Symbol;Acc:MGI:2136460]	-
Klf9	19	2964	2041	2294	3961	4141	2639	3754	3935	3943	4396	3821	2868	3078	3178	2858	2413	4874	4196	1971	4569	ENSMUSG00000033863	23141226	23166911	+	3263	protein_coding	Kruppel-like factor 9 [Source:MGI Symbol;Acc:MGI:1333856]	zf-C2H2
Atp5j	16	2166	2380	2820	3351	2926	2647	1937	2360	2336	3692	3375	3020	3828	4410	2716	3382	3681	2749	10117	3994	ENSMUSG00000022890	84827866	84835625	-	3130	protein_coding	ATP synthase, H+ transporting, mitochondrial F0 complex, subunit F [Source:MGI Symbol;Acc:MGI:107777]	-
Mfn2	4	3702	3792	4376	4639	3702	3756	2450	2990	4261	4587	3188	2628	3481	3843	1824	3112	3624	2232	2435	3247	ENSMUSG00000029020	147873599	147904704	-	5194	protein_coding	mitofusin 2 [Source:MGI Symbol;Acc:MGI:2442230]	-
Eif6	2	3097	4306	3504	4327	4839	3213	5805	4407	4652	4014	1137	1129	1482	1535	4026	1256	7429	3253	3058	1382	ENSMUSG00000027613	155819832	155826925	-	2702	protein_coding	eukaryotic translation initiation factor 6 [Source:MGI Symbol;Acc:MGI:1196288]	-
Itga1	13	4004	4061	4133	6029	3273	3465	2800	3000	3862	5029	2811	3479	3503	4593	1817	3048	2494	2450	909	2971	ENSMUSG00000042284	114953096	115101964	-	18599	protein_coding	integrin alpha 1 [Source:MGI Symbol;Acc:MGI:96599]	-
Nceh1	3	2060	1890	2087	3179	2847	2464	1984	2970	2692	3500	3755	3416	4316	4494	3529	4855	5522	4603	3397	4067	ENSMUSG00000027698	27182965	27284608	+	5253	protein_coding	neutral cholesterol ester hydrolase 1 [Source:MGI Symbol;Acc:MGI:2443191]	-
Edf1	2	3895	4738	4441	5008	4253	3742	3181	3144	3703	4894	2218	1927	2458	2504	1971	1827	3373	2221	5577	2430	ENSMUSG00000015092	25557847	25562082	+	1317	protein_coding	endothelial differentiation-related factor 1 [Source:MGI Symbol;Acc:MGI:1891227]	-
Riok3	18	3083	3719	3860	4543	5221	3162	5539	4743	4398	3927	1558	1408	1725	2024	3826	1583	6528	3281	1664	1699	ENSMUSG00000024404	12128850	12157367	+	3661	protein_coding	RIO kinase 3 [Source:MGI Symbol;Acc:MGI:1914128]	-
Tnks2	19	3129	2984	3413	4511	4084	3686	4054	3727	4939	3976	2493	2432	2810	3051	4002	2471	4576	3102	909	3119	ENSMUSG00000024811	36834232	36893477	+	10406	protein_coding	tankyrase, TRF1-interacting ankyrin-related ADP-ribose polymerase 2 [Source:MGI Symbol;Acc:MGI:1921743]	-
Arpc1b	5	3003	3178	3395	2558	2832	3232	10284	3933	5754	3824	1037	857	1394	1484	3373	1290	9421	2772	2482	1289	ENSMUSG00000029622	145114215	145130705	+	5115	protein_coding	actin related protein 2/3 complex, subunit 1B [Source:MGI Symbol;Acc:MGI:1343142]	-
Stx7	10	3047	2670	3183	4179	3243	3719	3585	3218	4486	4344	3102	2519	3315	3757	2523	2865	4696	3166	2936	2835	ENSMUSG00000019998	24149302	24190222	+	4473	protein_coding	syntaxin 7 [Source:MGI Symbol;Acc:MGI:1858210]	-
Slc30a9	5	3362	3621	3963	5057	3752	4092	2280	3603	4070	5324	2808	2637	3221	3234	1729	3186	3478	2218	2734	2984	ENSMUSG00000029221	67306955	67358443	+	12374	protein_coding	solute carrier family 30 (zinc transporter), member 9 [Source:MGI Symbol;Acc:MGI:1923690]	-
Cct5	15	2921	3007	3360	3768	2894	2945	4658	2386	3737	3489	2639	2345	3185	3107	3626	2523	6368	3055	4620	2710	ENSMUSG00000022234	31590800	31601804	-	2766	protein_coding	chaperonin containing Tcp1, subunit 5 (epsilon) [Source:MGI Symbol;Acc:MGI:107185]	-
Slc25a1	16	3935	4237	4471	5033	3909	4159	3532	4436	4650	5488	1963	1779	2302	2376	2334	1652	3774	2312	2737	2147	ENSMUSG00000003528	17925223	17928219	-	2164	protein_coding	solute carrier family 25 (mitochondrial carrier, citrate transporter), member 1 [Source:MGI Symbol;Acc:MGI:1345283]	-
Ndufa10	1	2721	2941	2868	2952	2979	2905	2787	3007	2663	3283	3411	2953	3394	3700	3002	3406	4312	3309	6690	3931	ENSMUSG00000026260	92439010	92473860	-	3331	protein_coding	NADH:ubiquinone oxidoreductase subunit A10 [Source:MGI Symbol;Acc:MGI:1914523]	-
Aadat	8	73	139	98	268	332	91	19	170	86	161	3299	4672	10862	9559	1056	22304	446	839	9523	3121	ENSMUSG00000057228	60505932	60545677	+	2178	protein_coding	aminoadipate aminotransferase [Source:MGI Symbol;Acc:MGI:1345167]	-
Coa5	1	4013	4534	4451	5245	3628	3920	2740	3244	4390	5170	2343	2202	2897	2758	2329	2389	4051	2441	1744	2585	ENSMUSG00000026112	37417084	37430103	-	5220	protein_coding	cytochrome C oxidase assembly factor 5 [Source:MGI Symbol;Acc:MGI:1923428]	-
Lpgat1	1	3391	3886	4429	5571	3243	4419	4424	3568	4248	4674	2321	2309	2930	3049	2861	2603	2960	1885	1492	2806	ENSMUSG00000026623	191717834	191784255	+	7610	protein_coding	lysophosphatidylglycerol acyltransferase 1 [Source:MGI Symbol;Acc:MGI:2446186]	-
Ahcy	2	1534	2629	2346	2770	1630	2008	1829	1271	2121	2462	4961	3529	4594	4271	2746	4610	4208	2949	10061	4511	ENSMUSG00000027597	155059310	155074497	-	2805	protein_coding	S-adenosylhomocysteine hydrolase [Source:MGI Symbol;Acc:MGI:87968]	-
Iscu	5	2579	2620	2443	3291	3307	2456	2254	3179	2861	3185	3547	2648	3378	3526	2947	2938	3049	3510	9951	3342	ENSMUSG00000025825	113772748	113778288	+	2176	protein_coding	iron-sulfur cluster assembly enzyme [Source:MGI Symbol;Acc:MGI:1913633]	-
Wdr26	1	3075	2763	3191	4362	4796	3531	5077	4247	4252	4214	1979	2043	2249	2573	4542	2070	5212	3361	1006	2467	ENSMUSG00000038733	181173228	181211552	-	7848	protein_coding	WD repeat domain 26 [Source:MGI Symbol;Acc:MGI:1923825]	-
Dnajc13	9	3266	3634	4024	5516	2719	3324	2358	2766	4161	4773	3941	2948	4292	4078	1736	3177	2497	2560	937	4286	ENSMUSG00000032560	104151282	104262930	-	11938	protein_coding	DnaJ heat shock protein family (Hsp40) member C13 [Source:MGI Symbol;Acc:MGI:2676368]	-
Rab2a	4	2572	2671	2963	3613	3322	2879	3926	2876	3724	3766	3154	2947	3529	3663	3186	3157	4621	3177	4036	3153	ENSMUSG00000047187	8535644	8607778	+	2133	protein_coding	RAB2A, member RAS oncogene family [Source:MGI Symbol;Acc:MGI:1928750]	-
Litaf	16	4156	3970	3946	4258	4596	4332	6743	4904	5408	4701	737	835	837	1237	4903	763	4662	3243	1815	776	ENSMUSG00000022500	10959275	11066157	-	5156	protein_coding	LPS-induced TN factor [Source:MGI Symbol;Acc:MGI:1929512]	zf-LITAF-like
Tns3	11	2744	2678	2848	3254	2058	3004	4357	2086	3574	3392	3348	3435	4137	4404	3813	3437	5509	3834	1008	3768	ENSMUSG00000020422	8431652	8664535	-	11182	protein_coding	tensin 3 [Source:MGI Symbol;Acc:MGI:2443012]	-
Mroh1	15	4182	4587	4557	5041	3696	4655	3731	3572	6755	6017	1629	1660	1930	2138	2032	1632	3715	2243	1110	1773	ENSMUSG00000022558	76380261	76453038	+	16468	protein_coding	maestro heat-like repeat family member 1 [Source:MGI Symbol;Acc:MGI:2442558]	-
Ppp1cb	5	2951	3099	3291	4348	3622	3487	2959	2799	3382	3665	2774	2911	3689	3934	3934	3089	4034	3438	2052	3166	ENSMUSG00000014956	32458843	32517433	+	10913	protein_coding	protein phosphatase 1 catalytic subunit beta [Source:MGI Symbol;Acc:MGI:104871]	-
Eif3b	5	3199	3047	3115	3482	3075	3357	5044	2606	4431	3517	2479	2351	2748	3112	4275	2449	5527	3317	2871	2602	ENSMUSG00000056076	140419328	140443360	+	3346	protein_coding	eukaryotic translation initiation factor 3, subunit B [Source:MGI Symbol;Acc:MGI:106478]	-
Brd2	17	3064	2576	2976	3792	2670	2673	3284	2479	4147	3400	3032	3344	3435	3749	5796	2664	4244	4123	1928	3220	ENSMUSG00000024335	34112023	34122634	-	7285	protein_coding	bromodomain containing 2 [Source:MGI Symbol;Acc:MGI:99495]	-
Tecr	8	2973	3298	3117	3892	2743	2861	2486	2568	3084	3302	3033	3084	3520	3730	2615	2931	2975	2751	7602	4016	ENSMUSG00000031708	83571698	83607971	-	2191	protein_coding	trans-2,3-enoyl-CoA reductase [Source:MGI Symbol;Acc:MGI:1915408]	-
Itm2c	1	3958	2556	3098	3817	3003	3697	5749	3961	6892	4045	2099	1776	2273	2439	2897	1962	3946	3068	3159	2164	ENSMUSG00000026223	85894281	85908675	+	2491	protein_coding	integral membrane protein 2C [Source:MGI Symbol;Acc:MGI:1927594]	-
Cmtm6	9	3227	3249	2853	4423	3080	3726	3633	3193	3813	3832	3228	2476	2821	3179	2951	2579	5715	3271	2410	2700	ENSMUSG00000032434	114731116	114749344	+	3440	protein_coding	CKLF-like MARVEL transmembrane domain containing 6 [Source:MGI Symbol;Acc:MGI:2447165]	-
Hs6st1	1	2781	2941	3439	4245	3594	2847	2182	3433	3166	4227	2578	3740	3852	4021	3779	2279	4391	3762	1824	3238	ENSMUSG00000045216	36068400	36106446	+	5542	protein_coding	heparan sulfate 6-O-sulfotransferase 1 [Source:MGI Symbol;Acc:MGI:1354958]	-
Gak	5	3193	3523	3654	4388	4570	3308	3935	3997	4570	4461	2185	2027	2311	2671	3716	2065	4715	2951	1608	2371	ENSMUSG00000062234	108569411	108629755	-	6439	protein_coding	cyclin G associated kinase [Source:MGI Symbol;Acc:MGI:2442153]	-
Mal	2	143	116	118	89	89	68	769	67	711	177	4501	4686	5827	7580	7058	5507	10807	5167	7123	5540	ENSMUSG00000027375	127633226	127656695	-	2778	protein_coding	myelin and lymphocyte protein, T cell differentiation protein [Source:MGI Symbol;Acc:MGI:892970]	-
Hnrnpul2	19	2937	2581	3027	3764	2819	2922	2907	2644	3837	3769	3612	3185	4188	4658	3241	3415	3709	3545	1573	3807	ENSMUSG00000071659	8819401	8834142	+	5726	protein_coding	heterogeneous nuclear ribonucleoprotein U-like 2 [Source:MGI Symbol;Acc:MGI:1915943]	-
Mpc2	1	1631	2007	1979	2551	2008	1810	1113	1764	1675	2560	4734	3740	4687	4981	2355	3428	2567	3087	12963	4479	ENSMUSG00000026568	165460637	165481214	+	7344	protein_coding	mitochondrial pyruvate carrier 2 [Source:MGI Symbol;Acc:MGI:1917706]	-
March6	15	2644	2524	2608	3674	3382	2695	2629	3151	2804	3617	3962	3330	4109	4002	3506	3638	4675	3874	1138	4132	ENSMUSG00000039100	31455891	31531053	-	9174	protein_coding	membrane-associated ring finger (C3HC4) 6 [Source:MGI Symbol;Acc:MGI:2442773]	-
Ivd	2	1451	1798	1369	2002	1647	1737	1389	1202	1008	1750	6335	4748	5970	5767	2450	5789	3389	2595	7515	6140	ENSMUSG00000027332	118861954	118882909	+	5505	protein_coding	isovaleryl coenzyme A dehydrogenase [Source:MGI Symbol;Acc:MGI:1929242]	-
Vapb	2	3336	4013	3715	4951	3641	3615	2996	3061	3860	4855	2811	2529	3087	3400	2167	2327	3618	2356	2683	2903	ENSMUSG00000054455	173737511	173784336	+	7131	protein_coding	vesicle-associated membrane protein, associated protein B and C [Source:MGI Symbol;Acc:MGI:1928744]	-
Myo5b	18	2642	3333	2847	4208	3451	3397	2980	2572	3046	4097	2820	3070	3266	4061	3439	3149	6407	2775	1193	3137	ENSMUSG00000025885	74440936	74771493	+	9766	protein_coding	myosin VB [Source:MGI Symbol;Acc:MGI:106598]	-
Vldlr	19	4518	3909	3315	6296	5899	3883	3860	6530	5571	5322	1441	1751	2005	2172	1362	1610	2837	1475	406	1718	ENSMUSG00000024924	27216484	27254231	+	10068	protein_coding	very low density lipoprotein receptor [Source:MGI Symbol;Acc:MGI:98935]	-
Tuba1b	15	3165	3505	3541	3519	2917	3303	8002	2400	4502	4249	1628	1482	1937	2021	2918	1691	7957	2658	2710	1773	ENSMUSG00000023004	98931425	98934565	-	1875	protein_coding	tubulin, alpha 1B [Source:MGI Symbol;Acc:MGI:107804]	-
Mthfd1	12	2121	2203	2227	2843	1840	2181	1160	1615	2003	3325	5576	5180	6095	5816	1815	4805	2743	3490	3038	5666	ENSMUSG00000021048	76255298	76319803	+	4442	protein_coding	methylenetetrahydrofolate dehydrogenase (NADP+ dependent), methenyltetrahydrofolate cyclohydrolase, formyltetrahydrofolate synthase [Source:MGI Symbol;Acc:MGI:1342005]	-
Dnaja2	8	2626	2592	3023	3560	3596	3178	4181	2881	4102	3333	2764	2382	3436	3395	3569	2931	5363	3046	2767	2935	ENSMUSG00000031701	85537633	85555344	-	2975	protein_coding	DnaJ heat shock protein family (Hsp40) member A2 [Source:MGI Symbol;Acc:MGI:1931882]	-
Lpp	16	3265	2986	3251	4189	3655	4001	4189	3667	3589	4959	2637	2547	2745	3579	2941	2764	4341	2916	806	2585	ENSMUSG00000033306	24393507	24992578	+	22046	protein_coding	LIM domain containing preferred translocation partner in lipoma [Source:MGI Symbol;Acc:MGI:2441849]	-
Akr1c21	13	25	46	35	35	12	28	6	9	7	74	9593	5208	6375	4083	489	5932	810	611	20607	11617	ENSMUSG00000021207	4574075	4586541	+	1502	protein_coding	aldo-keto reductase family 1, member C21 [Source:MGI Symbol;Acc:MGI:1924587]	-
Ero1l	14	5612	3872	4086	5146	5097	6494	4359	4494	14417	4934	635	569	748	827	806	764	1014	728	322	649	ENSMUSG00000021831	45283087	45318771	-	5285	protein_coding	ERO1-like (S. cerevisiae) [Source:MGI Symbol;Acc:MGI:1354385]	-
Acadvl	11	2223	1757	2047	2787	3283	2089	2004	2870	2386	2443	4149	2536	3746	3422	4184	3404	5409	6111	5067	3654	ENSMUSG00000018574	70010183	70015411	-	2686	protein_coding	acyl-Coenzyme A dehydrogenase, very long chain [Source:MGI Symbol;Acc:MGI:895149]	-
Rbm3	X	1471	2235	1874	2758	4737	1598	7154	5267	2837	2607	1293	1329	1340	2033	5795	1128	10570	5730	2523	1248	ENSMUSG00000031167	8138975	8145880	-	4698	protein_coding	RNA binding motif (RNP1, RRM) protein 3 [Source:MGI Symbol;Acc:MGI:1099460]	-
Aldh8a1	10	1121	1560	1878	2763	1645	2631	204	906	583	2191	5871	4599	6099	6043	1935	5769	3767	4027	6171	5729	ENSMUSG00000037542	21377291	21396585	+	4389	protein_coding	aldehyde dehydrogenase 8 family, member A1 [Source:MGI Symbol;Acc:MGI:2653900]	-
Ehd1	19	3881	4025	3942	4942	2766	3179	5988	3189	4431	4146	2506	2206	2716	2973	1935	2237	4027	2192	1885	2312	ENSMUSG00000024772	6276725	6300096	+	3705	protein_coding	EH-domain containing 1 [Source:MGI Symbol;Acc:MGI:1341878]	-
Pi4ka	16	4297	4546	4726	5683	3582	4642	2929	3091	4604	5302	2367	2044	2461	2751	1711	2199	2951	2022	1083	2437	ENSMUSG00000041720	17280351	17406314	-	11254	protein_coding	phosphatidylinositol 4-kinase alpha [Source:MGI Symbol;Acc:MGI:2448506]	-
Xdh	17	3903	2675	4100	3008	3582	4252	6777	4783	6224	3812	1032	859	1561	1356	4597	1377	5464	4246	562	1123	ENSMUSG00000024066	73883895	73950196	-	9175	protein_coding	xanthine dehydrogenase [Source:MGI Symbol;Acc:MGI:98973]	-
Tuba4a	1	2646	3055	2671	3126	1988	2133	3058	2079	3589	3170	2971	3079	3499	3686	3164	2799	8171	2309	5161	2929	ENSMUSG00000026202	75214228	75219865	-	3701	protein_coding	tubulin, alpha 4A [Source:MGI Symbol;Acc:MGI:1095410]	-
Dnaja1	4	2581	1937	3065	3651	2159	2942	2897	2572	4457	3170	3771	2368	4618	4254	2893	4016	3642	2877	4148	3265	ENSMUSG00000028410	40722150	40737149	+	8629	protein_coding	DnaJ heat shock protein family (Hsp40) member A1 [Source:MGI Symbol;Acc:MGI:1270129]	-
Thbs1	2	2225	837	749	1473	1709	766	20484	1508	9421	1314	1640	2629	2521	3685	3672	2110	3686	2367	625	1748	ENSMUSG00000040152	118111876	118127133	+	6073	protein_coding	thrombospondin 1 [Source:MGI Symbol;Acc:MGI:98737]	-
Capn2	1	3326	3614	3365	4229	4246	4021	5759	3461	4407	4814	1608	1347	1997	2433	2607	2026	6218	2221	1436	1676	ENSMUSG00000026509	182467260	182517608	-	6345	protein_coding	calpain 2 [Source:MGI Symbol;Acc:MGI:88264]	-
Retreg2	1	3076	3181	3172	4380	3142	3070	2494	2739	3662	4024	2914	2917	3377	3197	3017	2571	3733	3223	3903	2960	ENSMUSG00000049339	75142778	75147913	+	2999	protein_coding	reticulophagy regulator family member 2 [Source:MGI Symbol;Acc:MGI:2388278]	-
Ndufb11	X	2067	2101	2163	2748	2461	2033	1725	2345	1990	3021	3476	3126	3841	4141	2765	3351	3317	2976	11469	3622	ENSMUSG00000031059	20615326	20617619	-	908	protein_coding	NADH:ubiquinone oxidoreductase subunit B11 [Source:MGI Symbol;Acc:MGI:1349919]	-
Pipox	11	1439	3445	2639	2975	2920	1347	1143	1868	1940	3990	5044	4073	4310	4236	1656	3689	2223	2566	8474	4752	ENSMUSG00000017453	77880615	77894096	-	2470	protein_coding	pipecolic acid oxidase [Source:MGI Symbol;Acc:MGI:1197006]	-
Mut	17	2092	2413	2394	3601	2534	2267	1137	1882	2100	3207	5679	4397	5132	5192	2143	5001	2283	3217	2658	5387	ENSMUSG00000023921	40934685	40961988	+	3786	protein_coding	methylmalonyl-Coenzyme A mutase [Source:MGI Symbol;Acc:MGI:97239]	-
Vps13d	4	3208	3095	3520	5078	3602	3331	2908	3312	5048	4191	2345	2258	2818	3042	3396	2659	4039	3346	781	2712	ENSMUSG00000020220	144972622	145195005	-	24771	protein_coding	vacuolar protein sorting 13D [Source:MGI Symbol;Acc:MGI:2448530]	-
Slc31a1	4	3071	3188	3482	4449	2633	3862	2071	2599	3797	4607	3129	2646	3404	3634	2308	3025	3479	2480	3425	3330	ENSMUSG00000066150	62360727	62391769	+	4280	protein_coding	solute carrier family 31, member 1 [Source:MGI Symbol;Acc:MGI:1333843]	-
Larp1	11	3588	3231	3796	4673	3217	3179	3241	2861	3970	4013	2735	2494	3102	3455	3533	2597	4446	2857	919	2705	ENSMUSG00000037331	58009064	58062034	+	6829	protein_coding	La ribonucleoprotein domain family, member 1 [Source:MGI Symbol;Acc:MGI:1890165]	-
Plat	8	3478	1741	1856	2059	1440	3344	5427	2288	5330	5634	2506	1846	2918	2518	5985	2352	6714	2097	1250	3777	ENSMUSG00000031538	22757727	22782844	+	6241	protein_coding	plasminogen activator, tissue [Source:MGI Symbol;Acc:MGI:97610]	-
Pacsin2	15	2339	2353	2454	3260	2282	2316	2811	1877	2687	3194	3880	3766	4672	5475	3348	3405	5072	2941	2195	4210	ENSMUSG00000016664	83375607	83464606	-	4908	protein_coding	protein kinase C and casein kinase substrate in neurons 2 [Source:MGI Symbol;Acc:MGI:1345153]	-
Ubr3	2	2966	3234	2919	4683	4178	3243	3165	3378	3191	3384	2949	2671	3014	3447	3558	2846	3860	3889	1005	2891	ENSMUSG00000044308	69897246	70024013	+	9719	protein_coding	ubiquitin protein ligase E3 component n-recognin 3 [Source:MGI Symbol;Acc:MGI:1861100]	-
Adh5	3	2817	3552	3352	4468	4088	3415	2734	3313	3461	4111	2923	2450	2935	3108	1939	2418	3751	2685	4211	2702	ENSMUSG00000028138	138443093	138455499	+	5408	protein_coding	alcohol dehydrogenase 5 (class III), chi polypeptide [Source:MGI Symbol;Acc:MGI:87929]	-
Dctn2	10	2959	3060	3172	4154	4369	2890	4416	3715	3673	3626	2256	1955	2435	2576	3549	2033	5668	3165	2641	2098	ENSMUSG00000025410	127266368	127281950	+	4795	protein_coding	dynactin 2 [Source:MGI Symbol;Acc:MGI:107733]	-
Lpcat3	6	2449	2546	2678	3577	3220	2424	3442	2855	4022	3224	2299	2216	2492	2780	3447	2110	7865	3411	4331	2966	ENSMUSG00000004270	124663027	124704418	+	3268	protein_coding	lysophosphatidylcholine acyltransferase 3 [Source:MGI Symbol;Acc:MGI:1315211]	-
Sel1l	12	4177	3742	4204	4956	3390	3475	3912	3776	5649	4354	2159	1799	2269	2590	2620	2103	3436	2795	822	2114	ENSMUSG00000020964	91806043	91849157	-	8555	protein_coding	sel-1 suppressor of lin-12-like (C. elegans) [Source:MGI Symbol;Acc:MGI:1329016]	-
H13	2	2565	3001	2630	3358	2328	2035	4312	2727	3962	2809	2786	2366	2753	2877	4090	2242	5020	4614	4854	2962	ENSMUSG00000019188	152669461	152708670	+	8884	protein_coding	histocompatibility 13 [Source:MGI Symbol;Acc:MGI:95886]	-
Rbm47	5	3523	3266	2939	4526	3198	3222	1893	2986	4601	4400	2692	2921	3121	3725	2258	2955	4637	2699	1272	3401	ENSMUSG00000070780	66016549	66173118	-	7163	protein_coding	RNA binding motif protein 47 [Source:MGI Symbol;Acc:MGI:2384294]	-
Ubc	5	3377	3006	4084	4406	2171	3473	3242	2660	5017	3452	2971	1762	3294	3419	3062	2548	3707	2638	2932	2958	ENSMUSG00000008348	125385965	125390202	-	2893	protein_coding	ubiquitin C [Source:MGI Symbol;Acc:MGI:98889]	-
Plin3	17	4102	4875	5492	5641	3571	4392	2987	3940	7009	5629	1108	1344	1359	1770	2307	1137	2993	2459	768	1286	ENSMUSG00000024197	56277476	56292873	-	3786	protein_coding	perilipin 3 [Source:MGI Symbol;Acc:MGI:1914155]	-
Rap1b	10	3149	2808	2877	3656	4011	3297	6408	4443	5030	4279	1640	1481	1985	2076	3264	1667	5707	2707	1812	1747	ENSMUSG00000052681	117813871	117846035	-	2884	protein_coding	RAS related protein 1b [Source:MGI Symbol;Acc:MGI:894315]	-
Mindy1	3	2397	2438	2515	3568	4371	2706	4145	4242	3562	3485	2152	2153	2273	2477	3464	2169	4996	4194	3349	2954	ENSMUSG00000038712	95281345	95296166	+	6458	protein_coding	MINDY lysine 48 deubiquitinase 1 [Source:MGI Symbol;Acc:MGI:1922257]	-
Slc22a2	17	4699	5231	3288	5356	3555	4362	2855	2945	4156	4129	3261	1272	1854	1835	703	2512	1710	2971	4444	2472	ENSMUSG00000040966	12584132	12628488	+	2483	protein_coding	solute carrier family 22 (organic cation transporter), member 2 [Source:MGI Symbol;Acc:MGI:1335072]	-
Ccser2	14	3071	3463	3822	4437	2643	3372	2509	2391	3563	4166	3711	2977	3950	3837	2067	3074	3236	2547	1399	3247	ENSMUSG00000058690	36874936	36968777	-	8715	protein_coding	coiled-coil serine rich 2 [Source:MGI Symbol;Acc:MGI:101859]	-
Asah1	8	3291	3736	4364	4808	3658	4727	5013	4081	5391	5252	1430	1457	1817	1913	1799	1528	4314	1918	1350	1594	ENSMUSG00000031591	41340197	41374773	-	3390	protein_coding	N-acylsphingosine amidohydrolase 1 [Source:MGI Symbol;Acc:MGI:1277124]	-
Gmfb	14	3027	2893	3854	4997	4080	3720	2946	3546	4024	4506	2503	2080	2602	2979	2569	2321	3595	2807	1404	2956	ENSMUSG00000062014	46808149	46822242	-	6844	protein_coding	glia maturation factor, beta [Source:MGI Symbol;Acc:MGI:1927133]	-
Twsg1	17	4118	2400	3421	5234	3123	4827	2760	3926	4595	4574	2565	2342	2702	2958	2278	2470	2728	2092	1831	2458	ENSMUSG00000024098	65921972	65951226	-	5153	protein_coding	twisted gastrulation BMP signaling modulator 1 [Source:MGI Symbol;Acc:MGI:2137520]	-
Pigq	17	3550	3455	3486	4498	3616	3570	2218	3066	3371	4552	2669	2418	2798	3187	1548	2907	3611	1881	3873	2991	ENSMUSG00000025728	25926421	25944510	-	5992	protein_coding	phosphatidylinositol glycan anchor biosynthesis, class Q [Source:MGI Symbol;Acc:MGI:1333114]	-
Pter	2	1167	2529	1673	2681	875	1641	724	634	986	1597	5243	6176	6054	6580	933	5834	3440	1605	7205	5678	ENSMUSG00000026730	12924041	13003455	+	4682	protein_coding	phosphotriesterase related [Source:MGI Symbol;Acc:MGI:107372]	-
Aak1	6	3958	3773	4620	5811	4328	3943	3024	3852	4126	5187	1697	1589	2101	2362	2857	1719	3738	2106	396	2031	ENSMUSG00000057230	86849517	87003223	+	21453	protein_coding	AP2 associated kinase 1 [Source:MGI Symbol;Acc:MGI:1098687]	-
Adam10	9	3741	3617	4122	4956	3770	4893	5410	4546	5832	4857	1434	1220	1553	1640	2171	1400	4181	1917	591	1306	ENSMUSG00000054693	70678997	70780229	+	4913	protein_coding	a disintegrin and metallopeptidase domain 10 [Source:MGI Symbol;Acc:MGI:109548]	-
Mapk1	16	3035	2841	3208	3952	2854	3397	3289	3004	3961	4037	2888	2458	3170	3285	2863	2762	3755	3029	2179	3071	ENSMUSG00000063358	16983382	17047453	+	7110	protein_coding	mitogen-activated protein kinase 1 [Source:MGI Symbol;Acc:MGI:1346858]	-
Folh1	7	3663	2905	3538	7176	4775	2418	1051	4116	5381	3044	3192	2368	3297	3562	1614	2744	1138	2706	1003	3215	ENSMUSG00000001773	86718977	86775943	-	3210	protein_coding	folate hydrolase 1 [Source:MGI Symbol;Acc:MGI:1858193]	-
Mettl7b	10	2604	3369	2305	3251	4838	2834	2618	2633	2636	2991	3549	2305	3147	2572	1615	2889	4270	2554	6965	2952	ENSMUSG00000025347	128958274	128960988	-	1230	protein_coding	methyltransferase like 7B [Source:MGI Symbol;Acc:MGI:1918914]	-
Psmb4	3	2081	2190	2318	2873	2777	2113	4332	2830	2853	2793	2550	2216	2573	2879	3353	2172	6632	4255	6498	2562	ENSMUSG00000005779	94884093	94886961	-	1951	protein_coding	proteasome (prosome, macropain) subunit, beta type 4 [Source:MGI Symbol;Acc:MGI:1098257]	-
Hipk3	2	2403	2543	2573	3683	3471	2669	4022	2628	3338	2767	2592	2796	3411	3516	5567	2475	5072	3664	903	2744	ENSMUSG00000027177	104426481	104494446	-	7987	protein_coding	homeodomain interacting protein kinase 3 [Source:MGI Symbol;Acc:MGI:1314882]	-
Tmed7	18	2459	2570	2777	3601	3159	3175	3464	2807	3286	3366	2868	2819	3329	3561	3399	3055	4656	3417	2049	2994	ENSMUSG00000033184	46560235	46597535	-	8839	protein_coding	transmembrane p24 trafficking protein 7 [Source:MGI Symbol;Acc:MGI:1913926]	-
Tapbp	17	4376	2958	4884	4620	3433	5055	3711	4507	4809	5115	1475	1351	2155	1943	1895	1546	3146	2459	1558	1809	ENSMUSG00000024308	33915899	33929288	+	3296	protein_coding	TAP binding protein [Source:MGI Symbol;Acc:MGI:1201689]	-
Chmp1a	8	3209	3384	3073	4383	4167	3139	3904	3758	4307	4308	1966	1749	2073	2272	2241	1733	5399	2498	3176	2019	ENSMUSG00000000743	123204264	123212763	-	3272	protein_coding	charged multivesicular body protein 1A [Source:MGI Symbol;Acc:MGI:1920159]	-
Gde1	7	3044	2765	2990	4444	3545	2878	2994	4224	4238	3678	2366	2263	2332	2791	2067	2424	3489	2230	5467	2519	ENSMUSG00000033917	118688545	118705778	-	1692	protein_coding	glycerophosphodiester phosphodiesterase 1 [Source:MGI Symbol;Acc:MGI:1891827]	-
Fech	18	2308	2241	2540	3112	3086	2616	3154	3130	2738	3083	3308	2498	2970	3028	3637	2768	5059	4100	4126	3184	ENSMUSG00000024588	64456550	64489066	-	2901	protein_coding	ferrochelatase [Source:MGI Symbol;Acc:MGI:95513]	-
Pdhb	14	2995	3252	3874	3999	2839	3970	1913	2546	4083	4842	2743	2490	3226	3569	2022	2972	2830	2096	3538	2869	ENSMUSG00000021748	8165996	8173025	-	3861	protein_coding	pyruvate dehydrogenase (lipoamide) beta [Source:MGI Symbol;Acc:MGI:1915513]	-
Ubqln1	13	2873	2746	2796	3731	2914	2953	2611	2458	3530	3286	3125	2750	3497	4098	3465	3021	4190	3544	1907	3020	ENSMUSG00000005312	58176156	58215653	-	4406	protein_coding	ubiquilin 1 [Source:MGI Symbol;Acc:MGI:1860276]	-
Numa1	7	2671	2640	2686	3464	2332	2329	2603	2543	4433	3521	3484	3625	3934	3981	3277	2957	3604	3641	1045	3689	ENSMUSG00000066306	101934111	102014964	+	7919	protein_coding	nuclear mitotic apparatus protein 1 [Source:MGI Symbol;Acc:MGI:2443665]	-
Acox3	5	4070	3163	3148	5050	4140	4463	1491	4752	3270	4935	4037	1263	2391	2375	985	2948	2072	1833	2581	3487	ENSMUSG00000029098	35583040	35615352	+	11521	protein_coding	acyl-Coenzyme A oxidase 3, pristanoyl [Source:MGI Symbol;Acc:MGI:1933156]	-
Tmem19	10	3144	4240	3422	4741	2819	3543	2448	2760	2725	4187	2592	2637	2904	3126	1921	2730	4140	2559	3158	2633	ENSMUSG00000069520	115339674	115362501	-	3675	protein_coding	transmembrane protein 19 [Source:MGI Symbol;Acc:MGI:1914476]	-
Dpysl3	18	6770	4578	5652	6738	4553	6986	4109	4958	7152	5860	249	199	244	430	742	327	1497	693	225	366	ENSMUSG00000024501	43320979	43438286	-	6265	protein_coding	dihydropyrimidinase-like 3 [Source:MGI Symbol;Acc:MGI:1349762]	-
Itgb8	12	2375	3130	3715	4762	2016	2996	1648	1793	3062	3265	3661	3378	4675	5121	1867	4358	4031	2333	882	3243	ENSMUSG00000025321	119158022	119238802	-	11060	protein_coding	integrin beta 8 [Source:MGI Symbol;Acc:MGI:1338035]	-
Rps13	7	1747	2323	2366	2297	2024	1607	4942	1893	2671	2355	2297	2329	2477	2945	3358	2426	6729	3591	9300	2624	ENSMUSG00000090862	116331505	116334195	-	2691	protein_coding	ribosomal protein S13 [Source:MGI Symbol;Acc:MGI:1915302]	-
Mtch2	2	2628	3838	3332	4535	3458	3295	2994	3077	3274	4181	2253	2202	2581	2747	2177	2375	4027	2655	4092	2533	ENSMUSG00000027282	90847155	90866810	+	8490	protein_coding	mitochondrial carrier 2 [Source:MGI Symbol;Acc:MGI:1929260]	-
Fat1	8	4032	4582	4135	4490	2695	3355	4106	3167	6028	4811	1594	1925	2159	2896	2213	1714	4271	2215	280	1573	ENSMUSG00000070047	44935447	45052257	+	15655	protein_coding	FAT atypical cadherin 1 [Source:MGI Symbol;Acc:MGI:109168]	-
Amn	12	3512	4833	4983	4574	3402	4095	1648	3294	3463	4698	2584	2173	2546	2368	1425	2271	1972	1345	4117	2909	ENSMUSG00000021278	111271095	111276426	+	1843	protein_coding	amnionless [Source:MGI Symbol;Acc:MGI:1934943]	-
Gnpda1	18	5273	4733	5983	6468	2320	5207	1393	2688	4975	6140	2356	1890	2366	2415	691	1990	884	899	1215	2237	ENSMUSG00000052102	38327558	38339003	-	2392	protein_coding	glucosamine-6-phosphate deaminase 1 [Source:MGI Symbol;Acc:MGI:1347054]	-
Akt1	12	3166	2509	3065	3407	2544	2602	5538	3231	4791	3372	1985	1881	2690	2779	3634	1748	5889	2919	2358	1955	ENSMUSG00000001729	112653821	112674884	-	4098	protein_coding	thymoma viral proto-oncogene 1 [Source:MGI Symbol;Acc:MGI:87986]	-
Sypl	12	2660	2600	2689	3939	2818	2901	2910	2739	2649	3052	2802	2538	3129	3064	3500	2714	4957	3826	3390	3140	ENSMUSG00000020570	32953891	32979860	+	8345	protein_coding	synaptophysin-like protein [Source:MGI Symbol;Acc:MGI:108081]	-
Nono	X	2350	2762	3054	3627	2332	2981	3575	2770	4145	4048	2784	2473	3258	3259	2833	2542	4443	2864	3088	2811	ENSMUSG00000031311	101429318	101448591	+	4375	protein_coding	non-POU-domain-containing, octamer binding protein [Source:MGI Symbol;Acc:MGI:1855692]	-
Clpx	9	2146	2331	2411	2862	4118	2632	2285	3233	3050	3023	3128	2974	2473	2887	2050	2402	6750	5259	2958	2984	ENSMUSG00000015357	65294260	65330658	+	3494	protein_coding	caseinolytic mitochondrial matrix peptidase chaperone subunit [Source:MGI Symbol;Acc:MGI:1346017]	-
Cpeb4	11	3212	3728	3725	4987	4526	3644	2384	2854	2939	5038	2348	3037	2317	3191	2112	2498	3251	2560	428	3127	ENSMUSG00000020300	31872211	31935634	+	6369	protein_coding	cytoplasmic polyadenylation element binding protein 4 [Source:MGI Symbol;Acc:MGI:1914829]	-
Mgp	6	1644	1104	1090	1340	921	1088	5889	1123	4688	1714	2027	1424	2409	3708	4354	3726	4432	4932	11174	3107	ENSMUSG00000030218	136872435	136875823	-	1187	protein_coding	matrix Gla protein [Source:MGI Symbol;Acc:MGI:96976]	-
Rab14	2	2664	2979	2829	3986	2330	3010	2841	2151	3178	3374	3231	2766	3839	4142	2823	3253	4002	2914	2232	3301	ENSMUSG00000026878	35180205	35201120	-	13589	protein_coding	RAB14, member RAS oncogene family [Source:MGI Symbol;Acc:MGI:1915615]	-
Srpr	9	2365	2366	2501	3016	3390	2425	3360	2698	2744	2875	2643	2217	2978	3004	4653	2650	5481	4645	3077	2722	ENSMUSG00000032042	35200175	35247973	+	3364	protein_coding	signal recognition particle receptor ('docking protein') [Source:MGI Symbol;Acc:MGI:1914648]	-
Phb	11	2366	2642	3007	3253	2470	2878	2337	1925	2837	3497	3105	3096	3554	3666	1989	2866	3884	2530	6365	3516	ENSMUSG00000038845	95666957	95680773	+	2805	protein_coding	prohibitin [Source:MGI Symbol;Acc:MGI:97572]	-
Asl	5	2319	3221	2636	4138	3013	1729	1209	2280	2392	3714	4978	2902	4221	4090	1270	3406	2077	2439	4783	4939	ENSMUSG00000025533	130011258	130029247	-	4831	protein_coding	argininosuccinate lyase [Source:MGI Symbol;Acc:MGI:88084]	-
Tmem127	2	3559	3495	3647	4900	3392	3291	2970	3570	4252	4611	2242	2000	2353	2542	2997	1841	3490	3093	1316	2174	ENSMUSG00000034850	127247908	127261107	+	4811	protein_coding	transmembrane protein 127 [Source:MGI Symbol;Acc:MGI:1916720]	-
Ctsh	9	2185	2291	2253	2772	2464	2094	4356	3382	2556	3097	2647	2113	2939	2567	2343	3176	6375	3831	5653	2634	ENSMUSG00000032359	90054152	90076089	+	4499	protein_coding	cathepsin H [Source:MGI Symbol;Acc:MGI:107285]	-
Snx5	2	3401	4098	4115	5491	3604	4097	3459	3134	4815	5305	1752	1495	1851	2171	1523	1983	3533	1908	2019	1966	ENSMUSG00000027423	144250123	144270906	-	4177	protein_coding	sorting nexin 5 [Source:MGI Symbol;Acc:MGI:1916428]	-
Slc22a23	13	2881	2834	2550	4847	3836	2603	1500	2833	2628	3973	2839	3023	3592	3675	3227	3327	3888	3375	527	3689	ENSMUSG00000038267	34179158	34345182	-	6386	protein_coding	solute carrier family 22, member 23 [Source:MGI Symbol;Acc:MGI:1920352]	-
Mgst3	1	3675	2983	2978	4832	4080	3104	1704	3856	2730	4120	2417	2191	2519	2862	2221	1812	2776	2714	5975	2084	ENSMUSG00000026688	167371966	167393841	-	1097	protein_coding	microsomal glutathione S-transferase 3 [Source:MGI Symbol;Acc:MGI:1913697]	-
Derl1	15	2988	3295	3783	4061	2816	3340	3420	2647	3911	3732	2417	2277	2592	2570	2699	2106	4261	2834	3366	2507	ENSMUSG00000022365	57869502	57892448	-	3328	protein_coding	Der1-like domain family, member 1 [Source:MGI Symbol;Acc:MGI:1915069]	-
Lrrc59	11	2877	2865	3161	3082	2888	3121	6498	2739	4547	2933	1404	1218	1631	1691	5703	1554	6702	3799	1738	1433	ENSMUSG00000020869	94629767	94645216	+	3073	protein_coding	leucine rich repeat containing 59 [Source:MGI Symbol;Acc:MGI:2138133]	-
Gna12	5	3272	3374	3587	5330	3615	2826	3307	3900	2959	3978	2800	1945	2768	2375	1792	1993	3486	3245	2864	2148	ENSMUSG00000000149	140758408	140830431	-	3416	protein_coding	guanine nucleotide binding protein, alpha 12 [Source:MGI Symbol;Acc:MGI:95767]	-
Cab39	1	2234	2345	2577	3358	3215	2438	3866	2947	3527	2767	2475	2503	3090	3379	4220	2615	5856	3421	1751	2878	ENSMUSG00000036707	85793441	85851576	+	7077	protein_coding	calcium binding protein 39 [Source:MGI Symbol;Acc:MGI:107438]	-
Ptpn11	5	2722	2389	3090	3706	3106	2965	3225	2771	3702	3505	2478	2238	2916	3220	4362	2499	5091	3432	1213	2813	ENSMUSG00000043733	121130533	121191397	-	7492	protein_coding	protein tyrosine phosphatase, non-receptor type 11 [Source:MGI Symbol;Acc:MGI:99511]	-
Ckb	12	1682	955	1027	1006	1983	2097	3060	2895	4863	3197	3146	3629	3314	5949	1595	3325	2658	1612	9543	3906	ENSMUSG00000001270	111669361	111672338	-	2895	protein_coding	creatine kinase, brain [Source:MGI Symbol;Acc:MGI:88407]	-
Cnot1	8	2688	2803	3340	3881	3095	3007	3296	2620	4394	3614	2683	2646	3219	3499	3397	2444	3894	2931	1098	2886	ENSMUSG00000036550	95719451	95807464	-	17169	protein_coding	CCR4-NOT transcription complex, subunit 1 [Source:MGI Symbol;Acc:MGI:2442402]	-
Pafah1b1	11	2521	2615	2973	3795	2794	3019	3301	2370	3941	3724	2617	2512	3289	3576	3278	2777	4472	2882	1870	2987	ENSMUSG00000020745	74673949	74724670	-	9620	protein_coding	platelet-activating factor acetylhydrolase, isoform 1b, subunit 1 [Source:MGI Symbol;Acc:MGI:109520]	-
Asph	4	4617	4444	4601	5176	3648	5565	3957	4108	4017	5585	1564	1467	1664	2060	1406	1537	1726	1777	703	1666	ENSMUSG00000028207	9448069	9669344	-	16102	protein_coding	aspartate-beta-hydroxylase [Source:MGI Symbol;Acc:MGI:1914186]	-
Fh1	1	2106	2081	2119	2773	2137	2263	1618	1987	2226	3168	4105	3132	4327	3839	3016	4040	3722	3331	5360	3933	ENSMUSG00000026526	175600374	175625635	-	3392	protein_coding	fumarate hydratase 1 [Source:MGI Symbol;Acc:MGI:95530]	-
Zfp91	19	2638	2767	3092	3940	3682	3085	3769	2934	3568	3713	2142	2212	2862	2878	3804	2243	4994	3040	1263	2549	ENSMUSG00000024695	12763660	12796126	-	10046	protein_coding	zinc finger protein 91 [Source:MGI Symbol;Acc:MGI:104854]	zf-C2H2
Aars	8	3747	3786	4038	4399	2235	3851	3373	2707	4611	4333	1866	1733	2011	2675	2885	1956	4942	2727	1138	2151	ENSMUSG00000031960	111033144	111057664	+	9282	protein_coding	alanyl-tRNA synthetase [Source:MGI Symbol;Acc:MGI:2384560]	-
Tuba1c	15	2481	2473	2375	2989	3035	2464	7865	3016	5305	2769	914	1073	1341	1539	4241	1275	10444	2422	2102	1036	ENSMUSG00000043091	99029891	99038110	+	2287	protein_coding	tubulin, alpha 1C [Source:MGI Symbol;Acc:MGI:1095409]	-
Ndufa9	6	2159	2471	2750	3247	2845	2649	1848	2464	2344	3196	3317	2925	3617	3401	2388	3223	3167	2962	6717	3459	ENSMUSG00000000399	126821721	126849136	-	2101	protein_coding	NADH:ubiquinone oxidoreductase subunit A9 [Source:MGI Symbol;Acc:MGI:1913358]	-
Nars	18	3273	3110	3835	4287	2757	3793	3322	2611	4140	4025	1985	2152	2339	2563	2917	2069	4962	2939	1662	2391	ENSMUSG00000024587	64499665	64516557	-	2632	protein_coding	asparaginyl-tRNA synthetase [Source:MGI Symbol;Acc:MGI:1917473]	-
Col1a1	11	1064	835	718	577	319	894	36651	677	2511	3217	420	312	704	985	669	1085	7810	953	112	602	ENSMUSG00000001506	94936224	94953042	+	6563	protein_coding	collagen, type I, alpha 1 [Source:MGI Symbol;Acc:MGI:88467]	-
Ranbp2	10	2531	2546	2885	4099	3138	2886	3069	2748	4054	3384	2766	2425	3301	3680	4346	2745	3674	3521	509	2798	ENSMUSG00000003226	58446920	58494356	+	11728	protein_coding	RAN binding protein 2 [Source:MGI Symbol;Acc:MGI:894323]	-
Actr1b	1	3051	2795	2871	3851	3133	3107	2602	2773	3428	3518	2543	2386	2930	3304	3710	2351	4281	3045	2742	2580	ENSMUSG00000037351	36698114	36714422	-	4274	protein_coding	ARP1 actin-related protein 1B, centractin beta [Source:MGI Symbol;Acc:MGI:1917446]	-
4930402H24Rik	2	4374	3992	4334	6719	1682	4333	1479	2546	4785	5115	2767	2343	2965	3238	1149	2597	1532	1847	700	2502	ENSMUSG00000027309	130706200	130906406	-	10659	protein_coding	RIKEN cDNA 4930402H24 gene [Source:MGI Symbol;Acc:MGI:1923029]	-
Cyp4a31	4	75	58	28	212	237	94	38	64	34	110	6291	3532	5892	4721	5953	8133	5225	8385	6405	5441	ENSMUSG00000028712	115563649	115579015	+	2509	protein_coding	cytochrome P450, family 4, subfamily a, polypeptide 31 [Source:MGI Symbol;Acc:MGI:3028580]	-
Cyp2d26	15	3031	2296	1400	2910	1753	598	140	415	350	1901	5324	5663	7717	6532	2417	5841	51	578	6074	5929	ENSMUSG00000022445	82790101	82794294	-	1792	protein_coding	cytochrome P450, family 2, subfamily d, polypeptide 26 [Source:MGI Symbol;Acc:MGI:1923529]	-
Bag6	17	3349	2805	2938	3581	2802	2904	3739	2889	4445	3859	2585	2544	2839	3196	3030	2296	3946	2927	1632	2612	ENSMUSG00000024392	35135178	35147322	+	6215	protein_coding	BCL2-associated athanogene 6 [Source:MGI Symbol;Acc:MGI:1919439]	-
Mtor	4	2885	3063	2833	4014	3697	2693	2403	3498	3166	4062	2701	1793	2280	2561	2824	2568	6433	2957	1535	2947	ENSMUSG00000028991	148448611	148557683	+	10109	protein_coding	mechanistic target of rapamycin kinase [Source:MGI Symbol;Acc:MGI:1928394]	-
Ran	5	2981	3471	3565	3381	2269	3143	5083	2056	4009	3825	1697	1717	2071	2204	3420	1837	5868	2389	3950	1957	ENSMUSG00000029430	129020069	129024323	+	2646	protein_coding	RAN, member RAS oncogene family [Source:MGI Symbol;Acc:MGI:1333112]	-
Fkbp4	6	1928	1850	2232	2629	1124	1996	1257	1086	2390	2763	4462	4165	5400	5547	2493	3893	3537	2698	5094	4327	ENSMUSG00000030357	128429735	128438677	-	2795	protein_coding	FK506 binding protein 4 [Source:MGI Symbol;Acc:MGI:95543]	-
Rps12	10	1496	1823	1867	1641	1492	1486	6094	1999	2906	2036	2010	2705	2623	2504	2979	1703	9140	2762	9102	2428	ENSMUSG00000061983	23785183	23787275	-	2027	protein_coding	ribosomal protein S12 [Source:MGI Symbol;Acc:MGI:98105]	-
Clmn	12	2405	2429	1955	3550	3280	3023	1433	2675	1865	3312	3394	3613	4284	4810	2943	3581	3799	3238	1250	3940	ENSMUSG00000021097	104763117	104865076	-	12409	protein_coding	calmin [Source:MGI Symbol;Acc:MGI:2136957]	-
Pxmp4	2	1750	2014	1681	2949	3955	2031	1909	3768	2256	2564	2636	1743	2232	2280	3304	2715	5388	5819	6437	3266	ENSMUSG00000000876	154585758	154603708	-	3114	protein_coding	peroxisomal membrane protein 4 [Source:MGI Symbol;Acc:MGI:1891701]	-
Sh3glb1	3	2934	3007	3091	3918	4140	2828	5585	3824	4290	3381	1770	1557	2125	2095	3209	1858	4358	2536	2159	1990	ENSMUSG00000037062	144683678	144720335	-	7467	protein_coding	SH3-domain GRB2-like B1 (endophilin) [Source:MGI Symbol;Acc:MGI:1859730]	-
Ide	19	3319	3220	3449	4067	2689	3427	2663	2435	5095	5456	2247	2006	2315	2591	2491	2223	3656	2531	1673	3054	ENSMUSG00000056999	37268743	37337852	-	5823	protein_coding	insulin degrading enzyme [Source:MGI Symbol;Acc:MGI:96412]	-
Smim24	10	4338	3458	4331	5469	4934	5699	1165	4258	3670	5582	1858	1535	2151	1914	849	2302	511	632	4094	1799	ENSMUSG00000078439	81393051	81395392	+	1058	protein_coding	small integral membrane protein 24 [Source:MGI Symbol;Acc:MGI:1919523]	-
Gucd1	10	3223	2961	3209	4164	3953	3291	2165	4376	4225	4251	2224	1972	2507	2219	2086	2369	3992	2372	2554	2376	ENSMUSG00000033416	75351111	75517972	-	8206	protein_coding	guanylyl cyclase domain containing 1 [Source:MGI Symbol;Acc:MGI:1916028]	-
Pmaip1	18	5032	4095	4965	7064	7625	5686	4807	6262	5918	5631	218	180	301	359	761	272	708	263	116	190	ENSMUSG00000024521	66458604	66465550	+	2646	protein_coding	phorbol-12-myristate-13-acetate-induced protein 1 [Source:MGI Symbol;Acc:MGI:1930146]	-
Rps15a	7	1549	1709	2055	2091	1763	1792	4783	1725	2541	2330	2346	2331	2948	2917	3234	2216	6460	3198	9820	2629	ENSMUSG00000008683	118104372	118116188	-	6270	protein_coding	ribosomal protein S15A [Source:MGI Symbol;Acc:MGI:2389091]	-
Ccdc50	16	3902	3945	4674	5293	3488	3923	2931	2731	4591	3739	1646	1731	1962	2096	3414	1579	3693	2389	852	1844	ENSMUSG00000038127	27388869	27452218	+	8639	protein_coding	coiled-coil domain containing 50 [Source:MGI Symbol;Acc:MGI:1914751]	-
Pbxip1	3	3169	2027	2567	3410	2742	3872	2955	3456	4334	4584	2576	2596	3078	3872	2504	2641	3080	2748	1006	3085	ENSMUSG00000042613	89436706	89450952	+	4674	protein_coding	pre B cell leukemia transcription factor interacting protein 1 [Source:MGI Symbol;Acc:MGI:2441670]	-
Tfrc	16	3809	3500	5451	3290	1815	2729	2910	4190	3890	4238	2610	2330	3226	2497	1904	1587	4687	2959	522	2141	ENSMUSG00000022797	32608920	32632794	+	6185	protein_coding	transferrin receptor [Source:MGI Symbol;Acc:MGI:98822]	-
Pde4dip	3	3443	3075	4017	4392	2852	3156	1859	3096	5239	5155	2735	2184	2851	3195	1848	2433	2687	2381	831	2823	ENSMUSG00000038170	97689824	97888707	-	16857	protein_coding	phosphodiesterase 4D interacting protein (myomegalin) [Source:MGI Symbol;Acc:MGI:1891434]	-
Psmd3	11	2690	2515	2440	3119	2832	2336	3900	2810	2992	2928	2935	2713	3147	3299	3560	2762	4758	3187	2690	2626	ENSMUSG00000017221	98682554	98695979	+	4967	protein_coding	proteasome (prosome, macropain) 26S subunit, non-ATPase, 3 [Source:MGI Symbol;Acc:MGI:98858]	-
Eif3l	15	2223	2261	2391	2442	2108	2185	3633	2099	3348	2885	2837	2641	3148	3402	2905	2787	5931	3101	4835	2955	ENSMUSG00000033047	79075179	79094405	+	3639	protein_coding	eukaryotic translation initiation factor 3, subunit L [Source:MGI Symbol;Acc:MGI:2386251]	-
Sf3b2	19	2705	2559	2629	3022	2803	2657	3888	2511	4117	3530	2723	2518	2939	3117	2924	2509	4629	3134	2246	2853	ENSMUSG00000024853	5273923	5295455	-	3231	protein_coding	splicing factor 3b, subunit 2 [Source:MGI Symbol;Acc:MGI:2441856]	-
Slc2a1	4	3315	2695	2174	3120	5412	3451	5353	3647	6640	2738	1017	1569	1827	2138	4641	1452	4406	2145	1092	1148	ENSMUSG00000028645	119108711	119137983	+	3506	protein_coding	solute carrier family 2 (facilitated glucose transporter), member 1 [Source:MGI Symbol;Acc:MGI:95755]	-
Bcam	7	1072	707	570	774	556	1758	1627	1828	2856	1725	3445	3666	4169	5967	5887	2913	7120	5460	4252	3628	ENSMUSG00000002980	19756131	19771016	-	3199	protein_coding	basal cell adhesion molecule [Source:MGI Symbol;Acc:MGI:1929940]	-
Fam162a	16	4690	5803	5523	5299	4804	4442	4537	4915	6066	5714	646	680	809	832	556	680	832	630	1778	741	ENSMUSG00000003955	36043761	36071594	-	850	protein_coding	family with sequence similarity 162, member A [Source:MGI Symbol;Acc:MGI:1917436]	-
Enpep	3	3117	3623	4235	4564	3134	4254	1615	2609	3106	5254	2707	2382	3518	2698	1531	2408	4264	1726	471	2704	ENSMUSG00000028024	129269175	129332720	-	4706	protein_coding	glutamyl aminopeptidase [Source:MGI Symbol;Acc:MGI:106645]	-
Tomm20	8	2370	3029	3150	3862	3354	2785	2829	2717	2990	3915	2477	2146	2629	2745	2558	2253	4281	2950	4210	2664	ENSMUSG00000093904	126930667	126945844	-	4906	protein_coding	translocase of outer mitochondrial membrane 20 [Source:MGI Symbol;Acc:MGI:1915202]	-
Mgrn1	16	2705	2667	2528	3616	2685	2525	2795	2221	2885	3407	2973	2728	3376	3601	2590	2708	4615	3045	2770	3455	ENSMUSG00000022517	4886249	4938296	+	5087	protein_coding	mahogunin, ring finger 1 [Source:MGI Symbol;Acc:MGI:2447670]	-
Ndufv2	17	1926	2213	2629	3114	2831	2253	1894	2285	1972	3127	3115	2990	3646	3779	2121	3109	3338	2604	7575	3346	ENSMUSG00000024099	66078638	66101559	-	2147	protein_coding	NADH:ubiquinone oxidoreductase core subunit V2 [Source:MGI Symbol;Acc:MGI:1920150]	-
BC004004	17	2394	3118	2908	3904	2768	2873	2402	2590	2419	3262	2862	2806	3055	3314	1987	2330	3979	2323	5544	3024	ENSMUSG00000052712	29268788	29302881	+	6017	protein_coding	cDNA sequence BC004004 [Source:MGI Symbol;Acc:MGI:2136782]	-
Def8	8	2589	2708	2743	3509	4455	3120	2342	3649	3176	3991	2437	1584	2034	2274	2345	2015	5898	3491	3246	2237	ENSMUSG00000001482	123423527	123463270	+	4408	protein_coding	differentially expressed in FDCP 8 [Source:MGI Symbol;Acc:MGI:1346331]	-
Pxn	5	2801	2075	2452	3379	2940	2793	3824	2700	3360	3656	2907	2374	3063	3440	2829	2288	5120	3015	1902	2878	ENSMUSG00000029528	115506676	115555987	+	8195	protein_coding	paxillin [Source:MGI Symbol;Acc:MGI:108295]	-
Cct2	10	2292	2592	2275	2724	2514	2427	4264	2317	3308	2859	2408	2066	2703	2691	3940	2304	6179	3471	3909	2546	ENSMUSG00000034024	117051001	117063814	-	2557	protein_coding	chaperonin containing Tcp1, subunit 2 (beta) [Source:MGI Symbol;Acc:MGI:107186]	-
Rad21	15	2355	2400	2369	3170	3016	2536	3362	2536	3018	3380	2916	2637	3220	3470	3450	2695	5076	2988	1700	3399	ENSMUSG00000022314	51962240	51991747	-	4232	protein_coding	RAD21 cohesin complex component [Source:MGI Symbol;Acc:MGI:108016]	-
Polr2m	9	2441	2222	2470	3015	1913	2781	2262	1697	2987	3428	3298	3038	3909	3775	2995	3158	4043	3043	4042	3160	ENSMUSG00000032199	71478437	71485935	-	2424	protein_coding	polymerase (RNA) II (DNA directed) polypeptide M [Source:MGI Symbol;Acc:MGI:107282]	-
Dctn1	6	3068	2928	2805	3948	3284	2816	3885	3060	4029	3804	2441	2316	2521	2951	2499	2065	4286	3110	1341	2490	ENSMUSG00000031865	83165920	83200117	+	6509	protein_coding	dynactin 1 [Source:MGI Symbol;Acc:MGI:107745]	-
Parva	7	2762	2434	2165	3610	2593	2769	3954	2489	3107	3427	2801	2571	3106	3531	2845	2726	5246	2877	1687	2945	ENSMUSG00000030770	112427505	112591692	+	10157	protein_coding	parvin, alpha [Source:MGI Symbol;Acc:MGI:1931144]	-
Capg	6	4222	4124	4095	3559	3979	4584	6908	4291	4502	4779	411	390	687	898	1982	1138	4604	2595	1386	510	ENSMUSG00000056737	72544391	72562983	+	2529	protein_coding	capping protein (actin filament), gelsolin-like [Source:MGI Symbol;Acc:MGI:1098259]	-
Btg1	10	3236	2007	2638	3148	3648	3091	6107	3350	5008	3133	1667	1374	1738	1800	5147	1630	3584	2484	3078	1771	ENSMUSG00000036478	96617006	96622809	+	5276	protein_coding	B cell translocation gene 1, anti-proliferative [Source:MGI Symbol;Acc:MGI:88215]	-
Papola	12	2997	2924	3450	3960	2800	3073	3039	2791	3503	3704	2718	2357	3183	3195	2879	2413	3341	2861	1568	2876	ENSMUSG00000021111	105784694	105838944	+	6595	protein_coding	poly (A) polymerase alpha [Source:MGI Symbol;Acc:MGI:109301]	-
Pbld1	10	3227	2236	2986	4257	3501	2991	839	4361	2717	3763	4848	2553	3323	2498	489	2476	773	3627	4275	3865	ENSMUSG00000112129	63060162	63077962	+	3928	protein_coding	phenazine biosynthesis-like protein domain containing 1 [Source:MGI Symbol;Acc:MGI:1915621]	-
Tmem252	19	1897	1349	1628	2432	3460	1682	2733	2398	2951	1823	1901	1418	1243	2241	8548	1706	6274	2698	7469	3749	ENSMUSG00000048572	24674008	24679661	+	2462	protein_coding	transmembrane protein 252 [Source:MGI Symbol;Acc:MGI:3583948]	-
Cyp2e1	7	351	17	151	446	521	22	2427	520	2494	498	10961	843	1690	1436	3361	2299	3039	13142	10275	5086	ENSMUSG00000025479	140763739	140774987	+	2158	protein_coding	cytochrome P450, family 2, subfamily e, polypeptide 1 [Source:MGI Symbol;Acc:MGI:88607]	-
Copb2	9	2445	2609	2783	3455	2664	2998	3721	2699	3574	3453	2558	2483	2886	2969	3036	2676	4594	3306	1821	2833	ENSMUSG00000032458	98563721	98588382	+	6351	protein_coding	coatomer protein complex, subunit beta 2 (beta prime) [Source:MGI Symbol;Acc:MGI:1354962]	-
Abhd17c	7	2627	2756	3073	3932	2736	2563	1912	2329	2932	3242	3076	3163	3668	3741	2634	2807	2977	3434	2954	2998	ENSMUSG00000038459	84109356	84151893	-	4606	protein_coding	abhydrolase domain containing 17C [Source:MGI Symbol;Acc:MGI:1917428]	-
Fzd4	7	1354	1201	1325	1979	2455	1746	2633	1734	2605	2143	3250	4006	4272	5961	4471	3940	4527	4202	1818	3918	ENSMUSG00000049791	89404355	89413134	+	6720	protein_coding	frizzled class receptor 4 [Source:MGI Symbol;Acc:MGI:108520]	-
Atp6v0d1	8	3499	3713	3995	4209	4299	3585	3975	3989	4356	4783	1636	1396	1911	1992	1615	1518	3214	1774	2235	1836	ENSMUSG00000013160	105524465	105566047	-	1793	protein_coding	ATPase, H+ transporting, lysosomal V0 subunit D1 [Source:MGI Symbol;Acc:MGI:1201778]	-
2900097C17Rik	2	2346	2628	2419	3475	2750	3220	3890	2361	3850	3331	2578	2541	2833	3113	3608	2452	4115	3182	1519	3304	ENSMUSG00000102869	156388065	156392979	-	4915	lincRNA	RIKEN cDNA 2900097C17 gene [Source:MGI Symbol;Acc:MGI:1914767]	-
Abcc3	11	3669	2936	3338	3257	4817	2791	3177	7613	12197	3885	472	930	1461	1349	1832	2477	1081	947	666	600	ENSMUSG00000020865	94343295	94392997	-	5698	protein_coding	ATP-binding cassette, sub-family C (CFTR/MRP), member 3 [Source:MGI Symbol;Acc:MGI:1923658]	-
Psmc3	2	2172	2704	2882	3722	2890	2419	3298	2904	2822	3518	2525	2192	2793	2990	2541	2429	4680	3052	4513	2448	ENSMUSG00000002102	91054009	91066369	+	2607	protein_coding	proteasome (prosome, macropain) 26S subunit, ATPase 3 [Source:MGI Symbol;Acc:MGI:1098754]	-
Msrb1	17	1936	1725	1570	2769	5220	1908	3274	4967	2096	2736	2380	1057	1412	1717	1739	1380	6818	6106	6575	2029	ENSMUSG00000075705	24736642	24742778	+	1258	protein_coding	methionine sulfoxide reductase B1 [Source:MGI Symbol;Acc:MGI:1351642]	-
Evi5	5	3259	2965	3911	6347	3615	3649	2220	3694	3627	4398	1931	1794	2366	2412	2318	2045	3195	2686	826	2123	ENSMUSG00000011831	107744795	107875107	-	8060	protein_coding	ecotropic viral integration site 5 [Source:MGI Symbol;Acc:MGI:104736]	-
Ulk1	5	3957	2904	3630	4766	4142	4165	2599	4699	4462	6204	1682	1361	1551	1632	2837	1403	2216	2455	770	1945	ENSMUSG00000029512	110784488	110810097	-	6488	protein_coding	unc-51 like kinase 1 [Source:MGI Symbol;Acc:MGI:1270126]	-
Txn2	15	2179	2688	2715	3088	2409	2394	2549	2086	2328	2986	2877	2741	3236	3208	2162	2840	4576	2486	6686	3043	ENSMUSG00000005354	77915047	77929006	-	4208	protein_coding	thioredoxin 2 [Source:MGI Symbol;Acc:MGI:1929468]	-
Tcp1	17	2181	2599	2604	2932	2420	2588	4541	2203	3208	2726	2244	2139	2757	2759	3628	2522	5638	3243	3732	2581	ENSMUSG00000068039	12915701	12925067	+	5030	protein_coding	t-complex protein 1 [Source:MGI Symbol;Acc:MGI:98535]	-
Hipk1	3	2196	1633	1897	2704	3505	2341	3903	2889	3101	2960	2755	2242	2756	3340	5220	2156	5328	3640	1483	3063	ENSMUSG00000008730	103739815	103791563	-	10914	protein_coding	homeodomain interacting protein kinase 1 [Source:MGI Symbol;Acc:MGI:1314873]	-
Atp6v0c	17	3733	3740	3950	4290	3863	4322	2790	3229	3883	4674	1630	1670	1800	2173	1788	1615	3402	1960	2601	1993	ENSMUSG00000024121	24163866	24169702	-	3384	protein_coding	ATPase, H+ transporting, lysosomal V0 subunit C [Source:MGI Symbol;Acc:MGI:88116]	-
Rbpms	8	3086	2506	2528	3444	4163	2693	4537	3999	4296	3406	1441	1379	1700	2007	4660	1504	4891	3024	1957	1736	ENSMUSG00000031586	33782643	33929863	-	6556	protein_coding	RNA binding protein gene with multiple splicing [Source:MGI Symbol;Acc:MGI:1334446]	-
Ighm	12	994	79	335	224	329	159	5873	171	3137	413	3648	1815	1500	4501	5946	1608	483	1982	16382	9240	ENSMUSG00000076617	113418558	113422730	-	1886	IG_C_gene	immunoglobulin heavy constant mu [Source:MGI Symbol;Acc:MGI:96448]	-
Atp6v0e	17	2913	2702	3143	4173	3208	3399	2680	3394	3822	4481	2012	1783	2163	2603	1722	1755	3916	1841	5018	2073	ENSMUSG00000015575	26676396	26699644	+	3261	protein_coding	ATPase, H+ transporting, lysosomal V0 subunit E [Source:MGI Symbol;Acc:MGI:1328318]	-
Ppp1cc	5	2650	2743	3221	3447	3155	2902	3414	2758	3535	4088	2066	1978	2411	2554	3404	1806	4154	2890	3163	2430	ENSMUSG00000004455	122158278	122175273	+	3424	protein_coding	protein phosphatase 1 catalytic subunit gamma [Source:MGI Symbol;Acc:MGI:104872]	-
Ptbp1	10	2438	2065	3089	2842	2490	2408	4551	2264	3327	2338	2377	2594	2955	3205	4270	2457	5202	3435	1822	2620	ENSMUSG00000006498	79854427	79864771	+	4740	protein_coding	polypyrimidine tract binding protein 1 [Source:MGI Symbol;Acc:MGI:97791]	-
Sh3bgrl3	4	3057	2564	2040	2312	2572	1406	8633	2954	6767	4026	846	1270	1115	1532	2566	740	8783	1898	2501	1150	ENSMUSG00000028843	134127406	134128789	-	821	protein_coding	SH3 domain binding glutamic acid-rich protein-like 3 [Source:MGI Symbol;Acc:MGI:1920973]	-
Epas1	17	1732	1379	1515	1748	952	1380	3869	1038	4946	1810	3692	3404	4688	4318	3590	3875	4760	4012	1573	4432	ENSMUSG00000024140	86753907	86833410	+	5309	protein_coding	endothelial PAS domain protein 1 [Source:MGI Symbol;Acc:MGI:109169]	-
Scarb2	5	2585	1595	2464	2552	4743	2981	7092	4483	4923	3400	1118	932	1102	1283	3821	1361	6245	3735	849	1431	ENSMUSG00000029426	92441314	92506833	-	6285	protein_coding	scavenger receptor class B, member 2 [Source:MGI Symbol;Acc:MGI:1196458]	-
Galnt1	18	2606	3443	3105	4418	3769	3023	3709	3460	3622	3937	2040	1858	2178	2321	2337	1933	4482	2554	1575	2293	ENSMUSG00000000420	24205344	24286818	+	5519	protein_coding	polypeptide N-acetylgalactosaminyltransferase 1 [Source:MGI Symbol;Acc:MGI:894693]	-
Rgl1	1	3621	3353	3627	5293	3260	2974	2058	3104	2891	3862	2887	2022	2062	2545	2183	1778	2469	3668	1522	3417	ENSMUSG00000026482	152516760	152766351	-	6907	protein_coding	ral guanine nucleotide dissociation stimulator,-like 1 [Source:MGI Symbol;Acc:MGI:107484]	-
Met	6	2515	2191	2482	3623	2424	3406	1688	2432	2439	2909	3264	2740	3791	3922	3262	3576	4136	3025	1703	3056	ENSMUSG00000009376	17463800	17573980	+	7679	protein_coding	met proto-oncogene [Source:MGI Symbol;Acc:MGI:96969]	-
Ddost	4	2798	2789	3080	3307	2200	2929	4452	2249	4227	3414	2368	2236	2512	2783	2226	2027	4310	3022	3270	2327	ENSMUSG00000028757	138304730	138312628	+	2120	protein_coding	dolichyl-di-phosphooligosaccharide-protein glycotransferase [Source:MGI Symbol;Acc:MGI:1194508]	-
Axl	7	6854	1901	3760	2868	2262	3189	5242	5203	10384	6407	712	630	892	1140	912	845	2033	1340	960	990	ENSMUSG00000002602	25757273	25788705	-	5033	protein_coding	AXL receptor tyrosine kinase [Source:MGI Symbol;Acc:MGI:1347244]	-
Tmprss2	16	1171	1116	990	1704	4186	1136	1651	3949	1501	2038	3758	3036	3566	4560	4585	2981	5835	4691	2325	3665	ENSMUSG00000000385	97564682	97611195	-	7302	protein_coding	transmembrane protease, serine 2 [Source:MGI Symbol;Acc:MGI:1354381]	-
Rpl22	4	1602	1695	1834	2012	1909	1949	3598	1970	2424	2294	2868	2365	3375	3041	2765	2599	5940	3290	8005	2853	ENSMUSG00000028936	152325742	152334071	+	2911	protein_coding	ribosomal protein L22 [Source:MGI Symbol;Acc:MGI:99262]	-
Tspan9	6	4869	4670	4430	5109	2065	3287	2916	2781	4242	5303	1664	1639	1777	2205	2036	1448	3309	1946	891	1695	ENSMUSG00000030352	127961396	128143594	-	4975	protein_coding	tetraspanin 9 [Source:MGI Symbol;Acc:MGI:1924558]	-
Atp5g2	15	1898	1991	2104	2515	2467	2102	2730	2382	2434	2793	2715	2608	3103	3184	2305	2460	4183	2796	8491	2966	ENSMUSG00000062683	102662864	102672352	-	1675	protein_coding	ATP synthase, H+ transporting, mitochondrial F0 complex, subunit C2 (subunit 9) [Source:MGI Symbol;Acc:MGI:1915192]	-
Pax8	2	3172	2682	2653	3869	3670	3475	2645	2417	3421	4082	1885	1919	2249	2513	3852	1612	5405	2175	2756	1762	ENSMUSG00000026976	24420560	24475599	-	6061	protein_coding	paired box 8 [Source:MGI Symbol;Acc:MGI:97492]	PAX
Birc6	17	2669	2643	2844	4059	2406	2718	2414	2431	3744	3361	3295	2845	3411	4048	2678	2830	3047	2744	632	3337	ENSMUSG00000024073	74528295	74703356	+	28830	protein_coding	baculoviral IAP repeat-containing 6 [Source:MGI Symbol;Acc:MGI:1276108]	-
Nid1	13	3820	1947	2368	2503	2831	2129	11770	4470	6961	2450	960	985	1058	1440	2353	1614	4513	2030	482	1461	ENSMUSG00000005397	13437551	13512269	+	6943	protein_coding	nidogen 1 [Source:MGI Symbol;Acc:MGI:97342]	-
Tprgl	4	3053	2535	2664	3828	3583	3013	2882	3562	3722	3599	2508	2047	2509	2770	2689	1918	2442	2622	3944	2177	ENSMUSG00000029030	154157485	154160666	-	2242	protein_coding	transformation related protein 63 regulated like [Source:MGI Symbol;Acc:MGI:1915058]	-
Gstz1	12	1129	1453	1319	2365	2353	1395	1040	1719	1107	1530	4643	3546	4448	4148	2038	4150	4038	3970	7400	4221	ENSMUSG00000021033	87147165	87164723	+	5088	protein_coding	glutathione transferase zeta 1 (maleylacetoacetate isomerase) [Source:MGI Symbol;Acc:MGI:1341859]	-
Sema3b	9	4482	4025	4809	6047	4699	4601	1419	4140	4903	7070	1253	1074	1327	1716	470	1417	1314	766	945	1474	ENSMUSG00000057969	107597674	107609229	-	4777	protein_coding	sema domain, immunoglobulin domain (Ig), short basic domain, secreted, (semaphorin) 3B [Source:MGI Symbol;Acc:MGI:107561]	-
Qdpr	5	2749	3742	2863	4495	3226	3188	1558	2553	1950	3728	3333	2284	3018	2973	1005	2635	2351	2130	5215	2890	ENSMUSG00000015806	45434021	45450236	-	1788	protein_coding	quinoid dihydropteridine reductase [Source:MGI Symbol;Acc:MGI:97836]	-
Nacc1	8	3414	3523	3696	4350	3261	3413	3708	2947	4068	4167	1739	1599	2132	2356	2442	1724	4261	2249	972	1777	ENSMUSG00000001910	84670483	84687862	-	4300	protein_coding	nucleus accumbens associated 1, BEN and BTB (POZ) domain containing [Source:MGI Symbol;Acc:MGI:1914080]	-
Arfgef1	1	2358	2356	2447	3416	2446	2728	2603	2306	3138	3034	2703	2835	3365	4029	3873	2998	4196	2719	1013	3140	ENSMUSG00000067851	10137571	10232670	-	11318	protein_coding	ADP-ribosylation factor guanine nucleotide-exchange factor 1(brefeldin A-inhibited) [Source:MGI Symbol;Acc:MGI:2442988]	-
Serpina3n	12	271	56	246	201	832	65	38686	740	1454	235	525	14	129	253	4495	186	4749	4125	256	182	ENSMUSG00000021091	104406729	104414329	+	2064	protein_coding	serine (or cysteine) peptidase inhibitor, clade A, member 3N [Source:MGI Symbol;Acc:MGI:105045]	-
Cct8	16	2461	2673	2920	3211	2484	3110	3939	2345	3378	3341	2272	1987	2685	2636	2726	2506	4974	2793	2709	2535	ENSMUSG00000025613	87483326	87495873	-	3088	protein_coding	chaperonin containing Tcp1, subunit 8 (theta) [Source:MGI Symbol;Acc:MGI:107183]	-
Aqp2	15	4	0	0	0	0	0	7	1	0	0	6669	5536	7067	4868	3584	4444	2283	3282	14860	5007	ENSMUSG00000023013	99579055	99584547	+	1419	protein_coding	aquaporin 2 [Source:MGI Symbol;Acc:MGI:1096865]	-
Dcaf11	14	2204	2639	2516	3432	2547	2497	1834	2004	2429	3195	3020	3289	3800	3827	2118	3011	3299	2546	4045	3348	ENSMUSG00000022214	55560006	55570065	+	8070	protein_coding	DDB1 and CUL4 associated factor 11 [Source:MGI Symbol;Acc:MGI:90168]	-
Clptm1l	13	2907	2874	2903	3308	2747	2642	3966	2809	4118	3298	2065	1860	2202	2523	3014	2043	4471	2656	2977	2170	ENSMUSG00000021610	73604006	73620605	+	3068	protein_coding	CLPTM1-like [Source:MGI Symbol;Acc:MGI:2442892]	-
Fhl1	X	2894	2845	2671	3574	4577	2551	3550	2955	4317	3417	2823	1657	2272	2179	1745	2593	3108	2051	2950	2782	ENSMUSG00000023092	56731787	56793346	+	3714	protein_coding	four and a half LIM domains 1 [Source:MGI Symbol;Acc:MGI:1298387]	-
Rmnd5a	6	3071	2241	3066	4634	3631	3057	2109	2915	3251	3615	2721	2592	2994	3259	2818	2309	2351	2595	1223	3023	ENSMUSG00000002222	71388634	71440637	-	6783	protein_coding	required for meiotic nuclear division 5 homolog A [Source:MGI Symbol;Acc:MGI:1915727]	-
Psat1	19	2192	1370	2173	2578	4234	2012	3479	4253	2775	2546	1144	601	1000	1136	6051	1756	8061	6768	1704	1575	ENSMUSG00000024640	15904678	15947337	-	4254	protein_coding	phosphoserine aminotransferase 1 [Source:MGI Symbol;Acc:MGI:2183441]	-
Sfn	4	5412	7087	5312	5772	2759	3917	3799	3941	7780	4813	180	148	274	322	807	254	3551	566	475	155	ENSMUSG00000047281	133600556	133602168	-	1613	protein_coding	stratifin [Source:MGI Symbol;Acc:MGI:1891831]	-
Cdc42bpb	12	2980	2507	2691	3860	3140	2728	4127	3302	4071	3436	2267	2153	2555	2848	2798	1952	4733	2490	407	2230	ENSMUSG00000021279	111292976	111377718	-	7375	protein_coding	CDC42 binding protein kinase beta [Source:MGI Symbol;Acc:MGI:2136459]	-
Dock9	14	3724	2544	2853	4250	4843	3346	3273	4238	5025	4843	2001	1550	2113	2131	1935	1615	2203	2227	395	2129	ENSMUSG00000025558	121542046	121797837	-	13245	protein_coding	dedicator of cytokinesis 9 [Source:MGI Symbol;Acc:MGI:106321]	-
Mcur1	13	2585	2788	2555	3624	2743	2868	1788	2322	2485	3314	3276	3005	3726	3521	1769	3106	2969	2344	2616	3796	ENSMUSG00000021371	43538393	43560191	-	7076	protein_coding	mitochondrial calcium uniporter regulator 1 [Source:MGI Symbol;Acc:MGI:1923387]	-
Ogt	X	3429	2892	3059	3905	1619	3275	1931	2080	4431	3881	3159	2778	3337	3216	2122	2968	2244	2363	736	3770	ENSMUSG00000034160	101640060	101684351	+	8045	protein_coding	O-linked N-acetylglucosamine (GlcNAc) transferase (UDP-N-acetylglucosamine:polypeptide-N-acetylglucosaminyl transferase) [Source:MGI Symbol;Acc:MGI:1339639]	-
Kpna6	4	3702	3654	4162	4970	2833	4098	2322	2550	3748	4720	1931	1789	2431	2623	1891	1913	3004	1819	1059	1965	ENSMUSG00000003731	129643980	129672767	-	6729	protein_coding	karyopherin (importin) alpha 6 [Source:MGI Symbol;Acc:MGI:1100836]	-
Etf1	18	2393	2476	2928	3352	3200	2775	3900	2802	3727	3149	2091	1632	2238	2457	3780	2022	4988	3081	2146	2039	ENSMUSG00000024360	34902785	34932007	-	3709	protein_coding	eukaryotic translation termination factor 1 [Source:MGI Symbol;Acc:MGI:2385071]	-
Trak1	9	2675	2670	2513	3894	3325	3105	3153	2825	2913	3985	2466	1964	2767	2869	2409	2437	4483	2266	1434	2971	ENSMUSG00000032536	121297502	121474918	+	12568	protein_coding	trafficking protein, kinesin binding 1 [Source:MGI Symbol;Acc:MGI:1914345]	-
Ralb	1	4311	3334	3981	4357	2810	3802	3823	3788	7861	4802	1109	984	1230	1410	1590	1043	3404	1405	938	1083	ENSMUSG00000004451	119470305	119504794	-	4930	protein_coding	v-ral simian leukemia viral oncogene B [Source:MGI Symbol;Acc:MGI:1927244]	-
Stard7	2	2260	2859	2726	3430	3368	2507	2657	2451	2463	3102	2539	2606	3124	3017	2734	2598	4166	2738	2632	3077	ENSMUSG00000027367	127270218	127298932	+	5567	protein_coding	START domain containing 7 [Source:MGI Symbol;Acc:MGI:2139090]	-
Eif4ebp1	8	3885	3838	3739	4128	6754	3160	6582	5296	4747	4034	313	354	430	511	2132	406	4417	942	929	414	ENSMUSG00000031490	27260329	27276674	+	2196	protein_coding	eukaryotic translation initiation factor 4E binding protein 1 [Source:MGI Symbol;Acc:MGI:103267]	-
Zdhhc5	2	2688	2934	2787	3840	2989	2515	2933	2777	3596	3193	2340	2242	2892	2966	2526	2193	4588	2714	1755	2495	ENSMUSG00000034075	84687970	84715180	-	5047	protein_coding	zinc finger, DHHC domain containing 5 [Source:MGI Symbol;Acc:MGI:1923573]	-
Slc38a2	15	2417	1532	1916	2443	2017	1326	4291	1792	2551	1708	1874	1995	2290	2887	10815	1895	4383	4167	1716	2948	ENSMUSG00000022462	96687392	96699730	-	8838	protein_coding	solute carrier family 38, member 2 [Source:MGI Symbol;Acc:MGI:1915010]	-
Cct3	3	2540	2929	2904	3134	2430	2622	4361	2330	3571	3091	1897	1681	2084	2305	3354	1967	5897	2968	2663	2208	ENSMUSG00000001416	88297116	88321767	+	6370	protein_coding	chaperonin containing Tcp1, subunit 3 (gamma) [Source:MGI Symbol;Acc:MGI:104708]	-
Hnrnpf	6	2360	2597	2746	3271	2544	2422	3862	2197	4057	2850	2074	2057	2517	2735	3635	2325	5360	3000	2105	2213	ENSMUSG00000042079	117900324	117925622	+	3047	protein_coding	heterogeneous nuclear ribonucleoprotein F [Source:MGI Symbol;Acc:MGI:2138741]	-
Idh3a	9	2155	3092	3237	3154	1770	2425	1611	1555	2812	3713	2888	2889	3791	4257	1947	3340	3283	1825	3558	3607	ENSMUSG00000032279	54586334	54604661	+	5072	protein_coding	isocitrate dehydrogenase 3 (NAD+) alpha [Source:MGI Symbol;Acc:MGI:1915084]	-
Atp6ap2	X	2951	3184	3458	4296	3228	3830	2667	2967	3368	3917	1954	2086	2466	2578	2480	2185	3349	2232	1395	2302	ENSMUSG00000031007	12587801	12617049	+	2618	protein_coding	ATPase, H+ transporting, lysosomal accessory protein 2 [Source:MGI Symbol;Acc:MGI:1917745]	-
Apmap	2	2562	2700	2612	4207	3225	2692	1704	2919	1960	3487	2624	2029	2827	2947	2575	3301	4425	3721	1861	2513	ENSMUSG00000033096	150583080	150608567	-	2428	protein_coding	adipocyte plasma membrane associated protein [Source:MGI Symbol;Acc:MGI:1919131]	-
Sfpq	4	2000	1625	2246	2481	3125	1952	4652	2532	2952	1930	2653	2132	3568	3707	5215	2407	5085	3454	1010	2164	ENSMUSG00000028820	127021324	127037013	+	4743	protein_coding	splicing factor proline/glutamine rich (polypyrimidine tract binding protein associated) [Source:MGI Symbol;Acc:MGI:1918764]	-
Gga2	7	2862	4921	4562	4376	2702	2645	3834	2701	5301	3850	1204	1479	1674	1772	2620	1337	4895	1740	967	1426	ENSMUSG00000030872	121986722	122021222	-	9769	protein_coding	golgi associated, gamma adaptin ear containing, ARF binding protein 2 [Source:MGI Symbol;Acc:MGI:1921355]	-
Zbtb20	16	2865	2476	3253	3656	2264	2798	2075	1983	3839	3803	2869	2490	2304	3085	3072	2478	4548	2892	591	3513	ENSMUSG00000022708	42875881	43642602	+	30730	protein_coding	zinc finger and BTB domain containing 20 [Source:MGI Symbol;Acc:MGI:1929213]	ZBTB
Ipo7	7	2457	2951	2995	3692	2208	2625	2957	2026	3170	3094	2043	1977	2637	2882	4648	2411	5710	2696	1027	2619	ENSMUSG00000066232	110018274	110056609	+	11169	protein_coding	importin 7 [Source:MGI Symbol;Acc:MGI:2152414]	-
Acads	5	2267	2336	2315	2930	2650	2122	2306	2536	2390	2949	3617	2513	2988	2923	2416	2728	3607	3317	4744	3163	ENSMUSG00000029545	115110299	115119346	-	2269	protein_coding	acyl-Coenzyme A dehydrogenase, short chain [Source:MGI Symbol;Acc:MGI:87868]	-
Piezo1	8	2476	2829	2334	2862	2952	3064	4704	2573	3985	3722	1657	1642	1943	2702	3707	2044	5937	2941	607	2092	ENSMUSG00000014444	122481698	122551329	-	9935	protein_coding	piezo-type mechanosensitive ion channel component 1 [Source:MGI Symbol;Acc:MGI:3603204]	-
Rnpepl1	1	3545	3472	3214	4899	2958	3356	2635	2635	4015	4580	2291	1865	2448	2440	1948	1974	2561	2062	1798	2056	ENSMUSG00000026269	92910783	92924384	+	9467	protein_coding	arginyl aminopeptidase (aminopeptidase B)-like 1 [Source:MGI Symbol;Acc:MGI:1914170]	-
Tmem189	2	2547	2856	2631	3891	5825	2738	3827	3858	3138	3709	1784	1161	1982	1963	1803	2022	3453	1832	3568	2159	ENSMUSG00000090213	167642608	167689822	-	3265	protein_coding	transmembrane protein 189 [Source:MGI Symbol;Acc:MGI:2142624]	-
Sorl1	9	1573	618	800	2154	1078	2611	1414	1487	1993	3084	3670	3915	3688	5440	4871	3725	5945	3805	1074	3793	ENSMUSG00000049313	41964720	42124297	-	11321	protein_coding	sortilin-related receptor, LDLR class A repeats-containing [Source:MGI Symbol;Acc:MGI:1202296]	-
Prom1	5	2531	1805	2184	3334	1794	3941	1531	2129	2221	3751	2713	4489	3792	5082	2261	3299	3442	1754	1438	3240	ENSMUSG00000029086	43993620	44102032	-	7175	protein_coding	prominin 1 [Source:MGI Symbol;Acc:MGI:1100886]	-
Lrg1	17	669	268	306	381	1719	2233	12048	3079	1751	785	573	85	179	300	7827	233	5315	17189	1554	230	ENSMUSG00000037095	56119678	56122001	-	1408	protein_coding	leucine-rich alpha-2-glycoprotein 1 [Source:MGI Symbol;Acc:MGI:1924155]	-
Lnpep	17	2646	2674	2558	3378	2869	3153	3636	2740	3717	3101	2067	2491	2692	2905	3623	2340	3923	3032	424	2727	ENSMUSG00000023845	17521410	17625050	-	14144	protein_coding	leucyl/cystinyl aminopeptidase [Source:MGI Symbol;Acc:MGI:2387123]	-
Usp47	7	2649	2737	3181	3879	2950	2890	3146	2661	3429	3634	2165	2265	2660	2864	3177	2104	4282	2547	1013	2400	ENSMUSG00000059263	112023504	112111661	+	13755	protein_coding	ubiquitin specific peptidase 47 [Source:MGI Symbol;Acc:MGI:1922246]	-
Spg7	8	4042	3626	3583	4453	3714	3604	2264	3277	4037	4628	2101	1578	1773	2185	1352	1865	2172	1654	2563	2104	ENSMUSG00000000738	123062942	123097760	+	4518	protein_coding	SPG7, paraplegin matrix AAA peptidase subunit [Source:MGI Symbol;Acc:MGI:2385906]	-
Gm28661	1	1049	1823	1107	1999	1846	1590	1265	1779	755	1289	3473	2849	3528	3888	3231	3690	3896	3118	10406	3987	ENSMUSG00000102070	24614885	24615565	-	681	unprocessed_pseudogene	predicted gene 28661 [Source:MGI Symbol;Acc:MGI:5579367]	-
Tmem123	9	3044	2048	2592	3510	3540	3137	4716	4508	3786	2799	1602	1419	2079	2234	2994	1911	3916	3131	1973	1617	ENSMUSG00000050912	7764041	7794333	+	3109	protein_coding	transmembrane protein 123 [Source:MGI Symbol;Acc:MGI:1919179]	-
Gstt2	10	1733	1460	1542	2411	3778	1897	1840	3766	2333	2553	3503	1765	2733	2042	2558	2523	2891	4791	7559	2850	ENSMUSG00000033318	75831114	75837424	-	4156	protein_coding	glutathione S-transferase, theta 2 [Source:MGI Symbol;Acc:MGI:106188]	-
Ank3	10	2644	3108	3039	4727	2284	3096	1346	2562	2551	5528	2820	2678	3191	3459	1461	2739	3512	1719	729	3281	ENSMUSG00000069601	69398773	70027438	+	34838	protein_coding	ankyrin 3, epithelial [Source:MGI Symbol;Acc:MGI:88026]	-
Bst1	5	5941	4955	5277	3917	5691	5358	4268	4819	8371	4715	239	200	220	301	356	274	588	366	356	196	ENSMUSG00000029082	43818885	43843986	+	3317	protein_coding	bone marrow stromal cell antigen 1 [Source:MGI Symbol;Acc:MGI:105370]	-
Slc17a3	13	2101	3566	2780	3508	898	2662	557	546	1508	3489	4703	2495	3708	3398	935	5487	2568	1650	4909	4940	ENSMUSG00000036083	23839434	23860716	+	6777	protein_coding	solute carrier family 17 (sodium phosphate), member 3 [Source:MGI Symbol;Acc:MGI:2389216]	-
Hnrnpl	7	2202	2557	2377	2803	2177	2408	4262	2114	3235	3031	2342	2686	2282	2851	3030	2125	5456	3369	2120	2928	ENSMUSG00000015165	28808541	28822266	+	5953	protein_coding	heterogeneous nuclear ribonucleoprotein L [Source:MGI Symbol;Acc:MGI:104816]	-
Nek9	12	3291	2723	3457	3834	2856	3530	3387	3031	3991	3941	2227	1969	2515	2653	2296	2040	2866	2461	1067	2197	ENSMUSG00000034290	85299514	85339362	-	5386	protein_coding	NIMA (never in mitosis gene a)-related expressed kinase 9 [Source:MGI Symbol;Acc:MGI:2387995]	-
Arf4	14	2435	2556	2625	2966	2133	2656	4871	2320	3554	2782	2057	1728	2461	2564	3590	2123	4631	3008	3242	2028	ENSMUSG00000021877	26638074	26665084	+	3603	protein_coding	ADP-ribosylation factor 4 [Source:MGI Symbol;Acc:MGI:99433]	-
Eif3f	7	2098	1818	1773	2212	2338	1808	4520	2565	3186	2559	2519	2340	2931	2648	3732	2043	5086	3631	4142	2317	ENSMUSG00000031029	108934417	108942951	+	2891	protein_coding	eukaryotic translation initiation factor 3, subunit F [Source:MGI Symbol;Acc:MGI:1913335]	-
Slc39a1	3	2714	2638	2652	3009	3006	3157	5201	3273	3770	3348	1530	1236	1474	1660	3701	1478	5646	3077	2115	1553	ENSMUSG00000052310	90248172	90253612	+	2364	protein_coding	solute carrier family 39 (zinc transporter), member 1 [Source:MGI Symbol;Acc:MGI:1353474]	-
Mbd2	18	2726	2662	2481	3652	3074	2801	3528	2739	3252	3584	1860	1978	2269	2504	3014	1834	5275	2753	2293	1932	ENSMUSG00000024513	70568189	70626131	+	3214	protein_coding	methyl-CpG binding domain protein 2 [Source:MGI Symbol;Acc:MGI:1333813]	MBD
Spint1	2	3108	3463	2692	3765	4210	2403	2062	4121	3669	3503	1641	1513	2224	2472	2899	2258	3299	2172	2526	2209	ENSMUSG00000027315	119237362	119249527	+	2767	protein_coding	serine protease inhibitor, Kunitz type 1 [Source:MGI Symbol;Acc:MGI:1338033]	-
Tex2	11	4062	3655	3698	5316	3491	3729	1526	3650	4189	4523	2003	1646	2099	2301	1956	1699	1777	1817	1109	1928	ENSMUSG00000040548	106502147	106613423	-	5576	protein_coding	testis expressed gene 2 [Source:MGI Symbol;Acc:MGI:102465]	-
Chuk	19	2482	2467	2732	3884	4471	3016	2111	3272	2721	2899	2009	2010	2382	2427	3216	2747	4501	3022	1405	2357	ENSMUSG00000025199	44073335	44107480	-	5087	protein_coding	conserved helix-loop-helix ubiquitous kinase [Source:MGI Symbol;Acc:MGI:99484]	-
Fam91a1	15	2384	2526	3134	3561	2879	2503	2959	2732	4362	3303	2402	2359	2792	2995	2851	2307	3592	2633	1182	2658	ENSMUSG00000037119	58415468	58457740	+	6627	protein_coding	family with sequence similarity 91, member A1 [Source:MGI Symbol;Acc:MGI:1277178]	-
Pla2g7	17	4173	2104	2980	6449	5563	4105	5480	6964	5481	3561	601	573	690	764	1203	692	1373	1910	663	741	ENSMUSG00000023913	43568098	43612201	+	2905	protein_coding	phospholipase A2, group VII (platelet-activating factor acetylhydrolase, plasma) [Source:MGI Symbol;Acc:MGI:1351327]	-
P4ha1	10	5796	5349	5376	5555	2250	6751	2153	2435	6758	5862	798	653	1062	1021	430	955	742	542	663	860	ENSMUSG00000019916	59323296	59373304	+	4114	protein_coding	procollagen-proline, 2-oxoglutarate 4-dioxygenase (proline 4-hydroxylase), alpha 1 polypeptide [Source:MGI Symbol;Acc:MGI:97463]	-
Pigr	1	75	9	30	40	36	170	59	39	98	41	13336	1444	2276	2072	2365	1523	2737	9142	10486	9981	ENSMUSG00000026417	130826684	130852249	+	4025	protein_coding	polymeric immunoglobulin receptor [Source:MGI Symbol;Acc:MGI:103080]	-
Afdn	17	2938	2832	3033	3769	3741	3521	2799	3262	3764	3637	1783	1737	2170	2441	2885	1934	4381	2711	470	2151	ENSMUSG00000068036	13760539	13906150	+	10223	protein_coding	afadin, adherens junction formation factor [Source:MGI Symbol;Acc:MGI:1314653]	-
Itpr2	6	4811	3123	3495	4873	3010	1694	1436	2778	5446	4339	2542	3023	2613	3267	1609	1910	1442	1461	282	2804	ENSMUSG00000030287	146108299	146502223	-	14802	protein_coding	inositol 1,4,5-triphosphate receptor 2 [Source:MGI Symbol;Acc:MGI:99418]	-
Nfic	10	2084	2016	2083	2791	2451	1964	2909	2535	2768	2855	3098	2789	4156	3425	2463	3406	4794	3202	752	3383	ENSMUSG00000055053	81396186	81455635	-	6630	protein_coding	nuclear factor I/C [Source:MGI Symbol;Acc:MGI:109591]	CTF/NFI
Npm1	11	1746	2212	2207	2674	2032	2210	3976	1929	2803	2396	2294	2163	2739	2597	4220	2240	5467	3058	4316	2611	ENSMUSG00000057113	33152287	33163206	-	2665	protein_coding	nucleophosmin 1 [Source:MGI Symbol;Acc:MGI:106184]	-
Atp5l	9	1771	2131	2167	2708	2512	1887	1748	2169	1815	2858	2804	2279	2956	3352	2417	2663	2796	2512	9278	3048	ENSMUSG00000038717	44912557	44920742	-	6443	protein_coding	ATP synthase, H+ transporting, mitochondrial F0 complex, subunit G [Source:MGI Symbol;Acc:MGI:1351597]	-
Rfk	19	2297	2838	2605	3543	2658	2804	2407	2289	2711	3179	2736	2379	2897	3030	2506	2506	3963	2685	3161	2653	ENSMUSG00000024712	17394043	17401349	+	2603	protein_coding	riboflavin kinase [Source:MGI Symbol;Acc:MGI:1914688]	-
Spns2	11	1232	1238	1480	1208	1282	1107	3532	1465	4547	1641	2379	3738	3991	4662	4789	2610	5451	5472	1894	2100	ENSMUSG00000040447	72451638	72489904	-	4083	protein_coding	spinster homolog 2 [Source:MGI Symbol;Acc:MGI:2384936]	-
Cdk16	X	3043	2877	3060	3703	3114	3116	3469	3044	3766	3739	1850	1591	1982	2057	2936	1708	4295	2533	1885	1983	ENSMUSG00000031065	20687954	20699880	+	4378	protein_coding	cyclin-dependent kinase 16 [Source:MGI Symbol;Acc:MGI:97516]	-
Celf1	2	2670	2964	3079	3762	2528	2888	2835	2555	3780	3234	2176	2139	2805	2832	3338	2043	4170	2738	821	2379	ENSMUSG00000005506	90940382	91019497	+	8446	protein_coding	CUGBP, Elav-like family member 1 [Source:MGI Symbol;Acc:MGI:1342295]	-
Wwc2	8	1967	1941	2089	3050	2450	2141	2199	1884	2450	2516	2999	3486	3909	4068	3675	2938	3639	3336	1689	3263	ENSMUSG00000031563	47823959	47990924	-	13784	protein_coding	WW, C2 and coiled-coil domain containing 2 [Source:MGI Symbol;Acc:MGI:1261872]	-
Tmem259	10	2332	2528	2360	3387	2800	2268	2759	2517	3154	2916	2539	2452	2847	2726	2866	2393	3537	2777	3739	2733	ENSMUSG00000013858	79974948	79984330	-	4663	protein_coding	transmembrane protein 259 [Source:MGI Symbol;Acc:MGI:2177957]	-
Map2k2	10	2540	2827	2714	2987	2331	2010	2894	2207	3406	2792	2548	2245	2676	2936	2400	2076	4294	2560	4498	2538	ENSMUSG00000035027	81105915	81133975	+	5663	protein_coding	mitogen-activated protein kinase kinase 2 [Source:MGI Symbol;Acc:MGI:1346867]	-
Fam102a	2	1907	2175	2050	2403	4794	2196	3189	4675	5161	2898	1844	1307	2153	2061	2132	2028	6198	2640	1430	2205	ENSMUSG00000039157	32535332	32569756	+	6066	protein_coding	family with sequence similarity 102, member A [Source:MGI Symbol;Acc:MGI:2138935]	-
Gosr2	11	2805	3247	3543	4617	3401	2905	3153	3093	3081	3804	1672	1396	1862	2092	2646	1885	4081	2614	1666	1828	ENSMUSG00000020946	103676849	103697898	-	3266	protein_coding	golgi SNAP receptor complex member 2 [Source:MGI Symbol;Acc:MGI:1927204]	-
Znrf2	6	3069	3920	3374	4078	2934	3149	2051	2294	3027	3593	2461	1931	2470	2297	2902	2024	3470	2414	1607	2235	ENSMUSG00000058446	54816916	54893500	+	6176	protein_coding	zinc and ring finger 2 [Source:MGI Symbol;Acc:MGI:1196246]	-
Snrnp200	2	2432	3020	2435	3184	2068	2653	3273	2110	3643	3163	2546	2373	3036	3116	2735	2424	3938	3288	1001	2852	ENSMUSG00000003660	127208386	127240451	+	7819	protein_coding	small nuclear ribonucleoprotein 200 (U5) [Source:MGI Symbol;Acc:MGI:2444401]	-
Ap3d1	10	2850	2892	3334	4166	2184	3214	2526	2300	4523	3952	2359	2091	2817	2994	1985	2155	3015	2171	1171	2579	ENSMUSG00000020198	80706956	80742264	-	8914	protein_coding	adaptor-related protein complex 3, delta 1 subunit [Source:MGI Symbol;Acc:MGI:107734]	-
Rab11a	9	3328	3328	3514	4921	2755	3560	2983	2630	3588	4281	1566	1476	1957	2166	2007	1744	3646	1871	2295	1650	ENSMUSG00000004771	64715299	64737758	-	2992	protein_coding	RAB11A, member RAS oncogene family [Source:MGI Symbol;Acc:MGI:1858202]	-
Pgpep1	8	2566	2774	2784	3889	2183	3010	1523	2521	3721	3968	3072	2190	3424	3211	1559	2504	2585	2314	2446	3016	ENSMUSG00000056204	70646435	70660388	-	5319	protein_coding	pyroglutamyl-peptidase I [Source:MGI Symbol;Acc:MGI:1913772]	-
Cdc37	9	2537	2400	2652	2943	2438	2571	3301	2342	3872	3264	2465	2282	2578	2774	2029	2032	4089	2218	3976	2468	ENSMUSG00000019471	21133222	21149982	-	8194	protein_coding	cell division cycle 37 [Source:MGI Symbol;Acc:MGI:109531]	-
Hagh	17	2889	2355	2590	3597	3046	2820	1633	2522	2663	3265	2626	1957	2894	2701	2054	2494	3765	2200	4807	2348	ENSMUSG00000024158	24840143	24864450	+	1908	protein_coding	hydroxyacyl glutathione hydrolase [Source:MGI Symbol;Acc:MGI:95745]	-
Phldb2	16	1558	1954	2086	2330	2119	2066	2540	1171	2256	1992	3013	3165	3841	3991	4388	3772	4969	3315	1283	3376	ENSMUSG00000033149	45746243	45953598	-	7577	protein_coding	pleckstrin homology like domain, family B, member 2 [Source:MGI Symbol;Acc:MGI:2444981]	-
Lyz2	10	2097	2735	3024	2010	1463	1552	16881	2935	6706	3536	716	596	1325	862	474	1247	2670	807	2454	1078	ENSMUSG00000069516	117277331	117282321	-	1316	protein_coding	lysozyme 2 [Source:MGI Symbol;Acc:MGI:96897]	-
Rpl35	2	1511	2147	2064	2110	1898	1618	4147	1788	2217	2282	2201	2241	2621	2934	2579	1705	5713	2414	8691	2280	ENSMUSG00000062997	39001580	39005624	-	1241	protein_coding	ribosomal protein L35 [Source:MGI Symbol;Acc:MGI:1913739]	-
Pafah2	4	2860	3135	3042	3772	2867	2876	1667	2513	3285	4375	2402	2006	2430	2782	1680	2232	4624	2092	1926	2593	ENSMUSG00000037366	134396320	134427413	+	3616	protein_coding	platelet-activating factor acetylhydrolase 2 [Source:MGI Symbol;Acc:MGI:2140321]	-
Acss2	2	1915	2793	2658	3866	1912	2919	1270	1619	2198	3028	4801	2947	3151	3119	764	2763	1811	1605	6040	3934	ENSMUSG00000027605	155517948	155585724	+	10163	protein_coding	acyl-CoA synthetase short-chain family member 2 [Source:MGI Symbol;Acc:MGI:1890410]	-
Cct7	6	2186	2353	2570	2633	2530	2527	3809	2238	3501	2917	2287	2034	2527	2627	2959	2216	4889	2760	3154	2320	ENSMUSG00000030007	85451514	85468475	+	6778	protein_coding	chaperonin containing Tcp1, subunit 7 (eta) [Source:MGI Symbol;Acc:MGI:107184]	-
Tef	15	1012	946	1256	1755	2713	1838	1999	2405	1950	2488	3603	1659	5179	2143	2752	4920	3438	3269	3848	5748	ENSMUSG00000022389	81802421	81826863	+	7867	protein_coding	thyrotroph embryonic factor [Source:MGI Symbol;Acc:MGI:98663]	TF_bZIP
Atp6v1h	1	2543	2642	2960	3263	2438	2894	2719	2321	4378	3625	2248	2232	2558	2948	2056	2283	3784	2541	1920	2498	ENSMUSG00000033793	5070018	5162529	+	9746	protein_coding	ATPase, H+ transporting, lysosomal V1 subunit H [Source:MGI Symbol;Acc:MGI:1914864]	-
Cited2	10	3593	2753	2593	3415	4921	4065	3815	4810	3365	3799	1563	1515	1833	1478	2108	1797	1627	1954	2103	1727	ENSMUSG00000039910	17723218	17725674	+	2457	protein_coding	Cbp/p300-interacting transactivator, with Glu/Asp-rich carboxy-terminal domain, 2 [Source:MGI Symbol;Acc:MGI:1306784]	-
Wfdc2	2	60	156	143	59	167	1047	1164	688	482	47	2146	4036	4496	5994	6270	3278	9329	3668	8422	3140	ENSMUSG00000017723	164562413	164568510	+	1140	protein_coding	WAP four-disulfide core domain 2 [Source:MGI Symbol;Acc:MGI:1914951]	-
Rer1	4	2471	2702	2772	3782	2725	2646	2301	2422	2716	3464	2169	2061	2417	2653	2046	2227	3785	2115	4825	2484	ENSMUSG00000029048	155074110	155086382	-	1814	protein_coding	retention in endoplasmic reticulum sorting receptor 1 [Source:MGI Symbol;Acc:MGI:1915080]	-
Acmsd	1	4486	3706	3152	7304	2216	2353	1054	1125	3701	5969	2942	3359	3271	3427	109	1848	193	507	864	3192	ENSMUSG00000026348	127729413	127767978	+	2831	protein_coding	amino carboxymuconate semialdehyde decarboxylase [Source:MGI Symbol;Acc:MGI:2386323]	-
Rab3ip	10	2018	2172	1881	2964	2254	2445	1259	1895	1669	2776	3166	3427	3842	3797	2092	3075	3950	2157	4301	3590	ENSMUSG00000064181	116905784	116950769	-	3175	protein_coding	RAB3A interacting protein [Source:MGI Symbol;Acc:MGI:105933]	-
Tinagl1	4	2371	2487	2200	1700	1859	2452	4081	2297	5951	3985	1658	1164	1672	2196	3659	1708	4998	3243	3083	1946	ENSMUSG00000028776	130164454	130175122	-	4358	protein_coding	tubulointerstitial nephritis antigen-like 1 [Source:MGI Symbol;Acc:MGI:2137617]	-
Dgat2	7	1947	1985	1826	3048	2707	2109	1497	2325	1696	2672	3336	2267	3567	2851	1786	3358	3751	3654	4463	3810	ENSMUSG00000030747	99153658	99182719	-	3083	protein_coding	diacylglycerol O-acyltransferase 2 [Source:MGI Symbol;Acc:MGI:1915050]	-
Rnf44	13	2916	2567	2845	3419	2461	2554	2440	2572	3294	3058	2393	2309	2812	2958	3607	2110	3857	2912	961	2604	ENSMUSG00000034928	54679399	54693907	-	5202	protein_coding	ring finger protein 44 [Source:MGI Symbol;Acc:MGI:2145310]	-
Cobll1	2	1872	1928	1721	2675	2287	1976	2324	1777	2275	2349	2973	2840	3947	4007	2866	3247	5792	2852	1215	3655	ENSMUSG00000034903	65088339	65239403	-	8342	protein_coding	Cobl-like 1 [Source:MGI Symbol;Acc:MGI:2442894]	-
Ankrd13c	3	2198	2725	2446	3670	1660	2598	1426	1352	1937	3023	4190	3389	4322	4082	1363	3342	2624	1902	2628	3677	ENSMUSG00000039988	157947239	158008034	+	11511	protein_coding	ankyrin repeat domain 13c [Source:MGI Symbol;Acc:MGI:2139746]	-
Acaa1a	9	1923	2170	1989	2668	2213	2073	1912	2116	2714	2832	3487	2513	3308	3013	2123	2709	3320	3547	4421	3496	ENSMUSG00000036138	119339676	119350299	+	4414	protein_coding	acetyl-Coenzyme A acyltransferase 1A [Source:MGI Symbol;Acc:MGI:2148491]	-
Acsl4	X	1811	1976	1818	2890	3983	3577	3930	2557	2527	2504	936	1378	1757	2061	6658	1830	7443	3284	257	1357	ENSMUSG00000031278	142317993	142390535	-	5405	protein_coding	acyl-CoA synthetase long-chain family member 4 [Source:MGI Symbol;Acc:MGI:1354713]	-
Iars2	1	2355	2734	2742	3397	3195	2318	3306	3229	2749	2922	2250	1917	2175	2545	2687	1968	4368	3223	1955	2437	ENSMUSG00000026618	185284726	185329396	-	8885	protein_coding	isoleucine-tRNA synthetase 2, mitochondrial [Source:MGI Symbol;Acc:MGI:1919586]	-
Rragd	4	3018	3597	3948	5178	2966	4590	1827	2406	3696	5463	1680	1894	2350	3071	1248	1811	1591	1251	847	2019	ENSMUSG00000028278	32983037	33022180	+	5173	protein_coding	Ras-related GTP binding D [Source:MGI Symbol;Acc:MGI:1098604]	-
Ergic3	2	3138	2982	3385	3719	2572	3331	2554	2723	3655	3815	2129	1840	2239	2262	1417	1923	2704	1814	4181	2023	ENSMUSG00000005881	156008045	156018279	+	2121	protein_coding	ERGIC and golgi 3 [Source:MGI Symbol;Acc:MGI:1913616]	-
Paqr9	9	4076	4133	4669	4747	2830	3156	1081	2605	3104	4608	2591	1757	2737	2074	1124	2515	1357	2061	1136	2029	ENSMUSG00000064225	95559657	95568023	+	8367	protein_coding	progestin and adipoQ receptor family member IX [Source:MGI Symbol;Acc:MGI:1922802]	-
Emc10	7	2968	2276	2944	3231	2225	3347	2764	2514	3758	3623	2186	2022	2460	2497	1833	2119	3298	1904	3876	2448	ENSMUSG00000008140	44489937	44496529	-	2917	protein_coding	ER membrane protein complex subunit 10 [Source:MGI Symbol;Acc:MGI:1916933]	-
Clcn3	8	2809	2697	2963	4220	3418	3202	1812	3184	3259	4044	2279	2001	2552	2819	2054	2291	2618	2383	1076	2579	ENSMUSG00000004319	60910389	60983300	-	17071	protein_coding	chloride channel, voltage-sensitive 3 [Source:MGI Symbol;Acc:MGI:103555]	-
Cct6a	5	2103	2605	2786	3485	2857	2514	3175	2219	2826	2933	2270	2034	2661	2681	2867	2294	4275	2522	2579	2561	ENSMUSG00000029447	129786998	129846371	+	3620	processed_transcript	chaperonin containing Tcp1, subunit 6a (zeta) [Source:MGI Symbol;Acc:MGI:107943]	-
Tom1l2	11	3033	2783	3141	4356	2260	2960	1531	2470	3110	4041	2816	2523	3030	3364	1806	2534	2178	2281	1298	2721	ENSMUSG00000000538	60226714	60352905	-	8764	protein_coding	target of myb1-like 2 (chicken) [Source:MGI Symbol;Acc:MGI:2443306]	-
Btf3	13	1908	2001	2229	2646	2189	2129	4271	2201	3108	2683	2121	1634	2318	2195	3114	1997	4569	2730	5887	2271	ENSMUSG00000021660	98309896	98317006	-	1739	protein_coding	basic transcription factor 3 [Source:MGI Symbol;Acc:MGI:1202875]	-
Gstm5	3	1725	3291	3385	3521	3692	2681	1564	3229	998	3384	2113	1295	1749	2032	2074	1789	5625	2853	5165	2032	ENSMUSG00000004032	107895821	107898686	+	1278	protein_coding	glutathione S-transferase, mu 5 [Source:MGI Symbol;Acc:MGI:1309466]	-
Vnn1	10	1161	995	911	1737	2819	1172	767	2000	677	1432	2623	1744	2678	2075	5104	2493	5958	9253	4544	3968	ENSMUSG00000037440	23894688	23905343	+	2416	protein_coding	vanin 1 [Source:MGI Symbol;Acc:MGI:108395]	-
Sucla2	14	2098	2169	2302	2929	2613	2381	1645	2355	2081	3089	3303	2798	3481	3399	2042	3306	2574	2399	3549	3521	ENSMUSG00000022110	73525319	73596142	+	3988	protein_coding	succinate-Coenzyme A ligase, ADP-forming, beta subunit [Source:MGI Symbol;Acc:MGI:1306775]	-
Adss	1	3097	3594	3408	4160	2756	3620	2575	2635	4132	3789	1581	1424	1918	2094	2410	1829	3804	2050	1413	1737	ENSMUSG00000015961	177762962	177796511	-	4531	protein_coding	adenylosuccinate synthetase, non muscle [Source:MGI Symbol;Acc:MGI:87948]	-
Diaph1	18	3928	3021	3343	4321	3705	3071	3301	3757	4528	3558	1410	1565	1853	2070	2423	1479	2802	1765	496	1628	ENSMUSG00000024456	37843601	37935476	-	6339	protein_coding	diaphanous related formin 1 [Source:MGI Symbol;Acc:MGI:1194490]	-
Aamp	1	2433	2508	2535	3246	2848	2382	2558	2473	2711	2977	2522	2227	2791	2831	2277	2276	3393	2692	3954	2374	ENSMUSG00000006299	74279840	74284738	-	3458	protein_coding	angio-associated migratory protein [Source:MGI Symbol;Acc:MGI:107809]	-
Maged1	X	1950	1637	1830	2227	1400	2027	4831	1541	3549	2661	2877	2612	3084	3182	3246	2754	3856	3291	2468	2952	ENSMUSG00000025151	94535474	94542143	-	4351	protein_coding	melanoma antigen, family D, 1 [Source:MGI Symbol;Acc:MGI:1930187]	-
Mbnl2	14	2721	2603	2800	3670	2771	3509	3236	2396	4536	3468	1648	1789	1963	2345	3394	2133	3574	2369	655	2380	ENSMUSG00000022139	120275669	120431697	+	11993	protein_coding	muscleblind like splicing factor 2 [Source:MGI Symbol;Acc:MGI:2145597]	-
Grsf1	5	2207	2414	2374	3387	3185	2814	2229	2557	2701	2994	2640	2197	3099	2965	2194	2833	3110	2445	2817	2777	ENSMUSG00000044221	88659448	88676171	-	3036	protein_coding	G-rich RNA sequence binding factor 1 [Source:MGI Symbol;Acc:MGI:106479]	-
Dhrs3	4	1504	1415	1818	2603	2455	1268	1093	2166	2068	1804	4205	4106	3188	3857	1517	2806	1472	2523	7908	4123	ENSMUSG00000066026	144892827	144928209	+	2927	protein_coding	dehydrogenase/reductase (SDR family) member 3 [Source:MGI Symbol;Acc:MGI:1315215]	-
Dpp4	2	3765	4437	4267	6636	3445	5700	1215	3295	3363	5701	1008	1458	2032	1687	706	1680	1021	992	320	1110	ENSMUSG00000035000	62330073	62412231	-	6319	protein_coding	dipeptidylpeptidase 4 [Source:MGI Symbol;Acc:MGI:94919]	-
Pcbd1	10	2274	2877	2920	3742	2348	2433	1222	1938	1743	3342	2952	2418	3034	3159	1143	2662	1875	1608	6797	3351	ENSMUSG00000020098	61089331	61094324	+	817	protein_coding	pterin 4 alpha carbinolamine dehydratase/dimerization cofactor of hepatocyte nuclear factor 1 alpha (TCF1) 1 [Source:MGI Symbol;Acc:MGI:94873]	-
Cfd	10	936	144	1119	1777	963	30	13482	905	6922	979	3756	1158	3509	2791	4296	3339	1168	3844	3	2711	ENSMUSG00000061780	79890853	79892655	+	922	protein_coding	complement factor D (adipsin) [Source:MGI Symbol;Acc:MGI:87931]	-
Tmem63b	17	3604	3728	3602	4528	4095	3032	3282	4036	4019	3899	1037	1112	1262	1404	2027	1057	4186	1779	866	1208	ENSMUSG00000036026	45660171	45686905	-	5098	protein_coding	transmembrane protein 63b [Source:MGI Symbol;Acc:MGI:2387609]	-
Gramd1b	9	1365	1500	1507	1988	1103	1789	1006	1071	1360	2411	3820	3693	5553	5908	1235	6119	1802	1872	3341	5288	ENSMUSG00000040111	40293233	40531383	-	10075	protein_coding	GRAM domain containing 1B [Source:MGI Symbol;Acc:MGI:1925037]	-
Llgl2	11	2018	1811	1920	2575	2427	1723	1776	2182	2160	2484	2842	3419	3679	4227	2867	2881	4854	2729	1815	3322	ENSMUSG00000020782	115824049	115855780	+	4844	protein_coding	LLGL2 scribble cell polarity complex component [Source:MGI Symbol;Acc:MGI:1918843]	-
Letm1	5	2525	2910	2885	3172	2799	2361	1969	2210	2697	3627	2598	2618	2674	3294	2388	2568	3137	2094	2218	2963	ENSMUSG00000005299	33739673	33782817	-	9650	protein_coding	leucine zipper-EF-hand containing transmembrane protein 1 [Source:MGI Symbol;Acc:MGI:1932557]	-
Eif3h	15	1727	1786	2012	2205	2235	1749	3267	2151	2704	2421	2447	2286	2834	2706	2517	1994	4592	3001	6569	2476	ENSMUSG00000022312	51786558	51865523	-	1612	protein_coding	eukaryotic translation initiation factor 3, subunit H [Source:MGI Symbol;Acc:MGI:1915385]	-
Lrp6	6	1482	1474	1618	2091	2171	1596	2057	1487	2079	2108	3577	3551	3801	4021	4019	3366	3726	3405	1379	4666	ENSMUSG00000030201	134446476	134566965	-	13672	protein_coding	low density lipoprotein receptor-related protein 6 [Source:MGI Symbol;Acc:MGI:1298218]	-
Insr	8	2272	2326	2692	3817	2776	1992	1559	2115	3718	3955	2683	2609	2895	3013	3116	2566	2152	3188	804	3414	ENSMUSG00000005534	3122061	3279617	-	13746	protein_coding	insulin receptor [Source:MGI Symbol;Acc:MGI:96575]	-
Ano6	15	2565	2312	2391	2728	1848	2220	4622	2167	3734	3148	1806	1774	1766	2241	3583	1891	6874	3090	926	1961	ENSMUSG00000064210	95790843	95974751	+	12269	protein_coding	anoctamin 6 [Source:MGI Symbol;Acc:MGI:2145890]	-
Tmem174	13	1093	2607	1494	2833	1965	1477	386	1277	402	1804	4430	4557	4693	4627	666	3634	3575	1858	5149	5092	ENSMUSG00000046082	98634978	98637410	-	2252	protein_coding	transmembrane protein 174 [Source:MGI Symbol;Acc:MGI:1915594]	-
Arpc3	5	2531	2430	2701	3097	3172	2739	4765	3363	3739	3213	1480	1243	1634	1720	2224	1474	4461	2223	3770	1635	ENSMUSG00000029465	122391878	122414184	+	2762	protein_coding	actin related protein 2/3 complex, subunit 3 [Source:MGI Symbol;Acc:MGI:1928375]	-
Rpl37	15	1656	1807	1892	1795	1854	1516	3604	1724	2024	2021	2406	2092	2580	3006	2703	1783	4950	2774	9187	2239	ENSMUSG00000041841	5116645	5119140	+	1684	protein_coding	ribosomal protein L37 [Source:MGI Symbol;Acc:MGI:1914531]	-
Atp5e	2	1853	2104	1901	2229	1825	1651	2019	1591	1673	2647	2819	2540	2998	3438	1931	2443	2663	1836	10427	3024	ENSMUSG00000016252	174461072	174464105	-	1756	protein_coding	ATP synthase, H+ transporting, mitochondrial F1 complex, epsilon subunit [Source:MGI Symbol;Acc:MGI:1855697]	-
Ssfa2	2	2201	2317	2007	3085	3272	2023	2911	2519	2702	2583	2385	2475	3063	2968	2788	2754	4757	2613	1472	2677	ENSMUSG00000027007	79635352	79672966	+	5599	protein_coding	sperm specific antigen 2 [Source:MGI Symbol;Acc:MGI:1917849]	-
Pitpna	11	2759	2757	2666	3166	2603	2687	4834	2701	4029	3660	1725	1548	1957	2101	2340	1684	4618	2114	1821	1779	ENSMUSG00000017781	75588097	75628804	+	4129	protein_coding	phosphatidylinositol transfer protein, alpha [Source:MGI Symbol;Acc:MGI:99887]	-
Hyou1	9	3922	3191	3994	4112	1413	3585	2680	1752	6230	3304	2156	1265	2176	2277	2619	1860	1907	2385	839	1856	ENSMUSG00000032115	44379490	44392369	+	7230	protein_coding	hypoxia up-regulated 1 [Source:MGI Symbol;Acc:MGI:108030]	-
Sirpa	2	4278	4089	5988	5727	1776	4626	2663	2245	5456	5501	995	1221	1742	1635	1126	1072	848	925	345	1250	ENSMUSG00000037902	129592835	129632228	+	4911	protein_coding	signal-regulatory protein alpha [Source:MGI Symbol;Acc:MGI:108563]	-
Adgrf5	17	1569	843	1244	1586	2105	1615	4219	1551	3932	1353	2840	2970	3668	4164	4376	3089	4511	3390	795	3668	ENSMUSG00000056492	43360451	43459557	+	9010	protein_coding	adhesion G protein-coupled receptor F5 [Source:MGI Symbol;Acc:MGI:2182928]	-
Ap1b1	11	3141	3209	3193	3848	1933	2884	2424	2191	3063	4128	2415	2161	2585	2936	1783	2323	3117	2313	1208	2568	ENSMUSG00000009090	4986824	5042791	+	4957	protein_coding	adaptor protein complex AP-1, beta 1 subunit [Source:MGI Symbol;Acc:MGI:1096368]	-
H1f0	15	919	934	938	1436	1146	1464	2387	1189	1624	2173	2992	4655	3627	5248	2418	3068	4901	3727	4012	4557	ENSMUSG00000096210	79028450	79030504	+	2055	protein_coding	H1 histone family, member 0 [Source:MGI Symbol;Acc:MGI:95893]	-
Tpm1	9	2404	2534	2748	2897	2373	2712	5959	2123	3684	3899	1427	1513	2012	2315	2319	1795	4861	2103	2080	1590	ENSMUSG00000032366	67022590	67049406	-	6485	protein_coding	tropomyosin 1, alpha [Source:MGI Symbol;Acc:MGI:98809]	-
Ncoa4	14	2646	1773	2136	4093	4396	2678	1878	3927	3493	3221	2562	1453	2460	2864	1383	2792	1998	2120	2229	3209	ENSMUSG00000056234	32159865	32179855	+	9365	protein_coding	nuclear receptor coactivator 4 [Source:MGI Symbol;Acc:MGI:1350932]	-
Glis2	16	2139	3006	3033	3360	2026	2536	1260	1525	2760	3409	3191	2577	4266	3615	2131	3127	1907	2052	2311	3031	ENSMUSG00000014303	4594713	4624924	+	4373	protein_coding	GLIS family zinc finger 2 [Source:MGI Symbol;Acc:MGI:1932535]	zf-C2H2
Atp6v1c1	15	3187	4071	3925	4960	2452	4632	1797	2102	3640	5026	1692	1459	1902	2036	1387	1755	2209	1491	1739	1779	ENSMUSG00000022295	38661933	38692446	+	5601	protein_coding	ATPase, H+ transporting, lysosomal V1 subunit C1 [Source:MGI Symbol;Acc:MGI:1913585]	-
Rapgef1	2	2662	3189	2830	3313	3790	2364	5401	2761	3359	2676	1664	1505	1980	2045	2539	1401	4530	2399	1028	1773	ENSMUSG00000039844	29619720	29740978	+	7385	protein_coding	Rap guanine nucleotide exchange factor (GEF) 1 [Source:MGI Symbol;Acc:MGI:104580]	-
Hsd17b11	5	2730	2940	2740	3547	3745	2284	2530	3677	3395	3278	1927	1183	1571	1584	1648	1331	5298	3445	2570	1735	ENSMUSG00000029311	103989762	104021919	-	3265	protein_coding	hydroxysteroid (17-beta) dehydrogenase 11 [Source:MGI Symbol;Acc:MGI:2149821]	-
Rnf145	11	3674	3884	3611	5586	3142	4096	2693	3201	3920	5098	1441	1231	1770	1426	1456	1477	1730	1564	962	1187	ENSMUSG00000019189	44518964	44565520	+	7786	protein_coding	ring finger protein 145 [Source:MGI Symbol;Acc:MGI:1921565]	-
Ppm1a	12	2135	2265	2276	3139	3206	2227	3126	2581	2796	2483	2197	2103	2529	2470	3665	2148	4134	2776	2475	2362	ENSMUSG00000021096	72757455	72799819	+	12829	protein_coding	protein phosphatase 1A, magnesium dependent, alpha isoform [Source:MGI Symbol;Acc:MGI:99878]	-
Rps29	12	1367	1710	1831	1594	1800	1288	3479	1614	1645	1940	2541	2126	2610	3755	2711	1956	5003	2294	9130	2643	ENSMUSG00000034892	69157722	69159186	-	693	protein_coding	ribosomal protein S29 [Source:MGI Symbol;Acc:MGI:107681]	-
Atp5o	16	1613	1861	2039	2635	2094	1676	1708	1827	1637	2467	2612	2768	3075	3312	2061	2468	3178	2388	8500	3105	ENSMUSG00000022956	91925214	91931687	-	1972	protein_coding	ATP synthase, H+ transporting, mitochondrial F1 complex, O subunit [Source:MGI Symbol;Acc:MGI:106341]	-
Csnk1d	11	2784	2517	3034	3426	2595	2826	3065	2892	3520	3222	1871	1760	2262	2527	3116	2051	3754	2390	1362	2038	ENSMUSG00000025162	120961749	120991330	-	5022	protein_coding	casein kinase 1, delta [Source:MGI Symbol;Acc:MGI:1355272]	-
Pum2	12	2067	2201	2695	3087	2092	2250	2785	2062	3336	2749	2496	2525	3151	3270	3682	2318	3575	2757	1024	2877	ENSMUSG00000020594	8674134	8752581	+	7260	protein_coding	pumilio RNA-binding family member 2 [Source:MGI Symbol;Acc:MGI:1931751]	-
Cdv3	9	2846	2742	3016	3592	3123	3050	3718	2896	3562	3149	1662	1466	2068	2136	3215	1688	4055	2053	1197	1744	ENSMUSG00000032803	103353094	103365840	-	7403	protein_coding	carnitine deficiency-associated gene expressed in ventricle 3 [Source:MGI Symbol;Acc:MGI:2448759]	-
St6gal1	16	2822	4824	4803	5604	4163	3885	3920	4386	8257	5318	290	381	458	649	661	423	846	543	227	488	ENSMUSG00000022885	23224740	23360350	+	4916	protein_coding	beta galactoside alpha 2,6 sialyltransferase 1 [Source:MGI Symbol;Acc:MGI:108470]	-
Clint1	11	1943	1762	2019	2295	2831	2216	2904	2338	3981	2501	2322	2090	2883	3081	3675	2477	4610	3271	1399	2332	ENSMUSG00000006169	45852051	45910625	+	6946	protein_coding	clathrin interactor 1 [Source:MGI Symbol;Acc:MGI:2144243]	-
Cth	3	2582	3080	2050	4716	2271	3843	482	1564	1544	2635	2791	2903	3758	3472	1046	3203	2378	1372	4561	2677	ENSMUSG00000028179	157894248	157925077	-	2791	protein_coding	cystathionase (cystathionine gamma-lyase) [Source:MGI Symbol;Acc:MGI:1339968]	-
Gm26917	17	1065	580	674	985	2495	748	1282	1059	1421	1254	1230	6400	8295	7874	4333	5985	2010	1297	2482	1438	ENSMUSG00000097971	39843013	39846341	+	3329	lincRNA	predicted gene, 26917 [Source:MGI Symbol;Acc:MGI:5504032]	-
Reep3	10	2941	2683	2566	3883	3235	2621	3055	3089	3639	3654	1570	1525	1809	1882	3027	1717	4483	2326	1134	2052	ENSMUSG00000019873	67009189	67096945	-	8294	protein_coding	receptor accessory protein 3 [Source:MGI Symbol;Acc:MGI:88930]	-
Copb1	7	2232	2558	2524	3257	2712	2788	3736	2330	2944	2883	2103	1996	2404	2553	2899	2122	4226	3088	1334	2194	ENSMUSG00000030754	114215559	114254711	-	5582	protein_coding	coatomer protein complex, subunit beta 1 [Source:MGI Symbol;Acc:MGI:1917599]	-
Mafg	11	2960	2212	2538	3821	3031	2344	2217	3699	4548	3355	2309	1867	1796	2098	2868	1754	2852	2645	1387	2572	ENSMUSG00000051510	120625117	120633600	-	5613	protein_coding	v-maf musculoaponeurotic fibrosarcoma oncogene family, protein G (avian) [Source:MGI Symbol;Acc:MGI:96911]	TF_bZIP
Iqsec1	6	2536	2757	3042	3692	2843	2582	3027	2460	2941	3835	2226	2298	2982	3168	2490	2104	2707	2174	679	2303	ENSMUSG00000034312	90656088	90988685	-	11601	protein_coding	IQ motif and Sec7 domain 1 [Source:MGI Symbol;Acc:MGI:1196356]	-
Cyp2a4	7	8	24	11	19	5	75	11	7	26	9	5403	1891	3004	2778	1562	5683	1878	6579	17925	5909	ENSMUSG00000074254	26307169	26315088	+	1738	protein_coding	cytochrome P450, family 2, subfamily a, polypeptide 4 [Source:MGI Symbol;Acc:MGI:88596]	-
Fut9	4	1072	1398	1236	2436	568	1480	547	490	552	1721	6069	4514	7464	5515	899	6006	1946	1310	1768	5621	ENSMUSG00000055373	25609332	25800244	-	13824	protein_coding	fucosyltransferase 9 [Source:MGI Symbol;Acc:MGI:1330859]	-
Rab5b	10	2379	2241	2286	3464	2681	2905	2250	2540	2694	3047	2642	2361	2874	3015	2455	2325	3003	2857	1978	2606	ENSMUSG00000000711	128677175	128696264	-	4201	protein_coding	RAB5B, member RAS oncogene family [Source:MGI Symbol;Acc:MGI:105938]	-
Ndrg2	14	1402	526	818	1256	3618	1070	3528	3112	1754	1481	3655	2715	2902	3571	3691	2910	2422	2887	5353	3920	ENSMUSG00000004558	51905271	51914158	-	3397	protein_coding	N-myc downstream regulated gene 2 [Source:MGI Symbol;Acc:MGI:1352498]	-
Msi2	11	2489	2391	2482	3646	2555	2743	2085	2355	2773	3812	2369	2849	2835	3289	2398	2300	3445	2371	787	2608	ENSMUSG00000069769	88339382	88718513	-	10405	protein_coding	musashi RNA-binding protein 2 [Source:MGI Symbol;Acc:MGI:1923876]	-
Eif4g3	4	2428	2310	2414	3343	2598	2303	3048	2612	2269	3168	2755	2288	2604	3245	2826	2464	3691	2844	673	2628	ENSMUSG00000028760	137993022	138208508	+	11063	protein_coding	eukaryotic translation initiation factor 4 gamma, 3 [Source:MGI Symbol;Acc:MGI:1923935]	-
Ppp6r1	7	2524	2161	2534	3206	2370	2446	2540	2246	3232	3259	2580	2328	2977	2972	2524	2266	3504	2577	1617	2647	ENSMUSG00000052296	4631495	4659019	-	4887	protein_coding	protein phosphatase 6, regulatory subunit 1 [Source:MGI Symbol;Acc:MGI:2442163]	-
Phb2	6	1939	2480	2386	2497	2347	2018	2824	1966	2414	2783	2315	2213	2802	2783	2706	2165	4396	2437	4535	2485	ENSMUSG00000004264	124712336	124716950	+	3718	protein_coding	prohibitin 2 [Source:MGI Symbol;Acc:MGI:102520]	-
Calm2	17	1336	1516	1633	1817	1435	1711	4403	1476	2300	2049	2526	2406	3174	3641	3586	2623	5497	2869	3884	2593	ENSMUSG00000036438	87433412	87446935	-	1467	protein_coding	calmodulin 2 [Source:MGI Symbol;Acc:MGI:103250]	-
Trpv4	5	4323	3803	3592	5312	2115	3305	1529	2707	4223	5269	1720	1544	1977	2004	940	1828	2132	952	1542	1644	ENSMUSG00000014158	114622152	114658421	-	4076	protein_coding	transient receptor potential cation channel, subfamily V, member 4 [Source:MGI Symbol;Acc:MGI:1926945]	-
Eci1	17	2118	1679	1985	2528	3451	1935	1562	2814	1871	2299	3144	1535	2731	1979	2461	2062	3526	4625	5745	2345	ENSMUSG00000024132	24426683	24439316	+	1091	protein_coding	enoyl-Coenzyme A delta isomerase 1 [Source:MGI Symbol;Acc:MGI:94871]	-
Trpc4ap	2	2439	2304	2395	3039	2365	2433	3147	2606	3269	2804	2358	1976	2531	2445	3013	2223	3602	2860	2219	2361	ENSMUSG00000038324	155634271	155692384	-	8753	protein_coding	transient receptor potential cation channel, subfamily C, member 4 associated protein [Source:MGI Symbol;Acc:MGI:1930751]	-
Tmcc3	10	3175	2342	2245	4505	6121	3410	2740	4536	5040	3788	737	742	895	1145	2882	942	3703	1548	578	1295	ENSMUSG00000020023	94311949	94590956	+	7153	protein_coding	transmembrane and coiled coil domains 3 [Source:MGI Symbol;Acc:MGI:2442900]	-
Sec61a1	6	2345	2209	2461	2691	2018	2359	3830	2362	3656	2757	1935	1775	2039	2368	4071	1844	4473	3481	1711	1936	ENSMUSG00000030082	88503579	88518905	-	6732	protein_coding	Sec61 alpha 1 subunit (S. cerevisiae) [Source:MGI Symbol;Acc:MGI:1858417]	-
Synpo	18	2771	1469	2025	3130	2918	2981	3489	3403	4271	3573	1813	2071	3219	2346	2921	2099	2901	2236	579	2056	ENSMUSG00000043079	60593973	60660142	-	9533	protein_coding	synaptopodin [Source:MGI Symbol;Acc:MGI:1099446]	-
Sh3d19	3	3292	3697	4129	4801	2329	3041	1710	2241	5506	4599	1599	1351	1796	2050	1746	1483	2919	1665	637	1657	ENSMUSG00000028082	85971109	86130526	+	8888	protein_coding	SH3 domain protein D19 [Source:MGI Symbol;Acc:MGI:1350923]	-
Cd9	6	2097	2079	2117	2725	2467	3855	3007	2344	2702	3814	1515	1689	1913	2111	4131	1803	5885	2200	1783	1988	ENSMUSG00000030342	125460266	125494791	-	2044	protein_coding	CD9 antigen [Source:MGI Symbol;Acc:MGI:88348]	-
Dnm2	9	2671	2535	2673	3193	2620	2601	3769	2673	3985	3419	1928	1604	2180	2499	2417	1743	4404	2148	1148	2010	ENSMUSG00000033335	21424908	21507759	+	5330	protein_coding	dynamin 2 [Source:MGI Symbol;Acc:MGI:109547]	-
Cdk18	1	3402	3282	3297	4615	6472	3031	2011	3766	3424	6397	1287	937	1331	1351	1268	1006	1605	991	1097	1649	ENSMUSG00000026437	132112237	132139684	-	4764	protein_coding	cyclin-dependent kinase 18 [Source:MGI Symbol;Acc:MGI:97518]	-
Hprt	X	2894	3224	3217	3926	3777	3291	3453	3417	4022	4083	1156	915	1207	1333	2125	1132	4111	1788	1916	1230	ENSMUSG00000025630	52988137	53021659	+	1289	protein_coding	hypoxanthine guanine phosphoribosyl transferase [Source:MGI Symbol;Acc:MGI:96217]	-
AU040320	4	3544	3103	3397	3986	3283	2909	2204	3999	4019	3989	1722	1749	1826	2214	1486	1680	2614	1716	920	1847	ENSMUSG00000028830	126753544	126870070	+	6259	protein_coding	expressed sequence AU040320 [Source:MGI Symbol;Acc:MGI:2140475]	-
Glb1l2	9	2609	1662	2082	4491	3289	2890	1704	2492	1989	2304	2808	2072	2885	3683	1449	2971	2701	2166	3348	2601	ENSMUSG00000036395	26763044	26806468	-	9043	protein_coding	galactosidase, beta 1-like 2 [Source:MGI Symbol;Acc:MGI:2388283]	-
Capza2	6	2201	2187	2523	3299	2793	2708	3565	2645	2967	2805	1952	1950	2368	2486	2887	2023	3826	2555	2369	2060	ENSMUSG00000015733	17636234	17666972	+	5890	protein_coding	capping protein (actin filament) muscle Z-line, alpha 2 [Source:MGI Symbol;Acc:MGI:106222]	-
Txndc5	13	2265	2239	2502	2875	1537	3173	4455	2126	2928	3138	2153	1985	2794	2732	2579	2335	3173	2485	2761	1902	ENSMUSG00000038991	38500079	38528824	-	4492	protein_coding	thioredoxin domain containing 5 [Source:MGI Symbol;Acc:MGI:2145316]	-
Ckmt1	2	4835	1090	765	1270	5457	6214	4061	5612	4114	4858	1007	1583	1212	2132	788	1056	2534	673	1269	1604	ENSMUSG00000000308	121357714	121363737	+	2496	protein_coding	creatine kinase, mitochondrial 1, ubiquitous [Source:MGI Symbol;Acc:MGI:99441]	-
Ei24	9	2098	2111	2225	2968	2701	2228	2415	2525	2506	2571	2480	2004	2490	2880	2647	2143	3917	2992	3702	2520	ENSMUSG00000062762	36779159	36797393	-	4868	protein_coding	etoposide induced 2.4 mRNA [Source:MGI Symbol;Acc:MGI:108090]	-
Arfgef2	2	2546	2914	2823	3741	3075	2816	2915	2482	2871	3229	1719	1804	2420	2671	2584	1944	4350	2507	572	2119	ENSMUSG00000074582	166805588	166898052	+	8770	protein_coding	ADP-ribosylation factor guanine nucleotide-exchange factor 2 (brefeldin A-inhibited) [Source:MGI Symbol;Acc:MGI:2139354]	-
Abca2	2	4141	4296	3385	4982	2731	3931	2290	3186	4465	4948	1603	1272	1682	2013	894	1472	1386	1207	542	1593	ENSMUSG00000026944	25428703	25448540	+	8346	protein_coding	ATP-binding cassette, sub-family A (ABC1), member 2 [Source:MGI Symbol;Acc:MGI:99606]	-
Cct4	11	2081	2309	2535	2749	2061	2137	2959	1889	2844	2538	2240	2092	2745	2632	2531	2226	3972	2472	4298	2701	ENSMUSG00000007739	22990519	23003780	+	4201	protein_coding	chaperonin containing Tcp1, subunit 4 (delta) [Source:MGI Symbol;Acc:MGI:104689]	-
Tmem43	6	3966	3406	4096	3872	2783	3796	4157	3664	6349	4265	622	493	696	742	2026	589	3676	1541	541	710	ENSMUSG00000030095	91473703	91488463	+	3973	protein_coding	transmembrane protein 43 [Source:MGI Symbol;Acc:MGI:1921372]	-
Prrc2c	1	2099	2506	2321	3139	2624	2104	3192	2454	3851	2312	1847	2057	2109	2675	4548	2014	4571	2963	304	2270	ENSMUSG00000040225	162670725	162740556	-	16092	protein_coding	proline-rich coiled-coil 2C [Source:MGI Symbol;Acc:MGI:1913754]	-
Psmb5	14	2495	2916	2984	3322	2664	2664	2836	2312	3087	3414	1645	1421	1691	1877	2651	1376	4256	2551	4108	1644	ENSMUSG00000022193	54614119	54618022	-	899	protein_coding	proteasome (prosome, macropain) subunit, beta type 5 [Source:MGI Symbol;Acc:MGI:1194513]	-
Atl3	19	2641	2486	2805	3781	3200	2818	3065	2882	3555	3443	1833	1731	2139	2316	2496	2114	3154	2664	695	2041	ENSMUSG00000024759	7494040	7538608	+	6698	protein_coding	atlastin GTPase 3 [Source:MGI Symbol;Acc:MGI:1924270]	-
Dlat	9	2270	2148	2310	2709	2514	2407	2269	1965	2427	3207	2635	2447	3092	3420	1977	2779	3653	2352	2352	2897	ENSMUSG00000000168	50634633	50659780	-	4886	protein_coding	dihydrolipoamide S-acetyltransferase (E2 component of pyruvate dehydrogenase complex) [Source:MGI Symbol;Acc:MGI:2385311]	-
Afg3l2	18	2455	2449	2786	3073	2577	2824	2659	2247	2722	3180	2349	2082	2688	2755	2395	2410	3412	2374	1925	2457	ENSMUSG00000024527	67404767	67449166	-	3085	protein_coding	AFG3-like AAA ATPase 2 [Source:MGI Symbol;Acc:MGI:1916847]	-
Npnt	3	3087	2122	2633	3418	1585	1128	1338	2882	2421	2186	3327	3272	4003	5030	1668	3582	2342	1850	1214	2724	ENSMUSG00000040998	132881745	132950291	-	5026	protein_coding	nephronectin [Source:MGI Symbol;Acc:MGI:2148811]	-
Sec24c	14	2830	2674	3070	3632	2253	2786	2500	2150	3838	3404	2322	1865	2448	2599	2427	2161	2960	2465	1201	2223	ENSMUSG00000039367	20674308	20694852	+	6293	protein_coding	Sec24 related gene family, member C (S. cerevisiae) [Source:MGI Symbol;Acc:MGI:1919746]	-
Ctgf	10	995	475	298	601	720	386	15137	1087	3948	884	1771	2036	1301	2109	5677	1318	4091	4198	2244	2527	ENSMUSG00000019997	24595442	24598683	+	2861	protein_coding	connective tissue growth factor [Source:MGI Symbol;Acc:MGI:95537]	-
Gas2	7	1533	2681	2624	4569	1578	2761	485	837	1480	3971	3661	3260	3951	3626	855	3374	1765	880	3631	4254	ENSMUSG00000030498	51862015	51994975	+	4993	protein_coding	growth arrest specific 2 [Source:MGI Symbol;Acc:MGI:95657]	-
Stra6l	4	4116	4107	5352	4551	4207	6061	975	3501	4437	5838	999	420	425	709	1265	690	1221	2114	374	401	ENSMUSG00000028327	45848664	45887008	+	9567	protein_coding	STRA6-like [Source:MGI Symbol;Acc:MGI:1921402]	-
Cyfip2	11	849	161	80	220	63	866	506	434	128	730	4691	5741	6231	8398	3185	5448	3961	3324	1871	4872	ENSMUSG00000020340	46193850	46312859	-	7103	protein_coding	cytoplasmic FMR1 interacting protein 2 [Source:MGI Symbol;Acc:MGI:1924134]	-
Rpl23a	11	1502	1656	1828	2069	1645	1798	3901	1417	2639	2255	2051	1838	2527	2397	2459	1689	5392	2254	8232	2188	ENSMUSG00000058546	78180932	78183584	-	847	protein_coding	ribosomal protein L23A [Source:MGI Symbol;Acc:MGI:3040672]	-
Ndufb10	17	1805	2243	2129	2487	2246	1911	1750	1738	1806	2292	2629	2474	2991	3498	1703	2565	2847	2297	7227	3010	ENSMUSG00000040048	24722060	24724478	-	1217	protein_coding	NADH:ubiquinone oxidoreductase subunit B10 [Source:MGI Symbol;Acc:MGI:1915592]	-
Adipor2	6	2397	2126	2592	3235	2227	2304	3184	2182	3343	2670	2488	1935	2664	2936	4037	2038	2474	3090	1429	2289	ENSMUSG00000030168	119353150	119417704	-	5979	protein_coding	adiponectin receptor 2 [Source:MGI Symbol;Acc:MGI:93830]	-
Ewsr1	11	2199	2240	2706	2754	2440	2549	3750	2160	3024	2982	1985	2175	2642	2659	3010	2015	4133	2678	1215	2306	ENSMUSG00000009079	5069689	5099266	-	5907	protein_coding	Ewing sarcoma breakpoint region 1 [Source:MGI Symbol;Acc:MGI:99960]	-
Slc16a2	X	1618	1753	1722	2627	1849	2272	1831	1172	848	2097	3944	2987	3445	2987	2658	3397	4464	4030	2436	3478	ENSMUSG00000033965	103697414	103821983	-	4263	protein_coding	solute carrier family 16 (monocarboxylic acid transporters), member 2 [Source:MGI Symbol;Acc:MGI:1203732]	-
Glyr1	16	2374	2485	2623	3317	1887	2686	1989	2076	3215	3618	2529	2139	2805	2927	2288	2620	2942	2398	2116	2566	ENSMUSG00000022536	5013909	5049863	-	8405	protein_coding	glyoxylate reductase 1 homolog (Arabidopsis) [Source:MGI Symbol;Acc:MGI:1921272]	-
Tln2	9	1552	1155	1048	2809	1139	1602	850	939	699	1730	5821	4145	6012	6013	856	4384	1414	2104	1938	5373	ENSMUSG00000052698	67217087	67559703	-	18357	protein_coding	talin 2 [Source:MGI Symbol;Acc:MGI:1917799]	-
F2r	13	1356	1458	1463	1380	1410	1027	4800	1501	4407	2275	1455	1431	1608	2680	3501	1814	8024	5155	2401	2436	ENSMUSG00000048376	95601803	95618487	-	3336	protein_coding	coagulation factor II (thrombin) receptor [Source:MGI Symbol;Acc:MGI:101802]	-
Ipmk	10	3301	2722	3327	4222	2812	3212	1676	2810	3448	4039	1752	2054	2367	2474	1912	2195	1637	1777	1857	1972	ENSMUSG00000060733	71347763	71433327	+	7093	protein_coding	inositol polyphosphate multikinase [Source:MGI Symbol;Acc:MGI:1916968]	-
Ptprk	10	2361	2884	2786	3530	2166	2217	1545	1938	2112	2773	3139	3322	2956	3566	2054	2388	2773	2632	1297	3090	ENSMUSG00000019889	28074820	28597397	+	13328	protein_coding	protein tyrosine phosphatase, receptor type, K [Source:MGI Symbol;Acc:MGI:103310]	-
Tpr	1	2410	2568	2859	3501	2365	2627	3011	2181	3623	3284	2043	2074	2422	2913	2793	1993	3514	2710	405	2219	ENSMUSG00000006005	150392838	150449935	+	10496	protein_coding	translocated promoter region, nuclear basket protein [Source:MGI Symbol;Acc:MGI:1922066]	-
Trim25	11	2801	2541	3269	3749	2918	2865	2775	2681	3490	3648	2066	2013	1949	2336	2289	1794	3084	2009	753	2468	ENSMUSG00000000275	88999376	89020293	+	5754	protein_coding	tripartite motif-containing 25 [Source:MGI Symbol;Acc:MGI:102749]	-
Psmd1	1	2382	2731	2634	3296	2915	2598	4008	2853	2972	3080	1791	1594	1768	1966	2882	1704	4761	2743	1055	1682	ENSMUSG00000026229	86064387	86139151	+	7265	protein_coding	proteasome (prosome, macropain) 26S subunit, non-ATPase, 1 [Source:MGI Symbol;Acc:MGI:1917497]	-
Palm	10	2831	2892	2895	4051	2818	2672	2997	2900	2770	3648	2093	2171	2475	2689	975	1764	3861	1559	1652	1672	ENSMUSG00000035863	79793572	79820896	+	5655	protein_coding	paralemmin [Source:MGI Symbol;Acc:MGI:1261814]	-
Arhgef5	6	2073	2480	2723	3275	3874	2078	2754	3273	3495	2713	1444	1524	1915	2081	3908	1540	4824	2650	902	1799	ENSMUSG00000033542	43265582	43289320	+	9977	protein_coding	Rho guanine nucleotide exchange factor (GEF) 5 [Source:MGI Symbol;Acc:MGI:1858952]	-
Arhgap35	7	2414	2835	2691	3596	1972	2327	2131	1857	2343	3149	2330	2350	2885	3250	2678	2117	4293	2558	1070	2418	ENSMUSG00000058230	16493719	16614993	-	9147	protein_coding	Rho GTPase activating protein 35 [Source:MGI Symbol;Acc:MGI:1929494]	-
Samm50	15	1859	2412	2280	2566	2387	2034	2234	1704	2070	2678	2408	2355	2739	3041	2535	2266	3761	2643	4637	2626	ENSMUSG00000022437	84192241	84217267	+	6556	protein_coding	SAMM50 sorting and assembly machinery component [Source:MGI Symbol;Acc:MGI:1915903]	-
Slc25a15	8	1422	2163	1906	2894	1980	1322	835	1799	1631	2027	3260	3080	3421	3662	3295	2705	3968	5102	1872	2850	ENSMUSG00000031482	22375551	22398597	-	5629	protein_coding	solute carrier family 25 (mitochondrial carrier ornithine transporter), member 15 [Source:MGI Symbol;Acc:MGI:1342274]	-
Ap1g1	8	2042	1842	2345	3283	2187	2548	1792	1870	2755	3027	3147	2513	3774	3782	2107	3055	2781	2210	1467	2636	ENSMUSG00000031731	109778554	109864204	+	7681	protein_coding	adaptor protein complex AP-1, gamma 1 subunit [Source:MGI Symbol;Acc:MGI:101919]	-
Tex261	6	2511	2339	2353	3137	3194	2490	2760	3029	3260	2951	1854	1799	2180	2351	2242	1852	3343	2587	2928	1964	ENSMUSG00000014748	83768885	83775813	-	4088	protein_coding	testis expressed gene 261 [Source:MGI Symbol;Acc:MGI:1096575]	-
Slk	19	2631	2593	2979	4260	2377	3075	2931	2353	3057	3319	1768	1853	2131	2494	2767	1975	3723	2370	392	2035	ENSMUSG00000025060	47579678	47645246	+	8284	protein_coding	STE20-like kinase [Source:MGI Symbol;Acc:MGI:103241]	-
Tns2	15	2066	1474	1851	2386	2998	2336	2864	2078	3679	2550	2285	2038	2942	2819	3184	2558	2991	3392	1401	3149	ENSMUSG00000037003	102100413	102116401	+	5452	protein_coding	tensin 2 [Source:MGI Symbol;Acc:MGI:2387586]	-
Zfp503	14	2345	1929	2475	2844	1938	2288	1277	1651	1788	2907	2308	3699	4230	3648	2241	3248	2743	2851	1213	3361	ENSMUSG00000039081	21983959	21989601	-	4216	protein_coding	zinc finger protein 503 [Source:MGI Symbol;Acc:MGI:1353644]	-
Hgsnat	8	2765	2679	2865	3412	2919	2071	5504	3512	4373	3302	1186	1038	1357	1450	1651	1100	5490	1704	1426	1178	ENSMUSG00000037260	25944453	25976753	-	3305	protein_coding	heparan-alpha-glucosaminide N-acetyltransferase [Source:MGI Symbol;Acc:MGI:1196297]	-
Sar1a	10	2178	1955	2271	2896	2182	2110	3827	2047	2740	2610	2241	2016	2500	2592	2766	2124	3838	2749	2856	2460	ENSMUSG00000020088	61680299	61693297	+	3740	protein_coding	secretion associated Ras related GTPase 1A [Source:MGI Symbol;Acc:MGI:98230]	-
Erbb3	10	1866	1743	1472	2501	4920	2329	1257	4121	1757	3092	2090	2206	1990	2552	4231	2355	2537	3881	927	3119	ENSMUSG00000018166	128567523	128589652	-	6016	protein_coding	erb-b2 receptor tyrosine kinase 3 [Source:MGI Symbol;Acc:MGI:95411]	-
Hsbp1	8	2574	2527	2699	3380	2591	2887	2756	2768	3372	3522	1754	1536	1974	2106	1678	1787	3080	2033	4009	1910	ENSMUSG00000031839	119344488	119348922	+	1861	protein_coding	heat shock factor binding protein 1 [Source:MGI Symbol;Acc:MGI:1915446]	-
Chmp3	6	2402	2888	3079	3790	2744	2989	2525	2487	3247	3490	1757	1777	2166	1984	2120	1733	3332	2032	2368	2018	ENSMUSG00000053119	71543797	71582609	+	3250	protein_coding	charged multivesicular body protein 3 [Source:MGI Symbol;Acc:MGI:1913950]	-
Fkbp9	6	2742	2323	2873	3452	2223	3392	4376	2327	3763	2940	1931	1731	2193	2096	1518	1879	3074	2025	2049	2020	ENSMUSG00000029781	56832059	56879358	+	3314	protein_coding	FK506 binding protein 9 [Source:MGI Symbol;Acc:MGI:1350921]	-
Tbc1d9b	11	2690	3006	2976	3766	2744	2661	2657	2301	3269	3466	2100	1792	2160	2346	1810	1921	2913	2423	1734	2141	ENSMUSG00000036644	50131396	50172785	+	6429	protein_coding	TBC1 domain family, member 9B [Source:MGI Symbol;Acc:MGI:1924045]	-
Limd1	9	2355	2535	3082	3350	2256	2899	2581	2283	3332	3458	1859	1887	2322	2437	2418	2014	3500	3213	1231	1859	ENSMUSG00000025239	123478706	123521552	+	6018	protein_coding	LIM domains containing 1 [Source:MGI Symbol;Acc:MGI:1352502]	-
Vcl	14	3852	3887	3031	4644	2897	3375	3614	2792	5958	4589	920	857	1100	1402	1267	1042	3004	1295	295	968	ENSMUSG00000021823	20929398	21033676	+	8191	protein_coding	vinculin [Source:MGI Symbol;Acc:MGI:98927]	-
Tmed4	11	2974	2743	2971	3506	2830	2593	1906	2897	3288	3421	2039	1629	2113	2168	2035	1820	2784	2306	2755	2008	ENSMUSG00000004394	6270369	6274870	-	2178	protein_coding	transmembrane p24 trafficking protein 4 [Source:MGI Symbol;Acc:MGI:1915070]	-
Tnfrsf1a	6	1876	1755	2024	2300	1703	2209	5476	1997	3533	2421	1520	1341	1896	2019	4301	1577	5224	3758	2130	1708	ENSMUSG00000030341	125349362	125362484	+	2591	protein_coding	tumor necrosis factor receptor superfamily, member 1a [Source:MGI Symbol;Acc:MGI:1314884]	-
Ndufb8	19	2269	2710	2473	2994	2951	2162	1742	2745	1712	3265	2147	2054	2685	2749	1534	2097	2119	1610	6639	2107	ENSMUSG00000025204	44548572	44555440	-	3146	protein_coding	NADH:ubiquinone oxidoreductase subunit B8 [Source:MGI Symbol;Acc:MGI:1914514]	-
Rock2	12	2592	2669	3057	4070	3551	2811	5339	2684	4671	2988	1058	1041	1406	1570	2986	1202	3686	1723	369	1278	ENSMUSG00000020580	16894895	16987823	+	13897	protein_coding	Rho-associated coiled-coil containing protein kinase 2 [Source:MGI Symbol;Acc:MGI:107926]	-
Ncstn	1	2966	2364	2974	3113	3062	3064	3607	3349	4229	3112	1586	1591	1656	1935	2497	1578	3053	2365	850	1774	ENSMUSG00000003458	172066013	172082795	-	3975	protein_coding	nicastrin [Source:MGI Symbol;Acc:MGI:1891700]	-
Defb1	8	129	19	14	93	892	44	767	1276	38	28	3355	3059	3799	4702	8423	3614	4543	4162	7926	3829	ENSMUSG00000044748	21776599	21795185	+	872	protein_coding	defensin beta 1 [Source:MGI Symbol;Acc:MGI:1096878]	-
Atp6v1f	6	2106	2263	2519	2781	2328	2398	1994	2396	2640	2927	2105	2069	2375	2558	1855	2016	3337	2003	5705	2325	ENSMUSG00000004285	29467718	29470512	+	1063	protein_coding	ATPase, H+ transporting, lysosomal V1 subunit F [Source:MGI Symbol;Acc:MGI:1913394]	-
Ankrd13a	5	3278	2857	2837	3692	2960	2844	3542	3138	3647	3658	1464	1474	1642	2029	1855	1346	3702	1837	1290	1572	ENSMUSG00000041870	114774677	114806200	+	5983	protein_coding	ankyrin repeat domain 13a [Source:MGI Symbol;Acc:MGI:1915670]	-
Tgfbr2	9	2220	2244	1779	2629	2095	1781	6263	2090	3575	3532	1718	1633	1898	2290	3075	1561	4509	2874	902	1978	ENSMUSG00000032440	116084293	116175360	-	8187	protein_coding	transforming growth factor, beta receptor II [Source:MGI Symbol;Acc:MGI:98729]	-
Hnrnpm	17	1947	2025	2375	2291	1537	1924	3700	1577	3303	2402	2713	2424	3270	3374	2565	2232	4341	2446	1624	2555	ENSMUSG00000059208	33646233	33686860	-	4701	protein_coding	heterogeneous nuclear ribonucleoprotein M [Source:MGI Symbol;Acc:MGI:1926465]	-
Trpm7	2	1842	2765	2340	3416	2075	2097	1877	2007	2072	3253	2569	2914	3289	3723	2370	2884	2253	2883	774	3144	ENSMUSG00000027365	126791565	126876230	-	11315	protein_coding	transient receptor potential cation channel, subfamily M, member 7 [Source:MGI Symbol;Acc:MGI:1929996]	-
Nrd1	4	2535	2638	2715	3556	2702	3121	2730	2396	3106	3294	1890	1770	2164	2340	2289	1864	3536	2269	1620	1998	ENSMUSG00000053510	109000655	109061777	+	7140	protein_coding	nardilysin, N-arginine dibasic convertase, NRD convertase 1 [Source:MGI Symbol;Acc:MGI:1201386]	-
Ehmt2	17	2819	2751	2914	3156	2481	2571	2800	2780	3942	3347	1988	1942	2309	2427	2282	1795	2595	2182	1412	2019	ENSMUSG00000013787	34898469	34914052	+	5489	protein_coding	euchromatic histone lysine N-methyltransferase 2 [Source:MGI Symbol;Acc:MGI:2148922]	-
Flii	11	3166	2911	2782	3098	2411	2876	3643	2425	3598	2867	1604	1461	1995	1985	3003	1612	4017	2325	1001	1645	ENSMUSG00000002812	60714123	60727263	-	5039	protein_coding	flightless I actin binding protein [Source:MGI Symbol;Acc:MGI:1342286]	-
Arhgap5	12	1564	1649	2126	2845	2806	2048	2287	1777	1997	2016	2428	2417	3379	3654	3990	2464	4635	2926	945	2471	ENSMUSG00000035133	52503972	52571975	+	10887	protein_coding	Rho GTPase activating protein 5 [Source:MGI Symbol;Acc:MGI:1332637]	-
1700020I14Rik	2	2585	2569	2739	4118	1805	2934	1657	2240	2873	3521	2264	2369	2746	2897	1831	2627	2311	2394	1139	2753	ENSMUSG00000085438	119594297	119607502	+	8306	lincRNA	RIKEN cDNA 1700020I14 gene [Source:MGI Symbol;Acc:MGI:1913852]	-
Sec16a	2	2555	2658	2552	4036	2763	2545	2260	2624	3502	3246	2206	1841	2155	2530	2728	1958	2807	2670	554	2164	ENSMUSG00000026924	26409431	26445216	-	9189	protein_coding	SEC16 homolog A, endoplasmic reticulum export factor [Source:MGI Symbol;Acc:MGI:2139207]	-
Sqor	2	1885	2144	2027	3230	2430	2264	1605	1961	1815	2553	3614	2131	2802	2602	3051	2445	2785	2631	3565	2814	ENSMUSG00000005803	122765237	122809569	+	4084	protein_coding	sulfide quinone oxidoreductase [Source:MGI Symbol;Acc:MGI:1929899]	-
Rpl39	X	1526	1616	2057	2139	2208	1878	3875	2246	1989	2387	1647	1518	2007	2402	2507	1921	5857	2383	6183	1997	ENSMUSG00000079641	37082520	37085402	-	1434	protein_coding	ribosomal protein L39 [Source:MGI Symbol;Acc:MGI:1914498]	-
Efhd2	4	3133	2809	3230	3478	3045	3120	5377	3078	5503	3693	627	596	933	923	2540	721	3906	1930	979	720	ENSMUSG00000040659	141858142	141874920	-	2381	protein_coding	EF hand domain containing 2 [Source:MGI Symbol;Acc:MGI:106504]	-
F11r	1	2915	2267	2702	3064	2499	2350	2418	2996	4452	2958	1758	1789	2066	2233	2634	1816	3291	2196	1794	2141	ENSMUSG00000038235	171437535	171464603	+	2663	protein_coding	F11 receptor [Source:MGI Symbol;Acc:MGI:1321398]	-
H2-Q2	17	4557	5775	4179	5910	7093	1150	1332	6526	5352	8012	23	39	51	39	79	50	54	86	15	14	ENSMUSG00000091705	35342242	35346762	+	2181	protein_coding	histocompatibility 2, Q region locus 2 [Source:MGI Symbol;Acc:MGI:95931]	-
Ube3b	5	2832	2459	2561	3602	2897	2717	2571	2863	3396	3740	2055	1783	2132	2273	1716	1766	3424	2086	1489	1945	ENSMUSG00000029577	114380607	114421169	+	5294	protein_coding	ubiquitin protein ligase E3B [Source:MGI Symbol;Acc:MGI:1891295]	-
Rad23b	4	2120	2360	2546	2781	2635	2244	3752	2141	2892	2539	1958	1751	2223	2577	3047	1886	4591	2635	1590	2036	ENSMUSG00000028426	55350043	55392237	+	5733	protein_coding	RAD23 homolog B, nucleotide excision repair protein [Source:MGI Symbol;Acc:MGI:105128]	-
Gpc4	X	2422	2095	2225	3303	2378	2298	1706	2648	2338	2991	3197	2216	3030	2975	1532	3009	2287	2944	1475	3233	ENSMUSG00000031119	52053021	52165252	-	2651	protein_coding	glypican 4 [Source:MGI Symbol;Acc:MGI:104902]	-
Ndufa13	8	1813	2252	2444	2595	2351	1771	1644	2013	2026	2681	2562	2133	2550	2782	1585	2149	2810	1952	7668	2517	ENSMUSG00000036199	69894180	69902558	-	1251	protein_coding	NADH:ubiquinone oxidoreductase subunit A13 [Source:MGI Symbol;Acc:MGI:1914434]	-
Galc	12	3825	3532	3419	4349	3036	3453	2241	3077	3562	4446	1520	1201	1598	1650	1305	1624	2450	1760	653	1579	ENSMUSG00000021003	98202294	98259459	-	14879	protein_coding	galactosylceramidase [Source:MGI Symbol;Acc:MGI:95636]	-
Tram1	1	2545	2298	2694	3048	1976	2578	3215	2372	3623	3053	1781	1690	1865	2058	2891	1679	4548	2818	1645	1899	ENSMUSG00000025935	13564698	13589910	-	3162	protein_coding	translocating chain-associating membrane protein 1 [Source:MGI Symbol;Acc:MGI:1919515]	-
Cox7a2l	17	1197	1487	1532	1825	1663	1419	2472	1555	2063	1856	2707	2233	3080	2890	2423	2382	4031	2909	7659	2889	ENSMUSG00000024248	83501919	83514333	-	1147	protein_coding	cytochrome c oxidase subunit 7A2 like [Source:MGI Symbol;Acc:MGI:106015]	-
Icmt	4	3099	2265	2595	3489	2715	2752	2482	3038	3423	3105	1741	1601	2036	1983	2342	1819	4114	2590	1297	1751	ENSMUSG00000039662	152297227	152307121	+	5287	protein_coding	isoprenylcysteine carboxyl methyltransferase [Source:MGI Symbol;Acc:MGI:1888594]	-
Uqcr11	10	1933	2270	2361	2567	2574	1898	1502	2286	1811	2852	2562	2231	2755	3090	1750	1892	2093	1698	7595	2492	ENSMUSG00000020163	80402997	80406830	-	641	protein_coding	ubiquinol-cytochrome c reductase, complex III subunit XI [Source:MGI Symbol;Acc:MGI:1913844]	-
C2cd2l	9	3846	3381	3718	5156	2413	3730	1459	2475	4132	5116	1759	1417	1849	1703	681	1463	1865	1356	832	1816	ENSMUSG00000032120	44309237	44320285	-	5836	protein_coding	C2 calcium-dependent domain containing 2-like [Source:MGI Symbol;Acc:MGI:1919014]	-
Man1a2	3	2890	2604	2397	3226	2757	2484	3228	3383	4047	3343	1537	1632	1829	2099	2289	1541	3792	2462	731	1888	ENSMUSG00000008763	100562208	100685503	-	7969	protein_coding	mannosidase, alpha, class 1A, member 2 [Source:MGI Symbol;Acc:MGI:104676]	-
Pcbp2	15	1765	1889	1757	2531	1985	1526	2525	1858	2359	1954	2544	2710	3215	2892	3864	2505	3427	3203	2863	2766	ENSMUSG00000056851	102470539	102500061	+	5203	protein_coding	poly(rC) binding protein 2 [Source:MGI Symbol;Acc:MGI:108202]	-
Coro1c	5	2918	3306	2832	3454	3195	2871	4777	2720	3482	3706	1134	1117	1325	1534	1996	1008	5013	1943	676	1129	ENSMUSG00000004530	113842436	113908758	-	9664	protein_coding	coronin, actin binding protein 1C [Source:MGI Symbol;Acc:MGI:1345964]	-
Enpp2	15	807	1198	784	1235	756	180	1026	343	691	1083	4006	2960	4403	4531	3260	4556	5954	5042	1898	5404	ENSMUSG00000022425	54838901	54952892	-	5779	protein_coding	ectonucleotide pyrophosphatase/phosphodiesterase 2 [Source:MGI Symbol;Acc:MGI:1321390]	-
Lima1	15	2348	1978	2284	3220	2316	1945	2903	2186	2246	2783	2528	2328	3016	3218	2134	2395	3498	2378	1243	3145	ENSMUSG00000023022	99778470	99875456	-	7608	protein_coding	LIM domain and actin binding 1 [Source:MGI Symbol;Acc:MGI:1920992]	-
Hp1bp3	4	2109	1992	2151	2656	2029	2241	2977	2265	2958	2453	2334	2421	2631	2858	3125	2232	3554	2921	1540	2525	ENSMUSG00000028759	138216296	138244683	+	8433	protein_coding	heterochromatin protein 1, binding protein 3 [Source:MGI Symbol;Acc:MGI:109369]	-
Vamp8	6	1780	2046	2223	3126	3181	2104	2112	3057	2140	2626	2200	1786	2153	2518	2069	1863	2785	2178	5879	2124	ENSMUSG00000050732	72385223	72390703	-	2311	protein_coding	vesicle-associated membrane protein 8 [Source:MGI Symbol;Acc:MGI:1336882]	-
Sel1l3	5	3767	4012	4388	4778	2823	5067	2111	2814	4882	4514	990	1089	1224	1149	1038	1161	1511	1088	592	948	ENSMUSG00000029189	53107083	53213927	-	9850	protein_coding	sel-1 suppressor of lin-12-like 3 (C. elegans) [Source:MGI Symbol;Acc:MGI:1916941]	-
Ubxn4	1	2488	2416	3028	3559	2376	2692	2944	2718	3929	3145	1787	1560	2049	2239	2586	1803	3154	2375	1368	1691	ENSMUSG00000026353	128243964	128279378	+	4659	protein_coding	UBX domain protein 4 [Source:MGI Symbol;Acc:MGI:1915062]	-
Srebf2	15	2303	2302	2725	3346	2280	2330	2319	1876	3507	2833	2090	2496	2769	3461	3152	1725	2744	2174	1093	2331	ENSMUSG00000022463	82147181	82205379	+	7184	protein_coding	sterol regulatory element binding factor 2 [Source:MGI Symbol;Acc:MGI:107585]	bHLH
Slc25a11	11	2011	2276	2090	2734	1976	2303	1605	1881	2354	2805	3009	2587	2968	3244	1175	2484	2593	1803	4813	3134	ENSMUSG00000014606	70644196	70647479	-	2120	protein_coding	solute carrier family 25 (mitochondrial carrier oxoglutarate carrier), member 11 [Source:MGI Symbol;Acc:MGI:1915113]	-
Irak1	X	2802	3008	3090	3771	2662	2423	2959	2585	3464	3363	1726	1401	1660	1802	2155	1405	4234	2058	1645	1626	ENSMUSG00000031392	74013914	74023918	-	4716	protein_coding	interleukin-1 receptor-associated kinase 1 [Source:MGI Symbol;Acc:MGI:107420]	-
Smarca4	9	3244	2881	3133	3440	2129	3564	3212	2483	4107	3707	1627	1457	1815	2140	1872	1697	3293	1773	641	1605	ENSMUSG00000032187	21616169	21704230	+	6475	protein_coding	SWI/SNF related, matrix associated, actin dependent regulator of chromatin, subfamily a, member 4 [Source:MGI Symbol;Acc:MGI:88192]	-
Klhl24	16	1956	2075	2421	2977	2737	2277	1839	2634	2085	3074	2251	2572	2495	2794	3295	2441	2459	2933	1010	3485	ENSMUSG00000062901	20097542	20129221	+	10183	protein_coding	kelch-like 24 [Source:MGI Symbol;Acc:MGI:1923035]	-
Abhd4	14	2786	2360	2535	3039	3015	2974	3217	4093	4453	3390	1398	1286	1444	1472	2669	1139	3221	2239	1615	1441	ENSMUSG00000040997	54254188	54270637	+	3279	protein_coding	abhydrolase domain containing 4 [Source:MGI Symbol;Acc:MGI:1915938]	-
Ubxn1	19	2298	2350	2415	2681	3142	2272	2887	2844	2944	2844	1901	1705	2038	2132	2385	1546	3629	2325	3694	1748	ENSMUSG00000071655	8871559	8875663	+	1068	protein_coding	UBX domain protein 1 [Source:MGI Symbol;Acc:MGI:1289301]	-
Abca1	4	4020	5902	3639	4759	1545	3731	3147	2579	4640	5159	1154	1028	1119	1075	1180	964	860	1898	218	1119	ENSMUSG00000015243	53030787	53159895	-	10363	protein_coding	ATP-binding cassette, sub-family A (ABC1), member 1 [Source:MGI Symbol;Acc:MGI:99607]	-
Fam168b	1	2244	2230	2451	2958	2049	2125	2957	1990	3223	2530	2271	2330	2763	2711	3502	2146	3619	2428	842	2333	ENSMUSG00000037503	34813219	34843065	-	5219	protein_coding	family with sequence similarity 168, member B [Source:MGI Symbol;Acc:MGI:2448487]	-
Ptpa	2	2071	2293	2360	3054	2443	2309	3334	2114	2489	3075	2159	1823	2368	2701	2006	1982	4234	2325	2390	2168	ENSMUSG00000039515	30416039	30447806	+	5188	protein_coding	protein phosphatase 2 protein activator [Source:MGI Symbol;Acc:MGI:1346006]	-
Gm19950	7	1623	2111	2305	3153	2078	1844	605	1635	1556	2127	3806	2296	3020	2931	1123	2146	1596	2253	6557	4930	ENSMUSG00000109093	119607681	119643469	-	4527	antisense	predicted gene, 19950 [Source:MGI Symbol;Acc:MGI:5012135]	-
Golgb1	16	2558	2126	2587	3557	2436	2533	2032	2188	3941	3111	2219	2049	2403	2924	2963	1983	2761	2581	440	2267	ENSMUSG00000034243	36875140	36933085	+	11862	protein_coding	golgi autoantigen, golgin subfamily b, macrogolgin 1 [Source:MGI Symbol;Acc:MGI:1099447]	-
Slc25a13	6	2123	3038	2939	3683	2387	2534	1411	1725	1809	4141	2618	1646	2341	2269	1410	2513	3341	2139	2467	3108	ENSMUSG00000015112	6041218	6217173	-	3798	protein_coding	solute carrier family 25 (mitochondrial carrier, adenine nucleotide translocator), member 13 [Source:MGI Symbol;Acc:MGI:1354721]	-
Pmpcb	5	2270	2630	2697	3133	2051	2437	1594	1797	2288	3291	2762	2177	2723	2613	1475	2560	2181	1874	3901	3112	ENSMUSG00000029017	21737141	21757152	+	5141	protein_coding	peptidase (mitochondrial processing) beta [Source:MGI Symbol;Acc:MGI:1920328]	-
Atf4	15	3321	1930	2612	3552	2606	1946	2819	2240	3148	2036	1362	1664	1680	1880	6289	1273	3079	2388	2447	1294	ENSMUSG00000042406	80255184	80257541	+	2358	protein_coding	activating transcription factor 4 [Source:MGI Symbol;Acc:MGI:88096]	TF_bZIP
Foxo3	10	2356	1443	1629	3471	3079	1659	1829	3031	2422	2926	3542	1890	1974	4309	2042	1725	2205	2624	1772	3574	ENSMUSG00000048756	42181841	42276755	-	7571	protein_coding	forkhead box O3 [Source:MGI Symbol;Acc:MGI:1890081]	Fork
Lrpprc	17	2632	3132	3080	2987	1995	3130	1633	1728	3058	3912	2351	1784	2557	2434	1448	2500	3086	2069	1011	2903	ENSMUSG00000024120	84705247	84790789	-	8504	protein_coding	leucine-rich PPR-motif containing [Source:MGI Symbol;Acc:MGI:1919666]	-
Dglucy	12	2165	3577	3387	3449	2288	3190	1366	2148	2640	3518	3015	2050	2229	2270	648	2094	2128	1725	2795	2722	ENSMUSG00000021185	100779057	100896981	+	4599	protein_coding	D-glutamate cyclase [Source:MGI Symbol;Acc:MGI:2444813]	-
Wasl	6	2096	2011	2417	3243	2556	2400	2193	2115	2859	2770	1999	2005	2464	2729	3365	1947	4493	2391	907	2413	ENSMUSG00000029684	24613805	24665009	-	6165	protein_coding	Wiskott-Aldrich syndrome-like (human) [Source:MGI Symbol;Acc:MGI:1920428]	-
Sema4a	3	2369	2732	2526	3557	1969	2439	1437	1734	2981	4054	2602	2940	2914	3215	1423	2082	2347	1996	1174	2863	ENSMUSG00000028064	88435959	88461182	-	5406	protein_coding	sema domain, immunoglobulin domain (Ig), transmembrane domain (TM) and short cytoplasmic domain, (semaphorin) 4A [Source:MGI Symbol;Acc:MGI:107560]	-
Rps27a	11	1001	1411	2403	1361	1370	2002	5106	2912	1436	3232	1520	1467	1823	1858	2994	1344	7471	2147	4779	1617	ENSMUSG00000020460	29545846	29548109	-	1972	protein_coding	ribosomal protein S27A [Source:MGI Symbol;Acc:MGI:1925544]	-
Cyhr1	15	1719	1753	1746	2368	2014	1817	1964	1904	2199	2409	3024	2633	3120	3316	2137	2577	3152	2293	4277	2805	ENSMUSG00000053929	76643395	76660117	-	8470	protein_coding	cysteine and histidine rich 1 [Source:MGI Symbol;Acc:MGI:1859320]	-
Usp4	9	2374	2455	2340	3526	3179	2637	2834	2738	3030	3601	1897	1622	1915	2183	1792	1815	3394	2295	1640	1959	ENSMUSG00000032612	108347853	108392545	+	8628	protein_coding	ubiquitin specific peptidase 4 (proto-oncogene) [Source:MGI Symbol;Acc:MGI:98905]	-
Zmpste24	4	1873	2280	2367	3230	2373	2267	2078	1949	2553	2620	2387	2262	2432	2707	2811	2124	3982	2772	1492	2652	ENSMUSG00000043207	121059237	121098241	-	7145	protein_coding	zinc metallopeptidase, STE24 [Source:MGI Symbol;Acc:MGI:1890508]	-
Serpinh1	7	1970	1958	2589	2023	655	2171	9921	1039	4030	2828	1662	1286	2507	2457	1307	1962	3880	1181	2108	1674	ENSMUSG00000070436	99345376	99353239	-	2443	protein_coding	serine (or cysteine) peptidase inhibitor, clade H, member 1 [Source:MGI Symbol;Acc:MGI:88283]	-
Iqgap2	13	1934	2770	2469	3526	2726	2029	1474	2643	2607	3012	2370	2433	2779	3236	2264	2262	3144	2752	287	2481	ENSMUSG00000021676	95627177	95891922	-	5771	protein_coding	IQ motif containing GTPase activating protein 2 [Source:MGI Symbol;Acc:MGI:2449975]	-
Ndfip2	14	3302	2787	2614	3917	3393	2792	2971	3169	3239	3203	1492	1438	1712	1813	1900	1466	3157	1632	1705	1474	ENSMUSG00000053253	105258573	105309298	+	11553	protein_coding	Nedd4 family interacting protein 2 [Source:MGI Symbol;Acc:MGI:1923523]	-
Mapk14	17	2071	1713	1992	2486	3232	2421	2727	2829	2633	2793	2618	1838	2843	2457	1706	2442	3497	2306	1888	2679	ENSMUSG00000053436	28691329	28748406	+	4376	protein_coding	mitogen-activated protein kinase 14 [Source:MGI Symbol;Acc:MGI:1346865]	-
Psmc1	12	1884	2028	2036	2559	2767	2082	3791	2848	2461	2375	1892	1677	1918	2163	2816	1750	4176	2807	3085	2046	ENSMUSG00000021178	100110154	100123405	+	1933	protein_coding	protease (prosome, macropain) 26S subunit, ATPase 1 [Source:MGI Symbol;Acc:MGI:106054]	-
Wwtr1	3	2303	2356	2548	3229	2943	2680	3407	2335	3264	2524	1507	1445	1841	1959	3994	1418	4241	2448	1052	1647	ENSMUSG00000027803	57455649	57575910	-	4779	protein_coding	WW domain containing transcription regulator 1 [Source:MGI Symbol;Acc:MGI:1917649]	-
Smg1	7	2569	2106	2510	3818	3078	2209	2951	2736	3466	2877	1772	1658	2146	2378	3241	1755	3355	2294	285	1921	ENSMUSG00000030655	118131308	118243670	-	23984	protein_coding	SMG1 homolog, phosphatidylinositol 3-kinase-related kinase (C. elegans) [Source:MGI Symbol;Acc:MGI:1919742]	-
Crim1	17	1781	1547	1438	2082	1881	1873	2050	1558	2500	2167	3111	3259	4158	4178	2514	3261	2551	2450	900	3862	ENSMUSG00000024074	78200248	78376592	+	5995	protein_coding	cysteine rich transmembrane BMP regulator 1 (chordin like) [Source:MGI Symbol;Acc:MGI:1354756]	-
Snx9	17	2205	2096	2442	3078	2351	2243	3407	2080	2562	2603	2236	1931	2133	2429	2469	1802	4464	2660	1649	2274	ENSMUSG00000002365	5841329	5931954	+	3617	protein_coding	sorting nexin 9 [Source:MGI Symbol;Acc:MGI:1913866]	-
Ski	4	2158	1861	1994	2668	2304	1948	3542	2251	2738	2355	2222	2338	2616	2940	3655	1918	3324	2983	967	2327	ENSMUSG00000029050	155154075	155222592	-	5562	protein_coding	ski sarcoma viral oncogene homolog (avian) [Source:MGI Symbol;Acc:MGI:98310]	-
Gpx4-ps2	10	2315	2778	2489	4051	2964	2552	1579	2803	2254	3744	1762	1497	1679	1638	1474	1503	2468	2259	5720	1580	ENSMUSG00000110841	45875291	45876086	+	796	transcribed_processed_pseudogene	glutathione peroxidase 4, pseudogene 2 [Source:MGI Symbol;Acc:MGI:3779731]	-
Slc12a7	13	2657	2536	2876	3160	1534	2341	1911	1956	3261	3711	2570	2073	2959	2695	1678	2519	2373	2328	807	3132	ENSMUSG00000017756	73733094	73816754	+	12669	protein_coding	solute carrier family 12, member 7 [Source:MGI Symbol;Acc:MGI:1342283]	-
Txndc17	11	2409	3128	3218	3678	3230	2233	2468	2516	2468	3122	1524	1376	1707	1649	1782	1404	3695	1804	3958	1688	ENSMUSG00000020803	72207547	72210015	+	1324	protein_coding	thioredoxin domain containing 17 [Source:MGI Symbol;Acc:MGI:1289248]	-
Lad1	1	872	1253	1550	1276	1781	1380	668	1237	1260	1757	2718	3676	4659	4273	3429	3358	5885	2765	2487	2731	ENSMUSG00000041782	135818598	135833342	+	3400	protein_coding	ladinin [Source:MGI Symbol;Acc:MGI:109343]	-
Cib1	7	2807	2923	3012	3396	3001	2862	2771	3287	3504	4068	1334	1006	1324	1567	1123	1237	3404	1561	3419	1404	ENSMUSG00000030538	80227147	80232813	-	2303	protein_coding	calcium and integrin binding 1 (calmyrin) [Source:MGI Symbol;Acc:MGI:1344418]	-
Krt20	11	2091	1011	533	1748	3117	1859	17823	3300	1332	1252	43	8	44	74	4761	68	9154	669	72	32	ENSMUSG00000035775	99428403	99438150	-	1927	protein_coding	keratin 20 [Source:MGI Symbol;Acc:MGI:1914059]	-
G3bp1	11	2762	2586	2802	3026	1662	2809	2580	1490	3667	2878	2266	1922	2745	2849	2050	2264	2799	1842	1786	2197	ENSMUSG00000018583	55469685	55504838	+	7064	protein_coding	GTPase activating protein (SH3 domain) binding protein 1 [Source:MGI Symbol;Acc:MGI:1351465]	-
Sft2d2	1	2140	1826	2047	2702	2232	2259	2162	2209	2893	2390	2213	2086	2660	2800	3565	2193	4021	2733	1432	2418	ENSMUSG00000040848	165174337	165194438	-	5702	protein_coding	SFT2 domain containing 2 [Source:MGI Symbol;Acc:MGI:1917362]	-
Lhfpl2	13	4106	3945	5380	6594	4730	5390	2142	4485	4057	4892	209	212	309	418	555	338	525	329	104	248	ENSMUSG00000045312	94057796	94195409	+	8415	protein_coding	lipoma HMGIC fusion partner-like 2 [Source:MGI Symbol;Acc:MGI:2145236]	-
Coq8a	1	2565	2356	2181	3852	1992	2985	499	1838	588	3442	3791	4362	3079	3177	1523	2594	965	2157	2261	2731	ENSMUSG00000026489	180165238	180199602	-	5293	protein_coding	coenzyme Q8A [Source:MGI Symbol;Acc:MGI:1914676]	-
Col4a4	1	551	269	340	637	748	1152	743	576	1463	991	4917	5010	4906	6305	2747	4928	2664	3364	1217	5383	ENSMUSG00000067158	82448423	82586849	-	10612	protein_coding	collagen, type IV, alpha 4 [Source:MGI Symbol;Acc:MGI:104687]	-
Blvrb	7	3410	3807	3539	4442	3973	2654	4893	5198	5136	4666	259	257	328	253	866	283	2568	1214	871	288	ENSMUSG00000040466	27447978	27466144	+	2782	protein_coding	biliverdin reductase B (flavin reductase (NADPH)) [Source:MGI Symbol;Acc:MGI:2385271]	-
Xiap	X	2346	1931	2220	2933	3802	2424	3761	3231	3792	3150	1585	1478	2006	2178	2676	1674	3231	2026	544	1898	ENSMUSG00000025860	42059679	42109656	+	9469	protein_coding	X-linked inhibitor of apoptosis [Source:MGI Symbol;Acc:MGI:107572]	-
Elob	17	2090	2000	2023	2392	2397	2053	3020	2541	2223	2583	1885	1749	1894	2129	1880	1450	3671	2060	6860	1947	ENSMUSG00000055839	23824738	23829136	-	1398	protein_coding	elongin B [Source:MGI Symbol;Acc:MGI:1914923]	-
Fosl2	5	3690	2080	2709	3332	3419	3054	4557	2627	7099	3398	639	536	552	819	4345	528	2318	1832	609	694	ENSMUSG00000029135	32135801	32157842	+	9680	protein_coding	fos-like antigen 2 [Source:MGI Symbol;Acc:MGI:102858]	TF_bZIP
Tmco1	1	2299	2145	2467	3225	2433	2945	1657	2195	2662	3132	2336	2203	2452	2547	1415	2217	2347	1803	3655	2693	ENSMUSG00000052428	167308378	167333978	+	4764	protein_coding	transmembrane and coiled-coil domains 1 [Source:MGI Symbol;Acc:MGI:1921173]	-
Mast2	4	2892	2881	3095	3800	2759	2744	2950	2484	3237	3266	1364	1307	1466	1709	2919	1232	4153	2036	923	1602	ENSMUSG00000003810	116306762	116464183	-	7645	protein_coding	microtubule associated serine/threonine kinase 2 [Source:MGI Symbol;Acc:MGI:894676]	-
[truncated: 52,916 more rows]

## Sheet: Dataset S3 - RNAseq QC data
sample	total_reads	total_map	unique_map	multi_map	read1_map	read2_map	positive_map	negative_map	splice_map	unsplice_map	proper_map
[truncated: 32 more rows]
