# Supplementary material for: Toward a CRISPR-based mouse model of Vhl-deficient clear cell kidney cancer: Initial experience and lessons learned
Source: Proc Natl Acad Sci U S A. 2024 Oct 4;121(41):e2408549121. doi: 10.1073/pnas.2408549121 (PMC11474080; doi:10.1073/pnas.2408549121)
Supplement: Supplementary file 5 — Dataset S04 (XLSX) [file pnas.2408549121.sd04.xlsx]

## Sheet: README
Dataset S4A-F	Ambient RNA signatures and GSEA results for normal kidney and tumor scRNA-Seq
S4A	Ambient RNA signatures from normal kidney samples
S4B	GSEA results for PT_A vs PT_B cells using ambient RNA signatures
S4C	Ambient RNA signatures from tumor samples
S4D	GSEA results for Tumor_Ftl1 versus Tumor_Neat1 using ambient RNA signatures
S4E	GSEA results for Tumor_Cpe versus Tumor_Neat1 using ambient RNA signatures
S4F	GSEA results for Tumor_Ftl1 versus Tumor_Cpe using ambient RNA signatures

## Sheet: Dataset S4A
Dataset S4A. Ambient RNA signatures from normal kidney samples. Related to Fig. S15.
S10_N_Top200_Ambient	Gm42418	mt-Co3	mt-Atp6	Malat1	mt-Co2	mt-Co1	mt-Cytb	Gpx3	mt-Nd2	Fth1	mt-Nd4	Ftl1	mt-Nd1	Fxyd2	AY036118	mt-Nd3	Tpt1	Aldob	Dbi	Rps29	Cox4i1	Spink1	Gpx1	Rida	Miox	Cox6c	Eef1a1	Rpl41	Lrp2	Cox7c	Rplp1	Spp1	Chchd2	Rpl23	Rpl37a	Fau	Rps24	Cox8a	Slc34a1	Ndufa4	Rps8	Rpl13	Prdx5	Rpl38	Tmsb4x	Rpl35a	Hspa8	Rps21	Atp5e
S12_N_Top200_Ambient	Gm42418	mt-Co3	mt-Atp6	mt-Co2	mt-Co1	mt-Cytb	mt-Nd2	Fth1	mt-Nd4	Malat1	Ftl1	mt-Nd1	Fxyd2	Gpx3	AY036118	mt-Nd3	Tpt1	Aldob	Dbi	Rida	Chchd2	Cox6c	Spink1	Gpx1	Cox4i1	Miox	Eef1a1	Rpl23	Rplp1	Rpl41	Rps29	Ndufa4	Rpl13	Pck1	Cox7c	Slc34a1	Rps24	Prdx5	Fau	Chchd10	Cox8a	Rpl35a	Atp5e	Rpl32	Rpl37a	Rpl28	Nme2	Rps23	Hspa8
S5_N_Top200_Ambient	Gm42418	mt-Co3	Kap	mt-Atp6	Malat1	mt-Co2	mt-Co1	Fth1	mt-Cytb	mt-Nd2	Gpx3	Hbb-bs	Fxyd2	mt-Nd4	Ftl1	Tpt1	mt-Nd1	mt-Nd3	Dbi	Gpx1	Hba-a1	AY036118	Aldob	Nme2	Chchd2	Rida	Cyb5a	Cox6c	Prdx5	Ndufa4	Cox4i1	Spink1	Rpl41	Hba-a2	Cox7c	Eef1a1	Akr1c21	Cox8a	Rps29	Rplp1	Slc34a1	Miox	Ttc36	Atp5e	Rpl13	Rpl23	Fau	Scp2	Prdx1
S8_N_Top200_Ambient	Gm42418	Kap	mt-Co3	mt-Atp6	Malat1	mt-Co2	Fth1	mt-Co1	mt-Cytb	mt-Nd2	Gpx3	mt-Nd4	Ftl1	Fxyd2	Tpt1	mt-Nd1	AY036118	Dbi	Aldob	mt-Nd3	Gpx1	Slc34a1	Eef1a1	Spink1	Chchd2	Akr1c21	Prdx5	Cox4i1	Hspa8	Rpl41	Cyb5a	Rida	Cyp4b1	Nme2	Cox6c	Rpl23	Rps29	Rplp1	Ndufa4	Miox	Rpl13	Cox7c	Fau	Ass1	Ttc36	Lrp2	Rps24	Cox8a	Prdx1
Normal_Top200_Ambient_Intersect	Gm42418	mt-Co3	mt-Atp6	Malat1	mt-Co2	mt-Co1	mt-Cytb	Gpx3	mt-Nd2	Fth1	mt-Nd4	Ftl1	mt-Nd1	Fxyd2	AY036118	mt-Nd3	Tpt1	Aldob	Dbi	Rps29	Cox4i1	Spink1	Gpx1	Rida	Miox	Cox6c	Eef1a1	Rpl41	Lrp2	Cox7c	Rplp1	Spp1	Chchd2	Rpl23	Rpl37a	Fau	Rps24	Cox8a	Slc34a1	Ndufa4	Rps8	Rpl13	Prdx5	Rpl38	Rpl35a	Hspa8	Rps21	Atp5e	Rpl28
Normal_Top200_Ambient_Union	Gm42418	mt-Co3	mt-Atp6	Malat1	mt-Co2	mt-Co1	mt-Cytb	Gpx3	mt-Nd2	Fth1	mt-Nd4	Ftl1	mt-Nd1	Fxyd2	AY036118	mt-Nd3	Tpt1	Aldob	Dbi	Rps29	Cox4i1	Spink1	Gpx1	Rida	Miox	Cox6c	Eef1a1	Rpl41	Lrp2	Cox7c	Rplp1	Spp1	Chchd2	Rpl23	Rpl37a	Fau	Rps24	Cox8a	Slc34a1	Ndufa4	Rps8	Rpl13	Prdx5	Rpl38	Tmsb4x	Rpl35a	Hspa8	Rps21	Atp5e
[truncated: 178 more columns]

## Sheet: Dataset S4B
Dataset S4B. GSEA results for PT_A vs PT_B cells using ambient RNA signatures. Related to Fig. S15.
pathway	pval	padj	ES	NES	nMoreExtreme	size	leadingEdge
S10_N_Top200_Ambient	0.0034965	0.00357143	0.762188	1.99408	0	200	Cyb5a, Prdx1, Ftl1, Fxyd2, Etfb, Rps26, Ttc36, Tpt1, Nme2, Akr1c21, Dbi, Rida, Fth1, Atp5h, Akr1a1, Rpl21, Ppia, Atp5e, Mif, Gsta2, Mpc1, Rps4x, Rpl41, Rps3a1, Chchd2, Esd, Rpl3, Txn1, Prdx5, Rpl32, Atp5mpl, Rps2, Atp5j, Rps27a, Fau, Atp5d, Rpl6, Scp2, Rpl26, Rpl34, Rps24, Ubb, Atp5o, Gapdh, Rps8, Rps12, Rpl13, Rps9, Rps7, Rps11, Rpl10, Rpl27, Rplp0, Gpx1, Rpl22, Rpsa, Rpl23, Rpl15, Rpl19, Myl6, …
S12_N_Top200_Ambient	0.0034965	0.00357143	0.806522	2.11007	0	200	Cyb5a, Prdx1, Ftl1, Fxyd2, Hist1h2bc, Etfb, Rps26, Ttc36, Tpt1, Nme2, Akr1c21, Dbi, Rida, Fth1, Naca, Atp5h, Akr1a1, Rpl21, Ppia, Atp5e, Mif, Gsta2, Mpc1, Rps4x, Rpl41, Rps3a1, Chchd2, Esd, Rpl3, Txn1, Prdx5, Rpl32, Atp5mpl, Park7, Rps2, Atp5j, Rps27a, Fau, Atp5d, Rpl6, Scp2, Rpl26, Rpl34, Rps24, Ubb, Atp5o, Gapdh, Rps8, Rps12, Rpl13, Rps9, Rps7, Rps11, Rpl10, Rpl27, Rplp0, Gpx1, Rpl22, Rpsa, Rpl…
S5_N_Top200_Ambient	0.0034965	0.00357143	0.783431	2.04966	0	200	Cyb5a, Prdx1, Ftl1, Fxyd2, Hist1h2bc, Etfb, Rps26, Ttc36, Tpt1, Nme2, Akr1c21, Dbi, Rida, Fth1, Atp5h, Akr1a1, Rpl21, Ppia, Atp5e, Mif, Gsta2, Mpc1, Rps4x, Rpl41, Rps3a1, Chchd2, Esd, Txn1, Prdx5, Rpl32, Atp5mpl, Park7, Rps2, Atp5j, Rps27a, Fau, Atp5d, Rpl6, Scp2, Rpl26, Rpl34, Rps24, Ubb, Atp5o, Gapdh, Rps8, Rps12, Rpl13, Rps9, Ybx1, Rps7, Rps11, Rpl10, Rpl27, Rplp0, Gpx1, Rpl22, Rpsa, Rpl23, Rp…
S8_N_Top200_Ambient	0.0034965	0.00357143	0.771828	2.0193	0	200	Cyb5a, Prdx1, Ftl1, Fxyd2, Hist1h2bc, Etfb, Rps26, Ttc36, Tpt1, Nme2, Akr1c21, Dbi, Rida, Fth1, Naca, Atp5h, Akr1a1, Rpl21, Ppia, Atp5e, Mif, Gsta2, Mpc1, Rps4x, Rpl41, Rps3a1, Chchd2, Txn1, Prdx5, Rpl32, Atp5mpl, Park7, Rps2, Atp5j, Rps27a, Fau, Atp5d, Rpl6, Scp2, Rpl26, Rpl34, Rps24, Ubb, Atp5o, Gapdh, Rps8, Rps12, Rpl13, Rps9, Ybx1, Rps7, Rps11, Rpl10, Rpl27, Rplp0, Gpx1, Rpl22, Rpsa, Rpl23, R…
Normal_Top200_Ambient_Intersect	0.00344828	0.00357143	0.807188	2.08246	0	175	Cyb5a, Prdx1, Ftl1, Fxyd2, Etfb, Rps26, Ttc36, Tpt1, Nme2, Akr1c21, Dbi, Rida, Fth1, Atp5h, Akr1a1, Rpl21, Ppia, Atp5e, Mif, Gsta2, Mpc1, Rps4x, Rpl41, Rps3a1, Chchd2, Txn1, Prdx5, Rpl32, Atp5mpl, Rps2, Atp5j, Rps27a, Fau, Atp5d, Rpl6, Scp2, Rpl26, Rpl34, Rps24, Ubb, Atp5o, Gapdh, Rps8, Rps12, Rpl13, Rps9, Rps7, Rps11, Rpl10, Rpl27, Rplp0, Gpx1, Rpl22, Rpsa, Rpl23, Rpl15, Rpl19, Myl6, Uqcrb, Rpl1…
Normal_Top200_Ambient_Union	0.00357143	0.00357143	0.757549	1.99511	0	227	Cyb5a, Prdx1, Ftl1, Fxyd2, Hist1h2bc, Etfb, Rps26, Ttc36, Tpt1, Nme2, Akr1c21, Dbi, Rida, Fth1, Naca, Atp5h, Akr1a1, Rpl21, Ppia, Atp5e, Mif, Gsta2, Mpc1, Rps4x, Rpl41, Rps3a1, Chchd2, Esd, Rpl3, Txn1, Prdx5, Rpl32, Atp5mpl, Park7, Rps2, Atp5j, Rps27a, Fau, Atp5d, Rpl6, Scp2, Rpl26, Rpl34, Rps24, Ubb, Atp5o, Gapdh, Rps8, Rps12, Rpl13, Rps9, Ybx1, Rps7, Rps11, Rpl10, Rpl27, Rplp0, Gpx1, Rpl22, Rps…

## Sheet: Dataset S4C
Dataset S4C. Ambient RNA signatures from tumor samples. Related to Fig. S15.
S11_T_Top200_Ambient	Hbb-bs	Gm42418	Malat1	Tmsb4x	Spp1	Fth1	Apoe	Hba-a1	Ftl1	Hba-a2	Tpt1	Rps24	Rplp1	Fau	Rpl13	Rpl23	Rps29	AY036118	Hbb-bt	Cryab	Lyz2	Rps15a	Rpl37a	mt-Co3	Rps8	Actb	Rpl32	Rpl39	Rpl27a	Rps27a	Rps16	Rps21	mt-Co1	Rpl19	Eef1a1	Rpl41	Rps12	Rps23	Rpl37	Rpl30	Rps20	Ccl5	Rps10	Rpl35a	Rps27	Rps13	Tmsb10	Rps7	Rps18
S3_T_Top200_Ambient	Malat1	Spp1	Fth1	Gm42418	Apoe	Ftl1	Prdx1	Cryab	mt-Co3	AY036118	mt-Co1	mt-Co2	Dbi	Cd63	mt-Atp6	Ctsl	B2m	Tmsb4x	Fxyd2	Ctsb	Gpx3	Tmem176a	Mif	H2-D1	Tpt1	Rpl41	Ctsz	Ptgds	Gstm1	Selenop	Cox4i1	Ctsd	Lyz2	Tmem176b	Cstb	H2-K1	Rps8	Itm2b	Rpl23	Rplp1	Cox7c	Cyba	Cox8a	Gsta2	Fau	Serf2	Spink1	Rpl13	Rps2
S6_T_Top200_Ambient	Gm42418	Malat1	Spp1	Fth1	Apoe	Ftl1	mt-Co3	mt-Atp6	mt-Co2	AY036118	mt-Co1	Cryab	Tmsb4x	Dbi	Fxyd2	Prdx1	Gpx3	Hbb-bs	mt-Cytb	Tpt1	Lyz2	Rps29	mt-Nd2	Ctsl	Rpl41	Cd63	Spink1	Tmsb10	Mif	mt-Nd1	Ctsb	mt-Nd4	Rplp1	Gpx1	Fau	Gsta2	Cox7c	Rpl38	Cox8a	Rpl23	Selenop	Rps24	Gapdh	Lgals3	Ppia	Rpl13	Rps8	Cstb	Kap
S9_T_Top200_Ambient	Malat1	Spp1	Gm42418	Fth1	mt-Co3	mt-Co2	mt-Co1	Ftl1	mt-Atp6	Ctsl	Apoe	mt-Cytb	Dbi	Selenop	Gpx3	Ctsb	mt-Nd1	Crip1	AY036118	mt-Nd2	Prdx1	mt-Nd4	Fxyd2	Ctsd	Gc	Cryab	Gstm1	Clu	Cox4i1	B2m	Mt1	Cstb	Cd63	Tmsb4x	Gpx4	Ptgds	Tpt1	Cox7c	Mif	Rps29	Psap	H2-D1	Serf2	Rplp1	Cox6a1	Rpl41	Gpx1	Rpl23	Rps8
Tumor_Top200_Ambient_Intersect	Gm42418	Malat1	Tmsb4x	Spp1	Fth1	Apoe	Ftl1	Tpt1	Rps24	Rplp1	Fau	Rpl13	Rpl23	Rps29	AY036118	Cryab	Rps15a	Rpl37a	mt-Co3	Rps8	Actb	Rpl32	Rpl39	Rpl27a	Rps27a	Rps16	Rps21	mt-Co1	Rpl19	Eef1a1	Rpl41	Rps12	Rps23	Rpl37	Rpl30	Rps20	Rps10	Rpl35a	Rps27	Rps13	Tmsb10	Rps7	Rps18	Rpsa	Rps3a1	Rpl34	mt-Atp6	Rps14	Rpl18a
Tumor_Top200_Ambient_Union	Hbb-bs	Gm42418	Malat1	Tmsb4x	Spp1	Fth1	Apoe	Hba-a1	Ftl1	Hba-a2	Tpt1	Rps24	Rplp1	Fau	Rpl13	Rpl23	Rps29	AY036118	Hbb-bt	Cryab	Lyz2	Rps15a	Rpl37a	mt-Co3	Rps8	Actb	Rpl32	Rpl39	Rpl27a	Rps27a	Rps16	Rps21	mt-Co1	Rpl19	Eef1a1	Rpl41	Rps12	Rps23	Rpl37	Rpl30	Rps20	Ccl5	Rps10	Rpl35a	Rps27	Rps13	Tmsb10	Rps7	Rps18
[truncated: 227 more columns]

## Sheet: Dataset S4D
Dataset S4D. GSEA results for Tumor_Ftl1 versus Tumor_Neat1 using ambient RNA signatures. Related to Fig. S15.
pathway	pval	padj	ES	NES	nMoreExtreme	size	leadingEdge
S11_T_Top200_Ambient	0.00193424	0.00193424	0.95613	2.40656	0	200	Ftl1, Tpt1, Fth1, Rplp1, Rps29, Rpl39, Rpl23, Rps2, Rpl32, Tmsb10, Rplp0, Rpl38, Atox1, Cox8a, Cox6b1, Nme2, Cox4i1, Rpl28, Mif, Rpl41, Gapdh, Cstb, Fau, Rps28, Rpl26, Txn1, Rps26, Cox5b, Atp5e, Rps10, Rps16, Rps23, Rpl19, Rps20, Cox5a, Rps24, Rps11, Cox6c, Chchd2, Rps19, Cryab, Rpl37, Cox6a1, Rpl35a, Rps12, Rpl37a, Rps14, Rpsa, Rpl24, Rps27a, Cox7a2, Rps5, Rpl13, Lgals1, Rps18, Dbi, Rpl21, Fxyd2…
S3_T_Top200_Ambient	0.00193424	0.00193424	0.935878	2.35558	0	200	Ftl1, Tpt1, Fth1, Rplp1, Rps29, Rpl39, Rpl23, Rps2, Rpl32, Tmsb10, Rplp0, Rpl38, Atox1, Cox8a, Cox6b1, Nme2, Cox4i1, Rpl28, Spink1, Mif, Rpl41, Gapdh, Cstb, Fau, Rps28, Rpl26, Txn1, Rps26, Cox5b, Atp5e, Rps10, Rps16, Rps23, Rpl19, Rps20, Cox5a, Rps24, Rps11, Cox6c, Chchd2, Rps19, Uqcr11, Cryab, Rpl37, Cox6a1, Rpl35a, Rps12, Rpl37a, Rps14, Chchd10, Rpsa, Rpl24, Rps27a, Cox7a2, Rps5, Cox7b, Prdx5, …
S6_T_Top200_Ambient	0.00193424	0.00193424	0.963103	2.42411	0	200	Ftl1, Tpt1, Fth1, Rplp1, Rps29, Rpl39, Rpl23, Rps2, Rpl32, Tmsb10, Rplp0, Rpl38, Atox1, Cox8a, Cox6b1, Nme2, Cox4i1, Rpl28, Spink1, Mif, Rpl41, Gapdh, Cstb, Fau, Rps28, Rpl26, Txn1, Rps26, Cox5b, Atp5e, Rps10, Rps16, Rps23, Rpl19, Rps20, Cox5a, Rps24, Rps11, Cox6c, Chchd2, Rps19, Uqcr11, Cryab, Rpl37, Cox6a1, Rpl35a, Rps12, Rpl37a, Rps14, Chchd10, Rpsa, Rpl24, Rps27a, Cox7a2, Rps5, Cox7b, Prdx5, …
S9_T_Top200_Ambient	0.00193424	0.00193424	0.940236	2.36655	0	200	Ftl1, Tpt1, Fth1, Rplp1, Rps29, Rpl39, Rpl23, Rps2, Rpl32, Tmsb10, Rplp0, Rpl38, Atox1, Cox8a, Cox6b1, Nme2, Cox4i1, Rpl28, Mif, Rpl41, Gapdh, Cstb, Fau, Rps28, Rpl26, Txn1, Rps26, Cox5b, Rps10, Rps16, Rps23, Rpl19, Rps20, Cox5a, Rps24, Rps11, Cox6c, Chchd2, Rps19, Uqcr11, Cryab, Rpl37, Cox6a1, Rpl35a, Rps12, Rpl37a, Rps14, Chchd10, Rpsa, Rpl24, Rps27a, Cox7a2, Rps5, Cox7b, Prdx5, Rpl13, Lgals1, …
Tumor_Top200_Ambient_Intersect	0.0019084	0.00193424	0.969702	2.35574	0	143	Ftl1, Tpt1, Fth1, Rplp1, Rps29, Rpl39, Rpl23, Rps2, Rpl32, Tmsb10, Rplp0, Rpl38, Atox1, Cox8a, Cox6b1, Nme2, Cox4i1, Rpl28, Mif, Rpl41, Gapdh, Cstb, Fau, Rps28, Rpl26, Txn1, Rps26, Cox5b, Rps10, Rps16, Rps23, Rpl19, Rps20, Cox5a, Rps24, Rps11, Cox6c, Chchd2, Rps19, Cryab, Rpl37, Cox6a1, Rpl35a, Rps12, Rpl37a, Rps14, Rpsa, Rpl24, Rps27a, Cox7a2, Rps5, Rpl13, Lgals1, Rps18, Dbi, Rpl21, Fxyd2, Rps15…
Tumor_Top200_Ambient_Union	0.00185529	0.00193424	0.928704	2.40378	0	276	Ftl1, Tpt1, Fth1, Rplp1, Rps29, Rpl39, Rpl23, Rps2, Rpl32, Tmsb10, Rplp0, Rpl38, Atox1, Cox8a, Cox6b1, Nme2, Cox4i1, Rpl28, Spink1, Mif, Rpl41, Gapdh, Cstb, Fau, Rps28, Rpl26, Txn1, Rps26, Cox5b, Atp5e, Rps10, Rps16, Rps23, Rpl19, Rps20, Cox5a, Rps24, Rps11, Cox6c, Chchd2, Rps19, Uqcr11, Cryab, Rpl37, Cox6a1, Rpl35a, Rps12, Rpl37a, Rps14, Chchd10, Rpsa, Rpl24, Rps27a, Cox7a2, Rps5, Cox7b, Prdx5, …

## Sheet: Dataset S4E
Dataset S4E. GSEA results for Tumor_Cpe versus Tumor_Neat1 using ambient RNA signatures. Related to Fig. S15.
pathway	pval	padj	ES	NES	nMoreExtreme	size	leadingEdge
S11_T_Top200_Ambient	0.00123762	0.00131406	0.965179	2.274	0	200	Tpt1, Tmsb10, Rpl23, Rps29, Rplp1, Rpl39, Gapdh, Rpl32, Fth1, Cstb, Rpl38, Rps28, Chchd2, Rps16, Fau, Ftl1, Atox1, Dbi, Cox8a, Nme2, Rpl19, Rpl28, Mif, Rps2, Rpl35a, Rps23, Rpl41, Rps10, Rps20, Cox6b1, Rps11, Rplp0, Rpl37, Cox4i1, Rps27a, Rpl26, Gpx3, Cox5a, Actb, Rps15a, Rps24, Rpl24, Txn1, Atp5e, Rps14, Cox7a2, Rpl30, S100a6, Rpl37a, Rps5, Rps21, Cox6c, Crip1, Gng5, Cryab, Rpl34, Rpl13, Rps3a1,…
S3_T_Top200_Ambient	0.00123762	0.00131406	0.949275	2.23653	0	200	Tpt1, Tmsb10, Rpl23, Rps29, Rplp1, Rpl39, Gapdh, Rpl32, Fth1, Cstb, Rpl38, Rps28, Chchd2, Rps16, Fau, Ftl1, Atox1, Dbi, Cox8a, Nme2, Rpl19, Rpl28, Mif, Rps2, Rpl35a, Rps23, Rpl41, Rps10, Rps20, Cox6b1, Rps11, Rplp0, Rpl37, Cox4i1, Rps27a, Rpl26, Gpx3, Cox5a, Actb, Rps15a, Rps24, Rpl24, Txn1, Atp5e, Rps14, Cox7a2, Rpl30, S100a6, Rpl37a, Rps5, Rps21, Cox6c, Spink1, Uqcr11, Crip1, Gng5, Cryab, Rpl34…
S6_T_Top200_Ambient	0.00123762	0.00131406	0.97016	2.28574	0	200	Tpt1, Tmsb10, Rpl23, Rps29, Rplp1, Rpl39, Gapdh, Rpl32, Fth1, Cstb, Rpl38, Rps28, Chchd2, Rps16, Fau, Ftl1, Atox1, Dbi, Cox8a, Nme2, Rpl19, Rpl28, Mif, Rps2, Rpl35a, Rps23, Rpl41, Rps10, Rps20, Cox6b1, Rps11, Rplp0, Rpl37, Cox4i1, Rps27a, Rpl26, Gpx3, Cox5a, Actb, Rps15a, Rps24, Rpl24, Txn1, Atp5e, Rps14, Cox7a2, Rpl30, S100a6, Rpl37a, Rps5, Rps21, Cox6c, Spink1, Uqcr11, Crip1, Gng5, Cryab, Rpl34…
S9_T_Top200_Ambient	0.00123762	0.00131406	0.95072	2.23994	0	200	Tpt1, Tmsb10, Rpl23, Rps29, Rplp1, Rpl39, Clu, Gapdh, Rpl32, Fth1, Cstb, Rpl38, Rps28, Chchd2, Rps16, Fau, Ftl1, Atox1, Dbi, Cox8a, Nme2, Rpl19, Rpl28, Mif, Rps2, Rpl35a, Rps23, Rpl41, Rps10, Rps20, Cox6b1, Rps11, Rplp0, Rpl37, Cox4i1, Rps27a, Rpl26, Gpx3, Cox5a, Actb, Rps15a, Rps24, Rpl24, Txn1, Rps14, Cox7a2, Rpl30, S100a6, Rpl37a, Rps5, Rps21, Cox6c, Uqcr11, Crip1, Gng5, Cryab, Rpl34, Rpl13, R…
Tumor_Top200_Ambient_Intersect	0.00131406	0.00131406	0.977214	2.22144	0	143	Tpt1, Tmsb10, Rpl23, Rps29, Rplp1, Rpl39, Gapdh, Rpl32, Fth1, Cstb, Rpl38, Rps28, Chchd2, Rps16, Fau, Ftl1, Atox1, Dbi, Cox8a, Nme2, Rpl19, Rpl28, Mif, Rps2, Rpl35a, Rps23, Rpl41, Rps10, Rps20, Cox6b1, Rps11, Rplp0, Rpl37, Cox4i1, Rps27a, Rpl26, Gpx3, Cox5a, Actb, Rps15a, Rps24, Rpl24, Txn1, Rps14, Cox7a2, Rpl30, S100a6, Rpl37a, Rps5, Rps21, Cox6c, Crip1, Gng5, Cryab, Rpl34, Rpl13, Rps3a1, Rps3, …
Tumor_Top200_Ambient_Union	0.00116959	0.00131406	0.938303	2.2565	0	276	Tpt1, Tmsb10, Rpl23, Rps29, Rplp1, Rpl39, Clu, Gapdh, Rpl32, Fth1, Cstb, Rpl38, Rps28, Chchd2, Rps16, Fau, Ftl1, Atox1, Dbi, Cox8a, Nme2, Rpl19, Rpl28, Mif, Rps2, Rpl35a, Rps23, Rpl41, Rps10, Rps20, Cox6b1, Rps11, Rplp0, Rpl37, Cox4i1, Rps27a, Rpl26, Gpx3, Cox5a, Actb, Rps15a, Rps24, Rpl24, Txn1, Atp5e, Rps14, Cox7a2, Rpl30, S100a6, Rpl37a, Rps5, Rps21, Cox6c, Spink1, Uqcr11, Crip1, Gng5, Cryab, …

## Sheet: Dataset S4F
Dataset S4F. GSEA results for Tumor_Ftl1 versus Tumor_Cpe using ambient RNA signatures. Related to Fig. S15.
pathway	pval	padj	ES	NES	nMoreExtreme	size	leadingEdge
S11_T_Top200_Ambient	0.0333333	0.04	0.85229	2.43116	0	200	Hbb-bs, AY036118, Ftl1, Hba-a1, Hba-a2, Gm42418, Fth1, Rps26, Cox6a1, Cox5b, Rps2, Rplp1, Tpt1, Gstm1, Cox7c, Rplp0, Rpl12, Cox4i1, Cox6b1, Rps12, Lgals1, Rps19, Atp5l, Rpl13a, Txn1, Atp5h, Rpsa, Atp5e, Cox6c, Atpif1, Cryab, Rpl41, Hbb-bt, Mif, Rpl28, Gpx4, Rpl35, Rpl39, Rpl26, Rpl21, Gpx1, Atp5j2, Nme2, Npm1, Cox8a, Wfdc17, Rpl32, Fxyd2, Gsta2, Rps24, Eef1b2, Atox1, Rps18, Rps29, Rps17, Rps25, R…
S3_T_Top200_Ambient	0.0333333	0.04	0.776966	2.21629	0	200	AY036118, Ftl1, Gm42418, Apoc3, Fth1, Rps26, Cox6a1, Calr, Spink1, Cox5b, Rps2, Rplp1, Prdx5, Chchd10, Cox7b, Tpt1, Gstm1, Cox7c, Rplp0, Rpl12, Cox4i1, Cox6b1, Rps12, Uqcr10, Lgals1, Rps19, Atp5l, Rpl13a, Txn1, Rpsa, Atp5e, Cox6c, Atpif1, Cryab, Rpl41, Mif, Rpl28, Gpx4, Uqcr11, Rpl39, Rpl26, Rpl21, Gpx1, Uqcrq, Atp5j2, Nme2, Cox8a, Rpl32, Fxyd2, Gsta2, Rps24, Atox1, Rps18, Ndufb8, Rps29, Rps17, R…
S6_T_Top200_Ambient	0.0333333	0.04	0.871368	2.48558	0	200	Hbb-bs, AY036118, Ftl1, Hba-a1, Hba-a2, Gm42418, Fth1, Rps26, Cox6a1, Spink1, Cox5b, Rps2, Rplp1, Prdx5, Atp5md, Chchd10, Cox7b, Atp5mpl, Tpt1, Gstm1, Cox7c, Rplp0, Rpl12, Cox4i1, Uqcrb, Cox6b1, Rps12, Uqcr10, Lgals1, Rps19, Atp5l, Rpl13a, Atp5k, Txn1, Atp5h, Rida, Rpsa, Atp5e, Cox6c, Atpif1, Cryab, Rpl41, Ndufb1-ps, Mif, Rpl28, Gpx4, Uqcr11, Rpl39, Rpl26, Rpl21, Gpx1, Uqcrq, Atp5j2, Nme2, Cox8a,…
S9_T_Top200_Ambient	0.0333333	0.04	0.753843	2.15034	0	200	AY036118, Ftl1, Gm42418, Fth1, Rps26, Cox6a1, Calr, Cox5b, Rps2, Gsta1, Spp2, Rplp1, Prdx5, Atp5md, Chchd10, Cox7b, Atp5mpl, Tpt1, Gstm1, Cox7c, Rplp0, Rpl12, Cox4i1, Cox6b1, Rps12, Uqcr10, Lgals1, Rps19, Atp5l, Txn1, Rpsa, Cox6c, Atpif1, Cryab, Rpl41, Mif, Rpl28, Gpx4, Uqcr11, Rpl39, Rpl26, Rpl21, Gpx1, Uqcrq, Atp5j2, Nme2, Cox8a, Rpl32, Fxyd2, Gsta2, Atp5g1, Rps24, Atox1, Rps18, Rps29, Rps17, R…
Tumor_Top200_Ambient_Intersect	0.0178571	0.04	0.878098	2.4352	0	143	AY036118, Ftl1, Gm42418, Fth1, Rps26, Cox6a1, Cox5b, Rps2, Rplp1, Tpt1, Gstm1, Cox7c, Rplp0, Rpl12, Cox4i1, Cox6b1, Rps12, Lgals1, Rps19, Atp5l, Txn1, Rpsa, Cox6c, Atpif1, Cryab, Rpl41, Mif, Rpl28, Gpx4, Rpl39, Rpl26, Rpl21, Gpx1, Atp5j2, Nme2, Cox8a, Rpl32, Fxyd2, Gsta2, Rps24, Atox1, Rps18, Rps29, Rps17, Rps25, Rps15, Rpl13, Cox5a, Rpl37a, Rpl38, Rps10, Rps14, Rpl36, Rps5, Rps23, Cox7a2, Rpl18a…
Tumor_Top200_Ambient_Union	0.0625	0.0625	0.757939	2.24469	0	276	Hbb-bs, AY036118, Ftl1, Hba-a1, Hba-a2, Gm42418, Apoc3, Fth1, Rps26, Cox6a1, Calr, Spink1, Cox5b, Rps2, Gsta1, Spp2, Rplp1, Prdx5, Atp5md, Chchd10, Cox7b, Atp5mpl, Tpt1, Gstm1, Cox7c, Rplp0, Rpl12, Cox4i1, Uqcrb, Cox6b1, Rps12, Uqcr10, Lgals1, Rps19, Atp5l, Rpl13a, Atp5k, Txn1, Atp5h, Rida, Rpsa, Atp5e, Cox6c, Atpif1, Cryab, Rpl41, Ndufb1-ps, Hbb-bt, Mif, Rpl28, Gpx4, Rpl35, Uqcr11, Rpl39, Rpl26,…
